# Supplementary material for: LGR signaling mediates muscle-adipose tissue crosstalk and protects against diet-induced insulin resistance
Source: Nat Commun. 2024 Jul 20;15:6126. doi: 10.1038/s41467-024-50468-w (PMC11271308; doi:10.1038/s41467-024-50468-w)
Supplement: Supplementary file 4 — Supplementary Data 1 [file 41467_2024_50468_MOESM4_ESM.xlsx]

## Sheet: Sheet1
	Symbol	NAME	cgnr	transformantid	Source	Food	PupaA	PupaB	PupaC	DevDifA	DevDifB	DevDifC	MeanDevDif	ArrestA	ArrestB	ArrestC	Category	Phenotype on HSD
5x	+	w1118	+	+	VDRC	5x	31	8	8	0.436822	0.211822	0.211822	-2.28609e-15	-	-	-	0	Non
5x	~	~	~	~	~	~	24	5	3	-0.121511	0.586822	-0.288178	~	-	-	-	0	~
5x	~	~	~	~	~	~	4	8	4	0.211822	0.0118223	-0.121511	~	-	-	-	0	~
5x	~	~	~	~	~	~	74	14	5	-0.0103999	-0.288178	-0.288178	~	-	-	-	0	~
5x	~	~	~	~	~	~	46	15	8	-0.188178	-0.288178	-0.388178	~	-	-	-	0	~
5x	~	~	~	~	~	~	90	18	7	0.2396	-0.538178	-0.663178	~	-	-	-	0	~
5x	~	~	~	~	~	~	59	29	17	0.0312668	-0.00692769	0.524322	~	-	-	-	0	~
5x	~	~	~	~	~	~	51	40	20	-0.0596063	0.161822	0.411822	~	-	-	-	0	~
5x	~	~	~	~	~	~	43	27	19	-0.136663	-0.248178	0.00348898	~	-	-	-	0	~
5x	~	~	~	~	~	~	18	5	19	-0.254844	-0.288178	-0.475678	~	-	-	-	0	~
5x	~	~	~	~	~	~	25	7	16	-0.26545	-0.371511	-0.538178	~	-	-	-	0	~
5x	~	~	~	~	~	~	39	18	18	-0.288178	-0.645321	-0.788178	~	-	-	-	0	~
5x	~	~	~	~	~	~	38	26	10	0.691822	1.48455	1.21182	~	-	-	-	0	~
5x	~	~	~	~	~	~	17	14	30	0.267378	1.21182	0.628489	~	-	-	-	0	~
5x	~	~	~	~	~	~	61	15	3	0.756267	0.89364	-0.0381777	~	-	-	-	0	~
5x	~	~	~	~	~	~	42	23	13	0.211822	0.711822	0.899322	~	-	-	-	0	~
5x	~	~	~	~	~	~	19	12	15	0.00348898	0.497537	1.02432	~	-	-	-	0	~
5x	~	~	~	~	~	~	44	35	17	-0.0548444	0.731053	0.586822	~	-	-	-	0	~
5x	~	~	~	~	~	~	0	4	23	n/a	-0.454844	0.942592	~	-	-	-	0	~
5x	~	~	~	~	~	~	8	59	7	-0.288178	0.432411	0.336822	~	-	-	-	0	~
5x	~	~	~	~	~	~	5	54	7	-0.538178	0.00593996	0.336822	~	-	-	-	0	~
5x	~	~	~	~	~	~	59	59	5	0.395156	0.524322	0.461822	~	-	-	-	0	~
5x	~	~	~	~	~	~	21	12	28	0.0195146	0.640394	0.078489	~	-	-	-	0	~
5x	~	~	~	~	~	~	39	4	13	0.33087	-0.121511	0.0243223	~	-	-	-	0	~
5x	~	~	~	~	~	~	34	17	7	-0.354844	0.140394	0.0868223	~	-	-	-	0	~
5x	~	~	~	~	~	~	16	40	7	0.0868223	-0.0574085	-0.204844	~	-	-	-	0	~
5x	~	~	~	~	~	~	54	26	38	-0.073892	-0.121511	-0.0574085	~	-	-	-	0	~
5x	~	~	~	~	~	~	76	22	2	0.411822	-0.100678	n/a	~	-	-	-	0	~
5x	~	~	~	~	~	~	19	4	0	-0.381928	-0.288178	n/a	~	-	-	-	0	~
5x	~	~	~	~	~	~	27	5	0	-0.375134	-0.413178	n/a	~	-	-	-	0	~
5x	~	~	~	~	~	~	13	3	7	-0.600678	-0.288178	-0.413178	~	-	-	-	0	~
5x	~	~	~	~	~	~	23	20	24	0.00348898	-0.204844	0.302731	~	-	-	-	0	~
5x	~	~	~	~	~	~	51	14	12	-0.236896	-0.588178	-0.0381777	~	-	-	-	0	~
5x	~	~	~	~	~	~	5	37	4	-0.954844	-0.130283	-0.121511	~	-	-	-	0	~
5x	~	~	~	~	~	~	4	2	3	1.21182	n/a	-0.288178	~	-	-	-	0	~
5x	~	~	~	~	~	~	10	1	5	0.378489	n/a	-0.538178	~	-	-	-	0	~
5x	~	~	~	~	~	~	8	4	0	0.211822	-0.288178	n/a	~	-	-	-	0	~
5x	~	~	~	~	~	~	23	25	15	-0.323892	-0.579844	-0.371511	~	-	-	-	0	~
5x	~	~	~	~	~	~	23	5	12	-0.538178	-0.954844	-0.0381777	~	-	-	-	0	~
5x	~	~	~	~	~	~	7	28	15	-0.913178	-1.05134	-0.204844	~	-	-	-	0	~
5x	~	~	~	~	~	~	52	2	4	-0.788178	n/a	-0.288178	~	-	-	-	0	~
1x	~	~	~	~	~	1x	79	66	89	0.652188	0.604208	0.404603	5.13645e-16	-	-	-	0	~
1x	~	~	~	~	~	~	63	76	60	0.217845	0.363299	0.145652	~	-	-	-	0	~
1x	~	~	~	~	~	~	29	69	63	-0.132534	0.195731	0.279428	~	-	-	-	0	~
1x	~	~	~	~	~	~	5	30	38	-0.111701	0.818855	0.0549657	~	-	-	-	0	~
1x	~	~	~	~	~	~	30	45	48	-0.159778	0.763299	-0.214962	~	-	-	-	0	~
1x	~	~	~	~	~	~	10	26	40	-0.236701	0.498593	-0.148466	~	-	-	-	0	~
1x	~	~	~	~	~	~	55	70	71	-0.186701	-0.00753427	-0.0732394	~	-	-	-	0	~
1x	~	~	~	~	~	~	30	30	37	-0.21946	-0.128005	-0.206398	~	-	-	-	0	~
1x	~	~	~	~	~	~	37	22	24	-0.236701	-0.236701	-0.214962	~	-	-	-	0	~
1x	~	~	~	~	~	~	47	39	51	-0.00232594	0.415473	0.505235	~	-	-	-	0	~
1x	~	~	~	~	~	~	57	25	48	-0.0739102	0.0966324	0.0632991	~	-	-	-	0	~
1x	~	~	~	~	~	~	46	10	20	-0.161701	-0.181145	-0.0224152	~	-	-	-	0	~
1x	~	~	~	~	~	~	14	48	60	-0.198239	0.223299	0.500141	~	-	-	-	0	~
1x	~	~	~	~	~	~	35	39	43	-0.255932	0.0432991	0.371995	~	-	-	-	0	~
1x	~	~	~	~	~	~	21	22	24	-0.370034	-0.157754	0.186376	~	-	-	-	0	~
1x	~	~	~	~	~	~	59	35	22	0.0827435	0.674013	0.713299	~	-	-	-	0	~
1x	~	~	~	~	~	~	23	21	3	-0.341964	0.710667	-0.236701	~	-	-	-	0	~
1x	~	~	~	~	~	~	46	8	18	-0.236701	0.0632991	0.163299	~	-	-	-	0	~
1x	~	~	~	~	~	~	49	29	10	0.170706	-0.156701	-0.236701	~	-	-	-	0	~
1x	~	~	~	~	~	~	60	27	28	-0.084527	-0.149744	-0.0700343	~	-	-	-	0	~
1x	~	~	~	~	~	~	34	16	7	-0.150494	-0.0700343	-0.153368	~	-	-	-	0	~
1x	~	~	~	~	~	~	5	1	7	-0.236701	n/a	0.138299	~	-	-	-	0	~
1x	~	~	~	~	~	~	18	24	18	-0.236701	-0.214962	-0.270034	~	-	-	-	0	~
1x	~	~	~	~	~	~	27	20	20	-0.21747	-0.210385	-0.324936	~	-	-	-	0	~
1x	~	~	~	~	~	~	5	5	19	-0.236701	-0.236701	-0.445034	~	-	-	-	0	~
1x	~	~	~	~	~	~	19	74	21	-0.00593171	-0.170034	-0.236701	~	-	-	-	0	~
1x	~	~	~	~	~	~	21	74	31	-0.370034	-0.130144	-0.0321555	~	-	-	-	0	~
1x	~	~	~	~	~	~	45	45	12	-0.197227	-0.18792	-0.336701	~	-	-	-	0	~
5x	Hex-A	Hexokinase A	CG3001	21054	VDRC	5x	0	0	3	n/a	n/a	9.21182	9.98604	+	-	-	2	Delay
5x	~	~	~	~	~	~	0	0	0	n/a	n/a	n/a	~	-	+	+	2	~
5x	~	~	~	~	~	~	0	0	0	n/a	n/a	n/a	~	-	+	+	2	~
5x	~	~	~	~	~	~	0	0	0	n/a	n/a	n/a	~	-	+	+	2	~
5x	~	~	~	~	~	~	11	7	5	10.9896	11.0452	9.87849	~	+	+	+	2	~
5x	~	~	~	~	~	~	2	4	3	n/a	11.2118	9.21182	~	+	+	+	2	~
5x	~	~	~	~	~	~	0	15	3	n/a	11.058	8.71182	~	+	+	+	2	~
5x	~	~	~	~	~	~	0	1	2	n/a	n/a	n/a	~	+	+	-	2	~
5x	~	~	~	~	~	~	0	0	2	n/a	n/a	n/a	~	+	+	-	2	~
5x	~	~	~	~	~	~	0	0	1	n/a	n/a	n/a	~	+	+	-	2	~
5x	~	~	~	~	~	~	0	4	3	n/a	9.54516	9.21182	~	+	+	+	2	~
5x	~	~	~	~	~	~	0	5	1	n/a	10.5452	n/a	~	+	+	+	2	~
5x	~	~	~	~	~	~	0	4	1	n/a	9.21182	n/a	~	+	+	+	2	~
5x	~	~	~	~	~	~	0	2	1	n/a	n/a	n/a	~	+	+	+	2	~
5x	~	~	~	~	~	~	0	0	0	n/a	n/a	n/a	~	+	+	+	2	~
5x	~	~	~	~	~	~	0	0	0	n/a	n/a	n/a	~	+	+	+	2	~
5x	~	~	~	~	~	~	0	0	2	n/a	n/a	n/a	~	+	+	+	2	~
5x	~	~	~	~	~	~	0	0	0	n/a	n/a	n/a	~	+	+	+	2	~
5x	~	~	~	~	~	~	0	0	0	n/a	n/a	n/a	~	+	+	+	2	~
5x	~	~	~	~	~	~	0	0	0	n/a	n/a	n/a	~	+	+	+	2	~
5x	~	~	~	~	~	~	0	1	0	n/a	n/a	n/a	~	+	+	+	2	~
5x	~	~	~	~	~	~	0	0	0	n/a	n/a	n/a	~	+	+	-	2	~
5x	~	~	~	~	~	~	0	0	0	n/a	n/a	n/a	~	+	+	-	2	~
5x	~	~	~	~	~	~	0	0	0	n/a	n/a	n/a	~	+	+	-	2	~
5x	~	~	~	~	~	~	0	0	0	n/a	n/a	n/a	~	+	+	+	2	~
5x	~	~	~	~	~	~	0	0	0	n/a	n/a	n/a	~	+	+	+	2	~
5x	~	~	~	~	~	~	0	0	0	n/a	n/a	n/a	~	+	+	+	2	~
5x	~	~	~	~	~	~	0	0	0	n/a	n/a	n/a	~	+	+	+	2	~
5x	~	~	~	~	~	~	0	0	0	n/a	n/a	n/a	~	+	+	+	2	~
5x	~	~	~	~	~	~	0	0	0	n/a	n/a	n/a	~	+	+	+	2	~
1x	~	~	~	~	~	1x	65	83	57	1.99407	1.79008	1.18265	1.01255	-	-	-	2	~
1x	~	~	~	~	~	~	47	78	56	1.13367	1.07181	0.808754	~	-	-	-	2	~
1x	~	~	~	~	~	~	37	60	46	0.79187	1.36007	0.663299	~	-	-	-	2	~
1x	~	~	~	~	~	~	5	42	51	1.8883	1.53916	1.89565	~	-	-	-	2	~
1x	~	~	~	~	~	~	2	43	51	n/a	1.77646	1.55176	~	-	-	-	2	~
1x	~	~	~	~	~	~	4	33	26	1.92997	1.45774	0.67239	~	-	-	-	2	~
1x	~	~	~	~	~	~	33	11	7	1.17997	1.04901	0.763299	~	-	-	-	2	~
1x	~	~	~	~	~	~	56	52	56	-0.0700343	0.19187	0.552773	~	-	-	-	2	~
1x	~	~	~	~	~	~	61	3	15	0.0072015	-0.236701	0.200799	~	-	-	-	2	~
1x	~	~	~	~	~	~	23	40	27	0.0299657	0.704476	0.742466	~	-	-	-	2	~
1x	~	~	~	~	~	~	26	24	25	-0.0524904	0.638299	0.496632	~	-	-	-	2	~
1x	~	~	~	~	~	~	31	28	40	-0.162627	0.0868285	0.650396	~	-	-	-	2	~
1x	~	~	~	~	~	~	40	64	35	-0.165272	0.531592	0.748593	~	-	-	-	2	~
1x	~	~	~	~	~	~	24	37	55	-0.191246	0.236983	0.743691	~	-	-	-	2	~
1x	~	~	~	~	~	~	33	48	42	-0.253368	0.521364	0.494068	~	-	-	-	2	~
1x	~	~	~	~	~	~	24	25	9	1.83473	2.72758	2.5133	~	-	-	-	2	~
1x	~	~	~	~	~	~	31	13	16	1.80034	2.54108	2.2633	~	-	-	-	2	~
1x	~	~	~	~	~	~	62	24	22	1.97062	1.2633	0.69187	~	-	-	-	2	~
1x	~	~	~	~	~	~	26	14	8	0.334728	0.263299	0.263299	~	-	-	-	2	~
1x	~	~	~	~	~	~	13	14	17	-0.0144787	0.138299	-0.0828548	~	-	-	-	2	~
1x	~	~	~	~	~	~	23	17	31	-0.0602304	-0.129558	-0.140547	~	-	-	-	2	~
1x	~	~	~	~	~	~	7	12	7	2.0133	1.80875	2.5633	~	-	-	-	2	~
1x	~	~	~	~	~	~	0	4	5	n/a	1.2633	0.763299	~	-	-	-	2	~
1x	~	~	~	~	~	~	12	39	8	2.0133	1.9633	1.6633	~	-	-	-	2	~
1x	~	~	~	~	~	~	34	37	47	1.87199	1.6383	1.45895	~	-	-	-	2	~
1x	~	~	~	~	~	~	21	20	20	1.8883	0.263299	1.83473	~	-	-	-	2	~
1x	~	~	~	~	~	~	47	44	33	1.8883	1.6633	1.0133	~	-	-	-	2	~
1x	~	~	~	~	~	~	72	7	0	1.77493	0.846632	n/a	~	-	-	-	2	~
1x	~	~	~	~	~	~	46	18	26	1.5596	0.663299	1.5133	~	-	-	-	2	~
5x	AstA-R2	Allatostatin A receptor 2	CG10001	108648	VDRC	5x	33	16	10	0.448664	-0.060905	-0.188178	0.0665273	-	-	-	0	Non
5x	fkh	fork head	CG10002	106644	VDRC	5x	26	6	15	0.858881	1.71182	0.670156	1.08029	-	-	-	0	Non
5x	CG10005	-	CG10005	101799	VDRC	5x	33	36	5	-0.563178	0.582193	-1.28818	-0.423054	-	-	-	0	Non
5x	CG10031	-	CG10031	103438	VDRC	5x	42	25	20	-0.0640398	1.10468	0.0451556	0.361932	-	-	-	0	Non
5x	CG10035	-	CG10035	7524	VDRC	5x	13	11	1	-0.288178	-0.288178	n/a	-0.288178	-	-	-	0	Non
5x	rho	rhomboid	CG1004	28690	Bloomington	5x	5	5	0	0.586822	0.0451556	n/a	0.315989	+	-	-	0	Non
5x	CG10041	-	CG10041	110063	VDRC	5x	72	31	12	-0.00556899	-0.157743	0.411822	0.0828368	-	-	-	0	Non
5x	Syt4	Synaptotagmin 4	CG10047	33317	VDRC	5x	11	12	7	0.568965	0.461822	0.336822	0.45587	-	-	-	0	Non
5x	Egfr	Epidermal growth factor receptor	CG10079	107130	VDRC	5x	2	5	2	n/a	1.04516	n/a	0.556267	+	-	-	-2	Rejected
5x	~	~	~	~	~	~	4	7	2	-0.288178	0.911822	n/a	~	+	+	+	-2	~
1x	~	~	~	~	~	1x	9	16	11	0.846632	1.0633	0.846632	0.918855	-	-	-	-2	~
5x	Ir84a	Ionotropic receptor 84a	CG10101	101238	VDRC	5x	34	24	10	-0.319428	-0.350678	-1.16318	-0.611094	-	-	-	0	Non
5x	CG10104	-	CG10104	108431	VDRC	5x	35	25	15	0.568965	0.535352	-0.10636	0.332652	-	-	-	0	Non
5x	Tsp42Ee	Tetraspanin 42Ee	CG10106	7934	VDRC	5x	35	25	4	0.123587	0.711822	-0.121511	0.237966	-	-	-	0	Non
5x	Cpr51A	Cuticular protein 51A	CG10112	109730	VDRC	5x	76	21	7	1.64039	-0.221511	-0.488178	0.427482	-	-	-	0	Non
5x	~	~	~	~	~	~	40	17	5	0.827207	0.761822	0.0451556	~	-	-	-	0	~
1x	~	~	~	~	~	1x	22	30	14	-0.157754	-0.136701	-0.320034	-0.20483	-	-	-	0	~
5x	CG10116	-	CG10116	5252	VDRC	5x	9	21	11	0.311822	0.399322	-0.0381777	0.224322	-	-	-	0	Non
5x	ndl	nudel	CG10129	102818	VDRC	5x	6	26	14	-1.03818	0.878489	0.926108	0.255473	-	-	-	0	Non
5x	beat-Va	beat-Va	CG10134	102698	VDRC	5x	38	5	8	0.0379093	0.711822	0.211822	0.320518	-	-	-	0	Non
5x	CG10140	-	CG10140	102660	VDRC	5x	28	19	21	-0.359606	-0.256928	-0.252463	-0.289666	-	-	-	0	Non
5x	Adgf-E	Adenosine deaminase-related growth factor E	CG10143	51564	VDRC	5x	47	4	5	-0.0970012	-0.288178	0.0451556	-0.113341	-	-	-	0	Non
5x	mspo	M-spondin	CG10145	107608	VDRC	5x	74	19	10	0.878489	0.676108	-0.232622	0.440658	-	-	-	0	Non
5x	AttA	Attacin-A	CG10146	9287	VDRC	5x	78	20	8	-0.0234718	-0.249716	-0.788178	-0.353789	-	-	-	0	Non
5x	beat-IV	beat-IV	CG10152	52413	VDRC	5x	45	9	5	-0.0560348	0.311822	0.378489	0.211425	-	-	-	0	Non
5x	CG10154	-	CG10154	101133	VDRC	5x	45	24	3	0.149322	0.0118223	-0.288178	-0.0423444	-	-	-	0	Non
5x	CG10163	-	CG10163	101599	VDRC	5x	48	12	7	-0.198434	-0.502463	-0.0881777	-0.263025	-	-	-	0	Non
5x	Mfap1	Microfibril-associated protein 1	CG1017	103419	VDRC	5x	0	0	0	n/a	n/a	n/a	0.586822	+	+	-	-2	Rejected
5x	~	~	~	~	~	~	0	3	4	n/a	0.461822	0.711822	~	+	-	-	-2	~
1x	~	~	~	~	~	1x	0	0	0	n/a	n/a	n/a	n/a	+	+	+	-2	~
5x	CG10175	-	CG10175	101643	VDRC	5x	63	10	4	0.138293	-1.16318	-1.28818	-0.771021	-	-	-	0	Non
5x	CG10186	-	CG10186	101250	VDRC	5x	5	8	2	-1.28818	0.211822	n/a	-0.538178	-	-	-	0	Non
5x	CG10205	-	CG10205	107665	VDRC	5x	0	5	0	n/a	3.87849	n/a	3.87849	+	+	+	-1	Caused by genetic background
5x	~	~	~	~	~	~	0	0	1	n/a	n/a	n/a	~	+	+	+	-1	~
1x	~	~	~	~	~	1x	3	20	1	4.7633	3.03253	n/a	3.89791	+	+	+	-1	~
5x	LanA	Laminin A	CG10236	18873	VDRC	5x	5	7	10	4.71182	2.81182	3.21182	3.57849	+	+	-	4	Partial arrest
5x	~	~	~	~	~	~	1	1	0	n/a	n/a	n/a	~	+	+	+	4	~
1x	~	~	~	~	~	1x	8	37	16	0.263299	0.963299	1.0633	0.763299	-	-	-	4	~
5x	Cad96Ca	Cadherin 96Ca	CG10244	1089	VDRC	5x	26	24	12	-0.0659555	0.442592	0.378489	0.251708	-	-	-	0	Non
5x	prt	portabella	CG10251	104763	VDRC	5x	8	14	7	-0.359606	-0.288178	-0.163178	-0.270321	-	-	-	0	Non
5x	CG10264	-	CG10264	106590	VDRC	5x	21	5	0	0.533251	0.461822	n/a	0.497537	-	-	-	0	Non
5x	Antp	Antennapedia	CG1028	27675	Bloomington	5x	1	0	0	n/a	n/a	n/a	3.54516	+	+	+	-1	Caused by genetic background
5x	~	~	~	~	~	~	4	1	0	3.54516	n/a	n/a	~	+	+	+	-1	~
1x	~	~	~	~	~	1x	2	1	10	n/a	n/a	0.888299	0.888299	-	+	+	-1	~
5x	Gasp	Gasp	CG10287	102518	VDRC	5x	54	13	4	-0.138178	0.140394	0.878489	0.293568	-	-	-	0	Non
5x	Pak	p21-activated kinase	CG10295	108937	VDRC	5x	54	26	11	0.259441	1.37849	0.854679	0.83087	-	-	-	0	Non
5x	Hr83	Hormone receptor 83	CG10296	31208	VDRC	5x	82	26	10	0.767378	0.878489	0.878489	0.841452	-	-	-	0	Non
5x	Acp65Aa	Adult cuticle protein 65Aa	CG10297	102556	VDRC	5x	29	40	4	0.406267	0.682411	-0.121511	0.322389	-	-	-	0	Non
5x	Scr	Sex combs reduced	CG1030	3034	VDRC	5x	0	0	0	n/a	n/a	n/a	n/a	+	+	+	5	Caused by genetic background
5x	~	~	~	~	~	~	0	2	0	n/a	n/a	n/a	~	+	+	+	5	~
1x	~	~	~	~	~	1x	16	21	23	2.15219	2.65219	2.7633	2.52256	-	-	-	5	~
5x	alpha-Est1	alpha-Esterase-1	CG1031	106150	VDRC	5x	69	16	1	0.370359	0.575459	n/a	0.472909	-	-	-	0	Non
5x	abd-A	abdominal A	CG10325	106155	VDRC	5x	10	22	9	-0.121511	1.06897	0.711822	0.553092	-	-	-	0	Non
5x	spi	spitz	CG10334	103817	VDRC	5x	57	38	22	0.856559	0.685507	1.42611	0.989391	-	-	-	0	Non
5x	CG10339	-	CG10339	102839	VDRC	5x	33	13	9	0.533251	0.399322	0.711822	0.548132	-	-	-	0	Non
5x	NPF	neuropeptide F	CG10342	27237	Bloomington	5x	22	32	11	-0.475678	-0.22296	0.336822	-0.120605	-	-	-	0	Non
5x	CG10345	-	CG10345	100252	VDRC	5x	31	12	17	0.180572	0.0689652	0.336822	0.195453	-	-	-	0	Non
5x	CG10357	-	CG10357	18954	VDRC	5x	33	18	14	0.0368223	0.211822	-0.151814	0.0322769	-	-	-	0	Non
5x	Tep4	Thioester-containing protein 4	CG10363	110092	VDRC	5x	21	14	4	-0.181035	0.711822	0.711822	0.414203	-	-	-	0	Non
5x	Ubx	Ultrabithorax	CG10388	37823	VDRC	5x	64	18	8	0.288745	-0.060905	-0.216749	0.0036971	-	-	-	0	Non
5x	CG10407	-	CG10407	104526	VDRC	5x	42	15	13	-0.875134	-0.10636	-0.538178	-0.506557	-	-	-	0	Non
5x	Obp69a	Odorant-binding protein 69a	CG10436	39523	VDRC	5x	51	3	10	0.711822	-0.0381777	1.04516	0.572933	-	-	-	0	Non
5x	Lar	Leukocyte-antigen-related-like	CG10443	107996	VDRC	5x	32	19	10	-0.899289	-0.496511	-1.28818	-0.894659	-	-	-	0	Non
5x	Catsup	Catecholamines up	CG10449	100095	VDRC	5x	0	0	0	n/a	n/a	n/a	n/a	+	+	+	-1	Caused by genetic background
5x	~	~	~	~	~	~	0	0	0	n/a	n/a	n/a	~	+	+	+	-1	~
1x	~	~	~	~	~	1x	0	0	0	n/a	n/a	n/a	n/a	+	+	+	-1	~
5x	cer	crammer	CG10460	22752	VDRC	5x	40	11	1	-0.199942	-0.288178	n/a	-0.24406	-	-	-	0	Non
5x	CG10467	-	CG10467	103787	VDRC	5x	40	20	10	-0.288178	-0.480485	0.211822	-0.185614	-	-	-	0	Non
5x	Jon65Ai	Jonah 65Ai	CG10475	102464	VDRC	5x	52	4	1	-0.949468	0.545156	n/a	-0.202156	-	-	+	0	Non
5x	CG10477	-	CG10477	103490	VDRC	5x	41	18	10	-1.26115	0.0300041	-0.216749	-0.482632	-	-	-	0	Non
5x	CG10481	-	CG10481	101787	VDRC	5x	34	5	3	0.811822	0.461822	-0.288178	0.328489	-	-	-	0	Non
5x	CG10483	-	CG10483	100151	VDRC	5x	37	9	3	0.615668	-0.0381777	-0.0381777	0.179771	-	-	-	0	Non
5x	vn	vein	CG10491	109437	VDRC	5x	45	22	1	0.186822	0.411822	n/a	0.299322	-	-	-	0	Non
5x	Sdc	Syndecan	CG10497	107320	VDRC	5x	18	19	1	0.111822	0.586822	n/a	0.349322	-	-	-	0	Non
5x	NetB	Netrin-B	CG10521	100840	VDRC	5x	27	23	31	0.586822	0.0332509	0.942592	0.200383	+	-	+	4	Partial arrest
5x	~	~	~	~	~	~	22	43	7	-0.0881777	-0.184011	-0.0881777	~	-	+	+	4	~
1x	~	~	~	~	~	1x	16	60	41	0.596632	1.57099	0.0225583	0.730061	-	-	-	4	~
5x	Lcp65Ae	Lcp65Ae	CG10529	35767	VDRC	5x	36	3	23	0.322933	0.461822	0.361822	0.382193	-	-	-	0	Non
5x	Lcp65Ag1	Lcp65Ag1	CG10530	12969	VDRC	5x	33	4	7	0.686822	-0.288178	0.628489	0.342378	-	-	-	0	Non
5x	Cht9	Cht9	CG10531	104258	VDRC	5x	62	23	16	1.61658	1.78875	0.711822	1.21824	-	-	-	0	Non
5x	~	~	~	~	~	~	17	12	7	0.89364	0.961822	1.33682	~	-	-	-	0	~
1x	~	~	~	~	~	1x	39	18	10	-0.0144787	-0.198239	-0.292256	-0.168325	-	-	-	0	~
5x	Lcp65Af	Lcp65Af	CG10533	109043	VDRC	5x	47	3	11	0.73455	0.711822	0.461822	0.191999	-	-	-	0	Non
5x	~	~	~	~	~	~	21	19	4	-0.413178	-0.221511	-0.121511	~	-	-	-	0	~
1x	~	~	~	~	~	1x	65	31	34	0.248148	-0.0908676	-0.150494	0.00226197	-	-	-	0	~
5x	Lcp65Ag2	Lcp65Ag2	CG10534	50449	VDRC	5x	19	8	1	0.503489	0.545156	n/a	0.524322	-	-	-	0	Non
5x	Rdl	Resistant to dieldrin	CG10537	100429	VDRC	5x	89	24	12	0.481053	0.478489	-0.538178	0.140455	-	-	-	0	Non
5x	5-HT2A	5-hydroxytryptamine (serotonin) receptor 2A	CG1056	102105	VDRC	5x	53	23	12	-0.41913	-0.021511	-0.188178	-0.209606	-	-	-	0	Non
5x	Sems	Seminase	CG10586	18795	VDRC	5x	64	29	14	0.211822	-0.213178	0.211822	0.0701556	-	-	-	0	Non
5x	CG10587	-	CG10587	102342	VDRC	5x	58	28	11	-0.073892	0.735632	-0.100678	0.187021	-	-	-	0	Non
5x	CG10591	-	CG10591	30940	VDRC	5x	55	4	8	0.672349	0.545156	0.211822	0.476442	-	-	-	0	Non
5x	CG10598	-	CG10598	103288	VDRC	5x	23	7	8	-0.405825	0.628489	-0.216749	0.00197171	-	-	-	0	Non
5x	Orco	Odorant receptor co-receptor	CG10609	100825	VDRC	5x	59	13	10	-0.117723	-0.975678	-0.288178	-0.460526	-	-	-	0	Non
5x	Or83a	Odorant receptor 83a	CG10612	104706	VDRC	5x	68	6	10	0.511822	-0.288178	-0.232622	0.501082	+	-	-	0	Non
5x	~	~	~	~	~	~	45	21	9	0.591822	1.71182	0.711822	~	-	-	-	0	~
1x	~	~	~	~	~	1x	60	99	53	0.295557	0.541077	1.37997	0.738867	-	-	-	0	~
5x	Syt12	Synaptotagmin 12	CG10617	110655	VDRC	5x	2	12	6	n/a	0.461822	-0.0381777	0.211822	-	-	-	0	Non
5x	Lkr	Leucokinin receptor	CG10626	105155	VDRC	5x	43	11	2	-0.288178	-0.431035	n/a	-0.359606	-	-	-	0	Non
5x	Itp-r83A	Inositol 1,4,5,-tris-phosphate receptor	CG1063	6484	VDRC	5x	2	10	4	n/a	2.54516	1.21182	1.67016	+	+	+	4	Partial arrest
5x	~	~	~	~	~	~	4	0	3	1.21182	n/a	1.71182	~	+	+	+	4	~
1x	~	~	~	~	~	1x	13	30	16	0.854208	1.0133	1.5633	1.1436	-	-	-	4	~
5x	Ir64a	Ionotropic receptor 64a	CG10633	9011	VDRC	5x	47	32	5	-0.0766392	0.632875	-0.621511	-0.0217584	+	-	-	0	Non
5x	lama	lamina ancestor	CG10645	31336	Bloomington	5x	5	4	0	-0.288178	-0.788178	n/a	-0.538178	-	-	-	0	Non
5x	hook	hook	CG10653	35483	VDRC	5x	18	12	6	0.0300041	-0.788178	-0.288178	-0.348784	-	-	-	0	Non
5x	Hf	Helical Factor	CG10658	105266	VDRC	5x	61	37	7	0.0361466	1.53682	0.0868223	0.553264	-	-	-	0	Non
5x	CrzR	Corazonin receptor	CG10698	108506	VDRC	5x	18	27	14	-0.258766	0.906267	-0.0381777	0.203108	-	-	-	0	Non
5x	CG10702	-	CG10702	100842	VDRC	5x	23	21	9	-0.26545	-0.0154504	1.08682	0.26864	-	-	-	0	Non
5x	SK	small conductance calcium-activated potassium channel	CG10706	103985	VDRC	5x	30	14	3	0.211822	-0.151814	-1.03818	-0.326056	-	-	-	0	Non
5x	nesd	nessun dorma	CG10722	44128	VDRC	5x	39	8	1	-0.271511	-0.121511	n/a	-0.196511	-	-	-	0	Non
5x	CG10725	-	CG10725	100225	VDRC	5x	29	5	1	-0.0631777	-0.288178	n/a	-0.175678	-	-	-	0	Non
5x	CG10730	-	CG10730	15778	VDRC	5x	11	8	2	0.854679	1.21182	n/a	0.451383	+	+	+	4	Partial arrest
5x	~	~	~	~	~	~	7	22	2	-0.0881777	-0.172793	n/a	~	+	-	+	4	~
1x	~	~	~	~	~	1x	34	32	32	0.43977	0.663299	-0.0410488	0.354007	-	-	-	4	~
5x	loj	logjam	CG10733	57702	Bloomington	5x	20	11	8	0.336822	0.128489	0.461822	0.309045	-	-	-	0	Non
5x	CG10738	-	CG10738	28580	Bloomington	5x	0	0	0	n/a	n/a	n/a	n/a	+	+	+	6	Arrest
5x	~	~	~	~	~	~	0	0	0	n/a	n/a	n/a	~	+	+	+	6	~
1x	~	~	~	~	~	1x	4	19	14	0.929966	0.888299	1.1383	0.985521	-	-	+	6	~
5x	Tsp3A	Tetraspanin 3A	CG10742	109652	VDRC	5x	5	20	4	0.0451556	0.711822	-0.121511	0.211822	-	-	-	0	Non
5x	wit	wishful thinking	CG10776	103808	VDRC	5x	40	14	9	-0.954844	-1.15181	-1.03818	-1.04828	-	-	-	0	Non
5x	ng1	new glue 1	CG10781	109143	VDRC	5x	44	19	4	-0.435237	-0.466749	-2.12151	-1.00783	-	-	-	0	Non
5x	ng3	new glue 3	CG10788	102175	VDRC	5x	43	41	16	-0.127463	0.918719	1.01182	0.601026	-	-	-	0	Non
5x	ng4	new glue 4	CG10789	104038	VDRC	5x	35	48	12	-0.145321	0.0394085	-0.0381777	-0.0480299	-	-	-	0	Non
5x	DptB	Diptericin B	CG10794	102607	VDRC	5x	67	8	4	0.142378	-1.12151	-2.28818	-1.0891	-	-	-	0	Non
5x	CG10795	-	CG10795	110153	VDRC	5x	15	11	22	-0.469996	-0.238178	-0.264368	-0.324181	-	-	-	0	Non
5x	CG10799	-	CG10799	16828	VDRC	5x	6	1	5	0.711822	n/a	0.0451556	0.128809	-	-	+	0	Non
5x	~	~	~	~	~	~	33	9	2	-0.153562	-0.0881777	n/a	~	-	-	+	0	~
5x	Drs	Drosomycin	CG10810	2703	VDRC	5x	78	9	10	0.607171	-0.0381777	0.0118223	0.193605	-	-	-	0	Non
5x	Dro	Drosocin	CG10816	42503	VDRC	5x	7	4	5	-1.20484	-0.121511	-0.288178	-0.538178	-	-	-	0	Non
5x	alpha-Est4	alpha-Esterase-4	CG1082	101630	VDRC	5x	13	11	0	0.0243223	-0.177067	n/a	-0.0763721	-	-	-	0	Non
5x	SIFaR	SIFamide receptor	CG10823	1783	VDRC	5x	1	0	3	n/a	n/a	1.96182	1.46182	+	+	-	-1	Caused by genetic background
5x	~	~	~	~	~	~	0	0	0	n/a	n/a	n/a	~	+	+	-	-1	~
5x	~	~	~	~	~	~	1	6	2	n/a	0.961822	n/a	~	+	-	-	-1	~
1x	~	~	~	~	~	1x	0	5	9	n/a	2.09663	1.1633	1.17441	-	+	-	-1	~
1x	~	~	~	~	~	~	1	4	1	n/a	0.263299	n/a	~	+	-	+	-1	~
5x	RyR	Ryanodine receptor	CG10844	109631	VDRC	5x	0	0	0	n/a	n/a	n/a	n/a	+	+	+	-1	Caused by genetic background
5x	~	~	~	~	~	~	0	0	0	n/a	n/a	n/a	~	+	+	+	-1	~
1x	~	~	~	~	~	1x	0	0	0	n/a	n/a	n/a	n/a	+	+	+	-1	~
5x	Acp63F	Accessory gland protein 63F	CG10852	106565	VDRC	5x	77	47	29	0.836822	0.748859	0.336822	0.640835	-	-	-	0	Non
5x	CG10853	-	CG10853	23186	VDRC	5x	7	24	7	-0.371511	0.545156	-0.913178	-0.246511	-	-	-	0	Non
5x	CG10862	-	CG10862	31372	VDRC	5x	53	60	23	0.320518	0.961822	0.661822	0.648054	-	-	-	0	Non
5x	Rh3	Rhodopsin 3	CG10888	100853	VDRC	5x	66	13	13	0.0323351	-0.716749	0.140394	-0.18134	-	-	-	0	Non
5x	alpha-Est5	alpha-Esterase-5	CG1089	100526	VDRC	5x	12	33	5	-1.64532	-0.350678	-0.954844	-0.860896	-	-	-	0	Non
5x	~	~	~	~	~	~	6	9	5	-1.03818	-0.888178	-0.288178	~	-	-	-	0	~
1x	~	~	~	~	~	1x	1	0	3	n/a	n/a	-0.486701	-0.486701	-	+	-	0	~
5x	CG10912	-	CG10912	105551	VDRC	5x	15	28	8	-1.28818	0.365668	0.878489	-0.0146734	-	-	-	0	Non
5x	Spn55B	Serpin 55B	CG10913	3245	VDRC	5x	0	0	0	n/a	n/a	n/a	-0.121511	+	+	+	-1	Caused by genetic background
5x	~	~	~	~	~	~	4	0	0	-0.121511	n/a	n/a	~	+	+	-	-1	~
1x	~	~	~	~	~	1x	0	0	0	n/a	n/a	n/a	n/a	+	+	+	-1	~
5x	fj	four-jointed	CG10917	34323	Bloomington	5x	3	2	0	-0.0381777	n/a	n/a	0.50389	+	+	-	-2	Rejected
5x	~	~	~	~	~	~	29	17	11	0.692592	0.649322	0.711822	~	-	-	-	-2	~
5x	CG10918	-	CG10918	23190	VDRC	5x	55	23	7	-0.00876592	0.0964377	-0.538178	-0.150169	-	-	-	0	Non
5x	niki	nimA-like kinase	CG10951	100823	VDRC	5x	72	59	33	-0.0131777	0.0500576	-0.153562	-0.0388941	-	-	-	0	Non
5x	CG10953	-	CG10953	49049	VDRC	5x	62	18	5	-0.121511	-0.151814	-0.538178	-0.270501	-	-	-	0	Non
5x	Spn53F	Serpin 53F	CG10956	101032	VDRC	5x	0	8	18	n/a	0.711822	0.878489	0.795156	+	-	-	0	Non
5x	Ptp69D	Protein tyrosine phosphatase 69D	CG10975	104761	VDRC	5x	61	34	5	-0.27502	0.0118223	0.961822	0.232875	-	-	+	0	Non
5x	jagn	jagunal	CG10978	108991	VDRC	5x	0	0	0	n/a	n/a	n/a	n/a	+	+	+	-1	Caused by genetic background
5x	~	~	~	~	~	~	0	0	0	n/a	n/a	n/a	~	+	+	+	-1	~
1x	~	~	~	~	~	1x	0	0	0	n/a	n/a	n/a	n/a	+	+	+	-1	~
5x	g	garnet	CG10986	31390	VDRC	5x	22	19	5	-0.264368	-0.181035	-1.95484	-0.800082	-	-	-	0	Non
5x	Dap160	Dynamin associated protein 160	CG1099	106689	VDRC	5x	35	25	6	0.591822	1.03325	0.961822	0.862299	-	-	-	0	Non
5x	CtsB1	Cathepsin B1	CG10992	108315	VDRC	5x	10	16	9	0.711822	0.322933	0.649322	0.561359	-	-	-	0	Non
5x	nompC	no mechanoreceptor potential C	CG11020	105579	VDRC	5x	44	8	4	0.660098	0.0118223	0.211822	0.294581	-	-	-	0	Non
5x	CG11037	-	CG11037	108803	VDRC	5x	93	24	9	1.19963	1.30273	-1.14532	0.452346	-	-	-	0	Non
5x	sv	shaven	CG11049	107343	VDRC	5x	0	1	0	n/a	n/a	n/a	n/a	+	+	+	-1	Caused by genetic background
5x	~	~	~	~	~	~	0	0	0	n/a	n/a	n/a	~	+	+	+	-1	~
1x	~	~	~	~	~	1x	0	0	2	n/a	n/a	n/a	n/a	+	+	+	-1	~
5x	Nplp2	Neuropeptide-like precursor 2	CG11051	15305	VDRC	5x	44	30	7	-0.0024634	0.411822	0.0451556	0.151505	-	-	-	0	Non
5x	Cals	Calsyntenin-1	CG11059	105111	VDRC	5x	46	15	5	0.0332509	0.378489	0.586822	0.332854	-	-	+	0	Non
5x	Gel	Gelsolin	CG1106	37865	VDRC	5x	37	25	5	-0.259606	-0.213178	-0.621511	-0.364765	-	-	-	0	Non
5x	Actbeta	Activin-beta	CG11062	108663	VDRC	5x	9	0	7	-1.22568	n/a	-0.288178	-0.756928	-	+	-	0	Non
5x	Rfabg	Retinoid- and fatty acid-binding glycoprotein	CG11064	100944	VDRC	5x	0	0	0	n/a	n/a	n/a	n/a	+	+	+	-1	Caused by genetic background
5x	~	~	~	~	~	~	0	0	0	n/a	n/a	n/a	~	+	+	+	-1	~
1x	~	~	~	~	~	1x	1	0	0	n/a	n/a	n/a	n/a	+	+	-	-1	~
5x	scaf	scarface	CG11066	13249	VDRC	5x	49	7	3	-0.276273	-1.08818	-1.28818	-0.884209	-	-	-	0	Non
5x	alpha-Est6	alpha-Esterase-6	CG1108	100942	VDRC	5x	71	3	5	-0.118178	0.711822	0.0451556	0.212933	-	-	-	0	Non
5x	PlexA	Plexin A	CG11081	4740	VDRC	5x	13	3	1	0.568965	-0.0381777	n/a	0.311029	-	-	-	0	Non
5x	~	~	~	~	~	~	5	13	3	-0.288178	1.60071	-0.288178	~	-	-	-	0	~
5x	CG11112	-	CG11112	16193	VDRC	5x	51	26	12	-0.0798444	0.0118223	-0.645321	-0.237781	-	-	-	0	Non
5x	alpha-Est7	alpha-Esterase-7	CG1112	105273	VDRC	5x	34	39	20	0.564763	0.769515	-0.163178	0.390367	-	-	-	0	Non
5x	sPLA2	secretory Phospholipase A2	CG11124	104059	VDRC	5x	52	11	7	-0.891626	-1.28818	-0.288178	-0.82266	-	-	-	0	Non
5x	Yp3	Yolk protein 3	CG11129	46785	VDRC	5x	25	10	8	1.34819	0.640394	0.0118223	0.6657	-	+	-	0	Non
5x	~	~	~	~	~	~	30	6	9	0.611822	0.545156	0.836822	~	-	-	-	0	~
1x	~	~	~	~	~	1x	56	22	29	0.445117	-0.00336761	0.683299	0.375016	-	-	-	0	~
5x	CG11131	-	CG11131	106165	VDRC	5x	48	16	21	0.170156	0.575459	0.861822	0.535812	-	-	-	0	Non
5x	mGluR	metabotropic Glutamate Receptor	CG11144	103736	VDRC	5x	80	33	6	0.391309	0.533251	-0.188178	0.245461	-	-	-	0	Non
5x	CG11155	-	CG11155	100883	VDRC	5x	36	26	10	0.211822	-0.258766	-0.621511	-0.222818	-	-	-	0	Non
5x	CG11159	-	CG11159	101748	VDRC	5x	38	11	2	0.851822	1.51182	n/a	1.18182	-	-	+	0	Non
5x	ZnT41F	Zinc transporter 41F	CG11163	107931	VDRC	5x	54	22	2	-0.35636	-0.177067	n/a	-0.266713	-	-	-	0	Non
5x	Snap29	Synaptosomal-associated protein 29kDa	CG11173	107947	VDRC	5x	62	25	9	0.653683	0.0451556	-0.538178	0.0535536	-	-	-	0	Non
5x	CG11192	-	CG11192	31450	VDRC	5x	29	9	8	-0.0631777	0.111822	-0.121511	-0.0242888	-	-	-	0	Non
5x	Liprin-alpha	Liprin-alpha	CG11199	106588	VDRC	5x	68	11	1	0.751822	0.128489	n/a	0.440156	-	-	-	0	Non
5x	alpha-Est8	alpha-Esterase-8	CG1121	107098	VDRC	5x	30	21	10	0.0451556	0.845156	0.545156	0.478489	-	-	-	0	Non
5x	CG11211	-	CG11211	107118	VDRC	5x	24	13	5	-0.216749	0.295156	0.0451556	0.0411874	-	-	-	0	Non
5x	Ptr	Patched-related	CG11212	28973	Bloomington	5x	0	0	0	n/a	n/a	n/a	n/a	+	+	+	6	Arrest
5x	~	~	~	~	~	~	2	1	0	n/a	n/a	n/a	~	+	+	-	6	~
1x	~	~	~	~	~	1x	78	59	16	0.806777	0.775204	0.0632991	0.548427	-	-	-	6	~
5x	Cp38	Chorion protein 38	CG11213	106008	VDRC	5x	50	1	8	-0.413178	n/a	-0.454844	-0.434011	-	-	-	0	Non
5x	CanB2	Calcineurin B2	CG11217	104370	VDRC	5x	13	11	2	-1.19727	-0.399289	n/a	-0.798279	-	-	-	0	Non
5x	Obp56d	Odorant-binding protein 56d	CG11218	100671	VDRC	5x	38	17	9	-0.145321	0.0618223	0.586822	0.167775	-	-	-	0	Non
5x	hpo	hippo	CG11228	104169	VDRC	5x	20	5	7	2.9391	1.83682	1.37849	1.95031	-	+	-	-2	Rejected
5x	~	~	~	~	~	~	43	10	8	1.88574	2.78325	0.878489	~	-	-	-	-2	~
1x	~	~	~	~	~	1x	53	49	31	0.693532	0.727585	1.12441	0.848509	-	-	-	-2	~
5x	CG1124	-	CG1124	43210	VDRC	5x	32	7	3	0.878489	0.795156	0.711822	0.795156	-	-	-	0	Non
5x	CG17672	-	CG11271	109381	VDRC	5x	0	0	0	n/a	n/a	n/a	n/a	+	+	-	-1	Caused by genetic background
5x	~	~	~	~	~	~	0	0	0	n/a	n/a	n/a	~	+	+	-	-1	~
1x	~	~	~	~	~	1x	0	0	0	n/a	n/a	n/a	n/a	+	+	+	-1	~
5x	Syx13	Syntaxin 13	CG11278	102432	VDRC	5x	28	5	14	-0.0513356	-0.163178	-0.343733	-0.186082	-	-	-	0	Non
5x	alpha-Est9	alpha-Esterase-9	CG1128	102058	VDRC	5x	55	30	24	0.0951556	0.149322	0.519515	0.254664	-	-	-	0	Non
5x	TM4SF	Transmembrane 4 superfamily	CG11303	102206	VDRC	5x	38	4	4	0.48455	0.545156	1.71182	0.290456	-	-	-	0	Non
5x	~	~	~	~	~	~	70	44	10	-0.163178	-0.0474369	-0.788178	~	-	-	-	0	~
5x	alpha-Est10	alpha-Esterase-10	CG1131	107917	VDRC	5x	0	0	9	n/a	n/a	0.511822	0.774431	+	-	-	0	Non
5x	~	~	~	~	~	~	41	33	7	0.0318223	0.842257	1.71182	~	-	-	-	0	~
5x	Cpr78Ca	Cuticular protein 78Ca	CG11310	31054	VDRC	5x	28	14	12	0.945156	1.21182	0.611822	0.922933	-	-	-	0	Non
5x	CG11313	-	CG11313	101266	VDRC	5x	25	3	5	0.553928	0.711822	1.04516	0.770302	-	-	-	0	Non
5x	Npc2g	Niemann-Pick type C-2g	CG11314	104942	VDRC	5x	26	23	6	-0.246511	0.930572	-0.0381777	0.215295	-	-	-	0	Non
5x	Npc2h	Niemann-Pick type C-2h	CG11315	103663	VDRC	5x	26	10	7	0.586822	0.211822	0.586822	0.461822	-	-	-	0	Non
5x	CG11318	-	CG11318	108136	VDRC	5x	3	3	1	-0.0381777	-0.288178	n/a	-0.0307215	-	-	-	0	Non
5x	~	~	~	~	~	~	24	24	7	-0.20923	0.586822	-0.204844	~	-	-	-	0	~
5x	AkhR	Adipokinetic hormone receptor	CG11325	109300	VDRC	5x	0	0	0	n/a	n/a	n/a	n/a	+	+	+	-1	Caused by genetic background
5x	~	~	~	~	~	~	0	0	0	n/a	n/a	n/a	~	+	+	+	-1	~
1x	~	~	~	~	~	1x	0	0	0	n/a	n/a	n/a	n/a	+	+	+	-1	~
5x	Tsp	Thrombospondin	CG11326	100721	VDRC	5x	51	30	7	-0.0812811	-0.0881777	0.0868223	-0.0275455	-	-	-	0	Non
5x	Spn27A	Serpin 27A	CG11331	107404	VDRC	5x	26	26	12	0.711822	0.640394	0.211822	0.521346	-	-	-	0	Non
5x	lox	lysyl oxidase-like	CG11335	107435	VDRC	5x	26	36	22	-0.0659555	0.757277	0.128489	0.27327	-	-	-	0	Non
5x	DOR	-	CG11347	41186	VDRC	5x	50	8	9	0.818965	0.711822	-0.0381777	0.497537	-	-	-	0	Non
5x	nAChRbeta1	nicotinic Acetylcholine Receptor beta1	CG11348	33824	VDRC	5x	54	39	17	-0.058448	0.186822	0.795156	0.307843	-	-	-	0	Non
5x	Rcd5	Reduction in Cnn dots 5	CG1135	108017	VDRC	5x	0	0	0	n/a	n/a	n/a	n/a	+	+	+	5	Caused by genetic background
5x	~	~	~	~	~	~	0	0	0	n/a	n/a	n/a	~	+	+	+	5	~
1x	~	~	~	~	~	1x	5	6	11	2.0133	1.8633	1.7008	1.85913	+	+	+	5	~
5x	CG11362	-	CG11362	107614	VDRC	5x	57	17	12	-0.168612	0.274322	0.926108	0.343939	-	-	-	0	Non
5x	CG11368	-	CG11368	19005	VDRC	5x	15	10	4	0.586822	0.783251	0.211822	0.527299	-	-	+	0	Non
5x	CG11377	-	CG11377	107205	VDRC	5x	60	8	28	0.405371	1.21182	0.79077	0.802654	-	-	-	0	Non
5x	CG11381	-	CG11381	102331	VDRC	5x	17	1	2	-0.252463	n/a	n/a	-1.44869	-	-	+	-2	Rejected
5x	~	~	~	~	~	~	18	18	13	-1.28818	-2.18818	-2.06596	~	-	-	-	-2	~
5x	EbpIII	Ejaculatory bulb protein III	CG11390	100157	VDRC	5x	18	3	6	0.854679	0.711822	0.545156	0.703886	-	-	-	0	Non
5x	CG11395	-	CG11395	16696	VDRC	5x	0	0	0	n/a	n/a	n/a	6.61182	+	+	+	-1	Caused by genetic background
5x	~	~	~	~	~	~	0	8	0	n/a	6.61182	n/a	~	-	+	+	-1	~
1x	~	~	~	~	~	1x	0	0	0	n/a	n/a	n/a	n/a	+	+	+	-1	~
5x	CG11400	-	CG11400	109010	VDRC	5x	10	11	7	-0.788178	0.511822	-0.288178	-0.188178	-	-	-	0	Non
5x	fs(1)N	female sterile (1) Nasrat	CG11411	105859	VDRC	5x	53	10	12	-1.12568	-1.78818	-1.12151	-0.670992	-	-	-	0	Non
5x	~	~	~	~	~	~	22	31	24	-0.199942	0.247537	-0.0381777	~	-	-	-	0	~
1x	~	~	~	~	~	1x	14	55	56	-0.100337	1.43517	-0.187681	0.382385	-	-	-	0	~
5x	CG11413	-	CG11413	106939	VDRC	5x	45	6	2	-1.16318	0.461822	n/a	-0.350678	-	-	+	0	Non
5x	Obp83a	Odorant-binding protein 83a	CG11421	102733	VDRC	5x	54	10	14	0.775925	1.01182	0.783251	0.856999	-	-	-	0	Non
5x	Obp83b	Odorant-binding protein 83b	CG11422	102252	VDRC	5x	29	3	2	0.568965	1.46182	n/a	0.940069	-	-	-	0	Non
5x	~	~	~	~	~	~	37	24	7	-0.163178	2.12091	0.711822	~	-	-	-	0	~
5x	rb	ruby	CG11427	38503	VDRC	5x	0	0	9	n/a	n/a	3.37849	3.37849	+	+	+	4	Partial arrest
5x	~	~	~	~	~	~	1	0	2	n/a	n/a	n/a	~	+	+	+	4	~
1x	~	~	~	~	~	1x	20	56	31	0.429966	1.65219	0.12441	0.735521	-	-	-	4	~
5x	CG1143	-	CG1143	47644	VDRC	5x	25	22	10	-0.163178	0.100711	0.211822	0.0497853	-	-	-	0	Non
5x	CG11458	-	CG11458	9106	VDRC	5x	71	6	0	0.122079	0.545156	n/a	1.34564	-	+	-	-2	Rejected
5x	~	~	~	~	~	~	21	2	3	1.50349	n/a	3.21182	~	-	+	+	-2	~
5x	CG11459	-	CG11459	102522	VDRC	5x	20	4	5	-1.19994	-1.28818	-1.62151	-1.36988	-	-	-	0	Non
5x	NPFR	Neuropeptide F receptor	CG1147	107663	VDRC	5x	68	15	10	0.428039	0.274322	0.611822	0.438061	-	-	-	0	Non
5x	CG11470	-	CG11470	14855	VDRC	5x	30	9	2	-1.25246	-0.204844	n/a	-0.728654	-	-	+	0	Non
5x	Srpk79D	Serine-arginine protein kinase at 79D	CG11489	102632	VDRC	5x	30	0	4	-0.288178	n/a	-0.788178	-0.538178	-	-	-	0	Non
5x	MstProx	MstProx	CG1149	108034	VDRC	5x	68	29	15	-0.121511	-0.0977015	-0.211255	-0.143489	-	-	-	0	Non
5x	rasp	rasp	CG11495	6459	VDRC	5x	54	26	22	0.631177	1.36567	0.211822	0.736223	-	-	-	0	Non
5x	svp	seven up	CG11502	100762	VDRC	5x	36	17	8	-0.249716	0.0243223	0.711822	0.700871	+	-	+	4	Partial arrest
5x	~	~	~	~	~	~	12	27	4	1.54516	0.961822	1.21182	~	+	+	+	4	~
1x	~	~	~	~	~	1x	54	80	49	0.363299	1.10051	-0.0367009	0.475702	-	-	-	4	~
5x	armi	armitage	CG11513	103589	VDRC	5x	40	8	12	0.961822	0.0118223	0.656267	0.543304	-	-	-	0	Non
5x	Ptp99A	Protein tyrosine phosphatase 99A	CG11516	103457	VDRC	5x	16	23	15	-1.17279	0.161822	-0.954844	-0.655272	-	-	-	0	Non
5x	Gld	Glucose dehydrogenase	CG1152	108361	VDRC	5x	1	19	3	n/a	0.711822	1.71182	0.812663	-	-	-	0	Non
5x	~	~	~	~	~	~	47	27	8	0.608881	1.31897	-0.288178	~	-	-	-	0	~
5x	Tig	Tiggrin	CG11527	100036	VDRC	5x	13	1	3	0.295156	n/a	1.71182	0.901703	-	+	-	0	Non
5x	~	~	~	~	~	~	28	17	9	0.140394	1.64932	0.711822	~	-	-	-	0	~
5x	Rph	Rabphilin	CG11556	109337	VDRC	5x	34	13	3	-0.249716	-0.288178	-1.28818	-0.608691	-	-	-	0	Non
5x	smo	smoothened	CG11561	9542	VDRC	5x	0	14	15	n/a	0.461822	-0.100678	0.180572	-	-	-	0	Non
5x	CG11570	-	CG11570	100527	VDRC	5x	79	18	11	0.603714	0.0300041	-0.288178	0.11518	-	-	-	0	Non
5x	CG11576	-	CG11576	7577	VDRC	5x	4	5	20	-0.788178	-0.538178	-0.0189469	-0.448434	-	-	-	0	Non
5x	CG11585	-	CG11585	33337	Bloomington	5x	3	7	1	-0.288178	-0.163178	n/a	-0.225678	-	-	-	0	Non
5x	Amnionless	Amnionless ortholog	CG11592	104099	VDRC	5x	3	3	4	-2.03818	-2.03818	-2.12151	-1.1354	-	-	-	-2	Rejected
5x	~	~	~	~	~	~	47	18	17	-0.469996	-0.0381777	-0.10636	~	-	-	-	-2	~
1x	~	~	~	~	~	1x	103	54	40	0.253684	-0.123065	0.53253	0.22105	-	-	-	-2	~
5x	CG11598	-	CG11598	103262	VDRC	5x	6	4	5	-0.288178	-1.28818	-1.41318	-0.996511	-	-	-	0	Non
5x	CG11608	-	CG11608	104151	VDRC	5x	11	19	6	0.128489	0.426108	-0.0381777	0.17214	-	-	-	0	Non
5x	step	steppke	CG11628	32374	Bloomington	5x	30	5	0	3.01182	3.87849	n/a	1.93182	-	+	-	-2	Rejected
5x	~	~	~	~	~	~	14	16	14	1.01182	0.878489	0.878489	~	-	-	-	-2	~
5x	Abd-B	Abdominal B	CG11648	104872	VDRC	5x	2	8	1	n/a	2.61182	n/a	2.61182	+	-	+	3	Caused by genetic background
5x	~	~	~	~	~	~	0	1	0	n/a	n/a	n/a	~	+	-	+	3	~
1x	~	~	~	~	~	1x	2	3	4	n/a	4.7633	4.2633	4.5133	-	-	-	3	~
5x	LysS	Lysozyme S	CG1165	108488	VDRC	5x	29	19	6	-0.513178	0.0754587	0.211822	-0.0752989	-	-	-	0	Non
5x	Lcp1	Larval cuticle protein 1	CG11650	106030	VDRC	5x	32	14	12	0.750284	0.911822	0.783251	0.815119	-	-	-	0	Non
5x	CG11672	-	CG11672	15140	VDRC	5x	25	13	3	0.261822	-1.06596	-0.0381777	-0.28077	-	-	+	0	Non
5x	CG11674	-	CG11674	104953	VDRC	5x	0	22	1	n/a	0.128489	n/a	0.128489	-	-	+	0	Non
5x	Osi18	Osiris 18	CG1169	104590	VDRC	5x	36	12	25	-0.317589	0.711822	0.89364	0.429291	-	-	-	0	Non
5x	PGRP-SA	Peptidoglycan recognition protein SA	CG11709	5594	VDRC	5x	40	11	12	0.211822	0.311822	0.211822	0.245156	-	-	-	0	Non
5x	Akh	Adipokinetic hormone	CG1171	105063	VDRC	5x	28	7	0	-0.0513356	-0.663178	n/a	-0.245741	-	-	-	0	Non
5x	~	~	~	~	~	~	69	4	5	-0.104504	-0.121511	-0.288178	~	-	-	-	0	~
5x	Obp85a	Odorant-binding protein 85a	CG11732	17552	VDRC	5x	36	10	8	-0.221511	0.0451556	-0.288178	-0.154844	-	-	-	0	Non
5x	Or85b	Odorant receptor 85b	CG11735	106732	VDRC	5x	44	26	45	0.534403	0.688013	1.46182	0.894746	-	-	-	0	Non
5x	Or85d	Odorant receptor 85d	CG11742	102428	VDRC	5x	4	9	1	-0.288178	-0.431035	n/a	-0.359606	-	-	-	0	Non
5x	Obp19a	Odorant-binding protein 19a	CG11748	9387	VDRC	5x	2	7	8	n/a	0.711822	1.54516	1.12849	-	-	-	0	Non
5x	Ir85a	Ionotropic receptor 85a	CG11775	5820	VDRC	5x	3	11	9	0.961822	0.511822	0.568965	0.68087	-	-	-	0	Non
5x	Hr96	Hormone receptor-like in 96	CG11783	10958	VDRC	5x	4	6	2	1.54516	1.21182	n/a	1.40944	-	-	-	-2	Rejected
5x	~	~	~	~	~	~	5	29	16	0.711822	1.53325	2.04516	~	+	-	-	-2	~
1x	~	~	~	~	~	1x	0	15	20	n/a	0.727585	0.763299	0.745442	-	-	-	-2	~
5x	LysB	Lysozyme B	CG1179	109233	VDRC	5x	49	4	2	-0.0881777	-0.288178	n/a	-0.188178	-	-	+	0	Non
5x	Obp56a	Odorant-binding protein 56a	CG11797	100850	VDRC	5x	29	12	3	-0.208178	-1.12151	-1.03818	-0.789289	-	-	-	0	Non
5x	LysE	Lysozyme E	CG1180	109157	VDRC	5x	0	11	3	n/a	-0.704844	-1.28818	-0.996511	-	-	-	0	Non
5x	CG11841	-	CG11841	14849	VDRC	5x	37	10	5	-0.2604	-0.163178	0.586822	0.0544149	-	-	-	0	Non
5x	CG11842	-	CG11842	55617	Bloomington	5x	20	3	2	0.939095	3.71182	n/a	0.909265	-	-	+	-2	Rejected
5x	~	~	~	~	~	~	9	6	2	-0.225678	-0.788178	n/a	~	-	-	-	-2	~
5x	CG11843	-	CG11843	103208	VDRC	5x	28	11	3	-0.249716	0.854679	-0.0381777	0.188929	-	-	+	0	Non
5x	CG11852	-	CG11852	109527	VDRC	5x	15	28	7	-0.246511	0.278489	-0.288178	-0.0853999	-	-	-	0	Non
5x	to	takeout	CG11853	100079	VDRC	5x	29	6	4	-0.157743	0.211822	-1.12151	-0.355811	-	-	-	0	Non
5x	CG11854	-	CG11854	101807	VDRC	5x	43	4	20	0.798779	0.545156	0.745156	0.696363	-	-	-	0	Non
5x	Semp1	Seminal metalloprotease-1	CG11864	107211	VDRC	5x	12	30	0	0.611822	0.673361	n/a	0.305995	-	-	-	0	Non
5x	~	~	~	~	~	~	38	6	2	-0.273026	0.211822	n/a	~	-	-	+	0	~
5x	stan	starry night	CG11895	107993	VDRC	5x	9	29	9	-1.28818	2.46182	-0.288178	0.295156	-	-	-	0	Non
5x	CG11911	-	CG11911	10224	VDRC	5x	7	24	10	-0.913178	-0.431035	-0.388178	-0.577463	-	-	-	0	Non
5x	CG11912	-	CG11912	104242	VDRC	5x	27	12	2	-0.401814	0.378489	n/a	-0.0116625	-	-	-	0	Non
5x	amn	amnesiac	CG11937	5606	VDRC	5x	19	39	9	0.378489	1.74307	1.11182	1.07779	-	-	-	0	Non
5x	SP1029	SP1029	CG11956	105785	VDRC	5x	30	4	6	0.497537	-0.288178	1.21182	0.473727	-	-	-	0	Non
5x	CG11977	-	CG11977	100463	VDRC	5x	69	23	19	0.25594	-0.021511	0.0754587	0.103296	+	-	-	0	Non
5x	CG11999	-	CG11999	104384	VDRC	5x	34	22	7	0.670156	0.800058	0.336822	0.602345	-	-	-	0	Non
5x	Pxn	Peroxidasin	CG12002	15276	VDRC	5x	0	0	0	n/a	n/a	n/a	n/a	+	+	-	6	Arrest
5x	~	~	~	~	~	~	0	0	0	n/a	n/a	n/a	~	+	+	+	6	~
1x	~	~	~	~	~	1x	10	29	32	1.54901	1.74057	1.95895	1.74951	-	+	-	6	~
5x	CG12009	-	CG12009	100859	VDRC	5x	36	22	17	-0.145321	-0.238178	0.283251	-0.0334158	-	-	-	0	Non
5x	GV1	GV1	CG12023	107768	VDRC	5x	37	7	8	-1.15025	-0.413178	-0.588178	-0.717201	-	-	-	0	Non
5x	Cpr100A	Cuticular protein 100A	CG12045	103041	VDRC	5x	3	13	7	-1.28818	-1.13818	-1.28818	-1.23818	-	-	-	0	Non
5x	mud	mushroom body defect	CG12047	28074	Bloomington	5x	2	5	6	n/a	-0.538178	-0.288178	-0.413178	-	-	-	0	Non
5x	CG12056	-	CG12056	100743	VDRC	5x	43	26	6	-0.448892	-0.407225	0.611822	-0.0814317	-	-	-	0	Non
5x	CG12057	-	CG12057	103491	VDRC	5x	78	17	15	1.56599	0.802731	0.661822	1.01018	-	-	-	0	Non
5x	5-HT7	5-hydroxytryptamine (serotonin) receptor 7	CG12073	104804	VDRC	5x	52	17	3	-0.299289	-0.252463	0.961822	0.13669	-	-	-	0	Non
5x	cue	cueball	CG12086	104645	VDRC	5x	1	1	0	n/a	n/a	n/a	n/a	+	+	+	5	Caused by genetic background
5x	~	~	~	~	~	~	0	0	0	n/a	n/a	n/a	~	+	+	+	5	~
1x	~	~	~	~	~	1x	7	5	2	2.5133	2.7633	n/a	2.6383	+	+	+	5	~
5x	Npc1b	Niemann-Pick type C-1b	CG12092	108054	VDRC	5x	39	29	23	0.386822	0.607656	-0.0574085	0.312357	-	-	-	0	Non
5x	CG12121	-	CG12121	103605	VDRC	5x	22	7	8	0.673361	0.911822	0.211822	0.599002	-	-	-	0	Non
5x	ru	roughoid	CG1214	101684	VDRC	5x	42	12	8	-0.614265	-0.232622	0.211822	-0.211688	-	-	-	0	Non
5x	Rab39	Rab39	CG12156	31665	VDRC	5x	0	0	7	n/a	n/a	3.21182	3.21182	+	+	+	4	Partial arrest
5x	~	~	~	~	~	~	3	0	0	3.21182	n/a	n/a	~	+	+	+	4	~
1x	~	~	~	~	~	1x	8	18	28	-0.165272	0.700799	0.563299	0.366275	-	-	-	4	~
5x	CG12158	-	CG12158	102498	VDRC	5x	0	16	9	n/a	3.66637	3.21182	4.14112	+	-	+	3	Caused by genetic background
5x	~	~	~	~	~	~	1	4	0	n/a	5.54516	n/a	~	+	+	+	3	~
1x	~	~	~	~	~	1x	14	9	12	4.59663	2.62044	2.0133	3.07679	-	-	-	3	~
5x	Spn43Aa	Serpin 43Aa	CG12172	104817	VDRC	5x	44	6	13	0.747537	0.211822	-0.197269	0.25403	-	-	-	0	Non
5x	Sgs4	Salivary gland secretion 4	CG12181	38222	VDRC	5x	69	25	8	1.07546	0.555572	-0.121511	0.503173	-	-	-	0	Non
5x	Or22a	Odorant receptor 22a	CG12193	49835	VDRC	5x	47	8	6	0.431822	0.640394	0.211822	0.428013	-	-	-	0	Non
5x	kek5	kekkon5	CG12199	47768	VDRC	5x	2	13	9	n/a	0.0243223	0.461822	0.243072	-	-	-	0	Non
5x	miple1	midkine and pleiotrophin 1	CG1221	104623	VDRC	5x	74	5	4	0.854679	0.0451556	-0.454844	0.14833	-	-	-	0	Non
5x	Syb	Synaptobrevin	CG12210	102922	VDRC	5x	3	3	5	10.7118	5.21182	5.71182	6.91182	+	+	-	3	Caused by genetic background
5x	~	~	~	~	~	~	0	3	3	n/a	5.71182	7.21182	~	+	+	+	3	~
1x	~	~	~	~	~	1x	17	30	0	7.37441	6.79271	n/a	7.08356	-	+	+	3	~
5x	Galphaf	G protein alpha f subunit	CG12232	17054	VDRC	5x	5	9	3	-0.413178	-0.350678	-0.288178	-0.350678	-	-	-	0	Non
5x	lic	licorne	CG12244	106822	VDRC	5x	41	31	6	-0.761862	0.243072	-0.288178	-0.268989	-	-	-	0	Non
5x	Cpr72Eb	Cuticular protein 72Eb	CG12255	101802	VDRC	5x	32	1	4	0.592775	n/a	-0.288178	0.11074	-	-	-	0	Non
5x	~	~	~	~	~	~	33	27	13	-0.0024634	0.825459	-0.573892	~	-	-	-	0	~
5x	CG12256	-	CG12256	109715	VDRC	5x	2	9	25	n/a	0.461822	0.652999	0.557411	+	-	-	0	Non
5x	kek1	kekkon-1	CG12283	101166	VDRC	5x	8	4	1	0.711822	0.711822	n/a	0.99913	-	-	-	0	Non
5x	~	~	~	~	~	~	22	25	24	0.478489	1.42016	1.67336	~	-	-	-	0	~
5x	CG12290	-	CG12290	100939	VDRC	5x	7	8	2	0.0868223	0.0118223	n/a	0.0493223	-	-	-	0	Non
5x	stj	straightjacket	CG12295	108569	VDRC	5x	38	12	10	0.161822	0.0689652	0.0118223	0.0808699	-	-	-	0	Non
5x	CG12310	-	CG12310	104614	VDRC	5x	27	5	1	-0.145321	-0.163178	n/a	-0.154249	-	-	+	0	Non
5x	Cpr65Az	Cuticular protein 65Az	CG12330	101914	VDRC	5x	19	19	14	-0.194428	0.399322	-0.121511	0.0277945	-	-	-	0	Non
5x	lambdaTry	lambdaTry	CG12350	100480	VDRC	5x	54	9	9	0.497537	-0.145321	-0.225678	0.0421795	-	-	-	0	Non
5x	deltaTry	deltaTrypsin	CG12351	41241	VDRC	5x	55	3	1	0.586822	0.711822	n/a	0.649322	-	-	-	0	Non
5x	Dh44-R2	Diuretic hormone 44 receptor 2	CG12370	102292	VDRC	5x	4	14	37	0.711822	0.750284	0.0927747	0.518294	-	-	-	0	Non
5x	thetaTry	thetaTrypsin	CG12385	102026	VDRC	5x	39	22	20	0.300058	-0.177067	0.0451556	0.0560489	-	-	-	0	Non
5x	etaTry	etaTrypsin	CG12386	33233	VDRC	5x	2	26	14	n/a	0.288745	0.211822	0.250284	-	-	-	0	Non
5x	zetaTry	zetaTrypsin	CG12387	108756	VDRC	5x	0	47	21	n/a	1.29077	0.942592	1.11668	-	-	-	0	Non
5x	dare	defective in the avoidance of repellents	CG12390	108954	VDRC	5x	0	0	1	n/a	n/a	n/a	n/a	+	+	+	-1	Caused by genetic background
5x	~	~	~	~	~	~	1	0	1	n/a	n/a	n/a	~	+	+	+	-1	~
1x	~	~	~	~	~	1x	0	0	0	n/a	n/a	n/a	n/a	+	+	+	-1	~
5x	Mad	Mothers against dpp	CG12399	110517	VDRC	5x	42	14	6	-1.11076	-0.388178	0.711822	-0.262371	-	-	-	0	Non
5x	cv	crossveinless	CG12410	106311	VDRC	5x	21	40	6	-0.170531	1.4896	-0.188178	0.376964	-	-	-	0	Non
5x	stnB	stoned B	CG12473	24548	VDRC	5x	44	11	3	-0.029557	0.295156	1.71182	0.65914	-	-	+	0	Non
5x	CG12481	-	CG12481	103436	VDRC	5x	54	1	1	-0.463853	n/a	n/a	-0.463853	-	-	+	0	Non
5x	stnA	stoned A	CG12500	105203	VDRC	5x	53	16	6	0.151822	0.811822	1.21182	0.725156	-	-	-	0	Non
5x	Or56a	Odorant receptor 56a	CG12501	107231	VDRC	5x	2	8	16	n/a	-0.359606	-0.371511	-0.295104	-	-	-	0	Non
5x	~	~	~	~	~	~	54	9	5	-0.310905	-0.145321	-0.288178	~	-	-	+	0	~
5x	Arc1	Activity-regulated cytoskeleton associated protein 1	CG12505	109141	VDRC	5x	3	3	9	-1.03818	-0.288178	-0.288178	-0.538178	-	-	-	0	Non
5x	CG12506	-	CG12506	109086	VDRC	5x	25	8	3	0.689095	0.611822	0.711822	0.670913	-	-	+	0	Non
5x	CG12517	-	CG12517	13463	VDRC	5x	31	9	18	-0.26545	-0.538178	-0.258766	-0.354131	-	-	-	0	Non
5x	Ccp84Ab	Ccp84Ab	CG1252	109191	VDRC	5x	47	13	10	0.0221671	-0.0659555	-0.073892	-0.0392268	-	-	-	0	Non
5x	CG12522	-	CG12522	102451	VDRC	5x	0	0	0	n/a	n/a	n/a	n/a	-	+	+	-1	Caused by genetic background
5x	~	~	~	~	~	~	0	0	0	n/a	n/a	n/a	~	+	+	+	-1	~
1x	~	~	~	~	~	1x	0	0	0	n/a	n/a	n/a	n/a	-	+	+	-1	~
5x	Or67a	Odorant receptor 67a	CG12526	100323	VDRC	5x	20	1	2	0.311822	n/a	n/a	-0.128585	-	+	-	0	Non
5x	~	~	~	~	~	~	56	11	4	-0.299806	-0.238178	-0.288178	~	-	-	-	0	~
5x	CG12540	-	CG12540	104591	VDRC	5x	23	27	9	-0.335797	1.40413	0.511822	0.526719	-	-	-	0	Non
5x	CG12546	-	CG12546	110127	VDRC	5x	43	13	2	-0.495074	-0.0659555	n/a	-0.280515	-	-	+	0	Non
5x	intr	intrepid	CG12558	14844	VDRC	5x	36	27	0	0.449918	0.759441	n/a	0.604679	-	-	-	0	Non
5x	alpha-Est3	alpha-Esterase-3	CG1257	101671	VDRC	5x	58	12	7	-0.279087	-1.38818	-2.20484	-1.2907	-	-	-	0	Non
5x	pav	pavarotti	CG1258	110330	VDRC	5x	0	4	10	n/a	0.711822	-0.163178	1.80825	-	-	-	-2	Rejected
5x	~	~	~	~	~	~	15	16	9	2.04516	3.06897	3.37849	~	+	-	-	-2	~
5x	Mur82C	Mucin related 82C	CG12586	47223	VDRC	5x	65	41	14	0.503489	0.473727	0.461822	0.479679	-	-	-	0	Non
5x	Cpr64Ad	Cuticular protein 64Ad	CG1259	4488	VDRC	5x	69	35	10	0.652999	0.637748	0.0451556	0.445301	-	-	-	0	Non
5x	beat-IIIa	beat-IIIa	CG12621	45866	VDRC	5x	1	5	8	n/a	-0.0381777	-0.538178	-0.288178	-	-	-	0	Non
5x	Gr10b	Gustatory receptor 10b	CG12622	31151	VDRC	5x	50	7	2	0.878489	1.04516	n/a	0.961822	-	-	+	0	Non
5x	Obp8a	Odorant-binding protein 8a	CG12665	47798	VDRC	5x	16	6	1	-0.172793	-0.288178	n/a	-0.230485	-	-	-	0	Non
5x	olf413	olf413	CG12673	104097	VDRC	5x	35	7	5	0.0451556	0.336822	-0.413178	-0.0103999	-	-	-	0	Non
5x	CG12680	-	CG12680	109484	VDRC	5x	32	8	13	-1.0609	-0.388178	-0.438178	-0.629087	-	-	-	0	Non
5x	Or13a	Odorant receptor 13a	CG12697	13573	VDRC	5x	60	27	3	0.250284	0.659191	-0.288178	0.207099	-	-	-	0	Non
5x	Jafrac2	Thioredoxin peroxidase 2	CG1274	104006	VDRC	5x	31	6	0	-0.168178	-1.28818	n/a	-0.728178	-	-	-	0	Non
5x	Or42b	Odorant receptor 42b	CG12754	101143	VDRC	5x	0	6	9	n/a	1.21182	1.56897	1.39039	-	-	-	0	Non
5x	l(3)mbn	lethal (3) malignant blood neoplasm	CG12755	107911	VDRC	5x	87	9	8	0.971438	0.511822	-0.288178	0.398361	-	-	-	0	Non
5x	Dpt	Diptericin	CG12763	104287	VDRC	5x	6	17	17	1.71182	2.37849	2.37849	2.02016	-	-	+	4	Partial arrest
5x	~	~	~	~	~	~	31	10	1	1.42016	2.21182	n/a	~	-	+	+	4	~
1x	~	~	~	~	~	1x	61	57	37	-0.192058	0.376202	0.0676469	0.0839304	-	-	-	4	~
5x	santa-maria	scavenger receptor acting in neural tissue and majority of rhodopsin is absent	CG12789	33153	VDRC	5x	17	8	2	-0.442024	-0.288178	n/a	-0.365101	-	-	-	0	Non
5x	lcs	la costa	CG12794	32353	Bloomington	5x	0	3	3	n/a	-0.288178	-0.538178	-0.413178	-	-	+	0	Non
5x	CG12796	-	CG12796	11465	VDRC	5x	9	5	11	0.111822	0.586822	0.911822	0.536822	-	-	-	0	Non
5x	CG12811	-	CG12811	101055	VDRC	5x	49	5	5	-0.0881777	-0.413178	0.0451556	-0.152067	-	-	-	0	Non
5x	Npc2d	Niemann-Pick type C-2d	CG12813	31095	VDRC	5x	58	14	10	0.535352	0.611822	0.211822	0.452999	-	-	-	0	Non
5x	Tsp42Ed	Tetraspanin 42Ed	CG12846	105847	VDRC	5x	76	18	15	0.70436	0.640394	0.711822	0.685525	-	-	-	0	Non
5x	CG12869	-	CG12869	100474	VDRC	5x	67	20	14	-0.0506777	0.611822	0.836822	0.465989	-	-	-	0	Non
5x	ALiX	ALG-2 interacting protein X	CG12876	32047	VDRC	5x	48	13	11	-0.163178	0.311822	-0.177067	-0.00947398	-	-	-	0	Non
5x	Obp46a	Odorant-binding protein 46a	CG12905	39438	VDRC	5x	12	16	5	0.926108	1.08682	-0.163178	0.616584	-	-	-	0	Non
5x	Gr47a	Gustatory receptor 47a	CG12906	106626	VDRC	5x	21	36	10	0.156267	0.851822	-0.288178	0.138646	-	-	-	0	Non
5x	~	~	~	~	~	~	35	16	3	-0.177067	-0.172793	0.461822	~	-	-	-	0	~
5x	Ndg	Nidogen/entactin	CG12908	109625	VDRC	5x	71	11	5	0.697116	-0.0024634	-0.288178	0.135492	-	-	-	0	Non
5x	CG12911	-	CG12911	107440	VDRC	5x	0	49	16	n/a	1.37849	0.545156	0.961822	-	-	-	0	Non
5x	sel	seele	CG12918	105503	VDRC	5x	3	0	3	-1.28818	n/a	-1.03818	-1.16318	-	-	-	0	Non
5x	egr	eiger	CG12919	108814	VDRC	5x	44	12	2	-0.634332	-0.502463	n/a	-0.568397	-	-	-	0	Non
5x	CG12920	-	CG12920	107104	VDRC	5x	34	6	3	0.156267	0.711822	-0.288178	0.193304	-	-	-	0	Non
5x	polyph	polyphemus	CG12943	107119	VDRC	5x	12	59	16	0.0689652	1.05468	0.336822	0.486822	-	-	-	0	Non
5x	Obp47a	Odorant-binding protein 47a	CG12944	102431	VDRC	5x	27	16	23	-0.0381777	0.0118223	0.170156	0.0479334	-	-	-	0	Non
5x	CG12971	-	CG12971	101826	VDRC	5x	32	14	9	0.0539276	0.545156	-0.288178	0.103635	-	-	-	0	Non
5x	CG12986	-	CG12986	105857	VDRC	5x	1	12	16	n/a	0.711822	0.378489	0.545156	+	-	-	0	Non
5x	CG13022	-	CG13022	108033	VDRC	5x	41	14	9	-0.302884	-0.151814	-0.288178	-0.247625	-	-	-	0	Non
5x	Obp73a	Odorant-binding protein 73a	CG13027	101954	VDRC	5x	46	29	16	-0.0694277	-0.26545	-0.51545	-0.283443	-	-	-	0	Non
5x	CG13031	-	CG13031	109474	VDRC	5x	55	15	5	-0.380283	0.149322	-0.413178	-0.214713	-	-	+	0	Non
5x	CG13038	-	CG13038	104903	VDRC	5x	0	15	42	n/a	0.274322	0.348186	0.311254	-	+	-	0	Non
5x	CG13041	-	CG13041	109222	VDRC	5x	34	7	7	-0.273026	-0.204844	-0.0881777	-0.188683	-	-	-	0	Non
5x	CG13044	-	CG13044	102328	VDRC	5x	19	16	14	-1.2604	-0.216749	-0.326639	-0.601263	-	-	-	0	Non
5x	CG13046	-	CG13046	41496	VDRC	5x	74	5	5	1.17849	-0.163178	1.46182	0.825711	-	-	-	0	Non
5x	CG13047	-	CG13047	43463	VDRC	5x	0	0	0	n/a	n/a	n/a	n/a	+	+	+	5	Caused by genetic background
5x	~	~	~	~	~	~	0	0	1	n/a	n/a	n/a	~	+	+	+	5	~
1x	~	~	~	~	~	1x	0	0	9	n/a	n/a	2.7633	2.7633	+	+	-	5	~
5x	CG13048	-	CG13048	36620	VDRC	5x	61	21	4	-0.804307	-0.913178	-0.454844	-0.72411	-	-	-	0	Non
5x	CG13049	-	CG13049	5281	VDRC	5x	35	15	5	0.690989	0.149322	-0.538178	0.100711	-	-	-	0	Non
5x	CG13056	-	CG13056	28462	VDRC	5x	31	4	22	-0.446072	0.211822	-0.288178	-0.174143	-	-	-	0	Non
5x	CG13058	-	CG13058	105197	VDRC	5x	0	11	3	n/a	-0.100678	-0.538178	-0.319428	-	-	-	0	Non
5x	Nplp3	Neuropeptide-like precursor 3	CG13061	105584	VDRC	5x	37	31	20	-0.251141	0.300058	-0.121511	-0.024198	-	-	-	0	Non
5x	CG13063	-	CG13063	102782	VDRC	5x	24	5	5	-0.216749	0.461822	-0.413178	-0.0560348	-	-	-	0	Non
5x	CG13064	-	CG13064	109872	VDRC	5x	20	0	3	-0.261862	n/a	-0.0381777	-0.15002	-	-	-	0	Non
5x	CG13066	-	CG13066	9085	VDRC	5x	1	9	4	n/a	0.649322	-0.288178	0.180572	-	-	-	0	Non
5x	CG13067	-	CG13067	103334	VDRC	5x	12	33	7	0.611822	0.769515	0.795156	0.725498	-	-	-	0	Non
5x	CG13069	-	CG13069	9229	VDRC	5x	92	1	3	0.843401	n/a	0.711822	0.777612	-	-	-	0	Non
5x	CG13075	-	CG13075	100244	VDRC	5x	13	4	8	0.426108	-0.121511	0.0118223	0.105473	-	-	-	0	Non
5x	Notum	Notum	CG13076	103775	VDRC	5x	49	33	15	-1.15997	-0.325215	-0.5104	-0.665196	-	-	-	0	Non
5x	CG13081	-	CG13081	1443	VDRC	5x	11	8	6	0.568965	1.41182	1.21182	1.0642	-	-	-	0	Non
5x	CG13082	-	CG13082	109511	VDRC	5x	13	7	2	-1.24651	-0.913178	n/a	-1.07984	-	-	-	0	Non
5x	Dh31	Diuretic hormone 31	CG13094	37763	VDRC	5x	47	30	8	0.190989	0.711822	0.0118223	0.304878	-	-	-	0	Non
5x	CG13102	-	CG13102	102355	VDRC	5x	18	5	12	-1.25484	-0.163178	0.211822	-0.402067	-	-	-	0	Non
5x	Or30a	Odorant receptor 30a	CG13106	42528	VDRC	5x	36	29	11	0.111822	0.118072	-0.371511	-0.0472055	-	-	-	0	Non
5x	CG13114	-	CG13114	41204	VDRC	5x	4	17	5	-0.121511	0.0618223	-0.288178	-0.115955	-	-	+	0	Non
5x	CG13135	-	CG13135	44847	VDRC	5x	28	10	5	-0.246511	-0.073892	-0.163178	-0.161194	-	-	+	0	Non
5x	Or49a	Odorant receptor 49a	CG13158	108800	VDRC	5x	53	5	1	-0.288178	-0.288178	n/a	-0.288178	-	-	-	0	Non
5x	CG13159	-	CG13159	106884	VDRC	5x	25	38	4	-0.0528836	1.62359	-0.121511	0.483064	-	-	-	0	Non
5x	CG13170	-	CG13170	103498	VDRC	5x	46	13	22	-0.227202	-0.197269	-0.141119	-0.18853	-	-	-	0	Non
5x	CG13198	-	CG13198	104553	VDRC	5x	21	34	6	-0.421511	0.329469	0.711822	0.206594	-	-	-	0	Non
5x	Or47b	Odorant receptor 47b	CG13206	9354	VDRC	5x	65	16	9	0.674785	-0.588178	-1.22568	-0.37969	-	-	-	0	Non
5x	nompA	no mechanoreceptor potential A	CG13207	4588	VDRC	5x	43	16	12	0.238138	0.878489	0.0689652	0.395197	-	-	-	0	Non
5x	Obp47b	Odorant-binding protein 47b	CG13208	15082	VDRC	5x	71	12	6	-0.132622	0.211822	-0.288178	-0.0696592	-	-	-	0	Non
5x	CG13215	-	CG13215	37166	VDRC	5x	29	12	2	-0.381928	0.0689652	n/a	-0.156481	-	-	-	0	Non
5x	CG13217	-	CG13217	104194	VDRC	5x	37	9	9	-0.756928	-0.225678	-0.413178	-0.465261	-	-	-	0	Non
5x	Cpr47Ee	Cuticular protein 47Ee	CG13222	41227	VDRC	5x	0	16	20	n/a	0.596438	0.623587	0.610012	-	-	-	0	Non
5x	Or47a	Odorant receptor 47a	CG13225	100662	VDRC	5x	40	31	18	-0.354844	0.445156	0.411822	0.167378	-	-	-	0	Non
5x	CG13228	-	CG13228	103507	VDRC	5x	30	11	6	-0.151814	0.295156	0.211822	0.118388	-	-	-	0	Non
5x	CG13229	-	CG13229	100433	VDRC	5x	38	39	27	-0.996511	-0.204844	0.481053	-0.240101	-	-	-	0	Non
5x	CG13239	-	CG13239	29676	VDRC	5x	98	13	2	1.30938	0.861822	n/a	1.0856	-	-	+	0	Non
5x	CG13250	-	CG13250	107666	VDRC	5x	40	17	4	-0.381928	0.98455	-0.454844	0.0492592	-	-	+	0	Non
5x	cmpy	crimpy	CG13253	101249	VDRC	5x	111	2	5	0.957724	n/a	-0.288178	0.617009	-	-	-	0	Non
5x	~	~	~	~	~	~	18	28	13	0.39364	0.497537	1.52432	~	-	-	-	0	~
5x	Ccp84Ac	Ccp84Ac	CG1327	102212	VDRC	5x	3	3	9	-1.28818	-1.03818	-0.145321	-0.404767	-	-	-	0	Non
5x	~	~	~	~	~	~	79	45	6	0.0868223	0.494431	-0.538178	~	-	-	-	0	~
5x	Cas	CAS/CSE1 segregation protein	CG13281	110215	VDRC	5x	0	0	0	n/a	n/a	n/a	n/a	+	+	+	-1	Caused by genetic background
5x	~	~	~	~	~	~	0	0	0	n/a	n/a	n/a	~	+	+	+	-1	~
1x	~	~	~	~	~	1x	0	0	3	n/a	n/a	4.2633	4.2633	+	+	+	-1	~
5x	CG13282	-	CG13282	109490	VDRC	5x	17	4	4	0.822933	0.711822	-0.288178	0.415526	-	-	-	0	Non
5x	CG13285	-	CG13285	100394	VDRC	5x	67	10	6	0.414525	-0.073892	1.21182	0.517485	-	-	-	0	Non
5x	CG13299	-	CG13299	102200	VDRC	5x	47	8	7	-0.56404	-0.588178	-1.53818	-0.896798	-	-	-	0	Non
5x	Ccp84Ae	Ccp84Ae	CG1330	107117	VDRC	5x	4	15	29	0.545156	0.89364	0.961822	0.800206	-	-	-	0	Non
5x	CG13308	-	CG13308	107895	VDRC	5x	0	9	9	n/a	-0.204844	0.461822	0.128489	+	-	-	0	Non
5x	CG13309	-	CG13309	101094	VDRC	5x	25	11	13	0.805572	0.997537	1.39932	0.652613	-	-	-	0	Non
5x	~	~	~	~	~	~	70	11	3	0.4896	0.511822	-0.288178	~	-	-	-	0	~
5x	Ccp84Af	Ccp84Af	CG1331	16577	VDRC	5x	57	7	6	0.723186	0.911822	0.711822	0.782277	-	-	-	0	Non
5x	CG13311	-	CG13311	101655	VDRC	5x	22	10	1	-0.288178	0.836822	n/a	0.274322	-	-	-	0	Non
5x	CG13312	-	CG13312	14060	VDRC	5x	53	26	15	1.15413	1.30273	0.0451556	0.660341	-	-	-	0	Non
5x	~	~	~	~	~	~	65	16	11	0.619717	0.461822	0.378489	~	-	-	-	0	~
1x	~	~	~	~	~	1x	32	70	47	-0.165272	-0.00753427	0.774663	0.200619	-	-	-	0	~
5x	CG13314	-	CG13314	107670	VDRC	5x	12	2	12	-0.188178	n/a	0.378489	0.0951556	-	+	-	0	Non
5x	Ilp7	Insulin-like peptide 7	CG13317	105024	VDRC	5x	31	0	0	-0.230485	n/a	n/a	-0.328471	-	+	-	0	Non
5x	~	~	~	~	~	~	19	7	1	-0.466749	-0.288178	n/a	~	-	-	-	0	~
5x	CG13323	-	CG13323	4673	VDRC	5x	29	3	13	-0.752463	-1.03818	-0.704844	-0.831828	-	-	-	0	Non
5x	Cpr50Ca	Cuticular protein 50Ca	CG13338	100317	VDRC	5x	38	13	16	0.161822	0.461822	-0.121511	0.167378	-	-	-	0	Non
5x	S-Lap7	Sperm-Leucylaminopeptidase 7	CG13340	106481	VDRC	5x	49	39	16	0.740394	1.05965	0.711822	0.837288	-	-	-	0	Non
5x	pcl	pepsinogen-like	CG13374	108271	VDRC	5x	28	24	23	0.656267	0.735632	0.778489	0.723463	-	-	-	0	Non
5x	emb	embargoed	CG13387	103767	VDRC	5x	0	0	0	n/a	n/a	n/a	n/a	+	+	+	5	Caused by genetic background
5x	~	~	~	~	~	~	0	0	0	n/a	n/a	n/a	~	+	+	+	5	~
1x	~	~	~	~	~	1x	5	46	19	4.2633	6.10201	4.2633	4.8762	+	+	+	5	~
5x	CG1339	-	CG1339	7356	VDRC	5x	0	9	10	n/a	0.511822	0.211822	0.361822	-	-	-	0	Non
5x	CG13403	-	CG13403	106526	VDRC	5x	25	5	0	-0.130283	0.0451556	n/a	-0.0425637	-	-	-	0	Non
5x	CG13408	-	CG13408	102420	VDRC	5x	51	6	9	1.8837	1.21182	0.336822	0.361301	-	-	-	0	Non
5x	~	~	~	~	~	~	3	10	6	-0.288178	-0.788178	-0.188178	~	-	-	-	0	~
1x	~	~	~	~	~	1x	41	15	20	0.117466	-0.159778	0.0132991	-0.00967102	-	-	-	0	~
5x	CG13409	-	CG13409	100569	VDRC	5x	6	10	3	-0.288178	0.211822	-0.288178	-0.121511	-	-	-	0	Non
5x	Gr93a	Gustatory receptor 93a	CG13417	105595	VDRC	5x	15	0	8	0.530004	n/a	1.21182	0.870913	-	-	-	0	Non
5x	Burs	Bursicon	CG13419	102204	VDRC	5x	3	3	3	1.71182	2.71182	1.71182	1.9089	-	-	-	4	Partial arrest
5x	~	~	~	~	~	~	27	26	16	1.88682	3.06897	1.9896	~	+	+	+	4	~
5x	~	~	~	~	~	~	23	8	0	0.978489	1.21182	n/a	~	+	+	+	4	~
1x	~	~	~	~	~	1x	13	25	1	1.0133	1.42997	n/a	1.22163	-	-	-	4	~
5x	Spn100A	Serpin 100A	CG1342	100398	VDRC	5x	0	0	0	n/a	n/a	n/a	n/a	+	+	+	5	Caused by genetic background
5x	~	~	~	~	~	~	0	0	0	n/a	n/a	n/a	~	+	+	+	5	~
1x	~	~	~	~	~	1x	0	7	1	n/a	1.1383	n/a	1.1383	+	-	+	5	~
5x	GNBP-like3	GNBP-like 3	CG13422	107358	VDRC	5x	20	9	7	0.757277	0.111822	0.911822	0.59364	-	-	-	0	Non
5x	CG13427	-	CG13427	102132	VDRC	5x	25	55	10	-1.28818	1.09516	0.211822	0.00626676	-	-	-	0	Non
5x	CG13445	-	CG13445	9044	VDRC	5x	38	19	7	0.878489	0.861822	0.711822	0.817378	-	-	-	0	Non
5x	CG13460	-	CG13460	5266	VDRC	5x	15	5	0	1.02432	0.378489	n/a	0.701406	-	+	-	0	Non
5x	CG13461	-	CG13461	14189	VDRC	5x	13	3	3	-0.704844	-0.0381777	-0.0381777	-0.2604	-	-	-	0	Non
5x	CG13463	-	CG13463	18918	VDRC	5x	33	18	8	-0.0707864	0.336822	-0.359606	-0.0311901	-	-	-	0	Non
5x	Lk	Leucokinin	CG13480	14091	VDRC	5x	46	22	12	0.524322	0.211822	-0.359606	0.125513	-	-	-	0	Non
5x	Gr58c	Gustatory receptor 58c	CG13491	109029	VDRC	5x	6	3	8	-0.188178	0.711822	0.0118223	0.178489	-	-	-	0	Non
5x	Gr58b	Gustatory receptor 58b	CG13495	100068	VDRC	5x	46	8	11	0.827207	0.611822	0.511822	0.650284	-	-	-	0	Non
5x	Obp59a	Odorant-binding protein 59a	CG13517	102099	VDRC	5x	85	18	17	0.507741	0.322933	-0.0798444	0.250277	-	-	-	0	Non
5x	Obp58b	Odorant-binding protein 58b	CG13518	106858	VDRC	5x	40	21	15	0.646605	0.845156	-0.10636	0.4618	-	-	-	0	Non
5x	Obp58d	Odorant-binding protein 58d	CG13519	105908	VDRC	5x	20	11	4	2.54516	4.04516	1.71182	3.53722	+	+	-	3	Caused by genetic background
5x	~	~	~	~	~	~	20	12	3	4.49754	3.71182	4.71182	~	+	+	+	3	~
1x	~	~	~	~	~	1x	35	58	56	2.60945	2.79901	2.18922	2.53256	-	-	-	3	~
5x	robo1	roundabout 1	CG13521	100624	VDRC	5x	96	23	12	0.257277	-0.256928	-0.188178	-0.0626095	-	-	-	0	Non
5x	Obp58c	Odorant-binding protein 58c	CG13524	103990	VDRC	5x	82	26	19	-0.353395	-1.30818	-0.442024	-0.701199	-	-	-	0	Non
5x	CG13532	-	CG13532	105696	VDRC	5x	21	9	5	0.684045	0.628489	-0.163178	0.383119	-	-	-	0	Non
5x	CG13545	-	CG13545	102592	VDRC	5x	32	19	8	-0.348178	0.680572	-1.12151	-0.263039	-	-	-	0	Non
5x	CG13557	-	CG13557	102510	VDRC	5x	51	24	3	0.231822	0.811822	-0.288178	0.251822	-	-	-	0	Non
5x	CG13562	-	CG13562	101169	VDRC	5x	0	15	5	n/a	-0.288178	0.711822	0.301496	-	-	-	0	Non
5x	~	~	~	~	~	~	55	1	3	0.320518	n/a	0.461822	~	-	-	-	0	~
5x	Orcokinin	Orcokinin	CG13565	106882	VDRC	5x	48	20	17	-0.0822953	1.12091	0.426108	0.488242	-	-	-	0	Non
5x	CG13575	-	CG13575	9362	VDRC	5x	19	8	8	-0.256928	-0.121511	0.211822	-0.0555388	-	-	-	0	Non
5x	CG13579	-	CG13579	51053	Bloomington	5x	6	0	2	0.611822	n/a	n/a	0.220156	-	-	+	0	Non
5x	~	~	~	~	~	~	7	1	7	-0.288178	n/a	0.336822	~	-	+	-	0	~
5x	ITP	Ion transport peptide	CG13586	25799	Bloomington	5x	0	7	21	n/a	-0.413178	-0.621511	-0.517344	-	-	-	0	Non
5x	CG13589	-	CG13589	104920	VDRC	5x	11	47	25	-0.338178	0.763104	0.257277	0.227401	-	-	-	0	Non
5x	CG13590	-	CG13590	103281	VDRC	5x	22	20	11	-1.55741	0.0451556	0.378489	-0.454844	-	-	-	0	Non
5x	~	~	~	~	~	~	3	21	8	-0.288178	-0.518947	-0.788178	~	-	-	-	0	~
1x	~	~	~	~	~	1x	8	7	16	-0.236701	-0.236701	-0.165272	-0.212891	-	-	-	0	~
5x	CG13606	-	CG13606	109997	VDRC	5x	34	17	2	-0.359606	0.561822	n/a	0.101108	-	-	+	0	Non
5x	Anp	Andropin	CG1361	109202	VDRC	5x	30	23	17	-1.1566	-0.966749	-0.843733	-0.989027	-	-	-	0	Non
5x	CG13616	-	CG13616	102095	VDRC	5x	22	11	3	0.478489	0.997537	-1.28818	0.062616	-	-	-	0	Non
5x	CG13618	-	CG13618	101205	VDRC	5x	11	4	0	-0.0024634	-0.288178	n/a	0.0800425	-	-	-	0	Non
5x	~	~	~	~	~	~	15	0	5	-0.379087	n/a	1.46182	~	-	-	+	0	~
5x	~	~	~	~	~	~	47	7	2	-0.223662	-0.0881777	n/a	~	-	-	-	0	~
5x	Syx18	Syntaxin 18	CG13626	105113	VDRC	5x	4	1	0	-0.121511	n/a	n/a	-0.0173444	+	+	+	-1	Caused by genetic background
5x	~	~	~	~	~	~	0	28	0	n/a	0.0868223	n/a	~	+	-	+	-1	~
1x	~	~	~	~	~	1x	4	1	0	5.2633	n/a	n/a	5.2633	-	+	+	-1	~
5x	AstA	Allatostatin A	CG13633	103215	VDRC	5x	31	8	6	-0.368178	0.211822	-0.188178	-0.114844	-	-	-	0	Non
5x	CG13640	-	CG13640	101707	VDRC	5x	42	14	5	0.592775	0.911822	-0.288178	0.405473	-	-	+	0	Non
5x	CG13641	-	CG13641	101688	VDRC	5x	19	12	6	-0.2604	0.811822	0.545156	0.365526	-	-	-	0	Non
5x	CG13643	-	CG13643	101773	VDRC	5x	47	8	9	1.28682	0.878489	0.774322	0.979878	-	-	-	0	Non
5x	tnc	tenectin	CG13648	42326	VDRC	5x	22	8	8	0.0451556	0.211822	0.545156	0.267378	-	-	-	0	Non
5x	CecA2	Cecropin A2	CG1367	9715	VDRC	5x	17	5	16	0.711822	0.586822	1.08682	0.795156	-	-	-	0	Non
5x	CG13670	-	CG13670	5132	VDRC	5x	0	3	8	n/a	0.461822	0.211822	-0.594496	-	-	-	0	Non
5x	~	~	~	~	~	~	20	22	18	-1.16318	-1.00246	-1.48049	~	-	-	-	0	~
5x	CG13674	-	CG13674	23264	VDRC	5x	66	14	5	-0.0500824	-0.288178	-0.288178	-0.208813	-	-	+	0	Non
5x	CG13675	-	CG13675	103515	VDRC	5x	12	5	17	-0.0381777	0.461822	0.0618223	0.161822	-	-	-	0	Non
5x	CG13678	-	CG13678	49146	VDRC	5x	77	3	5	-0.190138	-0.288178	-0.163178	-0.213831	-	-	-	0	Non
5x	CG13679	-	CG13679	49149	VDRC	5x	23	5	7	0.578489	0.961822	0.511822	0.684045	-	-	-	0	Non
5x	CG1368	-	CG1368	47360	VDRC	5x	75	15	10	0.737463	0.628489	0.611822	0.659258	-	-	-	0	Non
5x	Ptth	Prothoracicotropic hormone	CG13687	102043	VDRC	5x	78	38	13	1.63606	1.34516	0.628489	1.20324	-	-	-	0	Non
5x	CG13694	-	CG13694	107831	VDRC	5x	14	23	12	-1.38818	0.420156	-0.188178	-0.3854	-	-	-	0	Non
5x	AstC-R2	Allatostatin C receptor 2	CG13702	106146	VDRC	5x	18	25	30	-0.288178	0.261822	0.0941753	0.0226066	-	-	-	0	Non
5x	yl	yolkless	CG1372	109716	VDRC	5x	43	25	3	0.897007	0.993072	0.711822	0.867301	-	-	-	0	Non
5x	CG13721	-	CG13721	106398	VDRC	5x	83	27	6	0.0374037	0.869717	-0.288178	0.206314	-	-	-	0	Non
5x	Or74a	Odorant receptor 74a	CG13726	106480	VDRC	5x	53	16	9	0.231053	0.783251	-0.0381777	0.325375	-	-	-	0	Non
5x	CG13738	-	CG13738	104508	VDRC	5x	12	8	22	-1.18818	0.640394	0.545156	-0.0008761	-	-	-	0	Non
5x	tsh	teashirt	CG1374	16892	VDRC	5x	20	13	14	0.9896	0.802731	-0.204844	0.529162	-	-	-	0	Non
5x	CG13748	-	CG13748	102709	VDRC	5x	36	31	6	-0.288178	0.368072	-0.288178	-0.0694277	-	-	-	0	Non
5x	Pdfr	Pigment-dispersing factor receptor	CG13758	106381	VDRC	5x	36	23	12	0.580243	0.850711	-0.242723	0.396077	-	-	-	0	Non
5x	Nlg2	Neuroligin 2	CG13772	107166	VDRC	5x	62	0	10	-0.249716	n/a	-0.232622	-0.344	+	+	-	-2	Rejected
5x	~	~	~	~	~	~	69	36	9	-0.312568	-0.49406	-0.431035	~	-	-	-	-2	~
1x	~	~	~	~	~	1x	32	2	8	-0.184977	n/a	-0.165272	-0.175125	-	-	-	-2	~
5x	tll	tailless	CG1378	6236	VDRC	5x	39	13	5	3.09644	3.08682	1.83682	2.88199	-	-	+	2	Delay
5x	~	~	~	~	~	~	18	5	4	3.84819	2.54516	2.87849	~	-	-	-	2	~
1x	~	~	~	~	~	1x	62	53	37	1.29778	1.10258	1.10421	1.16819	-	-	-	2	~
5x	Gr28a	Gustatory receptor 28a	CG13787	100938	VDRC	5x	0	5	12	n/a	0.586822	-0.121511	0.152182	-	-	-	0	Non
5x	~	~	~	~	~	~	57	2	1	-0.00876592	n/a	n/a	~	-	+	-	0	~
5x	Gr28b	Gustatory receptor 28b	CG13788	101727	VDRC	5x	18	16	7	0.211822	-0.060905	-0.0881777	0.0209132	-	-	-	0	Non
5x	yellow-g2	yellow-g2	CG13804	27124	VDRC	5x	42	12	12	-0.368823	-0.121511	-0.121511	-0.203948	-	-	-	0	Non
5x	GILT3	Gamma-interferon-inducible lysosomal thiol reductase 3	CG13822	102104	VDRC	5x	7	19	11	1.37849	1.76182	2.04516	1.07182	+	-	+	4	Partial arrest
5x	~	~	~	~	~	~	6	3	2	-0.288178	0.461822	n/a	~	+	+	+	4	~
1x	~	~	~	~	~	1x	49	10	9	0.716787	0.0966324	0.0132991	0.275573	-	-	-	4	~
5x	Cow	Carrier of Wingless	CG13830	110426	VDRC	5x	41	15	20	-0.428803	-0.211255	0.750284	0.0367422	-	-	-	0	Non
5x	CG13837	-	CG13837	109774	VDRC	5x	19	31	18	-0.181035	0.690989	-0.060905	0.149683	-	-	-	0	Non
5x	CG13841	-	CG13841	100876	VDRC	5x	5	3	3	10.5452	0.961822	0.961822	5.29516	+	+	-	3	Caused by genetic background
5x	~	~	~	~	~	~	5	0	0	8.71182	n/a	n/a	~	+	+	+	3	~
1x	~	~	~	~	~	1x	31	17	8	3.63172	2.72163	2.0633	2.80555	-	+	-	3	~
5x	Def	Defensin	CG1385	102437	VDRC	5x	13	22	8	-2.28818	-0.634332	-1.28818	-0.925037	-	-	-	0	Non
5x	~	~	~	~	~	~	30	14	17	-0.288178	-0.388178	-0.663178	~	-	-	-	0	~
1x	~	~	~	~	~	1x	32	37	23	-0.203368	-0.25059	-0.208923	-0.22096	-	-	-	0	~
5x	CG13857	-	CG13857	44060	VDRC	5x	32	13	12	0.0539276	0.140394	0.497537	0.230619	-	-	-	0	Non
5x	CG13869	-	CG13869	32076	VDRC	5x	7	3	2	-0.488178	1.71182	n/a	0.611822	-	+	-	0	Non
5x	Obp56h	Odorant-binding protein 56h	CG13874	102562	VDRC	5x	86	12	18	0.124866	-1.24272	-1.35961	-0.825821	-	-	-	0	Non
5x	CG13877	-	CG13877	50782	VDRC	5x	61	6	2	1.30111	1.21182	n/a	1.25647	-	+	-	0	Non
5x	Gr61a	Gustatory receptor 61a	CG13888	106007	VDRC	5x	73	29	5	0.670156	0.936822	0.586822	0.731267	-	-	+	0	Non
5x	tor	torso	CG1389	101154	VDRC	5x	29	11	4	0.178489	0.128489	-0.288178	0.00626676	-	-	-	0	Non
5x	CG13920	-	CG13920	105183	VDRC	5x	23	7	1	-0.506928	-2.28818	n/a	-0.836479	-	-	-	0	Non
5x	~	~	~	~	~	~	41	19	7	-0.934011	-0.365101	-0.0881777	~	-	-	-	0	~
5x	Cpr62Ba	Cuticular protein 62Ba	CG13934	108435	VDRC	5x	37	39	6	-0.0131777	0.711822	-0.188178	0.170156	-	-	-	0	Non
5x	Cpr62Bb	Cuticular protein 62Bb	CG13935	107973	VDRC	5x	21	10	6	0.684045	0.640394	-0.188178	0.378754	-	-	-	0	Non
5x	CNMa	CNMamide	CG13936	104599	VDRC	5x	19	12	3	-0.996511	-0.121511	-0.538178	-0.552067	-	-	-	0	Non
5x	CG13946	-	CG13946	17856	VDRC	5x	32	6	4	-0.195585	0.211822	-0.788178	-0.257313	-	-	-	0	Non
5x	Gr21a	Gustatory receptor 21a	CG13948	104122	VDRC	5x	47	12	8	0.74408	0.711822	0.711822	0.722575	-	-	-	0	Non
5x	CG13962	-	CG13962	18267	VDRC	5x	53	0	2	-0.126887	n/a	n/a	-0.126887	-	+	-	0	Non
5x	CG13965	-	CG13965	106357	VDRC	5x	32	12	19	0.945156	0.757277	0.00348898	0.56864	-	-	-	0	Non
5x	sNPF	short neuropeptide F precursor	CG13968	25867	Bloomington	5x	17	2	3	1.52432	n/a	1.96182	1.74307	-	+	-	0	Non
5x	Gr98a	Gustatory receptor 98a	CG13976	1300	VDRC	5x	2	8	4	n/a	-0.359606	-0.288178	0.0740072	-	-	-	0	Non
5x	~	~	~	~	~	~	25	6	3	0.594175	0.461822	-0.0381777	~	-	-	+	0	~
5x	CG13984	-	CG13984	101831	VDRC	5x	35	5	23	0.445156	-0.163178	0.561822	0.281267	+	-	-	0	Non
5x	Muc26B	Mucin 26B	CG13990	104205	VDRC	5x	20	9	5	0.666368	-0.0381777	0.378489	0.33556	-	-	-	0	Non
5x	CG13995	-	CG13995	102804	VDRC	5x	63	7	2	0.644515	0.0868223	n/a	0.365668	-	-	-	0	Non
5x	CG13998	-	CG13998	102388	VDRC	5x	56	3	2	1.81709	1.46182	n/a	1.63945	-	+	-	0	Non
5x	CG1402	-	CG1402	39251	VDRC	5x	7	1	5	0.511822	n/a	0.586822	0.684739	+	-	-	0	Non
5x	~	~	~	~	~	~	28	25	3	0.745156	1.86807	-0.288178	~	-	-	-	0	~
1x	~	~	~	~	~	1x	55	90	63	0.690382	0.829089	1.1633	0.894257	-	-	-	0	~
5x	tkv	thickveins	CG14026	105834	VDRC	5x	0	0	0	n/a	n/a	n/a	-0.263178	+	+	+	3	Caused by genetic background
5x	~	~	~	~	~	~	0	25	0	n/a	-0.263178	n/a	~	+	-	+	3	~
1x	~	~	~	~	~	1x	26	26	29	2.70774	1.92997	1.92119	2.1863	-	-	-	3	~
5x	TotM	Turandot M	CG14027	106727	VDRC	5x	29	10	27	-0.463178	0.586822	-0.201221	-0.0258588	-	-	-	0	Non
5x	Sep1	Septin 1	CG1403	101445	VDRC	5x	0	21	38	n/a	0.604679	1.31709	0.104304	-	-	-	0	Non
5x	~	~	~	~	~	~	18	9	10	-0.0381777	-0.288178	-1.07389	~	-	-	-	0	~
5x	Cyp4ac1	Cyp4ac1	CG14032	104515	VDRC	5x	8	4	4	-0.788178	-0.121511	0.545156	-0.121511	-	-	-	0	Non
5x	CG14034	-	CG14034	100114	VDRC	5x	12	0	1	0.0689652	n/a	n/a	0.530275	-	+	-	0	Non
5x	~	~	~	~	~	~	55	27	24	0.128489	2.00594	-0.0822953	~	-	-	-	0	~
1x	~	~	~	~	~	1x	89	75	69	0.661948	0.614363	1.14791	0.808075	-	-	-	0	~
5x	CG14042	-	CG14042	101536	VDRC	5x	35	10	4	0.577207	1.04516	0.211822	0.611395	-	-	-	0	Non
5x	Ilp6	Insulin-like peptide 6	CG14049	102465	VDRC	5x	43	24	20	-0.764368	-0.0381777	0.39364	-0.136302	-	-	-	0	Non
1x	~	~	~	~	~	1x	41	49	46	0.117466	-0.124201	0.00523454	-0.000500223	-	-	-	0	~
5x	Ilp8	Insulin-like peptide 8	CG14059	102604	VDRC	5x	19	10	6	-0.395321	-0.343733	-0.454844	-0.397966	-	-	-	0	Non
5x	beat-VI	beat-VI	CG14064	105798	VDRC	5x	41	19	5	0.511822	0.818965	1.58682	0.452251	-	-	-	0	Non
5x	~	~	~	~	~	~	29	0	5	-0.368178	n/a	-0.288178	~	-	-	-	0	~
5x	CG14069	-	CG14069	9517	VDRC	5x	35	3	1	-0.288178	-0.0381777	n/a	-0.163178	-	+	-	0	Non
5x	CG14075	-	CG14075	102202	VDRC	5x	53	7	3	-0.320436	-0.288178	0.711822	0.034403	-	-	+	0	Non
5x	Ir75d	Ionotropic receptor 75d	CG14076	106286	VDRC	5x	29	10	5	-0.307408	-0.163178	0.461822	-0.00292128	-	-	+	0	Non
5x	Bet1	BET1 ortholog (S. cerevisiae)	CG14084	8420	VDRC	5x	0	0	0	n/a	n/a	n/a	n/a	+	+	+	-1	Caused by genetic background
5x	~	~	~	~	~	~	0	0	0	n/a	n/a	n/a	~	+	+	+	-1	~
1x	~	~	~	~	~	1x	0	0	0	n/a	n/a	n/a	n/a	+	+	+	-1	~
5x	CG14107	-	CG14107	102232	VDRC	5x	30	2	5	0.611822	n/a	-0.163178	0.224322	-	-	+	0	Non
5x	CG14111	-	CG14111	100360	VDRC	5x	54	18	3	-0.232622	0.711822	1.46182	0.647007	-	-	+	0	Non
5x	CG14132	-	CG14132	106561	VDRC	5x	60	30	5	0.93596	0.878489	-0.163178	0.550424	-	-	-	0	Non
5x	CG14143	-	CG14143	49161	VDRC	5x	21	20	10	0.503489	0.750284	0.497537	0.58377	-	-	-	0	Non
5x	CG14147	-	CG14147	107781	VDRC	5x	46	17	4	-0.274664	-0.438178	-0.288178	-0.333673	-	-	+	0	Non
5x	Or67c	Odorant receptor 67c	CG14156	42711	VDRC	5x	3	14	11	0.961822	0.795156	0.111822	0.622933	-	-	-	0	Non
5x	dpr6	defective proboscis extension response 6	CG14162	103521	VDRC	5x	49	35	10	-0.591749	-0.114265	-0.588178	-0.431397	-	-	-	0	Non
5x	Ilp3	Insulin-like peptide 3	CG14167	106512	VDRC	5x	12	11	7	-0.388178	-0.177067	-0.163178	-0.242807	-	-	-	0	Non
5x	Or67b	Odorant receptor 67b	CG14176	48510	VDRC	5x	54	5	7	0.886822	-0.288178	-0.0881777	0.170156	-	-	-	0	Non
5x	CG14187	-	CG14187	44840	VDRC	5x	34	11	5	0.439095	0.311822	-1.41318	-0.220753	-	-	-	0	Non
5x	Tao	Tao	CG14217	107645	VDRC	5x	0	0	0	n/a	n/a	n/a	n/a	+	+	+	-1	Caused by genetic background
5x	~	~	~	~	~	~	0	0	0	n/a	n/a	n/a	~	+	+	+	-1	~
1x	~	~	~	~	~	1x	0	3	1	n/a	5.7633	n/a	5.7633	+	+	+	-1	~
5x	et	eye transformer	CG14225	100881	VDRC	5x	60	26	29	-0.306035	-0.438178	-0.0381777	-0.260797	-	-	-	0	Non
5x	dome	domeless	CG14226	19717	VDRC	5x	6	0	4	0.211822	n/a	1.21182	1.10305	+	+	-	-2	Rejected
5x	~	~	~	~	~	~	39	6	5	0.501296	2.21182	1.37849	~	-	-	-	-2	~
1x	~	~	~	~	~	1x	19	46	31	0.126935	0.147914	0.937212	0.404021	-	-	-	-2	~
5x	TwdlP	TweedleP	CG14240	104541	VDRC	5x	29	6	4	-0.248178	-0.454844	-0.121511	-0.274844	-	-	-	0	Non
5x	TwdlS	TweedleS	CG14242	101176	VDRC	5x	50	26	8	-0.677067	-0.138178	0.211822	-0.201141	-	-	-	0	Non
5x	TwdlD	TweedleD	CG14243	105039	VDRC	5x	4	13	15	-0.288178	0.600711	-0.0381777	0.0914519	-	-	-	0	Non
5x	CG14244	-	CG14244	102413	VDRC	5x	32	21	10	-0.51545	-1.13193	-0.954844	-0.867407	-	-	-	0	Non
5x	CG14247	-	CG14247	105020	VDRC	5x	70	26	13	0.582193	0.670156	0.140394	0.464247	-	-	-	0	Non
5x	TwdlQ	TweedleQ	CG14250	14798	VDRC	5x	0	0	0	n/a	n/a	n/a	n/a	+	-	+	6	Arrest
5x	~	~	~	~	~	~	0	0	0	n/a	n/a	n/a	~	+	+	+	6	~
1x	~	~	~	~	~	1x	6	4	1	0.513299	0.763299	n/a	0.638299	-	-	+	6	~
5x	TwdlC	TweedleC	CG14254	101860	VDRC	5x	39	10	15	0.659191	0.961822	0.711822	0.777612	-	-	-	0	Non
5x	CG14258	-	CG14258	106406	VDRC	5x	48	24	26	0.131822	0.656267	0.378489	0.388859	-	-	-	0	Non
5x	CG14259	-	CG14259	41273	VDRC	5x	68	12	9	1.27849	0.811822	1.04516	1.04516	-	-	-	0	Non
5x	CG14265	-	CG14265	109262	VDRC	5x	15	8	13	-1.03818	0.711822	-0.350678	-0.225678	-	-	-	0	Non
5x	ng2	new glue 2	CG14266	109556	VDRC	5x	33	22	7	-1.19294	0.685507	-0.0881777	-0.198537	-	-	-	0	Non
5x	CG14273	-	CG14273	101078	VDRC	5x	16	2	9	-1.17279	n/a	-0.488178	-0.830485	-	-	-	0	Non
5x	CG14292	-	CG14292	102225	VDRC	5x	31	44	14	-0.214104	0.0579762	-0.333632	-0.163253	-	-	-	0	Non
5x	CG14298	-	CG14298	103322	VDRC	5x	44	28	12	-1.00246	0.461822	0.411822	-0.0429396	-	-	-	0	Non
5x	CG14300	-	CG14300	105793	VDRC	5x	22	10	5	-1.14112	-0.343733	-0.288178	-0.59101	-	-	+	0	Non
5x	CG14301	-	CG14301	102509	VDRC	5x	21	5	6	-0.742723	-1.62151	-1.18818	-1.18414	-	-	-	0	Non
5x	CG14302	-	CG14302	106794	VDRC	5x	3	9	44	-0.288178	0.568965	0.676108	0.318965	-	-	-	0	Non
5x	CG14304	-	CG14304	106221	VDRC	5x	65	22	13	0.772167	0.800058	0.461822	0.678016	-	-	-	0	Non
5x	CG14321	-	CG14321	29814	VDRC	5x	52	31	6	0.0918223	0.0173779	-0.188178	-0.0263258	-	-	-	0	Non
5x	CG14323	-	CG14323	101160	VDRC	5x	59	3	10	-0.920531	0.461822	-0.163178	-0.207295	-	-	-	0	Non
5x	CG14326	-	CG14326	8032	VDRC	5x	92	6	5	0.685507	-0.0381777	0.461822	0.369717	-	-	+	0	Non
5x	CG14327	-	CG14327	100633	VDRC	5x	54	18	5	0.914525	1.71182	0.0451556	0.890501	-	-	-	0	Non
5x	CG14332	-	CG14332	105474	VDRC	5x	31	38	21	-0.526273	1.11658	-0.229354	0.120319	-	-	-	0	Non
5x	CG14356	-	CG14356	100504	VDRC	5x	22	16	1	-0.0548444	0.586822	n/a	0.265989	-	-	+	0	Non
5x	CCHa1	CCHamide-1	CG14358	104974	VDRC	5x	39	22	11	0.111822	0.750284	0.461822	0.441309	+	-	-	0	Non
5x	Or88a	Odorant receptor 88a	CG14360	103815	VDRC	5x	39	37	17	-0.214648	-0.223662	0.156267	-0.0940144	-	-	-	0	Non
5x	CG14374	-	CG14374	13516	VDRC	5x	70	12	2	0.156267	-0.121511	n/a	0.0173779	-	-	-	0	Non
5x	CCHa2	CCHamide-2	CG14375	102257	VDRC	5x	25	61	10	0.845156	1.64286	0.211822	0.899945	-	-	-	0	Non
5x	CG14377	-	CG14377	33344	Bloomington	5x	42	13	2	0.795156	1.79516	n/a	1.29516	-	-	-	0	Non
5x	CheA87a	Chemosensory protein A 87a	CG14379	7321	VDRC	5x	25	14	13	0.481053	0.0868223	-0.177067	0.13027	-	-	-	0	Non
5x	beat-Vc	beat-Vc	CG14390	102793	VDRC	5x	34	5	9	0.559648	0.711822	0.511822	0.594431	-	-	-	0	Non
5x	Ret	Ret oncogene	CG14396	107648	VDRC	5x	9	25	5	-1.28818	0.0754587	-0.288178	-0.500299	-	-	-	0	Non
5x	CG14400	-	CG14400	103983	VDRC	5x	22	12	4	-0.314493	0.961822	0.711822	0.45305	-	-	+	0	Non
5x	CheB38c	Chemosensory protein B 38c	CG14405	102486	VDRC	5x	7	28	8	-1.91318	-0.472388	-1.28818	-0.911241	-	-	-	0	Non
5x	~	~	~	~	~	~	24	28	13	-0.988178	-0.454844	-0.350678	~	-	-	-	0	~
1x	~	~	~	~	~	1x	23	20	15	-0.236701	-0.148466	-0.159778	-0.181648	-	-	-	0	~
5x	CG14406	-	CG14406	107523	VDRC	5x	31	14	11	-1.05008	0.783251	-0.704844	-0.323892	-	-	-	0	Non
5x	CG14416	-	CG14416	100870	VDRC	5x	37	8	9	-0.592526	-0.988178	-1.03818	-0.87296	-	-	-	0	Non
5x	CG14419	-	CG14419	107498	VDRC	5x	26	9	3	-0.311987	-0.288178	-0.0381777	-0.212781	-	-	-	0	Non
5x	CG14420	-	CG14420	31725	Bloomington	5x	6	6	2	-0.788178	1.21182	n/a	0.211822	-	-	-	0	Non
5x	CG14422	-	CG14422	41364	VDRC	5x	32	11	13	-1.0609	-0.371511	0.861822	-0.190198	-	-	-	0	Non
5x	bou	boudin	CG14430	107102	VDRC	5x	0	0	10	n/a	n/a	0.836822	0.836822	-	+	-	0	Non
5x	CG14454	-	CG14454	104815	VDRC	5x	52	25	14	0.295156	1.68404	0.497537	0.825579	-	-	-	0	Non
5x	CG14457	-	CG14457	102727	VDRC	5x	12	5	12	0.211822	-0.163178	-0.163178	-0.0381777	-	-	-	0	Non
5x	GCS2alpha	Glucosidase 2 alpha subunit	CG14476	48374	VDRC	5x	0	0	0	n/a	n/a	n/a	0.645156	+	+	+	4	Partial arrest
5x	~	~	~	~	~	~	0	44	0	n/a	0.645156	n/a	~	+	-	+	4	~
1x	~	~	~	~	~	1x	47	57	64	0.677585	0.88172	1.60421	1.0545	-	-	-	4	~
5x	CG14495	-	CG14495	46075	VDRC	5x	65	22	12	0.593401	0.640394	0.411822	0.548539	-	-	-	0	Non
5x	CG14500	-	CG14500	15179	VDRC	5x	36	11	1	-0.326639	0.128489	n/a	-0.0990751	-	-	-	0	Non
5x	CG14502	-	CG14502	105030	VDRC	5x	44	4	0	-0.273892	-0.121511	n/a	-0.197701	-	-	-	0	Non
5x	CG14507	-	CG14507	33345	Bloomington	5x	13	12	0	-1.06596	-0.931035	n/a	-0.998495	-	-	-	0	Non
5x	CG14515	-	CG14515	103794	VDRC	5x	57	13	6	-0.226953	1.12849	-0.288178	0.204453	-	-	-	0	Non
5x	CG14526	-	CG14526	47138	VDRC	5x	2	0	5	n/a	n/a	1.71182	1.96182	+	+	+	4	Partial arrest
5x	~	~	~	~	~	~	0	19	8	n/a	1.96182	2.21182	~	-	-	-	4	~
1x	~	~	~	~	~	1x	9	9	45	0.825799	1.3633	1.61515	1.26808	-	-	-	4	~
5x	CheB98a	Chemosensory protein A 98a	CG14531	106506	VDRC	5x	27	24	20	0.311822	0.673361	-0.073892	0.303764	-	-	-	0	Non
5x	TwdlE	TweedleE	CG14534	107483	VDRC	5x	31	21	7	0.80706	0.890394	0.0868223	0.594759	-	-	-	0	Non
5x	CanA1	Calcineurin A1	CG1455	32283	VDRC	5x	4	0	0	0.211822	n/a	n/a	1.35627	+	+	+	-2	Rejected
5x	~	~	~	~	~	~	19	8	2	2.31182	1.54516	n/a	~	+	-	-	-2	~
1x	~	~	~	~	~	1x	17	16	28	0.732049	0.536026	1.00014	0.756072	-	-	-	-2	~
5x	CG14565	-	CG14565	102079	VDRC	5x	11	15	6	-0.177067	1.42611	0.461822	0.570288	-	-	-	0	Non
5x	CG14569	-	CG14569	101158	VDRC	5x	24	21	16	-1.1566	-0.263178	0.100711	-0.439688	-	-	-	0	Non
5x	CG14572	-	CG14572	18800	VDRC	5x	29	5	11	-0.230485	0.836822	-0.177067	0.14309	-	-	-	0	Non
5x	CapaR	Capability receptor	CG14575	105556	VDRC	5x	19	38	13	0.7396	1.73182	-0.138178	0.777748	-	-	-	0	Non
5x	Ir75a	Ionotropic receptor 75a	CG14585	37297	VDRC	5x	26	14	3	-0.197269	0.757277	-0.538178	0.00727686	-	-	-	0	Non
5x	CCHa2-R	CCHamide-2 receptor	CG14593	100290	VDRC	5x	29	19	10	0.0647635	0.461822	0.0118223	0.179469	-	-	-	0	Non
5x	CG14607	-	CG14607	101245	VDRC	5x	3	3	0	0.461822	0.711822	n/a	0.863168	-	-	-	0	Non
5x	~	~	~	~	~	~	49	31	17	0.899322	1.48105	0.761822	~	-	-	-	0	~
5x	CG14608	-	CG14608	18284	VDRC	5x	7	0	8	0.836822	n/a	0.611822	0.724322	-	-	-	0	Non
5x	Alp4	Alkaline phosphatase 4	CG1462	6862	VDRC	5x	29	28	13	-0.431035	0.527612	-0.238178	-0.0472002	-	-	-	0	Non
5x	CG14624	-	CG14624	105010	VDRC	5x	50	1	3	-0.00692769	n/a	-1.28818	-0.69723	-	-	+	0	Non
5x	~	~	~	~	~	~	41	22	1	-0.316749	-1.17707	n/a	~	-	-	-	0	~
5x	CG14626	-	CG14626	102275	VDRC	5x	48	23	15	-0.436826	-0.395321	-0.288178	-0.373442	-	-	-	0	Non
5x	CG14627	-	CG14627	101972	VDRC	5x	42	13	7	0.640394	1.77432	0.711822	1.04218	-	-	-	0	Non
5x	CG14629	-	CG14629	107496	VDRC	5x	28	7	1	0.997537	3.04516	n/a	0.563915	-	-	-	0	Non
5x	~	~	~	~	~	~	87	18	5	-0.3854	-0.424541	-0.413178	~	-	-	-	0	~
1x	~	~	~	~	~	1x	72	17	9	-0.0821555	-0.170034	-0.0938438	-0.115345	-	-	-	0	~
5x	TwdlF	TweedleF	CG14639	18903	VDRC	5x	46	5	8	0.131822	0.711822	0.711822	0.518489	-	+	-	0	Non
5x	TwdlV	TweedleV	CG14640	102989	VDRC	5x	41	20	18	0.577207	0.649322	0.461822	0.562784	-	-	-	0	Non
5x	TwdlG	TweedleG	CG14643	100335	VDRC	5x	64	7	6	0.894749	0.628489	-0.0381777	0.49502	-	-	-	0	Non
5x	CG14645	-	CG14645	107673	VDRC	5x	5	10	2	-0.288178	0.0451556	n/a	-0.121511	-	-	-	0	Non
5x	CG14661	-	CG14661	7550	VDRC	5x	24	9	0	-0.865101	-0.431035	n/a	-0.648068	-	-	-	0	Non
5x	Syx16	Syntaxin 16	CG1467	109504	VDRC	5x	39	8	4	0.140394	0.461822	-1.12151	-0.173098	-	-	-	0	Non
5x	Fer2LCH	Ferritin 2 light chain homologue	CG1469	106960	VDRC	5x	69	24	8	1.97432	0.545156	-0.359606	1.09625	-	-	-	0	Non
5x	~	~	~	~	~	~	7	9	7	1.33682	1.56897	1.51182	~	-	-	-	0	~
1x	~	~	~	~	~	1x	35	11	14	0.632864	0.763299	0.406156	0.600773	-	-	-	0	~
5x	CG14691	-	CG14691	102107	VDRC	5x	10	5	0	-0.621511	-0.413178	n/a	-0.41665	-	-	-	0	Non
5x	~	~	~	~	~	~	44	4	2	-0.343733	-0.288178	n/a	~	-	-	-	0	~
5x	PGRP-LB	Peptidoglycan recognition protein LB	CG14704	104557	VDRC	5x	15	8	1	-1.25246	-0.988178	n/a	-1.12032	-	-	-	0	Non
5x	Mrp4	Multidrug resistance protein 4 ortholog	CG14709	101221	VDRC	5x	49	34	11	0.407474	1.62359	1.11182	1.04763	-	-	-	0	Non
5x	CDase	Ceramidase	CG1471	110671	VDRC	5x	34	25	10	-0.365101	-0.219996	-0.073892	-0.219663	-	-	-	0	Non
5x	CG14715	-	CG14715	104124	VDRC	5x	38	29	5	-1.30333	-0.609606	-1.62151	-1.17815	-	-	-	0	Non
5x	Tk	Tachykinin	CG14734	103662	VDRC	5x	42	9	6	-0.073892	0.111822	0.711822	0.249918	-	-	-	0	Non
5x	PGRP-SC2	PGRP-SC2	CG14745	104578	VDRC	5x	32	48	14	1.21182	0.945156	0.461822	0.872933	-	-	-	0	Non
5x	PGRP-SC1a	PGRP-SC1a	CG14746	43201	VDRC	5x	0	3	12	n/a	0.711822	0.666368	0.357731	-	-	-	0	Non
5x	~	~	~	~	~	~	5	10	31	-0.0381777	0.461822	-0.0131777	~	-	-	-	0	~
5x	CG14752	-	CG14752	106886	VDRC	5x	19	16	7	-0.329844	-0.565955	0.0868223	-0.269659	-	-	-	0	Non
5x	CG14770	-	CG14770	106550	VDRC	5x	33	12	6	-0.153562	1.54516	-0.0381777	0.451139	-	-	-	0	Non
5x	Cp36	Chorion protein 36	CG1478	14824	VDRC	5x	48	28	10	0.726974	1.14516	1.37849	1.08354	-	-	-	0	Non
5x	Mur2B	Mucin related 2B	CG14796	44489	Bloomington	5x	0	5	16	n/a	-0.288178	-0.899289	-0.593733	-	-	-	0	Non
5x	CG14826	-	CG14826	104768	VDRC	5x	30	10	11	1.08682	1.71182	1.33682	1.37849	-	-	-	0	Non
5x	CG14850	-	CG14850	104550	VDRC	5x	56	10	9	-0.288178	-0.413178	-0.145321	-0.282225	-	-	-	0	Non
5x	CG14851	-	CG14851	36648	VDRC	5x	40	6	9	-0.454844	-0.121511	0.311822	-0.0881777	-	-	-	0	Non
5x	CG14852	-	CG14852	13813	VDRC	5x	0	0	0	n/a	n/a	n/a	n/a	+	-	+	-1	Caused by genetic background
5x	~	~	~	~	~	~	0	0	0	n/a	n/a	n/a	~	-	+	+	-1	~
1x	~	~	~	~	~	1x	0	0	0	n/a	n/a	n/a	n/a	-	+	+	-1	~
5x	CG14854	-	CG14854	107522	VDRC	5x	0	18	13	n/a	0.48455	1.11182	0.798186	-	-	-	0	Non
5x	AdamTS-A	ADAM metallopeptidase with thrombospondin type 1 motif A	CG14869	110157	VDRC	5x	0	0	0	n/a	n/a	n/a	n/a	+	+	+	6	Arrest
5x	~	~	~	~	~	~	0	0	0	n/a	n/a	n/a	~	+	+	+	6	~
1x	~	~	~	~	~	1x	10	12	3	0.818855	1.2633	2.0133	1.36515	-	-	-	6	~
5x	Trissin	Trissin	CG14871	105016	VDRC	5x	37	8	5	-0.102993	0.545156	-0.288178	0.0513285	-	-	-	0	Non
5x	CG14877	-	CG14877	109320	VDRC	5x	49	5	3	0.336822	0.378489	-0.0381777	0.225711	-	-	+	0	Non
5x	Pak3	Pak3	CG14895	39844	VDRC	5x	23	8	6	0.802731	3.41182	7.01182	2.65753	-	+	-	-2	Rejected
5x	~	~	~	~	~	~	34	15	6	0.545156	2.96182	1.21182	~	-	-	-	-2	~
1x	~	~	~	~	~	1x	40	40	34	0.675064	-0.148466	1.07282	0.53314	-	-	-	-2	~
5x	Gr89a	Gustatory receptor 89a	CG14901	8253	VDRC	5x	20	3	16	3.04516	0.461822	0.48455	1.82053	+	-	-	-2	Rejected
5x	~	~	~	~	~	~	22	10	1	1.89932	3.21182	n/a	~	+	-	+	-2	~
5x	Gr32a	Gustatory receptor 32a	CG14916	47956	VDRC	5x	26	8	0	0.926108	0.611822	n/a	0.768965	-	-	+	0	Non
5x	AstC	Allatostatin C	CG14919	102735	VDRC	5x	0	4	4	n/a	-1.28818	-1.28818	-0.688178	-	-	-	0	Non
5x	~	~	~	~	~	~	6	9	3	-0.288178	-0.288178	-0.288178	~	-	-	-	0	~
5x	spz4	spatzle 4	CG14928	7679	VDRC	5x	21	14	2	-0.0381777	0.0868223	n/a	0.0243223	-	-	-	0	Non
5x	CG14929	-	CG14929	49668	VDRC	5x	52	0	6	0.050532	n/a	-0.121511	-0.0354895	-	+	-	0	Non
5x	CG14933	-	CG14933	100544	VDRC	5x	32	8	8	0.388293	0.878489	0.711822	0.659535	-	-	-	0	Non
5x	CG14945	-	CG14945	105188	VDRC	5x	42	18	9	-0.565955	0.939095	0.586822	0.319987	-	-	-	0	Non
5x	CG14957	-	CG14957	102784	VDRC	5x	12	3	4	-1.38818	-2.28818	-2.12151	-1.16065	-	-	-	-2	Rejected
5x	~	~	~	~	~	~	30	25	11	-0.905825	-0.347001	0.0868223	~	-	-	-	-2	~
1x	~	~	~	~	~	1x	12	24	31	0.0132991	-0.165272	-0.149744	-0.100573	-	-	-	-2	~
5x	CG14958	-	CG14958	100844	VDRC	5x	0	0	0	n/a	n/a	n/a	0.961822	-	+	+	5	Caused by genetic background
5x	~	~	~	~	~	~	0	3	0	n/a	0.961822	n/a	~	+	+	+	5	~
1x	~	~	~	~	~	1x	8	16	0	6.12044	8.7633	n/a	7.44187	+	+	+	5	~
5x	ckd	cracked	CG14959	103528	VDRC	5x	53	22	17	0.4215	0.711822	-0.252463	0.29362	-	-	-	0	Non
5x	CG14963	-	CG14963	108714	VDRC	5x	64	0	4	-0.329844	n/a	-1.28818	-0.809011	-	+	-	0	Non
5x	CG14974	-	CG14974	102468	VDRC	5x	28	22	10	0.278489	0.750284	-0.343733	0.228347	-	-	-	0	Non
5x	Gr63a	Gustatory receptor 63a	CG14979	108203	VDRC	5x	30	36	6	-0.371511	0.497537	-0.388178	-0.087384	-	-	-	0	Non
5x	CG14984	-	CG14984	105031	VDRC	5x	57	8	6	-0.309454	-0.0381777	-0.0381777	-0.128603	-	-	-	0	Non
5x	Gr64d	Gustatory receptor 64d	CG14987	29422	VDRC	5x	7	29	13	-1.20484	-0.513178	-1.28818	-1.00207	-	-	-	0	Non
5x	CG14989	-	CG14989	104932	VDRC	5x	30	27	25	-0.502463	0.671822	0.0451556	0.0715049	-	-	-	0	Non
5x	fw	furrowed	CG1500	106656	VDRC	5x	15	24	6	-1.25246	-0.242723	-1.03818	-0.844455	-	-	-	0	Non
5x	mas	masquerade	CG15002	54475	Bloomington	5x	0	0	0	n/a	n/a	n/a	n/a	+	+	-	5	Caused by genetic background
5x	~	~	~	~	~	~	0	0	0	n/a	n/a	n/a	~	+	+	+	5	~
1x	~	~	~	~	~	1x	11	7	5	2.67997	2.42997	1.8883	2.33274	+	+	+	5	~
5x	Cpr64Aa	Cuticular protein 64Aa	CG15006	42880	VDRC	5x	13	43	5	-0.5104	0.500284	-0.163178	-0.0577646	-	-	-	0	Non
5x	Cpr64Ab	Cuticular protein 64Ab	CG15007	105517	VDRC	5x	71	27	9	-0.0328585	-0.0381777	-1.03818	-0.369738	-	-	-	0	Non
5x	ImpL2	Ecdysone-inducible gene L2	CG15009	106543	VDRC	5x	47	35	35	0.642857	0.711822	0.305572	0.553417	-	-	-	0	Non
5x	tsg	twisted gastrulation	CG1502	108750	VDRC	5x	0	1	10	n/a	n/a	-0.163178	-0.163178	-	+	-	0	Non
5x	CG15021	-	CG15021	106362	VDRC	5x	55	32	9	-0.26777	0.896033	-1.22568	-0.199138	-	-	-	0	Non
5x	CG15023	-	CG15023	102383	VDRC	5x	37	12	5	1.53791	2.96182	0.836822	0.885962	-	+	+	-2	Rejected
5x	~	~	~	~	~	~	25	4	9	-0.194428	0.211822	-0.0381777	~	-	-	-	-2	~
1x	~	~	~	~	~	1x	28	26	29	-0.236701	-0.171484	-0.111701	-0.173295	-	+	-	-2	~
5x	CG15024	-	CG15024	107838	VDRC	5x	49	10	7	-0.255569	0.211822	-0.163178	-0.0689748	-	-	-	0	Non
5x	PPYR1	Protein phosphatase Y regulator 1	CG15031	107851	VDRC	5x	16	12	0	-0.677067	0.711822	n/a	0.0173779	-	-	-	0	Non
5x	CheA7a	Chemosensory protein A 7a	CG15033	102069	VDRC	5x	29	15	11	2.71182	0.461822	0.524322	0.552894	+	-	-	0	Non
5x	~	~	~	~	~	~	18	2	6	-0.145321	n/a	-0.788178	~	-	-	-	0	~
1x	~	~	~	~	~	1x	19	5	22	-0.208923	-0.236701	-0.505932	-0.317185	-	-	-	0	~
5x	CG15036	-	CG15036	48492	VDRC	5x	0	14	0	n/a	-1.15181	n/a	-1.15181	+	-	-	0	Non
5x	CG15044	-	CG15044	110100	VDRC	5x	17	7	1	-1.22151	-0.163178	n/a	-0.692344	-	-	-	0	Non
5x	gd	gastrulation-defective	CG1505	14892	VDRC	5x	30	7	6	0.211822	0.511822	0.545156	0.422933	-	-	-	0	Non
5x	CG15065	-	CG15065	37475	VDRC	5x	5	2	5	-0.413178	n/a	-0.288178	-0.350678	-	-	-	0	Non
5x	IM23	Immune induced molecule 23	CG15066	15384	VDRC	5x	27	27	9	0.659191	0.774322	0.961822	0.798445	-	-	-	0	Non
5x	CG15080	-	CG15080	106073	VDRC	5x	51	8	5	0.414947	0.611822	0.586822	0.537864	-	-	+	0	Non
5x	Eph	Eph receptor tyrosine kinase	CG1511	110448	VDRC	5x	74	11	5	0.246305	0.649322	-0.163178	0.24415	-	-	-	0	Non
5x	5-HT1B	5-hydroxytryptamine (serotonin) receptor 1B	CG15113	109929	VDRC	5x	51	2	7	0.363996	n/a	0.0868223	0.225409	-	-	-	0	Non
5x	CG15116	-	CG15116	106717	VDRC	5x	14	5	3	-0.371511	-0.163178	-0.538178	-0.357622	-	-	-	0	Non
5x	CG15117	-	CG15117	108570	VDRC	5x	24	3	15	0.632875	0.961822	1.04516	0.879951	-	-	-	0	Non
5x	beat-IIIc	beat-IIIc	CG15138	109015	VDRC	5x	12	29	5	-0.645321	2.31182	-0.163178	0.501108	-	-	-	0	Non
5x	CG15140	-	CG15140	102971	VDRC	5x	111	9	16	0.673848	0.911822	-0.060905	0.508255	-	-	-	0	Non
5x	CG15199	-	CG15199	108489	VDRC	5x	69	15	23	1.14425	0.661822	-0.0381777	0.5893	-	-	-	0	Non
5x	CG15201	-	CG15201	103268	VDRC	5x	28	22	5	-0.788178	-0.199942	-2.16318	-1.05043	-	-	-	0	Non
5x	CG15202	-	CG15202	103454	VDRC	5x	26	2	6	-1.30992	n/a	-1.28818	-1.29905	-	-	-	0	Non
5x	CG15203	-	CG15203	102719	VDRC	5x	45	4	3	1.40627	0.711822	0.711822	0.568909	-	-	-	0	Non
5x	~	~	~	~	~	~	24	8	34	-0.865101	1.61182	-0.163178	~	-	-	-	0	~
5x	CG15209	-	CG15209	5534	VDRC	5x	39	20	6	-0.0273081	-0.359606	0.211822	-0.058364	-	-	-	0	Non
5x	CG15212	-	CG15212	44952	VDRC	5x	30	25	1	1.09418	1.71182	n/a	1.403	-	-	-	0	Non
5x	CG15213	-	CG15213	102726	VDRC	5x	52	10	20	-0.320093	0.640394	-0.0381777	0.0940412	-	-	-	0	Non
5x	CG15225	-	CG15225	44299	VDRC	5x	13	3	6	-0.177067	-1.03818	-0.788178	-0.667807	-	+	-	0	Non
5x	CG15249	-	CG15249	102903	VDRC	5x	82	21	6	-0.361948	-0.204844	-0.388178	-0.318323	-	-	-	0	Non
5x	CG15254	-	CG15254	109728	VDRC	5x	27	22	6	-1.17454	0.711822	-1.03818	-0.500299	-	-	-	0	Non
5x	CG33310	-	CG15274	101440	VDRC	5x	23	1	7	-0.111707	n/a	-1.66318	-0.887442	-	-	-	0	Non
5x	Pburs	Partner of Bursicon	CG15284	102690	VDRC	5x	33	23	9	0.572933	0.361822	0.0868223	0.340526	-	-	-	0	Non
5x	CG15293	-	CG15293	102861	VDRC	5x	38	29	19	0.948664	0.645156	0.711822	0.768547	-	-	-	0	Non
5x	Or9a	Odorant receptor 9a	CG15302	108062	VDRC	5x	60	23	13	1.17956	0.361822	-0.100678	0.480236	-	-	-	0	Non
5x	Neb-cGP	Neb-cGP	CG15304	107937	VDRC	5x	0	0	0	n/a	n/a	n/a	n/a	+	+	+	-1	Caused by genetic background
5x	~	~	~	~	~	~	0	0	0	n/a	n/a	n/a	~	+	+	+	-1	~
1x	~	~	~	~	~	1x	0	0	3	n/a	n/a	4.2633	4.2633	+	+	+	-1	~
5x	CG15308	-	CG15308	102211	VDRC	5x	24	7	4	-0.188178	0.711822	1.21182	0.578489	-	-	+	0	Non
5x	Ir7c	Ionotropic receptor 7c	CG15324	109485	VDRC	5x	47	23	9	0.946197	0.764454	0.0868223	0.599158	-	-	-	0	Non
5x	Cp7Fb	Chorion protein b at 7F	CG15350	108149	VDRC	5x	14	9	3	0.878489	0.961822	0.711822	0.850711	-	-	-	0	Non
5x	CG15353	-	CG15353	103020	VDRC	5x	33	13	8	-0.288178	1.39932	0.545156	0.5521	-	-	-	0	Non
5x	Nplp4	Neuropeptide-like precursor 4	CG15361	104662	VDRC	5x	23	32	7	0.481053	0.863996	-0.0881777	0.418957	-	-	-	0	Non
5x	CG15369	-	CG15369	106111	VDRC	5x	53	23	11	0.43596	0.778489	0.461822	0.558757	-	-	-	0	Non
5x	Gr8a	Gustatory receptor 8a	CG15371	107889	VDRC	5x	24	16	28	-0.704844	-0.0381777	-0.0881777	-0.277067	-	-	-	0	Non
5x	CG15394	-	CG15394	109031	VDRC	5x	36	15	6	-0.207533	0.711822	0.461822	0.322037	-	-	-	0	Non
5x	Gr23a	Gustatory receptor 23a	CG15396	40853	VDRC	5x	41	14	4	0.0596484	0.434045	-0.288178	0.0685051	-	-	-	0	Non
5x	CG15404	-	CG15404	102242	VDRC	5x	10	26	7	-1.16318	0.741234	-0.371511	-0.264485	-	-	-	0	Non
5x	CG15418	-	CG15418	102297	VDRC	5x	55	30	3	-0.21841	-1.136	-0.288178	-0.547531	-	-	-	0	Non
5x	MFS18	Major Facilitator Superfamily Transporter 18	CG15438	110554	VDRC	5x	57	4	4	0.503489	-0.454844	-0.454844	-0.1354	-	-	-	0	Non
5x	ine	inebriated	CG15444	8880	VDRC	5x	17	1	1	0.561822	n/a	n/a	0.547834	+	+	+	-2	Rejected
5x	~	~	~	~	~	~	11	19	7	-0.0024634	0.920156	0.711822	~	+	-	-	-2	~
1x	~	~	~	~	~	1x	4	20	23	1.2633	0.763299	1.14791	0.751333	+	-	-	-2	~
1x	~	~	~	~	~	~	10	17	0	0.818855	-0.236701	n/a	~	-	-	-	-2	~
5x	Obp19c	Odorant-binding protein 19c	CG15457	105021	VDRC	5x	4	12	6	0.878489	0.666368	0.611822	0.718893	-	-	-	0	Non
5x	cathD	cathD	CG1548	55178	Bloomington	5x	18	12	5	0.811822	0.811822	2.96182	1.52849	-	-	-	0	Non
5x	CG15497	-	CG15497	101873	VDRC	5x	38	39	4	1.21182	1.25728	-0.121511	0.782529	-	-	-	0	Non
5x	CheB93a	Chemosensory protein B 93a	CG15503	102742	VDRC	5x	31	8	11	-0.0131777	0.545156	0.111822	0.2146	-	-	-	0	Non
5x	Obp99d	Odorant-binding protein 99d	CG15505	35359	VDRC	5x	26	16	18	0.140394	-0.121511	0.586822	0.201902	-	-	-	0	Non
5x	CG15517	-	CG15517	108479	VDRC	5x	45	11	4	0.0153937	-0.0024634	-0.121511	-0.0361936	-	-	+	0	Non
5x	CG1552	-	CG1552	48550	VDRC	5x	53	22	10	0.798779	-0.388178	0.545156	0.318586	-	-	-	0	Non
5x	Capa	Capability	CG15520	41124	VDRC	5x	0	0	0	n/a	n/a	n/a	n/a	+	+	+	5	Caused by genetic background
5x	~	~	~	~	~	~	0	0	0	n/a	n/a	n/a	~	+	+	-	5	~
1x	~	~	~	~	~	1x	10	12	3	0.0966324	0.763299	0.763299	0.541077	+	+	+	5	~
5x	CG15537	-	CG15537	106332	VDRC	5x	58	16	5	0.948664	0.711822	-0.163178	0.499103	-	-	-	0	Non
5x	CG15556	-	CG15556	101118	VDRC	5x	26	12	5	0.733561	0.545156	0.0451556	0.0979852	-	-	-	0	Non
5x	~	~	~	~	~	~	44	12	3	-0.159606	-0.288178	-0.288178	~	-	-	-	0	~
5x	CG15571	-	CG15571	107732	VDRC	5x	41	13	3	0.065989	1.71182	-0.0381777	0.579878	-	+	-	0	Non
5x	Or83c	Odorant receptor 83c	CG15581	42492	VDRC	5x	60	23	0	0.89364	0.399322	n/a	0.646481	-	-	+	0	Non
5x	Obp83cd	Odorant-binding protein 83cd	CG15582	106866	VDRC	5x	53	21	3	0.844175	0.753489	-0.0381777	0.519829	-	-	+	0	Non
5x	mys	myospheroid	CG1560	103704	VDRC	5x	0	0	0	n/a	n/a	n/a	n/a	+	+	+	-1	Caused by genetic background
5x	~	~	~	~	~	~	0	0	0	n/a	n/a	n/a	~	+	+	-	-1	~
1x	~	~	~	~	~	1x	0	0	0	n/a	n/a	n/a	n/a	+	+	+	-1	~
5x	CG15614	-	CG15614	100503	VDRC	5x	72	8	10	0.134899	0.461822	-0.073892	0.174277	-	-	-	0	Non
5x	Acp53C14b	Accessory gland protein 53C14b	CG15616	105778	VDRC	5x	31	5	7	0.565989	0.711822	0.336822	0.538211	-	-	-	0	Non
5x	Ir25a	Ionotropic receptor 25a	CG15627	106731	VDRC	5x	51	7	1	-0.423313	0.0868223	n/a	-0.168245	-	-	-	0	Non
5x	CG15635	-	CG15635	46490	VDRC	5x	41	21	12	0.0318223	0.530004	-0.163178	0.132883	-	-	-	0	Non
5x	CG15641	-	CG15641	16518	VDRC	5x	53	21	3	0.311822	0.711822	-0.0381777	0.328489	-	-	-	0	Non
5x	CG15649	-	CG15649	103443	VDRC	5x	51	15	2	-0.254087	0.747537	n/a	0.246725	-	-	-	0	Non
5x	CG15650	-	CG15650	101188	VDRC	5x	34	25	9	1.54516	0.104679	-0.145321	0.551108	-	-	-	0	Non
5x	~	~	~	~	~	~	8	4	12	0.211822	0.711822	0.878489	~	-	-	-	0	~
1x	~	~	~	~	~	1x	4	12	0	0.763299	0.0132991	n/a	0.388299	-	-	-	0	~
5x	Ir92a	Ionotropic receptor 92a	CG15685	101920	VDRC	5x	19	10	1	-0.2604	0.586822	n/a	0.163211	-	-	-	0	Non
5x	CG15741	-	CG15741	106949	VDRC	5x	24	11	3	1.41182	1.29516	0.961822	1.22293	+	-	-	0	Non
5x	CG15744	-	CG15744	1096	VDRC	5x	46	7	9	4.68241	3.21182	0.628489	1.5526	-	-	-	-2	Rejected
5x	~	~	~	~	~	~	33	11	9	-0.214104	0.295156	0.711822	~	-	-	-	-2	~
1x	~	~	~	~	~	1x	69	31	54	-0.0857575	-0.162627	-0.185681	-0.144688	-	-	-	-2	~
5x	CG15756	-	CG15756	105695	VDRC	5x	33	42	14	-0.817589	3.35468	1.37849	1.30519	-	-	-	0	Non
5x	Cpr12A	Cuticular protein 12A	CG15757	100251	VDRC	5x	17	5	8	0.836822	1.46182	0.461822	0.920156	-	-	-	0	Non
5x	Gr5a	Gustatory receptor 5a	CG15779	110528	VDRC	5x	5	9	7	-1.28818	-0.288178	-1.28818	-0.954844	-	-	-	0	Non
5x	Dsor1	Downstream of raf1	CG15793	107276	VDRC	5x	11	5	7	2.37849	3.21182	0.586822	2.29409	-	+	-	-1	Caused by genetic background
5x	~	~	~	~	~	~	42	18	8	2.08682	3.28875	2.21182	~	+	+	-	-1	~
1x	~	~	~	~	~	1x	64	53	56	2.43977	2.7633	2.8133	2.67212	-	-	-	-1	~
5x	ric8a	ric8a	CG15797	109438	VDRC	5x	36	36	12	-0.725678	-0.246511	-0.645321	-0.53917	-	-	-	0	Non
5x	pain	painless	CG15860	31510	Bloomington	5x	11	3	1	-1.22568	-1.28818	n/a	-1.25693	-	-	-	0	Non
5x	CG15861	-	CG15861	102540	VDRC	5x	26	5	8	-1.13818	0.0451556	0.0118223	-0.3604	-	+	-	0	Non
5x	Obp18a	Odorant-binding protein 18a	CG15883	101628	VDRC	5x	1	8	4	n/a	-1.21675	-1.12151	-0.735744	-	-	-	0	Non
5x	~	~	~	~	~	~	7	33	3	-1.08818	-0.214104	-0.0381777	~	-	-	-	0	~
5x	Cpr97Eb	Cuticular protein 97Eb	CG15884	19545	VDRC	5x	0	0	0	n/a	n/a	n/a	n/a	-	+	+	6	Arrest
5x	~	~	~	~	~	~	0	0	0	n/a	n/a	n/a	~	+	+	+	6	~
1x	~	~	~	~	~	1x	11	27	18	1.34663	1.10705	2.08148	1.51172	+	-	-	6	~
5x	Ir56d	Ionotropic receptor 56d	CG15904	6112	VDRC	5x	33	35	9	-0.230485	0.857656	-1.03818	-0.137002	-	-	-	0	Non
5x	Gbp	Growth-blocking peptide	CG15917	108755	VDRC	5x	27	27	3	0.886822	0.80706	-0.288178	0.468568	-	-	-	0	Non
5x	Cda9	Chitin deacetylase-like 9	CG15918	37981	VDRC	5x	33	21	19	1.01738	0.680572	0.00348898	0.567146	-	-	-	0	Non
5x	resilin	resilin	CG15920	101068	VDRC	5x	27	22	16	0.684045	0.997537	-0.204844	0.492246	-	-	-	0	Non
5x	CG15927	-	CG15927	14471	VDRC	5x	44	13	16	-1.2604	-0.975678	0.848186	-0.462631	-	-	-	0	Non
5x	Vamp7	Vesicle-associated membrane protein 7	CG1599	108733	VDRC	5x	57	10	8	0.85997	0.961822	-0.288178	0.511205	-	-	-	0	Non
5x	comt	comatose	CG1618	105552	VDRC	5x	25	8	8	1.24754	0.981053	-0.288178	0.646804	-	-	-	0	Non
5x	yellow-h	yellow-h	CG1629	100481	VDRC	5x	1	0	0	0.358881	0.770646	0.0754587	0.401662	-	-	-	0	Non
5x	CG1632	-	CG1632	106107	VDRC	5x	39	19	21	1.42432	0.939095	0.586822	0.983413	-	-	-	0	Non
5x	lectin-46Cb	lectin-46Cb	CG1652	105186	VDRC	5x	69	15	20	-0.308178	0.434045	-0.0189469	0.03564	-	-	-	0	Non
1x	~	~	~	~	~	1x	19	16	11	-0.0828548	0.018016	1.28769	0.407617	-	-	-	0	~
5x	Obp19d	Odorant-binding protein 19d	CG1668	46707	VDRC	5x	0	17	18	0.411822	0.711822	1.04516	0.722933	-	-	-	0	Non
5x	Obp19b	Odorant-binding protein 19b	CG1670	1823	VDRC	5x	17	4	4	-0.310905	0.378489	0.934045	0.333876	-	-	-	0	Non
5x	CG16700	-	CG16700	110058	VDRC	5x	73	18	10	-0.371511	-0.249716	0.211822	-0.136468	-	-	-	0	Non
5x	CG16704	-	CG16704	104956	VDRC	5x	30	16	20	-0.0548444	-1.03818	0.211822	-0.293733	-	-	+	0	Non
5x	SPE	Spatzle-Processing Enzyme	CG16705	104906	VDRC	5x	67	15	10	n/a	-0.288178	-0.716749	-0.502463	-	-	-	0	Non
5x	IM33	Immune induced molecule 33	CG16712	23521	VDRC	5x	0	0	0	0.686181	0.961822	1.54516	1.06439	-	-	-	0	Non
5x	CG16713	-	CG16713	105067	VDRC	5x	67	80	84	-1.38818	0.711822	-0.288178	-0.321511	-	-	+	0	Non
5x	5-HT1A	5-hydroxytryptamine (serotonin) receptor 1A	CG16720	106094	VDRC	5x	27	20	8	-0.288178	0.711822	-0.288178	0.0451556	-	-	+	0	Non
5x	Rh2	Rhodopsin 2	CG16740	104483	VDRC	5x	29	16	9	-0.431035	1.21182	0.0118223	0.264203	-	-	-	0	Non
5x	CG16743	-	CG16743	102762	VDRC	5x	40	8	7	0.00593996	0.783251	-0.454844	0.111449	-	-	+	0	Non
5x	Or85f	Odorant receptor 85f	CG16755	108238	VDRC	5x	20	5	20	0.11923	0.711822	-0.288178	0.180958	-	-	-	0	Non
5x	CG16762	-	CG16762	102264	VDRC	5x	23	5	15	-0.323892	n/a	-0.288178	-0.306035	-	+	-	0	Non
5x	TyrRII	Tyramine receptor II	CG16766	110525	VDRC	5x	4	0	0	-0.492723	0.934045	-0.0381777	0.134381	-	-	-	0	Non
5x	CG16772	-	CG16772	44900	VDRC	5x	25	16	6	0.642378	1.01182	-0.188178	0.488674	-	-	-	0	Non
5x	fz3	frizzled 3	CG16785	30214	VDRC	5x	65	11	2	1.12849	0.711822	0.628489	0.822933	-	-	-	0	Non
5x	CG16786	-	CG16786	107603	VDRC	5x	56	6	4	0.40413	0.711822	1.21182	0.775925	-	-	-	0	Non
5x	CG16799	-	CG16799	101427	VDRC	5x	0	6	13	0.981053	1.21182	0.711822	0.968233	-	-	-	0	Non
5x	CG16800	-	CG16800	100207	VDRC	5x	83	24	6	0.607656	0.711822	n/a	0.659739	-	-	-	0	Non
5x	Hr51	Hormone receptor 51	CG16801	37617	VDRC	5x	9	12	1	0.997537	1.21182	1.71182	1.30706	-	-	-	0	Non
5x	CG16820	-	CG16820	44341	VDRC	5x	6	6	3	1.21182	0.711822	-0.121511	0.600711	-	-	-	0	Non
5x	ItgaPS4	Integrin alphaPS4 subunit	CG16827	109783	VDRC	5x	0	0	0	0.034739	-0.256928	-0.704844	-0.309011	-	-	-	0	Non
5x	lectin-33A	lectin-33A	CG16834	108412	VDRC	5x	40	14	6	-0.36981	0.128489	n/a	-0.120661	-	-	-	0	Non
5x	CG16836	-	CG16836	103059	VDRC	5x	16	33	3	-1.14532	0.711822	n/a	-0.216749	-	-	+	0	Non
5x	IM3	Immune induced molecule 3	CG16844	104908	VDRC	5x	17	3	2	-0.496511	0.461822	n/a	0.047239	-	-	-	0	Non
5x	~	~	~	~	~	~	41	5	1	0.511822	-0.288178	n/a	~	-	-	-	0	~
5x	vkg	viking	CG16858	106812	VDRC	5x	90	15	5	n/a	n/a	n/a	n/a	+	+	-	-1	Caused by genetic background
5x	~	~	~	~	~	~	21	49	7	n/a	n/a	n/a	~	+	+	+	-1	~
1x	~	~	~	~	~	1x	91	23	4	n/a	n/a	n/a	n/a	+	+	+	-1	~
5x	NimB5	Nimrod B5	CG16873	105320	VDRC	5x	19	7	7	1.07546	0.9896	-0.0381777	0.675627	-	-	-	0	Non
5x	Vm32E	Vitelline membrane 32E	CG16874	102810	VDRC	5x	0	0	0	0.295156	0.0243223	0.39364	0.237706	-	-	-	0	Non
5x	NimC4	Nimrod C4	CG16876	101915	VDRC	5x	29	8	2	-0.0574085	-0.204844	-0.288178	-0.183477	-	-	-	0	Non
5x	NimC3	Nimrod C3	CG16880	103668	VDRC	5x	52	24	24	-0.021511	-0.0659555	-0.0381777	-0.0418814	-	-	-	0	Non
5x	CG16884	-	CG16884	108690	VDRC	5x	27	8	8	0.461822	n/a	1.67336	1.04186	-	-	-	0	Non
5x	~	~	~	~	~	~	83	12	4	1.07546	0.911822	1.08682	~	-	+	-	0	~
1x	~	~	~	~	~	1x	49	20	3	0.806777	0.863299	0.663299	0.777792	-	-	-	0	~
5x	eloF	elongase F	CG16905	103269	VDRC	5x	26	12	4	-0.268947	-0.454844	n/a	-0.361896	-	-	-	0	Non
5x	Lcp9	Larval cuticle protein 9	CG16914	31137	VDRC	5x	0	0	0	0.98455	0.878489	1.21182	1.02495	-	-	-	0	Non
5x	Eig71Ea	Ecdysone-induced gene 71Ea	CG16931	106010	VDRC	5x	13	16	4	n/a	-0.413178	-1.18818	-0.800678	-	-	-	0	Non
5x	Eps-15	Epidermal growth factor receptor pathway substrate clone 15	CG16932	106678	VDRC	5x	79	17	11	-0.0381777	0.780004	0.461822	0.401216	-	-	-	0	Non
5x	Or33a	Odorant receptor 33a	CG16960	101137	VDRC	5x	27	25	8	-1.23262	n/a	0.711822	-0.2604	-	-	-	0	Non
5x	Or33b	Odorant receptor 33b	CG16961	107168	VDRC	5x	10	0	8	-0.0189469	0.961822	-0.073892	0.289661	-	-	-	0	Non
5x	Crys	Crystallin	CG16963	104561	VDRC	5x	44	12	6	-0.24406	n/a	0.0118223	-0.116119	-	+	-	0	Non
5x	msn	misshapen	CG16973	101517	VDRC	5x	23	13	14	-0.145321	0.711822	-0.663178	-0.0322253	-	-	-	0	Non
5x	CG16978	-	CG16978	101037	VDRC	5x	15	2	9	-1.00911	-0.379087	-0.413178	-0.600457	-	-	-	0	Non
5x	Roc1a	Regulator of cullins 1a	CG16982	32399	VDRC	5x	47	30	11	1.54516	n/a	n/a	1.54516	+	+	+	-1	Caused by genetic background
5x	~	~	~	~	~	~	36	26	9	n/a	n/a	n/a	~	+	+	+	-1	~
1x	~	~	~	~	~	1x	39	22	13	n/a	n/a	n/a	n/a	+	+	+	-1	~
5x	daw	dawdle	CG16987	105309	VDRC	5x	35	3	2	0.115668	0.733561	0.711822	0.520351	-	-	-	0	Non
5x	mthl6	methuselah-like 6	CG16992	108048	VDRC	5x	19	2	18	0.50594	0.561822	-0.0381777	0.343195	-	-	-	0	Non
5x	CG16995	-	CG16995	106799	VDRC	5x	35	17	3	0.450953	1.12849	0.822933	0.800792	-	-	-	0	Non
5x	Phae2	Phaedra 2	CG16997	108773	VDRC	5x	43	0	8	0.188013	0.0451556	0.0451556	0.0927747	-	-	-	0	Non
5x	CG16998	-	CG16998	106230	VDRC	5x	55	10	8	1.01951	1.19182	1.08682	0.670301	-	-	-	0	Non
5x	~	~	~	~	~	~	22	3	15	0.481822	0.530004	-0.288178	~	-	-	+	0	~
5x	CG1701	-	CG1701	106343	VDRC	5x	86	14	6	0.818965	0.750284	-0.188178	0.460357	-	-	-	0	Non
5x	lectin-30A	lectin-30A	CG17011	107218	VDRC	5x	31	6	1	2.00594	1.96182	n/a	1.6894	-	-	+	-2	Rejected
5x	~	~	~	~	~	~	59	22	6	1.68057	1.08682	1.71182	~	+	-	-	-2	~
1x	~	~	~	~	~	1x	54	42	25	0.815023	0.919549	0.763299	0.832624	-	-	-	-2	~
5x	GXIVsPLA2	GXIVsPLA2	CG17035	100558	VDRC	5x	44	26	14	0.0918223	0.211822	0.211822	0.171822	-	-	-	0	Non
5x	yellow-e2	yellow-e2	CG17044	105538	VDRC	5x	67	18	4	1.52849	0.961822	1.21182	0.73588	-	-	-	0	Non
5x	~	~	~	~	~	~	87	27	1	0.178489	-0.201221	n/a	~	-	-	+	0	~
5x	obst-A	obstructor-A	CG17052	102591	VDRC	5x	0	0	0	n/a	n/a	n/a	n/a	+	+	+	-1	Caused by genetic background
5x	~	~	~	~	~	~	0	0	0	n/a	n/a	n/a	~	+	+	+	-1	~
1x	~	~	~	~	~	1x	0	0	0	n/a	n/a	n/a	n/a	+	-	+	-1	~
5x	Peritrophin-A	Peritrophin A	CG17058	12937	VDRC	5x	4	9	16	-0.288178	1.08682	0.586822	0.461822	-	-	-	0	Non
5x	Rab10	Rab10	CG17060	101454	VDRC	5x	23	18	13	-0.0694277	-0.225678	-0.573892	-0.289666	-	-	-	0	Non
5x	mthl10	methuselah-like 10	CG17061	100829	VDRC	5x	20	10	4	-0.121511	-0.288178	0.211822	-0.0659555	-	-	-	0	Non
5x	mthl9	methuselah-like 9	CG17084	108967	VDRC	5x	25	9	10	-0.130283	1.33682	0.783251	0.663263	-	-	-	0	Non
5x	Vha100-1	Vacuolar H[+] ATPase 100kD subunit 1	CG1709	108905	VDRC	5x	0	29	0	n/a	0.680572	n/a	0.680572	+	-	-	-2	Rejected
5x	~	~	~	~	~	~	0	0	0	n/a	n/a	n/a	~	+	+	-	-2	~
1x	~	~	~	~	~	1x	1	0	0	n/a	n/a	n/a	n/a	+	+	+	-2	~
5x	CG17097	-	CG17097	41244	VDRC	5x	25	9	5	0.511822	0.568965	0.711822	0.597537	-	-	+	0	Non
5x	CG17105	-	CG17105	7669	VDRC	5x	8	24	7	-0.188178	0.917705	0.0868223	0.272116	-	-	-	0	Non
5x	Gr43a	Gustatory receptor 43a	CG1712	107681	VDRC	5x	45	18	9	2.48105	0.678489	0.111822	0.609472	-	-	-	0	Non
5x	~	~	~	~	~	~	8	8	8	-0.288178	0.461822	0.211822	~	-	-	-	0	~
1x	~	~	~	~	~	1x	30	16	43	-0.21946	-0.275162	-0.0617009	-0.185441	-	-	-	0	~
5x	pyx	pyrexia	CG17142	110130	VDRC	5x	53	31	12	0.503489	0.755301	0.656267	0.638352	-	-	-	0	Non
5x	CG17145	-	CG17145	51588	VDRC	5x	17	16	6	0.274322	0.939095	0.545156	0.586191	-	-	-	0	Non
5x	CG17147	-	CG17147	101722	VDRC	5x	8	4	18	0.411822	0.711822	0.545156	0.556267	-	-	-	0	Non
5x	Est-P	Esterase P	CG17148	30870	VDRC	5x	24	7	5	0.783251	0.836822	0.586822	0.735632	-	-	-	0	Non
5x	CG1718	-	CG1718	105608	VDRC	5x	72	11	12	1.43404	0.586822	-0.288178	0.577563	-	-	-	0	Non
5x	Arfip	Arfaptin	CG17184	20401	VDRC	5x	26	34	16	0.078489	1.41182	0.878489	0.7896	-	-	-	0	Non
5x	CG17189	-	CG17189	109731	VDRC	5x	2	0	9	n/a	n/a	-0.621511	-0.249143	-	+	-	0	Non
5x	~	~	~	~	~	~	91	11	3	0.251296	-0.338178	-0.288178	~	-	-	-	0	~
5x	CG17191	-	CG17191	103272	VDRC	5x	29	9	13	0.461822	0.511822	0.311822	0.428489	-	-	-	0	Non
5x	CG17192	-	CG17192	102035	VDRC	5x	65	27	22	0.905004	0.578489	-0.435237	0.349419	-	-	-	0	Non
5x	scpr-B	SCP-containing protein B	CG17210	57156	Bloomington	5x	4	3	4	-0.788178	-1.03818	-1.45484	-1.09373	-	-	-	0	Non
5x	Gr33a	Gustatory receptor 33a	CG17213	101615	VDRC	5x	0	8	5	n/a	0.711822	-1.28818	-0.288178	-	-	-	0	Non
5x	crok	crooked	CG17218	102900	VDRC	5x	24	2	2	-0.121511	n/a	n/a	-0.121511	-	+	+	4	Partial arrest
5x	~	~	~	~	~	~	1	2	0	n/a	n/a	n/a	~	+	+	-	4	~
1x	~	~	~	~	~	1x	44	44	19	1.84663	1.5633	1.33473	1.58155	-	-	-	4	~
5x	Or59c	Odorant receptor 59c	CG17226	101681	VDRC	5x	10	43	14	0.0451556	1.51738	0.461822	0.674785	-	-	-	0	Non
5x	pros	prospero	CG17228	101477	VDRC	5x	9	4	3	-0.488178	-0.121511	-1.28818	-0.632622	-	-	-	0	Non
5x	Ser12	Serine protease 12	CG17240	100037	VDRC	5x	17	21	7	-0.134332	-0.131928	-0.204844	-0.157035	-	-	-	0	Non
5x	Or94a	Odorant receptor 94a	CG17241	47165	VDRC	5x	19	1	6	0.604679	n/a	-0.188178	0.208251	-	-	-	0	Non
5x	CG17242	-	CG17242	43139	VDRC	5x	70	22	8	-0.338178	-0.288178	1.21182	0.195156	-	-	-	0	Non
5x	CG17244	-	CG17244	6838	VDRC	5x	55	11	6	-0.402463	-0.288178	0.211822	-0.159606	-	-	-	0	Non
5x	PlexB	Plexin B	CG17245	8382	VDRC	5x	30	12	6	-0.323892	0.711822	0.211822	0.199918	-	-	-	0	Non
5x	dlg1	discs large 1	CG1725	109274	VDRC	5x	47	33	8	0.953202	1.12359	-0.388178	0.56287	-	-	-	0	Non
5x	Or42a	Odorant receptor 42a	CG17250	100316	VDRC	5x	22	9	14	0.623587	-0.0381777	0.0868223	0.224077	-	-	-	0	Non
5x	Nek2	Nek2	CG17256	40052	VDRC	5x	1	6	9	n/a	1.21182	0.911822	1.06182	-	-	-	0	Non
5x	CG17271	-	CG17271	101754	VDRC	5x	11	8	25	-0.0024634	0.711822	0.348186	0.352515	-	-	-	0	Non
5x	CG17278	-	CG17278	102691	VDRC	5x	65	35	8	-0.288178	-0.288178	-1.21675	-0.597701	-	-	-	0	Non
5x	CG17279	-	CG17279	106524	VDRC	5x	43	11	7	0.961822	0.997537	-0.288178	0.55706	-	-	-	0	Non
5x	CG17283	-	CG17283	45341	VDRC	5x	44	24	3	-0.229354	0.711822	-0.288178	0.0647635	-	-	-	0	Non
5x	Obp93a	Odorant-binding protein 93a	CG17284	105022	VDRC	5x	0	5	6	n/a	-0.621511	-0.288178	-0.454844	-	-	-	0	Non
5x	CG17290	-	CG17290	104661	VDRC	5x	43	18	8	-0.568178	1.21182	0.461822	0.368489	-	-	-	0	Non
5x	CG17292	-	CG17292	46538	VDRC	5x	19	24	4	0.503489	0.640394	0.211822	0.451902	-	-	-	0	Non
5x	CG17298	-	CG17298	104947	VDRC	5x	48	6	8	0.211822	0.961822	0.711822	0.628489	-	-	-	0	Non
5x	Lcch3	Ligand-gated chloride channel homolog 3	CG17336	109606	VDRC	5x	0	26	29	n/a	5.21182	0.336822	0.951584	-	-	-	-2	Rejected
5x	~	~	~	~	~	~	23	5	20	-0.181035	-0.288178	-0.321511	~	-	-	-	-2	~
1x	~	~	~	~	~	1x	71	93	86	-0.273065	0.0382991	1.28769	0.350975	-	-	-	-2	~
5x	CG17337	-	CG17337	107347	VDRC	5x	12	10	30	-1.18818	-1.07389	0.378489	-0.62786	-	-	-	0	Non
5x	drl	derailed	CG17348	100039	VDRC	5x	26	4	10	0.83087	1.21182	0.640394	0.894362	-	-	-	0	Non
5x	CG17350	-	CG17350	30753	VDRC	5x	36	37	6	-0.179482	-0.230485	-0.0381777	-0.149382	-	-	-	0	Non
5x	Rab21	Rab21	CG17515	109991	VDRC	5x	29	48	7	0.748859	0.930572	-0.204844	0.491529	-	-	-	0	Non
5x	dnt	doughnut on 2	CG17559	106056	VDRC	5x	32	21	13	1.74123	3.75728	0.997537	1.08505	-	-	-	-2	Rejected
5x	~	~	~	~	~	~	46	9	7	0.257277	-0.0381777	-0.204844	~	-	-	-	-2	~
1x	~	~	~	~	~	1x	50	62	25	-0.193223	0.710667	0.224838	0.247427	-	-	-	-2	~
5x	CG17571	-	CG17571	109204	VDRC	5x	33	12	14	-0.392344	0.211822	0.783251	0.20091	-	-	-	0	Non
5x	CG17572	-	CG17572	102296	VDRC	5x	0	5	7	n/a	0.711822	-0.288178	0.211822	-	-	-	0	Non
5x	CG17574	-	CG17574	102094	VDRC	5x	44	34	2	0.0918223	1.56182	n/a	0.826822	-	-	-	0	Non
5x	CG17575	-	CG17575	105323	VDRC	5x	45	11	9	0.849753	0.524322	-0.0381777	0.445299	-	-	-	0	Non
5x	sca	scabrous	CG17579	104703	VDRC	5x	22	5	43	-0.20923	0.711822	0.572933	0.358508	-	-	-	0	Non
5x	Or49b	Odorant receptor 49b	CG17584	101293	VDRC	5x	26	15	10	-0.0234718	0.295156	0.0451556	-0.0131573	-	-	-	0	Non
5x	~	~	~	~	~	~	21	5	7	-0.194428	-0.288178	0.0868223	~	-	-	-	0	~
5x	grk	gurken	CG17610	101701	VDRC	5x	41	17	8	1.02432	0.761822	1.21182	0.999322	-	-	-	0	Non
5x	Itgbn	Integrin betanu subunit	CG1762	40895	VDRC	5x	30	10	11	-0.138178	0.711822	0.628489	0.400711	-	-	-	0	Non
5x	CG17633	-	CG17633	108462	VDRC	5x	42	9	30	0.767378	0.774322	-0.073892	0.489269	-	-	-	0	Non
5x	EcR	Ecdysone receptor	CG1765	37058	VDRC	5x	0	0	0	n/a	n/a	n/a	n/a	+	+	-	-1	Caused by genetic background
5x	~	~	~	~	~	~	0	0	0	n/a	n/a	n/a	~	+	+	+	-1	~
1x	~	~	~	~	~	1x	0	0	0	n/a	n/a	n/a	n/a	+	+	+	-1	~
5x	SP	Sex Peptide	CG17673	109175	VDRC	5x	0	8	3	n/a	-0.121511	-1.28818	-0.247582	-	-	-	0	Non
5x	~	~	~	~	~	~	63	13	13	0.485632	-0.338178	0.0243223	~	-	-	-	0	~
5x	fz	frizzled	CG17697	105493	VDRC	5x	28	13	6	1.03535	0.899322	-1.28818	0.215499	-	-	-	0	Non
5x	mew	multiple edematous wings	CG1771	109608	VDRC	5x	26	12	9	-0.399289	0.878489	0.111822	0.197007	-	-	-	0	Non
5x	fas	faint sausage	CG17716	102073	VDRC	5x	59	26	9	1.12254	0.896033	-0.688178	0.443464	-	-	-	0	Non
5x	CG1773	-	CG1773	110112	VDRC	5x	61	24	7	0.905371	-0.238178	0.378489	0.348561	-	-	-	0	Non
5x	CG17738	-	CG17738	101840	VDRC	5x	44	14	5	1.04516	0.911822	0.961822	0.972933	-	-	+	0	Non
5x	CG17739	-	CG17739	106131	VDRC	5x	91	4	0	-0.0581777	-0.288178	n/a	-0.173178	-	-	-	0	Non
5x	Med	Medea	CG1775	106767	VDRC	5x	37	36	9	-0.113178	1.35468	-0.350678	0.296941	-	-	-	0	Non
5x	Tomosyn	Tomosyn ortholog	CG17762	43629	VDRC	5x	0	0	0	n/a	n/a	n/a	n/a	+	+	+	5	Caused by genetic background
5x	~	~	~	~	~	~	0	0	0	n/a	n/a	n/a	~	+	-	+	5	~
1x	~	~	~	~	~	1x	26	38	45	1.5133	1.74156	2.78413	2.013	-	-	-	5	~
5x	CG17777	-	CG17777	105327	VDRC	5x	26	29	10	-0.216749	1.85071	1.71182	1.11526	-	-	-	0	Non
5x	CG17780	-	CG17780	100937	VDRC	5x	40	27	5	1.21182	0.731053	0.0451556	0.662677	-	-	-	0	Non
5x	CG17784	-	CG17784	102514	VDRC	5x	23	28	17	0.557976	1.28875	0.568965	0.805229	-	-	-	0	Non
5x	mthl2	methuselah-like 2	CG17795	26815	VDRC	5x	50	9	10	0.64364	0.774322	0.0451556	0.27894	-	-	-	0	Non
5x	~	~	~	~	~	~	43	24	1	-0.0659555	-0.0024634	n/a	~	-	-	-	0	~
5x	Acp29AB	Accessory gland protein 29AB	CG17797	100995	VDRC	5x	54	13	5	1.56317	2.11182	0.0451556	1.24005	-	-	+	0	Non
5x	lectin-29Ca	lectin-29Ca	CG17799	101710	VDRC	5x	34	20	7	0.917705	0.211822	-0.288178	0.28045	-	-	-	0	Non
5x	Idgf4	Imaginal disc growth factor 4	CG1780	104968	VDRC	5x	47	4	1	1.24123	-0.121511	n/a	0.559862	-	-	+	0	Non
5x	Peritrophin-15a	Peritrophin-15a	CG17814	102151	VDRC	5x	16	17	0	-0.565955	-0.329844	n/a	-0.4479	-	-	-	0	Non
5x	fit	female-specific independent of transformer	CG17820	109482	VDRC	5x	8	8	9	-0.288178	-0.454844	0.111822	-0.2104	-	-	-	0	Non
5x	CG17826	-	CG17826	30006	VDRC	5x	2	13	15	n/a	-0.138178	-1.03818	-0.588178	-	-	-	0	Non
5x	CG17843	-	CG17843	102838	VDRC	5x	7	1	4	0.711822	n/a	0.545156	0.361101	-	+	-	0	Non
5x	~	~	~	~	~	~	25	16	20	0.104679	0.322933	0.120913	~	-	-	-	0	~
5x	Or43b	Odorant receptor 43b	CG17853	109777	VDRC	5x	68	47	22	1.00669	0.987684	-0.413178	0.527067	-	-	-	0	Non
5x	Or10a	Odorant receptor 10a	CG17867	107609	VDRC	5x	10	13	18	0.0451556	0.399322	0.100711	0.18173	-	-	-	0	Non
5x	14-3-3zeta	14-3-3zeta	CG17870	104496	VDRC	5x	59	14	5	0.602447	0.0868223	0.961822	0.550364	-	-	-	0	Non
5x	Or71a	Odorant receptor 71a	CG17871	110585	VDRC	5x	37	4	16	0.815989	0.545156	0.497537	0.61956	-	-	-	0	Non
5x	Or1a	Odorant receptor 1a	CG17885	44184	VDRC	5x	34	17	22	1.83682	1.15627	0.600711	0.49423	-	-	-	0	Non
5x	~	~	~	~	~	~	11	15	11	-0.100678	-0.177067	-0.350678	~	-	-	-	0	~
1x	~	~	~	~	~	1x	34	13	31	-0.221549	-0.0867009	-0.140547	-0.149599	-	-	-	0	~
5x	ChLD3	ChLD3	CG17905	110501	VDRC	5x	21	15	7	-0.538178	0.0451556	-0.288178	-0.2604	-	-	-	0	Non
5x	Ace	Acetylcholine esterase	CG17907	105432	VDRC	5x	34	6	5	-0.239791	-0.288178	-1.16318	-0.563715	-	-	-	0	Non
5x	Or85c	Odorant receptor 85c	CG17911	108329	VDRC	5x	54	11	8	0.772798	1.42611	0.878489	1.0258	-	-	-	0	Non
5x	yellow-b	yellow-b	CG17914	15431	VDRC	5x	49	11	1	0.863337	0.899322	n/a	0.88133	-	-	-	0	Non
5x	Or92a	Odorant receptor 92a	CG17916	105553	VDRC	5x	65	20	17	1.85468	2.06897	1.14932	0.765989	-	-	-	0	Non
5x	~	~	~	~	~	~	2	15	5	n/a	0.0451556	-1.28818	~	-	-	+	0	~
1x	~	~	~	~	~	1x	41	20	23	-0.197227	-0.0938438	-0.103368	-0.13148	-	-	-	0	~
5x	CG17919	-	CG17919	38204	VDRC	5x	8	12	22	1.61182	1.54516	1.65627	1.19516	-	-	-	0	Non
5x	~	~	~	~	~	~	13	4	6	0.934045	0.211822	1.21182	~	-	-	-	0	~
1x	~	~	~	~	~	1x	7	22	3	0.138299	-0.12559	-0.236701	-0.0746639	-	-	-	0	~
5x	ds	dachsous	CG17941	36219	VDRC	5x	18	9	3	-0.317589	-1.03818	-0.288178	-0.547982	-	-	-	0	Non
5x	LBR	Lamin B receptor	CG17952	110508	VDRC	5x	36	12	5	-0.288178	-0.216749	-0.413178	-0.306035	-	-	-	0	Non
5x	CG17974	-	CG17974	31146	VDRC	5x	35	19	5	-0.059011	0.161822	0.378489	0.160433	-	-	-	0	Non
5x	Gprk2	G protein-coupled receptor kinase 2	CG17998	101463	VDRC	5x	23	33	16	-0.149289	-0.0707864	-0.788178	-0.336084	-	-	+	0	Non
5x	Eip78C	Ecdysone-induced protein 78C	CG18023	10396	VDRC	5x	18	2	5	-0.0381777	n/a	0.461822	0.211822	-	-	-	0	Non
5x	regucalcin	regucalcin	CG1803	105509	VDRC	5x	29	19	17	1.63682	1.26182	0.600711	1.26793	-	-	-	0	Non
5x	~	~	~	~	~	~	28	7	0	0.878489	1.96182	n/a	~	-	-	-	0	~
5x	Jon99Fi	Jonah 99Fi	CG18030	14495	VDRC	5x	34	19	4	-0.221511	0.261822	0.545156	0.195156	-	-	+	0	Non
5x	GluRIID	Glutamate receptor IID	CG18039	40929	VDRC	5x	37	6	7	-0.214104	0.211822	0.586822	0.194847	-	-	-	0	Non
5x	Met75Cb	Met75Cb	CG18064	109244	VDRC	5x	19	22	9	-0.194428	0.426108	-1.35068	-0.372999	-	-	-	0	Non
5x	Cpr57A	Cuticular protein 57A	CG18066	109825	VDRC	5x	27	8	5	0.176108	-0.121511	-1.41318	-0.45286	-	-	-	0	Non
5x	CG18067	-	CG18067	4726	VDRC	5x	33	32	5	0.378489	0.79077	0.711822	0.627027	-	-	+	0	Non
5x	sev	sevenless	CG18085	107048	VDRC	5x	76	2	2	-0.121511	n/a	n/a	-0.121511	-	-	+	0	Non
5x	Sgs7	Salivary gland secretion 7	CG18087	8614	VDRC	5x	22	8	26	0.611822	-0.121511	0.211822	0.234045	-	-	-	0	Non
5x	Dsk	Drosulfakinin	CG18090	14201	VDRC	5x	21	16	4	0.0754587	-0.204844	0.211822	0.0274789	-	-	-	0	Non
5x	Tep1	Thioester-containing protein 1	CG18096	108908	VDRC	5x	14	15	10	-0.326639	-0.211255	-1.16318	-0.567024	-	-	-	0	Non
5x	ETH	Ecdysis triggering hormone	CG18105	18825	VDRC	5x	17	5	9	-0.323892	-0.413178	0.0868223	-0.216749	-	-	-	0	Non
5x	IM2	Immune induced molecule 2	CG18106	10586	VDRC	5x	44	19	9	0.534403	0.267378	0.586822	0.462868	-	-	-	0	Non
5x	CG18107	-	CG18107	103448	VDRC	5x	53	26	6	-0.616303	0.811822	-0.188178	0.00244731	-	-	-	0	Non
5x	Obp99a	Odorant-binding protein 99a	CG18111	100475	VDRC	5x	13	29	4	2.58682	3.91182	2.87849	3.5021	-	-	-	-1	Caused by genetic background
5x	~	~	~	~	~	~	11	12	3	5.21182	4.71182	1.71182	~	+	+	-	-1	~
1x	~	~	~	~	~	1x	42	29	17	3.21568	3.02997	2.67239	2.97268	-	-	+	-1	~
5x	Send2	Spermathecal endopeptidase 2	CG18125	15762	VDRC	5x	47	9	9	1.00028	0.711822	1.08682	0.932976	-	-	-	0	Non
5x	CG18132	-	CG18132	100983	VDRC	5x	12	4	0	-1.28818	-0.788178	n/a	-1.03818	-	-	-	0	Non
5x	NimC2	Nimrod C2	CG18146	3120	VDRC	5x	29	21	6	0.493072	0.166368	-0.0381777	0.207087	-	-	-	0	Non
5x	Ptp10D	Protein tyrosine phosphatase 10D	CG1817	110443	VDRC	5x	50	24	3	0.0118223	0.354679	1.96182	0.776108	-	-	+	0	Non
5x	CG18180	-	CG18180	50078	VDRC	5x	22	12	2	0.858881	0.878489	n/a	0.868685	-	+	-	0	Non
5x	CG18208	-	CG18208	10214	VDRC	5x	70	52	35	0.658631	0.173361	-0.0024634	0.276509	-	-	-	0	Non
5x	betaTry	betaTrypsin	CG18211	102898	VDRC	5x	59	15	23	-0.226953	-0.954844	-0.903562	-0.69512	-	-	-	0	Non
5x	Toll-4	Toll-4	CG18241	102642	VDRC	5x	6	4	0	-1.18818	-1.28818	n/a	-1.23818	-	-	-	0	Non
5x	CG18258	-	CG18258	101650	VDRC	5x	33	8	7	-0.32266	0.811822	0.628489	0.37255	-	-	-	0	Non
5x	IMPPP	Immune induced molecule prepropeptide	CG18279	12841	VDRC	5x	25	41	18	0.535352	0.426108	-0.0381777	-0.0183698	-	-	-	0	Non
5x	~	~	~	~	~	~	83	4	2	0.773047	-1.78818	n/a	~	-	-	-	0	~
5x	CG18284	-	CG18284	103347	VDRC	5x	22	6	1	-1.05484	-1.18818	n/a	-1.12151	-	-	-	0	Non
5x	CG18304	-	CG18304	19189	VDRC	5x	32	13	11	-0.179482	-0.246511	0.426108	3.83233e-05	-	-	-	0	Non
5x	DopEcR	Dopamine/Ecdysteroid receptor	CG18314	103494	VDRC	5x	30	9	10	0.685507	0.336822	0.211822	0.411384	-	-	-	0	Non
5x	miple2	midkine and pleiotrophin 2	CG18321	102644	VDRC	5x	10	19	8	-0.454844	-0.288178	0.0118223	-0.243733	-	-	-	0	Non
5x	Muc68Ca	Mucin 68Ca	CG18331	48500	VDRC	5x	6	9	25	1.54516	1.31182	0.865668	1.24088	-	-	-	0	Non
1x	~	~	~	~	~	1x	20	8	3	0.834728	0.929966	1.0133	0.925997	-	-	-	0	~
5x	trpl	transient receptor potential-like	CG18345	104450	VDRC	5x	59	1	11	-0.102131	n/a	-1.17707	-0.639599	-	+	-	0	Non
5x	Cpr67Fb	Cuticular protein 67Fb	CG18348	106104	VDRC	5x	48	6	9	0.563174	0.545156	0.854679	0.654336	-	-	-	0	Non
5x	Cpr67Fa2	Cuticular protein 67Fa2	CG18349	52337	VDRC	5x	29	16	10	-0.230485	0.100711	0.0451556	-0.0282062	-	-	+	0	Non
5x	prtp	pretaporter	CG1837	106924	VDRC	5x	52	16	19	0.481053	-0.172793	-0.163178	0.0483608	-	-	-	0	Non
5x	AttB	Attacin-B	CG18372	33194	VDRC	5x	4	9	8	0.211822	0.795156	0.211822	0.131307	-	+	-	0	Non
5x	~	~	~	~	~	~	57	35	12	-0.117446	-0.0707864	-0.242723	~	-	-	-	0	~
1x	~	~	~	~	~	1x	52	60	35	0.596632	0.357049	1.1383	0.697327	-	-	-	0	~
5x	myo	myoglianin	CG1838	110195	VDRC	5x	37	39	6	2.05273	1.79878	0.545156	1.05692	-	-	-	0	Non
5x	~	~	~	~	~	~	27	0	3	0.176108	n/a	0.711822	~	-	+	-	0	~
1x	~	~	~	~	~	1x	21	28	22	-0.236701	-0.100337	0.0490133	-0.0960083	-	-	-	0	~
5x	InR	Insulin-like receptor	CG18402	992	VDRC	5x	9	7	5	3.61182	5.21182	5.21182	5.61182	+	+	+	4	Partial arrest
5x	~	~	~	~	~	~	6	3	3	5.71182	5.21182	8.71182	~	+	+	+	4	~
1x	~	~	~	~	~	1x	16	6	11	1.7633	2.0133	1.7008	1.8258	-	-	-	4	~
5x	CG18404	-	CG18404	105007	VDRC	5x	81	12	8	-0.271229	-0.788178	-1.21675	-0.758718	-	-	-	0	Non
5x	Sema-1a	Sema-1a	CG18405	104505	VDRC	5x	23	29	7	-1.28818	-1.15774	-1.28818	-1.2447	-	-	-	0	Non
5x	alphaTry	alphaTrypsin	CG18444	103292	VDRC	5x	47	11	4	0.0821927	-0.0024634	0.211822	0.0971839	-	-	-	0	Non
5x	CG1847	-	CG1847	43701	VDRC	5x	5	1	2	0.461822	n/a	n/a	-0.137136	-	+	-	0	Non
5x	~	~	~	~	~	~	38	11	9	-0.288178	-0.350678	-0.371511	~	-	-	-	0	~
5x	Spn88Ea	Serpin 88Ea	CG18525	28340	VDRC	5x	7	1	4	-0.0881777	n/a	0.545156	0.228489	-	-	-	0	Non
5x	Gr2a	Gustatory receptor 2a	CG18531	102185	VDRC	5x	53	7	8	1.26539	0.511822	-0.216749	0.520156	-	-	-	0	Non
5x	Or43a	Odorant receptor 43a	CG1854	110586	VDRC	5x	38	2	0	0.90413	n/a	n/a	0.351454	-	+	-	0	Non
5x	~	~	~	~	~	~	29	2	0	-0.201221	n/a	n/a	~	-	+	-	0	~
5x	yellow-f	yellow-f	CG18550	102822	VDRC	5x	43	11	11	0.807976	0.378489	0.586822	0.591096	-	-	-	0	Non
5x	nec	necrotic	CG1857	108366	VDRC	5x	37	19	15	0.729679	1.00349	-0.10636	0.54227	-	-	-	0	Non
5x	mbt	mushroom bodies tiny	CG18582	109880	VDRC	5x	27	1	6	-0.225678	n/a	-0.288178	-0.256928	-	-	-	0	Non
5x	Spn43Ad	Serpin 43Ad	CG1859	18967	VDRC	5x	24	15	12	0.878489	0.0243223	0.354679	0.419164	-	-	-	0	Non
5x	CG18628	-	CG18628	103219	VDRC	5x	32	13	5	-0.38077	-0.859606	-0.288178	-0.509518	-	-	-	0	Non
5x	Hr38	Hormone receptor-like in 38	CG1864	104178	VDRC	5x	38	21	25	1.01182	0.0868223	0.753489	0.617378	-	-	-	0	Non
5x	CG18641	-	CG18641	102771	VDRC	5x	17	5	3	-0.0154504	-0.538178	-0.0381777	-0.197269	-	-	-	0	Non
5x	CG18649	-	CG18649	100184	VDRC	5x	12	17	3	-0.645321	1.06182	-0.538178	-0.0405586	-	-	-	0	Non
5x	Spn43Ab	Serpin 43Ab	CG1865	45315	VDRC	5x	28	29	16	-0.964648	-0.0977015	0.354679	-0.23589	-	-	-	0	Non
5x	NetA	Netrin-A	CG18657	108577	VDRC	5x	30	16	7	0.783251	0.48455	0.336822	0.534874	-	-	-	0	Non
5x	Or98b	Odorant receptor 98b	CG1867	101693	VDRC	5x	39	18	8	0.563674	-0.09587	0.545156	0.337653	-	-	-	0	Non
5x	epsilonTry	epsilonTrypsin	CG18681	30807	VDRC	5x	30	3	1	0.149322	-0.538178	n/a	-0.194428	-	-	-	0	Non
5x	Cht7	Cht7	CG1869	104445	VDRC	5x	0	0	1	n/a	n/a	n/a	n/a	+	+	+	6	Arrest
5x	~	~	~	~	~	~	1	1	0	n/a	n/a	n/a	~	+	+	+	6	~
1x	~	~	~	~	~	1x	25	9	10	1.1133	-0.236701	-0.0224152	0.284728	-	-	-	6	~
5x	Amy-p	Amylase proximal	CG18730	30745	VDRC	5x	0	0	2	n/a	n/a	n/a	-0.0103999	-	+	+	-1	Caused by genetic background
5x	~	~	~	~	~	~	0	16	0	n/a	-0.0103999	n/a	~	+	-	+	-1	~
1x	~	~	~	~	~	1x	11	15	45	1.3883	0.985521	1.4433	1.27237	+	+	-	-1	~
5x	Fur2	Furin 2	CG18734	1021	VDRC	5x	38	17	7	2.02432	2.35468	0.961822	1.09327	+	-	-	-2	Rejected
5x	~	~	~	~	~	~	14	9	6	-1.20484	0.711822	1.71182	~	-	-	-	-2	~
1x	~	~	~	~	~	1x	15	11	9	-0.0548828	-0.12559	-0.236701	-0.139058	-	-	-	-2	~
5x	Dop1R2	Dopamine 1-like receptor 2	CG18741	105324	VDRC	5x	19	55	7	1.00349	0.991234	0.911822	0.968848	-	-	-	0	Non
5x	CG18749	-	CG18749	15364	VDRC	5x	29	12	4	-1.13028	0.0689652	0.545156	-0.172054	-	-	+	0	Non
5x	Lcp65Ab2	Lcp65Ab2	CG18773	109243	VDRC	5x	54	43	28	0.142857	0.146605	0.461822	0.250428	-	-	-	0	Non
5x	Cpr65Ax2	Cuticular protein 65Ax2	CG18777	109112	VDRC	5x	31	16	7	0.736822	-0.060905	0.511822	0.395913	-	-	-	0	Non
5x	Cpr65Au	Cuticular protein 65Au	CG18778	104825	VDRC	5x	62	34	3	0.711822	0.843401	-0.288178	0.422349	-	-	-	0	Non
5x	Lcp65Ag3	Larval cuticle protein	CG18779	107685	VDRC	5x	30	16	11	3.21182	0.767378	-0.475678	0.281267	-	-	-	0	Non
5x	~	~	~	~	~	~	17	16	9	-0.850678	-0.677067	-0.288178	~	-	-	-	0	~
1x	~	~	~	~	~	1x	26	1	11	-0.236701	n/a	-0.347812	-0.292256	-	+	-	0	~
5x	CecB	Cecropin B	CG1878	103148	VDRC	5x	0	5	30	n/a	-0.621511	0.0451556	-0.0629326	-	-	-	0	Non
5x	~	~	~	~	~	~	53	22	3	0.440989	-0.141119	-0.0381777	~	-	-	-	0	~
5x	Tsp42Ea	Tetraspanin 42Ea	CG18817	109172	VDRC	5x	65	9	18	-0.000677688	0.378489	0.711822	0.363211	-	-	-	0	Non
5x	Or19a	Odorant receptor 19a	CG18859	109388	VDRC	5x	14	13	3	-0.0881777	-0.0659555	-0.538178	-0.23077	-	-	-	0	Non
5x	dsb	debris buster	CG1887	100219	VDRC	5x	11	19	5	-0.177067	-0.469996	-0.288178	-0.311747	-	-	-	0	Non
5x	sax	saxophone	CG1891	9433	VDRC	5x	9	4	12	-0.888178	-0.121511	0.0451556	-0.321511	-	-	-	0	Non
5x	mav	maverick	CG1901	34650	Bloomington	5x	4	2	0	3.21182	n/a	n/a	3.21182	+	+	-	3	Caused by genetic background
5x	~	~	~	~	~	~	0	0	1	n/a	n/a	n/a	~	+	+	+	3	~
1x	~	~	~	~	~	1x	9	20	13	3.4633	3.2633	4.2633	3.6633	-	-	-	3	~
5x	Wnt2	Wnt oncogene analog 2	CG1916	104338	VDRC	5x	68	29	21	0.211822	0.173361	0.0868223	0.157335	-	-	-	0	Non
5x	Cpr62Bc	Cuticular protein 62Bc	CG1919	15265	VDRC	5x	33	6	10	0.501296	-0.454844	0.656267	0.234239	-	-	-	0	Non
5x	ImpE2	Ecdysone-inducible gene E2	CG1934	100148	VDRC	5x	5	8	3	0.378489	0.878489	0.461822	0.690989	+	+	+	4	Partial arrest
5x	~	~	~	~	~	~	7	2	1	1.04516	n/a	n/a	~	+	+	-	4	~
1x	~	~	~	~	~	1x	56	102	69	0.792711	0.934532	1.60003	1.10909	-	-	-	4	~
5x	Cyp4p2	Cyp4p2	CG1944	1498	VDRC	5x	82	17	21	1.24307	0.934045	0.561822	0.91298	-	-	-	0	Non
5x	Or45a	Odorant receptor 45a	CG1978	100201	VDRC	5x	3	1	4	-0.0381777	n/a	0.211822	-0.529187	-	-	-	0	Non
5x	~	~	~	~	~	~	43	14	15	-0.366303	-1.08818	-1.3651	~	-	-	-	0	~
5x	CG1986	-	CG1986	109032	VDRC	5x	46	35	20	-1.2272	-1.1151	-1.07389	-1.13873	-	-	-	0	Non
5x	CG2016	-	CG2016	102436	VDRC	5x	25	5	1	-0.244699	-1.16318	n/a	-0.475225	-	-	-	0	Non
5x	~	~	~	~	~	~	15	0	5	-0.329844	n/a	-0.163178	~	-	+	-	0	~
1x	~	~	~	~	~	1x	37	52	37	-0.474796	-0.0700343	0.79187	0.0823467	-	-	-	0	~
5x	disp	dispatched	CG2019	10004	VDRC	5x	47	19	9	0.628489	0.711822	0.628489	0.656267	-	-	-	0	Non
5x	hig	hikaru genki	CG2040	13266	VDRC	5x	36	32	21	-0.303329	-0.365101	-0.469996	-0.379475	-	-	-	0	Non
5x	Lcp3	Larval cuticle protein 3	CG2043	107682	VDRC	5x	58	10	7	0.852848	-0.216749	-0.663178	-0.00902628	-	-	-	0	Non
5x	Lcp4	Larval cuticle protein 4	CG2044	105025	VDRC	5x	17	10	2	-0.134332	-0.388178	n/a	-0.261255	-	-	-	0	Non
5x	Cht2	Chitinase 2	CG2054	102249	VDRC	5x	45	12	4	1.17016	1.04516	0.878489	1.09375	-	-	-	0	Non
5x	~	~	~	~	~	~	33	12	2	0.73455	1.64039	n/a	~	-	-	+	0	~
5x	CG2061	-	CG2061	44186	VDRC	5x	43	11	8	-0.174541	-0.100678	0.211822	-0.0211322	-	-	-	0	Non
5x	Ser6	Serine protease 6	CG2071	105078	VDRC	5x	21	7	4	0.578489	0.711822	0.211822	0.500711	-	-	+	0	Non
5x	Vago	Vago	CG2081	13597	VDRC	5x	27	7	10	0.176108	0.0868223	0.611822	0.291584	-	-	-	0	Non
5x	drpr	draper	CG2086	4833	VDRC	5x	23	4	1	-0.181035	0.211822	n/a	0.0153937	-	+	-	0	Non
5x	scra	scraps	CG2092	104674	VDRC	5x	8	5	5	2.71182	1.83682	1.71182	1.43404	-	-	-	-2	Rejected
5x	~	~	~	~	~	~	5	7	3	0.836822	1.04516	0.461822	~	-	-	+	-2	~
1x	~	~	~	~	~	1x	21	8	17	1.1383	1.4633	0.840222	1.14727	-	-	-	-2	~
5x	Corin	Corin	CG2105	101992	VDRC	5x	17	31	23	-1.13433	-0.288178	-0.0798444	-0.500785	-	-	-	0	Non
5x	Rab23	Rab23	CG2108	13147	VDRC	5x	31	7	8	-0.288178	0.0868223	-0.538178	-0.246511	-	-	-	0	Non
5x	FMRFaR	FMRFamide Receptor	CG2114	9594	VDRC	5x	56	27	13	0.0353517	0.711822	0.561822	0.436332	-	-	-	0	Non
5x	CG2145	-	CG2145	14874	VDRC	5x	0	0	0	n/a	n/a	n/a	n/a	+	+	+	6	Arrest
5x	~	~	~	~	~	~	0	0	0	n/a	n/a	n/a	~	+	+	+	6	~
1x	~	~	~	~	~	1x	14	12	13	1.71784	1.8883	1.84663	1.81759	-	-	-	6	~
5x	CG2150	-	CG2150	44038	VDRC	5x	44	12	3	-2.20923	-1.45484	-0.538178	-0.61086	-	-	-	0	Non
5x	~	~	~	~	~	~	71	20	7	-0.019885	0.0451556	0.511822	~	-	-	-	0	~
1x	~	~	~	~	~	1x	3	14	29	-0.236701	-0.336701	-0.218844	-0.264082	-	-	-	0	~
5x	CG2157	-	CG2157	51069	VDRC	5x	54	22	4	1.47108	1.82721	1.21182	1.17247	-	-	-	0	Non
5x	~	~	~	~	~	~	20	3	2	0.640394	0.711822	n/a	~	-	-	-	0	~
1x	~	~	~	~	~	1x	3	0	3	1.0133	n/a	1.5133	1.2633	-	-	-	0	~
5x	dec1	defective chorion 1	CG2175	22940	VDRC	5x	8	4	1	0.0118223	-0.288178	n/a	-0.140261	-	-	-	0	Non
5x	~	~	~	~	~	~	58	5	0	-0.121511	-0.163178	n/a	~	-	-	-	0	~
5x	Ama	Amalgam	CG2198	22944	VDRC	5x	52	29	23	-0.0002989	-0.427067	-0.310905	-0.24609	-	-	-	0	Non
5x	awd	abnormal wing discs	CG2210	110782	VDRC	5x	9	15	1	-0.288178	-0.0381777	n/a	-0.163178	-	-	+	0	Non
5x	Fer1HCH	Ferritin 1 heavy chain homologue	CG2216	102406	VDRC	5x	0	0	0	n/a	n/a	n/a	1.56599	+	-	+	-1	Caused by genetic background
5x	~	~	~	~	~	~	0	8	7	n/a	1.54516	1.58682	~	+	+	-	-1	~
1x	~	~	~	~	~	1x	0	0	0	n/a	n/a	n/a	n/a	+	+	+	-1	~
5x	Gip	GIP-like	CG2227	105750	VDRC	5x	52	14	21	0.843401	0.711822	1.67016	1.07513	-	-	-	0	Non
5x	Jon99Fii	Jonah 99Fii	CG2229	52351	VDRC	5x	0	0	0	n/a	n/a	n/a	n/a	+	+	+	-1	Caused by genetic background
5x	~	~	~	~	~	~	0	0	0	n/a	n/a	n/a	~	+	+	+	-1	~
1x	~	~	~	~	~	1x	0	0	0	n/a	n/a	n/a	n/a	+	+	+	-1	~
5x	Smox	Smad on X	CG2262	105687	VDRC	5x	13	9	12	3.83682	4.41182	5.92611	4.72492	-	-	+	4	Partial arrest
5x	~	~	~	~	~	~	1	0	1	n/a	n/a	n/a	~	+	+	+	4	~
1x	~	~	~	~	~	1x	25	37	16	-0.141463	0.763299	0.763299	0.461712	-	-	-	4	~
5x	magu	magu	CG2264	106494	VDRC	5x	18	16	21	-0.688178	-1.12151	-0.395321	-0.735003	-	-	-	0	Non
5x	Obp44a	Odorant-binding protein 44a	CG2297	43203	VDRC	5x	27	2	4	0.743072	n/a	0.711822	0.330467	-	-	-	0	Non
5x	~	~	~	~	~	~	27	9	7	0.00593996	-0.145321	0.336822	~	-	-	-	0	~
5x	eve	even skipped	CG2328	110769	VDRC	5x	50	4	0	0.866995	0.211822	n/a	0.539409	-	+	-	0	Non
5x	Ccp84Ad	Ccp84Ad	CG2341	109972	VDRC	5x	33	30	12	-0.129087	0.666368	0.711822	0.416368	-	-	-	0	Non
5x	Ccp84Ag	Ccp84Ag	CG2342	5765	VDRC	5x	0	0	0	n/a	n/a	n/a	0.836822	+	+	+	4	Partial arrest
5x	~	~	~	~	~	~	12	6	0	0.711822	0.961822	n/a	~	-	+	+	4	~
1x	~	~	~	~	~	1x	6	33	32	0.763299	1.0383	1.1054	0.969001	-	-	+	4	~
5x	Edg84A	Ecdysone-dependent gene 84A	CG2345	29481	VDRC	5x	7	12	13	1.04516	1.61182	1.11182	1.39506	-	-	-	0	Non
5x	~	~	~	~	~	~	52	28	9	1.51617	1.62359	1.46182	~	-	-	-	0	~
1x	~	~	~	~	~	1x	60	26	24	0.875544	0.700799	0.417145	0.664496	-	+	-	0	~
5x	FMRFa	FMRFamide	CG2346	103981	VDRC	5x	47	22	13	-0.1354	-0.288178	-0.475678	-0.299752	-	-	-	0	Non
5x	Ccp84Aa	Ccp84Aa	CG2360	5770	VDRC	5x	0	0	0	n/a	n/a	n/a	n/a	+	+	+	-1	Caused by genetic background
5x	~	~	~	~	~	~	0	0	0	n/a	n/a	n/a	~	+	+	+	-1	~
1x	~	~	~	~	~	1x	0	0	0	n/a	n/a	n/a	n/a	+	+	+	-1	~
5x	lbm	late bloomer	CG2374	102739	VDRC	5x	9	2	1	-0.145321	n/a	n/a	-0.893088	-	+	-	0	Non
5x	~	~	~	~	~	~	4	11	7	-1.12151	-1.10068	-1.20484	~	-	-	+	0	~
5x	Syt7	Synaptotagmin 7	CG2381	24988	VDRC	5x	6	13	8	-1.28818	-0.197269	0.811822	-0.224541	-	-	-	0	Non
5x	ptc	patched	CG2411	28795	Bloomington	5x	0	0	0	n/a	n/a	n/a	n/a	+	+	+	5	Caused by genetic background
5x	~	~	~	~	~	~	0	0	0	n/a	n/a	n/a	~	+	+	+	5	~
1x	~	~	~	~	~	1x	3	6	25	1.7633	1.2633	1.62044	1.54901	+	+	+	5	~
5x	FucT6	alpha1,6-fucosyltransferase	CG2448	109432	VDRC	5x	61	22	4	-0.277308	-0.0024634	-0.288178	-0.189316	-	-	-	0	Non
5x	alpha-Est2	alpha-Esterase-2	CG2505	20879	VDRC	5x	30	24	8	-0.645321	-0.0381777	0.461822	-0.073892	-	-	-	0	Non
5x	sas	stranded at second	CG2507	100901	VDRC	5x	0	0	0	n/a	n/a	n/a	n/a	+	+	-	6	Arrest
5x	~	~	~	~	~	~	0	0	0	n/a	n/a	n/a	~	+	+	+	6	~
1x	~	~	~	~	~	1x	24	23	17	1.1633	1.3258	1.20774	1.23228	+	-	-	6	~
5x	Cpr11B	Cuticular protein 11B	CG2555	102554	VDRC	5x	35	22	9	-0.461255	-0.199942	-1.28818	-0.649792	-	-	-	0	Non
5x	Lsp1alpha	Larval serum protein 1 alpha	CG2559	101101	VDRC	5x	0	0	0	n/a	n/a	n/a	n/a	+	+	+	5	Caused by genetic background
5x	~	~	~	~	~	~	0	0	1	n/a	n/a	n/a	~	+	+	+	5	~
5x	~	~	~	~	~	~	0	0	0	n/a	n/a	n/a	~	+	+	+	5	~
1x	~	~	~	~	~	1x	3	0	11	1.5133	n/a	2.3633	1.9383	+	+	+	5	~
5x	Cpr11A	Cuticular protein 11A	CG2560	103321	VDRC	5x	0	4	8	n/a	-1.28818	-1.28818	-0.570286	-	-	-	0	Non
5x	~	~	~	~	~	~	29	27	3	-0.184011	-0.0528836	-0.0381777	~	-	-	+	0	~
5x	sgg	shaggy	CG2621	101538	VDRC	5x	0	4	7	n/a	1.71182	4.46182	2.46182	+	-	+	4	Partial arrest
5x	~	~	~	~	~	~	6	2	2	1.21182	n/a	n/a	~	+	-	+	4	~
1x	~	~	~	~	~	1x	21	43	20	-0.211701	0.666525	0.549013	0.334612	-	-	-	4	~
5x	CG2650	-	CG2650	105930	VDRC	5x	34	23	24	-0.304307	-0.288178	-0.60636	-0.399615	-	-	-	0	Non
5x	Ir21a	Ionotropic receptor 21a	CG2657	2472	VDRC	5x	4	15	1	0.211822	-0.0659555	n/a	-0.23659	-	-	-	0	Non
5x	~	~	~	~	~	~	7	17	8	-0.288178	-0.252463	-0.788178	~	-	-	-	0	~
5x	EbpII	Ejaculatory bulb protein II	CG2665	103004	VDRC	5x	73	47	28	0.360471	-0.196072	-0.163178	0.00040695	-	-	-	0	Non
5x	Ebp	Ejaculatory bulb protein	CG2668	100183	VDRC	5x	22	1	3	0.545156	n/a	0.961822	-0.385797	-	-	-	0	Non
5x	~	~	~	~	~	~	3	13	10	-1.28818	-0.859606	-1.28818	~	-	-	-	0	~
5x	l(2)gl	lethal (2) giant larvae	CG2671	109604	VDRC	5x	28	38	4	3.47498	3.65627	3.21182	3.42281	-	-	+	2	Delay
5x	~	~	~	~	~	~	55	7	3	4.93682	2.04516	3.21182	~	-	-	-	2	~
1x	~	~	~	~	~	1x	31	29	7	1.22163	1.85705	1.1383	1.40566	-	-	-	2	~
5x	Syx4	Syntaxin 4	CG2715	102466	VDRC	5x	6	6	2	-2.28818	-1.28818	n/a	-0.796511	-	-	-	0	Non
5x	~	~	~	~	~	~	37	9	5	-0.517344	-0.350678	0.461822	~	-	-	+	0	~
5x	ImpE3	Ecdysone-inducible gene E3	CG2723	16403	VDRC	5x	41	17	5	-0.968178	-0.221511	-0.163178	-0.450955	-	-	+	0	Non
5x	emp	epithelial membrane protein	CG2727	12232	VDRC	5x	4	11	7	2.21182	0.997537	0.795156	1.38246	-	-	-	-2	Rejected
5x	~	~	~	~	~	~	15	12	14	1.29516	1.64039	1.35468	~	+	+	+	-2	~
1x	~	~	~	~	~	1x	3	9	16	0.0132991	-0.236701	-0.203368	-0.142256	-	-	-	-2	~
5x	CG2736	-	CG2736	102672	VDRC	5x	24	15	12	0.586822	0.670156	0.354679	0.537219	-	-	-	0	Non
5x	w	white	CG2759	30033	VDRC	5x	14	13	1	1.41182	1.77432	n/a	1.59307	-	-	-	0	Non
5x	Tspo	Translocator protein	CG2789	106470	VDRC	5x	39	23	13	0.370913	-0.021511	0.0243223	0.124575	-	-	-	0	Non
5x	lectin-21Ca	lectin-21Ca	CG2826	102844	VDRC	5x	11	18	12	-0.0024634	-0.151814	-0.232622	-0.128967	-	-	-	0	Non
5x	Galphas	G protein alpha s subunit	CG2835	105485	VDRC	5x	0	1	4	n/a	n/a	8.87849	8.87849	+	+	+	3	Caused by genetic background
5x	~	~	~	~	~	~	0	0	0	n/a	n/a	n/a	~	+	+	+	3	~
1x	~	~	~	~	~	1x	29	41	23	2.22163	2.29271	1.73552	2.08329	-	-	-	3	~
5x	Raf	Raf oncogene	CG2845	107766	VDRC	5x	59	18	5	1.35182	1.43404	1.37849	1.38812	-	-	-	0	Non
5x	CG2852	-	CG2852	15069	VDRC	5x	17	4	4	0.503489	-0.288178	0.545156	-0.256018	-	-	-	0	Non
5x	~	~	~	~	~	~	23	14	14	-0.0694277	-0.216749	-2.0104	~	-	-	-	0	~
5x	AstA-R1	Allatostatin A receptor 1	CG2872	101395	VDRC	5x	13	23	10	-0.5104	-0.111707	-0.163178	-0.261762	-	-	-	0	Non
5x	zyd	zydeco	CG2893	40987	VDRC	5x	14	23	12	0.211822	0.778489	0.878489	0.622933	-	-	-	0	Non
5x	CG2901	-	CG2901	12210	VDRC	5x	45	33	10	-0.615101	-0.174541	0.0451556	-0.248162	-	-	-	0	Non
5x	Nmdar1	NMDA receptor 1	CG2902	104773	VDRC	5x	55	35	8	-0.199289	0.711822	0.711822	0.408119	-	-	-	0	Non
5x	Hrs	Hepatocyte growth factor regulated tyrosine kinase substrate	CG2903	33900	Bloomington	5x	0	0	1	n/a	n/a	n/a	3.87849	+	+	+	4	Partial arrest
5x	~	~	~	~	~	~	0	3	11	n/a	2.71182	5.04516	~	+	-	+	4	~
1x	~	~	~	~	~	1x	2	9	24	n/a	1.0133	0.851534	0.932417	-	-	-	4	~
5x	CG2915	-	CG2915	107559	VDRC	5x	35	15	3	-0.240559	0.149322	-0.0381777	-0.043138	-	-	-	0	Non
5x	Pi4KIIalpha	Pi4KIIalpha	CG2929	110687	VDRC	5x	8	5	3	-0.288178	-0.413178	-1.53818	-0.746511	-	-	-	0	Non
5x	Cpr23B	Cuticular protein 23B	CG2973	15574	VDRC	5x	52	13	3	0.318965	0.140394	-0.288178	0.0570604	-	-	-	0	Non
5x	Yp2	Yolk protein 2	CG2979	30859	VDRC	5x	58	20	10	0.770646	0.434045	0.611822	0.605504	-	-	-	0	Non
5x	Yp1	Yolk protein 1	CG2985	106735	VDRC	5x	37	20	9	-0.0173444	1.12091	1.31182	0.80513	-	-	-	0	Non
5x	unc-13	unc-13	CG2999	101383	VDRC	5x	0	0	0	n/a	n/a	n/a	-1.03818	+	+	+	-1	Caused by genetic background
5x	~	~	~	~	~	~	3	2	0	-1.03818	n/a	n/a	~	+	+	-	-1	~
1x	~	~	~	~	~	1x	7	0	0	0.963299	n/a	n/a	0.963299	-	+	+	-1	~
5x	CG30002	-	CG30002	49253	VDRC	5x	61	16	6	1.08325	1.35468	0.878489	1.10547	-	-	-	0	Non
5x	Gga	Golgi-localized, gamma-adaptin ear containing, ARF binding protein	CG3002	3270	VDRC	5x	25	19	6	-0.340809	0.503489	0.811822	0.324834	-	-	-	0	Non
5x	CG30025	-	CG30025	38032	VDRC	5x	27	32	17	-0.219996	0.449918	0.378489	0.202804	-	-	-	0	Non
5x	gammaTry	gammaTrypsin	CG30028	31016	VDRC	5x	56	17	6	-0.175274	0.0618223	0.545156	0.143901	-	-	-	0	Non
5x	Gr47b	Gustatory receptor 47b	CG30030	4594	VDRC	5x	98	16	9	0.634899	0.211822	0.568965	0.471896	-	-	-	0	Non
5x	CG30031	-	CG30031	38031	VDRC	5x	11	21	10	0.628489	0.426108	0.545156	0.533251	-	-	-	0	Non
5x	CG30033	-	CG30033	102279	VDRC	5x	0	29	35	n/a	0.711822	0.620913	0.666368	-	-	-	0	Non
5x	jeb	jelly belly	CG30040	103047	VDRC	5x	40	24	14	-0.303329	-0.359606	0.211822	-0.150371	-	-	-	0	Non
5x	Cpr49Ab	Cuticular protein 49Ab	CG30042	2696	VDRC	5x	87	27	9	0.600711	0.0555723	0.378489	0.344924	-	-	-	0	Non
5x	Obp50a	Odorant-binding protein 50a	CG30067	101974	VDRC	5x	35	30	22	-0.583632	-0.22296	-0.588178	-0.464923	-	-	-	0	Non
5x	Obp50c	Odorant-binding protein 50c	CG30072	107377	VDRC	5x	29	1	22	-0.881928	n/a	-0.177067	-0.529497	-	-	-	0	Non
5x	Obp50b	Odorant-binding protein 50b	CG30073	13965	VDRC	5x	19	3	10	-0.154844	-1.03818	-0.621511	-0.604844	-	-	-	0	Non
5x	CG3009	-	CG3009	12216	VDRC	5x	49	21	10	0.634899	0.555572	0.711822	0.634098	-	-	-	0	Non
5x	CG30095	-	CG30095	102216	VDRC	5x	4	9	37	-1.28818	0.311822	-0.0173444	-0.331233	-	-	-	0	Non
5x	CG30098	-	CG30098	108326	VDRC	5x	62	12	3	-0.277539	-0.343733	-0.288178	-0.30315	-	-	-	0	Non
5x	CG30103	-	CG30103	62248	Bloomington	5x	0	9	3	n/a	-0.288178	-0.0381777	-0.163178	-	-	-	0	Non
5x	CCHa1-R	CCHamide-1 receptor	CG30106	103055	VDRC	5x	39	7	0	0.140394	-0.488178	n/a	-0.173892	-	-	-	0	Non
5x	Obp56c	Odorant-binding protein 56c	CG30128	107197	VDRC	5x	24	7	8	0.426108	-0.288178	0.211822	0.116584	-	-	-	0	Non
5x	Obp56b	Odorant-binding protein 56b	CG30129	9358	VDRC	5x	50	33	17	-0.219996	0.0802434	0.561822	0.14069	-	-	-	0	Non
5x	Obp57a	Odorant-binding protein 57a	CG30141	107489	VDRC	5x	29	16	8	-0.447269	0.0868223	0.0118223	-0.116208	-	-	-	0	Non
5x	Obp57b	Odorant-binding protein 57b	CG30142	104036	VDRC	5x	29	17	2	-1.28818	-0.288178	n/a	-0.788178	-	-	-	0	Non
5x	Obp57e	Odorant-binding protein 57e	CG30145	105001	VDRC	5x	30	24	41	-0.136004	1.49754	0.103127	0.48822	-	-	-	0	Non
5x	CG30148	-	CG30148	106295	VDRC	5x	42	8	3	0.429214	1.41182	0.711822	0.850953	-	-	-	0	Non
5x	rig	rigor mortis	CG30149	107777	VDRC	5x	15	5	3	0.399322	1.37849	1.71182	1.18266	+	+	-	-2	Rejected
5x	~	~	~	~	~	~	8	14	1	0.783251	1.64039	n/a	~	-	-	+	-2	~
1x	~	~	~	~	~	1x	9	56	49	1.0133	0.806777	0.690128	0.836735	-	-	+	-2	~
5x	Obp57d	Odorant-binding protein 57d	CG30150	101783	VDRC	5x	20	2	6	0.711822	n/a	0.461822	0.586822	-	-	-	0	Non
5x	CG30151	-	CG30151	3199	VDRC	5x	7	7	23	-1.20484	0.911822	0.0964377	-0.0655281	-	-	-	0	Non
5x	CG30154	-	CG30154	104636	VDRC	5x	34	21	6	-0.354844	-0.229354	0.461822	-0.0407921	-	-	-	0	Non
5x	Cpr60D	Cuticular protein 60D	CG30163	102601	VDRC	5x	22	16	5	-0.399289	-0.121511	-0.621511	-0.38077	-	-	-	0	Non
5x	CG30172	-	CG30172	29423	Bloomington	5x	18	12	1	0.100711	0.411822	n/a	0.256267	-	-	-	0	Non
5x	Gr59c	Gustatory receptor 59c	CG30186	3530	VDRC	5x	26	13	9	0.917705	0.128489	0.461822	0.502672	-	-	-	0	Non
5x	Gr59a	Gustatory receptor 59a	CG30189	31107	VDRC	5x	23	6	4	0.327207	-0.454844	0.878489	0.250284	-	-	-	0	Non
5x	Gr59b	Gustatory receptor 59b	CG30191	101219	VDRC	5x	46	13	6	1.50349	1.42611	0.878489	1.26936	-	-	-	0	Non
5x	CG30197	-	CG30197	102808	VDRC	5x	6	6	15	0.211822	0.711822	1.14039	0.688013	-	-	-	0	Non
5x	GABA-B-R3	metabotropic GABA-B receptor subtype 3	CG3022	108036	VDRC	5x	27	15	15	-0.288178	-0.329844	0.399322	-0.0728999	-	-	-	0	Non
5x	CG30280	-	CG30280	34743	VDRC	5x	0	0	0	n/a	n/a	n/a	n/a	+	+	+	5	Caused by genetic background
5x	~	~	~	~	~	~	0	0	0	n/a	n/a	n/a	~	+	+	+	5	~
1x	~	~	~	~	~	1x	1	20	5	n/a	-0.0224152	-0.111701	-0.0670581	+	-	+	5	~
1x	~	~	~	~	~	~	0	0	0	n/a	n/a	n/a	~	+	+	+	5	~
5x	CG30281	-	CG30281	108551	VDRC	5x	10	10	5	-0.954844	-0.413178	-0.163178	-0.5104	-	-	-	0	Non
5x	CG30283	-	CG30283	53376	Bloomington	5x	14	3	1	0.640394	1.46182	n/a	0.423132	-	+	+	-2	Rejected
5x	~	~	~	~	~	~	1	12	5	n/a	-0.454844	0.0451556	~	-	-	-	-2	~
1x	~	~	~	~	~	1x	14	12	24	-0.153368	0.0132991	-0.0308186	-0.0569624	-	-	-	-2	~
5x	CG30287	-	CG30287	105914	VDRC	5x	49	19	8	0.642378	1.4896	0.211822	0.781267	-	-	-	0	Non
5x	or	orange	CG3029	104019	VDRC	5x	7	6	5	-0.288178	-0.121511	-0.163178	-0.190955	-	-	-	0	Non
5x	Cht12	Cht12	CG30293	108476	VDRC	5x	34	31	24	0.545156	0.869717	1.01182	0.808898	-	-	-	0	Non
5x	Gr59d	Gustatory receptor 59d	CG30330	2766	VDRC	5x	8	5	2	0.211822	0.461822	n/a	0.336822	-	-	-	0	Non
5x	CG30340	-	CG30340	100088	VDRC	5x	7	10	3	-0.488178	0.0451556	-1.03818	-0.493733	-	-	-	0	Non
5x	cm	carmine	CG3035	110746	VDRC	5x	59	13	2	0.665311	0.670156	n/a	0.667733	-	-	-	0	Non
5x	mtt	mangetout	CG30361	102982	VDRC	5x	66	16	19	-0.0548444	-1.25484	-0.469996	-0.593228	-	-	-	0	Non
5x	CG30379	-	CG30379	108179	VDRC	5x	47	19	8	-0.241666	0.361822	0.211822	0.11066	-	-	-	0	Non
5x	CG30380	-	CG30380	101823	VDRC	5x	15	15	7	-0.252463	0.899322	0.0868223	0.24456	-	-	-	0	Non
5x	CG30395	-	CG30395	105198	VDRC	5x	27	22	5	-0.569428	1.62849	0.378489	0.479183	-	-	-	0	Non
5x	Gr58a	Gustatory receptor 58a	CG30396	1703	VDRC	5x	23	9	12	-0.672793	-0.888178	-0.163178	-0.574716	-	-	-	0	Non
5x	CG30413	-	CG30413	102034	VDRC	5x	42	18	11	1.05182	1.03	-0.100678	0.660383	-	-	-	0	Non
5x	Cht11	Cht11	CG3044	47562	VDRC	5x	40	10	8	-0.175274	0.497537	0.711822	0.344695	-	-	-	0	Non
5x	Obp56i	Odorant-binding protein 56i	CG30448	12997	VDRC	5x	14	8	8	0.545156	0.211822	0.0118223	0.256267	-	-	-	0	Non
5x	Obp56f	Odorant-binding protein 56f	CG30450	101927	VDRC	5x	73	18	25	-0.111094	2.75728	-0.0381777	0.869335	-	-	-	0	Non
5x	CG30467	-	CG30467	100222	VDRC	5x	16	1	8	0.354679	n/a	0.711822	0.533251	-	-	-	0	Non
5x	Sgs1	Salivary gland secretion 1	CG3047	21206	VDRC	5x	18	1	9	1.43404	n/a	1.31182	0.317933	-	-	-	0	Non
5x	~	~	~	~	~	~	22	21	3	-0.371511	-0.246511	-0.538178	~	-	-	-	0	~
5x	Obp51a	Odorant-binding protein 51a	CG30473	27143	VDRC	5x	38	25	9	-0.201971	0.439095	1.08682	0.441316	-	-	-	0	Non
5x	CG30486	-	CG30486	107568	VDRC	5x	70	13	29	0.292903	0.140394	0.854679	0.429326	-	-	-	0	Non
5x	antr	antares	CG30488	100513	VDRC	5x	25	22	28	0.535352	0.302731	-0.100678	0.245802	-	-	-	0	Non
5x	Sp7	Serine protease 7	CG3066	104634	VDRC	5x	73	30	17	0.077676	0.278489	0.361822	0.239329	-	-	-	0	Non
5x	Swim	Secreted Wg-interacting molecule	CG3074	107301	VDRC	5x	35	38	19	0.949918	1.15627	0.920156	1.00878	-	-	-	0	Non
5x	CG3078	-	CG3078	100258	VDRC	5x	3	0	0	0.461822	n/a	n/a	-0.402172	-	+	-	0	Non
5x	~	~	~	~	~	~	18	1	0	-1.15181	n/a	n/a	~	-	-	+	0	~
5x	~	~	~	~	~	~	58	0	16	-0.463853	n/a	-0.454844	~	-	+	-	0	~
5x	CG3088	-	CG3088	14206	VDRC	5x	23	10	5	-0.506928	-0.121511	-0.163178	-0.263872	-	-	-	0	Non
5x	dor	deep orange	CG3093	107053	VDRC	5x	79	20	9	1.4694	1.04516	1.46182	1.32546	-	-	-	0	Non
5x	hfw	halfway	CG3095	104214	VDRC	5x	36	8	5	-1.3067	0.811822	0.461822	-0.0110172	-	-	-	0	Non
5x	b6	b6	CG3100	14526	VDRC	5x	9	4	0	1.58682	4.21182	n/a	2.67016	+	+	+	4	Partial arrest
5x	~	~	~	~	~	~	0	0	4	n/a	n/a	2.21182	~	-	+	+	4	~
1x	~	~	~	~	~	1x	2	28	64	n/a	1.08683	1.4702	1.27851	-	-	-	4	~
5x	cindr	CIN85 and CD2AP orthologue	CG31012	38854	VDRC	5x	11	14	4	-0.238178	0.586822	-1.28818	-0.313178	+	-	-	0	Non
5x	Jon99Ci	Jonah 99Ci	CG31039	109332	VDRC	5x	20	4	13	-0.121511	0.211822	-0.0024634	0.0292826	-	-	-	0	Non
5x	CG31041	-	CG31041	101782	VDRC	5x	37	0	19	0.674785	n/a	0.743072	0.708929	-	+	-	0	Non
5x	Gr98b	Gustatory receptor 98b	CG31059	101040	VDRC	5x	31	11	1	1.17849	0.524322	n/a	0.851406	-	-	-	0	Non
5x	Gr98c	Gustatory receptor 98c	CG31060	36735	Bloomington	5x	15	7	3	1.31182	1.71182	2.71182	0.657905	-	-	+	0	Non
5x	~	~	~	~	~	~	18	25	19	-0.677067	-0.672793	-0.438178	~	-	-	-	0	~
5x	Gr98d	Gustatory receptor 98d	CG31061	106079	VDRC	5x	53	43	11	0.842775	0.814763	0.911822	0.856453	-	-	-	0	Non
5x	Lerp	lysosomal enzyme receptor protein	CG31072	108740	VDRC	5x	50	21	7	0.736822	1.26738	1.08682	1.03034	-	-	-	0	Non
5x	CG31077	-	CG31077	100188	VDRC	5x	26	10	4	0.711822	0.0451556	0.211822	0.322933	-	-	-	0	Non
5x	TwdlH	TweedleH	CG31080	14791	VDRC	5x	3	33	1	-0.0381777	0.245156	n/a	0.0454762	-	-	-	-2	Rejected
5x	~	~	~	~	~	~	78	7	0	0.263104	-0.288178	n/a	~	-	+	+	-2	~
5x	LpR2	Lipophorin receptor 2	CG31092	107597	VDRC	5x	46	16	14	1.05798	1.10071	1.33682	1.16517	-	-	-	0	Non
5x	CG31093	-	CG31093	51629	VDRC	5x	84	11	6	0.679907	0.711822	-0.288178	0.367851	-	-	-	0	Non
5x	LpR1	Lipophorin receptor 1	CG31094	106364	VDRC	5x	53	17	14	-0.391626	0.156267	0.640394	0.135012	-	-	-	0	Non
5x	Lgr3	Leucine-rich repeat-containing G protein-coupled receptor 3	CG31096	36887	Bloomington	5x	42	13	3	1.11658	1.64932	3.21182	1.14883	-	-	-	0	Non
5x	~	~	~	~	~	~	8	30	16	-0.216749	0.0868223	1.04516	~	-	-	-	0	~
1x	~	~	~	~	~	1x	9	5	0	-0.174201	0.0966324	n/a	-0.0387843	-	-	+	0	~
5x	Wsck	Wsck	CG31127	42628	Bloomington	5x	35	23	7	0.780004	1.02432	2.96182	1.58872	-	-	-	0	Non
5x	Syx1A	Syntaxin 1A	CG31136	33112	VDRC	5x	0	0	0	n/a	n/a	n/a	n/a	+	+	+	-1	Caused by genetic background
1x	~	~	~	~	~	1x	0	0	0	n/a	n/a	n/a	n/a	+	+	+	-1	~
5x	CG31145	-	CG31145	108878	VDRC	5x	37	12	18	-0.0766392	0.354679	-0.0381777	0.0799542	-	-	-	0	Non
5x	mthl11	methuselah-like 11	CG31147	107371	VDRC	5x	30	1	3	0.511822	n/a	-0.0381777	0.110341	-	-	-	0	Non
5x	~	~	~	~	~	~	38	6	3	-0.195585	-0.188178	0.461822	~	-	-	-	0	~
5x	cv-d	crossveinless d	CG31150	3975	VDRC	5x	22	29	7	-0.145321	0.417705	0.795156	0.355847	-	-	-	0	Non
5x	rumi	rumi	CG31152	14480	VDRC	5x	35	23	3	-0.192024	0.888293	-0.0381777	0.219364	-	-	-	0	Non
5x	Efa6	Exchange factor for Arf 6 ortholog (H. sapiens)	CG31158	42321	VDRC	5x	8	3	2	-0.359606	-0.288178	n/a	-0.0261814	-	-	+	0	Non
5x	~	~	~	~	~	~	48	7	5	0.134899	0.336822	0.0451556	~	-	-	-	0	~
5x	CG3117	-	CG3117	100423	VDRC	5x	61	13	0	-0.201639	0.4896	n/a	0.14398	-	-	+	0	Non
5x	Gr93c	Gustatory receptor 93c	CG31173	109794	VDRC	5x	12	10	5	-0.242723	-0.343733	-0.413178	-0.333211	-	-	-	0	Non
5x	CG31183	-	CG31183	858	VDRC	5x	7	3	2	-0.488178	-0.288178	n/a	-0.388178	-	-	+	0	Non
5x	CG31189	-	CG31189	106936	VDRC	5x	50	29	20	-0.744699	0.417705	0.211822	-0.0383908	-	-	-	0	Non
5x	TotX	Turandot X	CG31193	100514	VDRC	5x	14	22	14	-1.08818	-0.216749	0.711822	-0.197701	-	-	-	0	Non
5x	14-3-3epsilon	14-3-3epsilon	CG31196	108129	VDRC	5x	45	20	8	1.68743	2.21182	1.54516	0.786675	-	-	-	0	Non
5x	~	~	~	~	~	~	10	24	27	-0.588178	-0.232622	0.0964377	~	-	-	-	0	~
1x	~	~	~	~	~	1x	22	30	16	0.549013	0.899663	0.563299	0.670658	-	-	-	0	~
5x	CG31199	-	CG31199	106621	VDRC	5x	38	8	16	-0.347001	-0.988178	-0.288178	-0.541119	-	-	-	0	Non
5x	GluRIIE	Glutamate receptor IIE	CG31201	103530	VDRC	5x	6	0	4	1.71182	n/a	1.71182	0.753489	-	-	-	0	Non
5x	~	~	~	~	~	~	38	2	5	0.211822	n/a	-0.621511	~	-	-	-	0	~
5x	CG31207	-	CG31207	108541	VDRC	5x	22	8	5	-0.521511	-0.121511	0.378489	-0.0881777	-	-	-	0	Non
5x	Gr92a	Gustatory receptor 92a	CG31208	102611	VDRC	5x	22	20	12	-0.20923	-0.232622	-0.232622	-0.224825	-	-	-	0	Non
5x	CG31221	-	CG31221	103017	VDRC	5x	24	12	14	0.711822	0.211822	0.586822	0.503489	-	-	-	0	Non
5x	CG31266	-	CG31266	101685	VDRC	5x	13	11	6	-0.975678	1.08682	-0.188178	-0.0256777	-	-	-	0	Non
5x	Gr94a	Gustatory receptor 94a	CG31280	102845	VDRC	5x	13	4	1	1.11182	-0.121511	n/a	-0.330797	-	-	-	0	Non
5x	~	~	~	~	~	~	30	8	5	-0.359606	-1.12151	-1.16318	~	-	-	-	0	~
5x	CG31286	-	CG31286	41155	VDRC	5x	25	15	10	-0.0937332	0.0451556	0.545156	0.165526	-	-	-	0	Non
5x	CG31296	-	CG31296	22967	VDRC	5x	21	15	2	-0.313178	-0.0381777	n/a	-0.175678	-	-	-	0	Non
5x	beat-Vb	beat-Vb	CG31298	106502	VDRC	5x	14	17	9	-0.204844	0.461822	1.56897	0.608648	-	-	-	0	Non
5x	CG31313	-	CG31313	102741	VDRC	5x	28	30	5	1.06897	1.82721	0.0451556	0.980443	-	-	-	0	Non
5x	CG31323	-	CG31323	104659	VDRC	5x	47	30	8	-0.420531	0.434045	-1.21675	-0.401078	-	-	-	0	Non
5x	Gr93d	Gustatory receptor 93d	CG31335	108029	VDRC	5x	78	17	11	0.078489	0.586822	1.29516	0.653489	-	-	-	0	Non
5x	Gr93b	Gustatory receptor 93b	CG31336	12160	VDRC	5x	11	3	1	-0.100678	-1.28818	n/a	-1.06139	-	-	-	0	Non
5x	~	~	~	~	~	~	5	8	5	-1.28818	-1.21675	-1.41318	~	-	-	-	0	~
5x	CG31337	-	CG31337	37498	VDRC	5x	34	19	3	-0.440352	0.156267	0.461822	0.0592458	-	-	+	0	Non
5x	shf	shifted	CG3134	105890	VDRC	5x	0	17	22	n/a	-1.07984	0.378489	-0.350678	-	-	-	0	Non
5x	shf	shifted	CG3135	55867	Bloomington	5x	29	6	0	1.06476	2.21182	n/a	1.63829	-	-	-	0	Non
5x	Jupiter	Jupiter	CG31363	110140	VDRC	5x	78	19	13	1.18325	0.770646	-0.246511	0.569129	-	-	-	0	Non
5x	Syt1	Synaptotagmin 1	CG3139	100608	VDRC	5x	18	11	12	0.878489	0.628489	0.961822	0.822933	-	-	-	0	Non
5x	Gr85a	Gustatory receptor 85a	CG31405	109577	VDRC	5x	29	7	9	-0.208178	-0.663178	-1.14532	-0.672225	-	-	-	0	Non
5x	Npc2e	Niemann-Pick type C-2e	CG31410	100445	VDRC	5x	52	23	16	-0.143016	-0.109606	-0.326639	-0.193087	-	-	-	0	Non
5x	CG31413	-	CG31413	106151	VDRC	5x	31	4	2	-0.248178	0.545156	n/a	-0.0543324	-	+	-	0	Non
5x	~	~	~	~	~	~	73	29	17	-0.318178	-0.0694277	-0.181035	~	-	-	-	0	~
5x	CG31418	-	CG31418	109321	VDRC	5x	50	14	6	-0.333632	-0.151814	0.211822	-0.091208	-	-	-	0	Non
5x	CG31419	-	CG31419	57575	Bloomington	5x	8	3	2	0.545156	3.21182	n/a	1.87849	-	-	-	0	Non
5x	CG31431	-	CG31431	1128	VDRC	5x	7	5	3	3.61182	2.71182	3.71182	3.18682	+	+	+	3	Caused by genetic background
5x	~	~	~	~	~	~	3	0	1	2.71182	n/a	n/a	~	+	+	+	3	~
1x	~	~	~	~	~	1x	9	18	37	2.1633	2.48552	2.23698	2.29527	-	-	-	3	~
5x	CheB93b	Chemosensory protein B 93b	CG31438	104611	VDRC	5x	11	27	10	-0.350678	-0.310905	-1.07389	-0.578492	-	-	-	0	Non
5x	Muc96D	Mucin 96D	CG31439	29552	VDRC	5x	0	0	0	n/a	n/a	n/a	n/a	+	+	+	6	Arrest
5x	~	~	~	~	~	~	0	0	0	n/a	n/a	n/a	~	-	+	+	6	~
1x	~	~	~	~	~	1x	7	9	15	0.638299	0.906156	0.840222	0.794892	-	-	-	6	~
5x	CG31469	-	CG31469	102474	VDRC	5x	52	13	8	-0.626887	-1.28818	-1.21675	-1.04394	-	-	-	0	Non
5x	CG31482	-	CG31482	101730	VDRC	5x	19	4	3	0.530004	-0.121511	0.711822	0.101925	-	-	-	0	Non
5x	~	~	~	~	~	~	34	19	27	-0.188178	-0.0574085	-0.263178	~	-	-	-	0	~
5x	CG31496	-	CG31496	37340	VDRC	5x	8	9	5	-0.288178	0.311822	0.586822	0.203489	-	-	-	0	Non
5x	TotC	Turandot C	CG31508	106379	VDRC	5x	28	18	8	-0.367125	0.39364	0.711822	0.246113	-	-	-	0	Non
5x	TotA	Turandot A	CG31509	106548	VDRC	5x	28	7	2	-1.15181	0.0868223	n/a	-0.532496	-	-	+	0	Non
5x	CG31515	-	CG31515	51620	VDRC	5x	19	7	7	0.0754587	-0.0881777	0.836822	0.274701	-	-	-	0	Non
5x	Trap1	Trap1	CG3152	108300	VDRC	5x	65	12	19	0.761822	0.545156	0.818965	0.708648	-	-	-	0	Non
5x	CG31526	-	CG31526	26904	VDRC	5x	21	16	0	0.670156	0.783251	n/a	0.726703	-	-	-	0	Non
5x	Npc2b	Niemann-Pick type C-2b	CG3153	16652	VDRC	5x	42	32	15	0.878489	0.836822	1.60071	1.10534	-	-	-	0	Non
5x	CG31560	-	CG31560	108895	VDRC	5x	67	19	3	-0.393947	-0.469996	-0.288178	-0.38404	-	-	-	0	Non
5x	CG31606	-	CG31606	106388	VDRC	5x	42	39	25	-0.376413	1.44866	-0.130283	0.313989	-	-	-	0	Non
5x	CG31609	-	CG31609	105190	VDRC	5x	30	9	7	0.399322	-0.288178	-0.413178	-0.100678	-	-	-	0	Non
5x	nolo	no long nerve cord	CG31619	104736	VDRC	5x	7	14	15	-0.0881777	-0.0881777	0.149322	-0.00901102	-	-	-	0	Non
5x	Gr39b	Gustatory receptor 39b	CG31620	33215	VDRC	5x	26	32	15	0.411822	0.682411	0.649322	0.581185	-	-	-	0	Non
5x	Gr39a	Gustatory receptor 39a	CG31622	8686	VDRC	5x	0	7	4	n/a	1.08682	1.21182	1.46682	+	+	+	-2	Rejected
5x	~	~	~	~	~	~	18	8	8	2.21182	1.61182	1.21182	~	+	-	-	-2	~
1x	~	~	~	~	~	1x	62	46	54	2.68754	2.59663	2.12997	2.47138	-	-	-	-2	~
5x	CG3164	-	CG3164	108413	VDRC	5x	0	3	1	n/a	1.71182	n/a	1.71182	+	+	+	-1	Caused by genetic background
5x	~	~	~	~	~	~	1	4	2	n/a	1.71182	n/a	~	+	+	+	-1	~
1x	~	~	~	~	~	1x	0	2	0	n/a	n/a	n/a	n/a	+	+	+	-1	~
5x	CG31659	-	CG31659	103022	VDRC	5x	6	24	18	-0.388178	0.0118223	0.111822	-0.0881777	-	-	-	0	Non
5x	pog	poor gastrulation	CG31660	110641	VDRC	5x	5	4	2	-2.28818	-0.288178	n/a	-0.650678	-	-	+	-2	Rejected
5x	~	~	~	~	~	~	86	9	4	-0.0381777	-0.350678	-0.288178	~	-	-	+	-2	~
5x	CG31661	-	CG31661	100161	VDRC	5x	9	4	1	1.71182	1.71182	n/a	1.10071	+	-	+	4	Partial arrest
5x	~	~	~	~	~	~	0	0	4	n/a	n/a	-0.121511	~	+	+	+	4	~
1x	~	~	~	~	~	1x	50	74	48	0.638299	0.73949	1.72842	1.0354	-	-	-	4	~
5x	Gr22a	Gustatory receptor 22a	CG31662	109329	VDRC	5x	34	15	6	-0.550082	0.283251	-0.0381777	-0.10167	-	-	-	0	Non
5x	CG31675	-	CG31675	108765	VDRC	5x	69	16	25	-0.143947	-0.371511	-0.0937332	-0.203064	-	-	-	0	Non
5x	CG31676	-	CG31676	100658	VDRC	5x	45	8	6	0.809045	0.878489	0.211822	0.633119	-	-	-	0	Non
5x	CG31680	-	CG31680	50891	VDRC	5x	46	33	15	0.774322	1.18241	-1.03818	0.306185	-	-	-	0	Non
5x	CG31681	-	CG31681	106742	VDRC	5x	39	23	7	0.325459	0.911822	0.586822	0.608034	-	-	-	0	Non
5x	TotF	Turandot F	CG31691	101199	VDRC	5x	10	27	1	-0.232622	-0.0776514	n/a	-0.155137	-	-	-	0	Non
5x	scw	screw	CG31695	105303	VDRC	5x	86	17	12	0.258334	0.399322	0.640394	0.432683	-	-	-	0	Non
5x	CG31698	-	CG31698	13022	VDRC	5x	59	13	1	1.56709	0.802731	n/a	0.188601	-	-	-	0	Non
5x	~	~	~	~	~	~	52	13	25	-0.367125	-0.704844	-0.354844	~	-	-	-	0	~
1x	~	~	~	~	~	1x	23	20	20	-0.131438	0.0966324	-0.0224152	-0.0190735	-	-	-	0	~
5x	CG31704	-	CG31704	105003	VDRC	5x	54	21	5	-0.288178	0.533251	0.711822	0.318965	-	-	+	0	Non
5x	Tre1	Trapped in endoderm 1	CG3171	108952	VDRC	5x	0	0	0	n/a	n/a	n/a	n/a	+	+	+	-1	Caused by genetic background
5x	~	~	~	~	~	~	0	1	1	n/a	n/a	n/a	~	+	+	-	-1	~
1x	~	~	~	~	~	1x	0	0	0	n/a	n/a	n/a	n/a	+	+	+	-1	~
5x	Ir31a	Ionotropic receptor 31a	CG31718	100345	VDRC	5x	5	6	5	-2.16318	-1.38818	-1.95484	-0.863641	-	-	-	0	Non
5x	~	~	~	~	~	~	60	15	10	0.0118223	-0.399289	0.711822	~	-	-	-	0	~
1x	~	~	~	~	~	1x	27	8	12	-0.236701	-0.136701	-0.236701	-0.203368	-	-	-	0	~
5x	mthl15	methuselah-like 15	CG31720	102865	VDRC	5x	9	1	5	0.378489	n/a	0.711822	0.545156	-	-	+	0	Non
5x	CG31741	-	CG31741	7930	VDRC	5x	46	25	15	-0.0462422	0.0451556	-0.163178	-0.0547547	-	-	+	0	Non
5x	Gr36b	Gustatory receptor 36b	CG31744	8062	VDRC	5x	53	30	6	0.684795	0.354679	0.211822	0.417099	-	-	-	0	Non
5x	Gr36a	Gustatory receptor 36a	CG31747	107737	VDRC	5x	69	14	3	-0.0268141	-0.565955	-1.28818	-0.626982	+	-	-	0	Non
5x	Gr36c	Gustatory receptor 36c	CG31748	3872	VDRC	5x	0	0	0	n/a	n/a	n/a	5.21182	+	+	+	-1	Caused by genetic background
5x	~	~	~	~	~	~	3	0	1	5.21182	n/a	n/a	~	+	+	+	-1	~
1x	~	~	~	~	~	1x	0	1	1	n/a	n/a	n/a	n/a	+	+	+	-1	~
5x	CG31750	-	CG31750	100960	VDRC	5x	40	9	7	-0.199942	-0.225678	-0.204844	-0.210155	-	-	-	0	Non
5x	CG31760	-	CG31760	100904	VDRC	5x	70	23	9	1.10926	0.786822	-0.288178	0.535968	-	-	-	0	Non
5x	vir-1	virus-induced RNA 1	CG31764	102534	VDRC	5x	13	12	6	-1.06596	0.497537	0.545156	-0.00775441	-	-	-	0	Non
5x	CG31777	-	CG31777	104066	VDRC	5x	5	6	9	-0.288178	0.811822	0.111822	-0.351582	-	-	-	0	Non
5x	~	~	~	~	~	~	33	13	4	-1.43103	0.311822	-0.288178	~	-	-	-	0	~
5x	~	~	~	~	~	~	48	14	6	-1.28818	-0.565955	-0.538178	~	-	-	-	0	~
5x	CG31778	-	CG31778	102505	VDRC	5x	31	10	11	-1.05008	0.211822	-0.688178	-0.508813	-	-	-	0	Non
5x	Acp24A4	Accessory gland protein 24A4	CG31779	105069	VDRC	5x	36	6	4	-0.268178	0.211822	0.211822	0.0518223	-	-	-	0	Non
5x	ninaD	neither inactivation nor afterpotential D	CG31783	3875	VDRC	5x	54	28	10	2.71182	3.12849	3.01182	2.10904	-	-	-	4	Partial arrest
5x	~	~	~	~	~	~	31	4	5	0.961822	-0.121511	2.96182	~	-	+	+	4	~
1x	~	~	~	~	~	1x	5	4	43	0.429966	0.263299	0.800799	0.498021	-	-	-	4	~
5x	CG31789	-	CG31789	102883	VDRC	5x	42	10	8	-0.343733	1.21182	-1.28818	-0.14003	-	-	-	0	Non
5x	IA-2	IA-2 protein tyrosine phosphatase	CG31795	110595	VDRC	5x	17	3	2	-0.181035	-0.0381777	n/a	-0.109606	-	-	-	0	Non
5x	CG31832	-	CG31832	104748	VDRC	5x	50	11	3	0.676108	1.12849	-0.0381777	0.588806	-	-	-	0	Non
5x	CG31862	-	CG31862	100086	VDRC	5x	30	9	4	-0.0381777	1.04516	0.211822	0.406267	-	-	-	0	Non
5x	CG31872	-	CG31872	102669	VDRC	5x	9	5	6	-1.43103	-0.621511	-0.454844	-0.835797	-	-	-	0	Non
5x	Cpr30F	Cuticular protein 30F	CG31876	37987	VDRC	5x	0	0	0	n/a	n/a	n/a	n/a	+	+	+	5	Caused by genetic background
5x	~	~	~	~	~	~	0	0	0	n/a	n/a	n/a	~	+	+	+	5	~
1x	~	~	~	~	~	1x	2	14	19	n/a	3.09663	2.7633	2.92997	+	+	-	5	~
5x	CG31883	-	CG31883	36488	VDRC	5x	75	30	1	0.914203	0.545156	n/a	0.729679	-	-	-	0	Non
5x	Peritrophin-15b	Peritrophin-15b	CG31893	17878	VDRC	5x	6	42	6	-1.03818	0.836822	0.211822	0.00348898	+	-	-	0	Non
5x	Spn28Da	Serpin 28Da	CG31902	109323	VDRC	5x	58	17	6	-0.266439	-0.0154504	0.211822	-0.0233556	-	-	-	0	Non
5x	CG31928	-	CG31928	12276	VDRC	5x	2	3	3	n/a	-0.0381777	0.961822	-0.168758	-	-	-	0	Non
5x	~	~	~	~	~	~	1	21	8	n/a	-0.381928	-1.21675	~	-	-	-	0	~
5x	Gr22c	Gustatory receptor 22c	CG31929	104704	VDRC	5x	46	14	6	-0.359606	-0.0881777	-0.188178	-0.211987	-	-	-	0	Non
5x	Gr22b	Gustatory receptor 22b	CG31931	13001	VDRC	5x	42	19	18	0.685507	0.652999	0.211822	0.516776	-	-	-	0	Non
5x	Gr22f	Gustatory receptor 22f	CG31932	102860	VDRC	5x	5	7	3	1.37849	0.586822	0.961822	0.975711	-	-	-	0	Non
5x	Gr22e	Gustatory receptor 22e	CG31936	108056	VDRC	5x	28	8	3	-0.5104	-0.121511	-0.288178	-0.306696	-	-	-	0	Non
5x	Obp22a	Odorant-binding protein 22a	CG31941	106893	VDRC	5x	60	25	9	-0.160271	0.906267	-0.145321	0.200225	-	-	-	0	Non
5x	Sr-CIII	Scavenger receptor class C, type III	CG31962	102716	VDRC	5x	21	15	5	0.0868223	-0.688178	0.378489	-0.0742888	-	-	-	0	Non
5x	Cda5	Chitin deacetylase-like 5	CG31973	104771	VDRC	5x	30	30	20	-0.0381777	-0.0103999	0.575459	0.175627	-	-	-	0	Non
5x	CG31997	-	CG31997	103031	VDRC	5x	0	7	15	n/a	0.711822	0.295156	0.748294	-	-	+	0	Non
5x	~	~	~	~	~	~	13	24	21	0.140394	1.75728	0.836822	~	-	-	-	0	~
5x	CG32024	-	CG32024	102205	VDRC	5x	40	37	11	0.545156	0.711822	-0.100678	0.385433	-	-	-	0	Non
5x	Cpr66D	Cuticular protein 66D	CG32029	106563	VDRC	5x	55	20	15	-0.299047	-0.073892	0.0451556	-0.109261	-	-	-	0	Non
5x	CG32036	-	CG32036	106434	VDRC	5x	0	0	0	n/a	n/a	n/a	n/a	+	+	+	5	Caused by genetic background
5x	~	~	~	~	~	~	0	0	0	n/a	n/a	n/a	~	+	+	+	5	~
1x	~	~	~	~	~	1x	17	33	17	3.09663	2.47758	3.37441	2.98288	-	-	-	5	~
5x	CG32055	-	CG32055	108963	VDRC	5x	53	26	4	0.711822	1.07849	0.211822	0.667378	-	-	-	0	Non
5x	Or2a	Odorant receptor 2a	CG3206	29302	Bloomington	5x	23	11	1	2.14932	2.11182	n/a	0.6614	-	-	-	-2	Rejected
5x	~	~	~	~	~	~	99	8	13	-0.10636	-0.988178	0.140394	~	-	-	-	-2	~
1x	~	~	~	~	~	1x	3	11	3	0.0132991	-0.186701	-0.236701	-0.136701	-	-	-	-2	~
5x	CG32066	-	CG32066	107318	VDRC	5x	34	18	5	-0.732622	-0.09587	0.0451556	-0.261112	-	-	-	0	Non
5x	CG32071	-	CG32071	103226	VDRC	5x	2	23	5	n/a	0.759441	0.0451556	0.402299	-	-	-	0	Non
5x	Elo68alpha	Elongase 68alpha	CG32072	9206	VDRC	5x	0	8	4	n/a	-0.288178	-0.788178	-0.249664	-	-	-	0	Non
5x	~	~	~	~	~	~	42	32	6	-0.22061	0.336822	-0.288178	~	-	-	-	0	~
5x	CG32073	-	CG32073	102371	VDRC	5x	39	16	3	-1.13818	-0.121511	-0.288178	-0.515955	-	-	-	0	Non
5x	nol	no optic lobe	CG32077	103333	VDRC	5x	12	14	4	-0.788178	-1.15181	-1.28818	0.257367	-	-	-	0	Non
5x	~	~	~	~	~	~	28	11	7	0.140394	3.58682	1.04516	~	-	+	-	0	~
5x	Sr-CIV	Scavenger receptor class C, type IV	CG3212	100487	VDRC	5x	31	20	8	-2.05008	-1.19994	-1.21675	-0.574955	-	-	-	0	Non
5x	~	~	~	~	~	~	41	14	8	0.343401	0.211822	0.461822	~	-	-	-	0	~
1x	~	~	~	~	~	1x	64	61	58	-0.10925	-0.0506544	0.0688546	-0.0303499	-	-	-	0	~
5x	btl	breathless	CG32134	110277	VDRC	5x	14	5	2	4.54516	4.54516	n/a	4.20122	+	+	-	2	Delay
5x	~	~	~	~	~	~	38	16	29	5.12091	3.66637	3.12849	~	+	+	-	2	~
1x	~	~	~	~	~	1x	87	69	57	1.87937	1.14791	1.1504	1.39256	-	-	-	2	~
5x	Tsp68C	Tetraspanin 68C	CG32136	101945	VDRC	5x	10	27	14	0.0451556	-0.0381777	0.354679	0.120552	-	-	-	0	Non
5x	dlp	dally-like	CG32146	100268	VDRC	5x	4	4	3	-0.121511	-0.788178	-0.288178	-0.515608	-	-	-	0	Non
5x	~	~	~	~	~	~	52	19	10	-0.00692769	-0.600678	-1.28818	~	-	-	-	0	~
5x	CG3216	-	CG3216	107985	VDRC	5x	38	12	3	0.283251	0.767378	0.711822	0.587484	-	-	-	0	Non
5x	Adgf-A2	Adenosine deaminase-related growth factor A2	CG32178	8414	VDRC	5x	17	13	11	0.0618223	-0.177067	0.711822	0.198859	-	-	-	0	Non
5x	Krn	Keren	CG32179	104299	VDRC	5x	60	22	15	0.514853	0.378489	-0.10636	0.262327	-	-	-	0	Non
5x	Ccn	Ccn	CG32183	101518	VDRC	5x	10	24	4	-1.28818	-0.350678	-1.28818	-0.975678	-	-	-	0	Non
5x	edin	elevated during infection	CG32185	109528	VDRC	5x	21	19	9	3.9391	3.47849	2.81182	3.43224	-	-	-	2	Delay
5x	~	~	~	~	~	~	29	7	12	4.01182	2.71182	3.64039	~	-	+	-	2	~
1x	~	~	~	~	~	1x	48	35	38	2.3633	1.89373	1.73698	1.99801	-	-	-	2	~
5x	CG32189	-	CG32189	109745	VDRC	5x	47	28	11	-0.215007	-0.317589	-0.288178	-0.273591	-	-	-	0	Non
5x	NUCB1	NUCB1	CG32190	100688	VDRC	5x	45	25	9	0.0772069	0.361822	-0.431035	0.0026648	-	-	-	0	Non
5x	Met75Ca	Met75Ca	CG32197	29249	VDRC	5x	10	8	1	0.878489	0.211822	n/a	0.545156	-	-	-	0	Non
5x	CG32198	-	CG32198	41326	VDRC	5x	10	21	11	-1.50246	-1.22151	1.11182	-0.130373	-	-	-	0	Non
5x	~	~	~	~	~	~	36	9	13	0.156267	-0.0881777	0.761822	~	+	-	-	0	~
1x	~	~	~	~	~	1x	28	12	22	-0.218182	-0.0700343	0.179966	-0.0360837	-	-	-	0	~
5x	CG32201	-	CG32201	47008	VDRC	5x	25	22	12	0.104679	0.128489	0.378489	0.203886	-	-	-	0	Non
5x	Spn75F	Serpin 75F	CG32203	34444	VDRC	5x	20	6	6	0.545156	0.211822	0.711822	0.4896	-	-	-	0	Non
5x	serp	serpentine	CG32209	15466	VDRC	5x	15	3	1	0.378489	-0.0381777	n/a	-0.263556	+	-	+	4	Partial arrest
5x	~	~	~	~	~	~	15	2	3	-1.10636	n/a	-0.288178	~	+	+	+	4	~
1x	~	~	~	~	~	1x	24	13	13	-0.0308186	0.679966	1.19187	0.613673	-	-	+	4	~
5x	CG32212	-	CG32212	39600	VDRC	5x	24	5	8	-0.634332	-0.288178	-0.0381777	-0.320229	-	+	-	0	Non
5x	Csas	CMP-sialic acid synthase	CG32220	101396	VDRC	5x	18	7	4	-0.663178	-0.371511	-0.788178	-0.607622	-	-	-	0	Non
5x	gogo	golden goal	CG32227	43928	VDRC	5x	7	1	4	5.46182	n/a	1.21182	1.91182	+	+	-	-2	Rejected
5x	~	~	~	~	~	~	20	14	3	0.711822	1.21182	0.961822	~	-	-	-	-2	~
5x	Gr64f	Gustatory receptor 64f	CG32255	100156	VDRC	5x	16	3	8	-1.0609	-0.288178	1.21182	-0.0457534	-	-	-	0	Non
5x	Gr64b	Gustatory receptor 64b	CG32257	108278	VDRC	5x	65	35	23	0.748186	0.836822	0.618072	0.73436	-	-	-	0	Non
5x	Gr64e	Gustatory receptor 64e	CG32258	109176	VDRC	5x	34	15	13	-1.38818	-1.25246	-0.975678	-1.20544	-	-	-	0	Non
5x	Gr64a	Gustatory receptor 64a	CG32261	103342	VDRC	5x	0	8	19	n/a	-1.28818	-1.19443	-1.2413	-	-	-	0	Non
5x	CG32266	-	CG32266	106895	VDRC	5x	83	23	7	-0.254279	0.439095	-0.0881777	0.0322127	-	-	-	0	Non
5x	Drsl6	Drosomycin-like 6	CG32268	35764	VDRC	5x	14	16	6	-0.502463	0.711822	0.878489	0.362616	-	-	-	0	Non
5x	CG32270	-	CG32270	15285	VDRC	5x	87	0	5	0.700459	n/a	0.0451556	-0.0100082	-	+	+	-2	Rejected
5x	~	~	~	~	~	~	80	19	8	-0.0943001	-0.413178	-0.288178	~	-	-	-	-2	~
1x	~	~	~	~	~	1x	16	97	19	-0.165272	0.44751	-0.142951	0.0464288	-	-	-	-2	~
5x	CG32271	-	CG32271	18843	VDRC	5x	12	7	6	-2.24272	-2.20484	-0.538178	-0.784516	-	-	-	-2	Rejected
5x	~	~	~	~	~	~	36	14	10	0.0300041	-0.163178	0.411822	~	-	-	-	-2	~
1x	~	~	~	~	~	1x	53	16	8	-0.0572138	-0.165272	-0.0700343	-0.0975068	-	-	-	-2	~
5x	Drsl1	Drosomycin-like 1	CG32274	42369	VDRC	5x	33	30	17	0.961822	1.74516	2.02432	1.5771	-	-	-	0	Non
5x	Drsl2	Drosomycin-like 2	CG32279	109207	VDRC	5x	56	14	10	-0.288178	-0.788178	-0.788178	-0.621511	-	-	+	0	Non
5x	Drsl4	Drosomycin-like 4	CG32282	103505	VDRC	5x	14	17	16	-0.0103999	0.156267	-0.172793	0.061508	-	-	-	0	Non
5x	~	~	~	~	~	~	34	19	9	-0.136004	0.420156	0.111822	~	-	-	-	0	~
1x	~	~	~	~	~	1x	53	52	31	-0.398466	0.129966	0.797782	0.176427	-	-	-	0	~
5x	Drsl3	Drosomycin-like 3	CG32283	105013	VDRC	5x	7	12	11	-1.41318	-0.931035	-1.10068	-1.1483	-	-	-	0	Non
5x	CG32284	-	CG32284	102997	VDRC	5x	26	20	5	-0.588178	-0.216749	-1.16318	-0.656035	-	-	-	0	Non
5x	CG32302	-	CG32302	101891	VDRC	5x	27	10	12	0.176108	-0.073892	0.811822	0.304679	-	-	-	0	Non
5x	obst-I	obstructor-I	CG32304	18834	VDRC	5x	27	16	11	0.795156	1.01182	0.854679	0.887219	-	-	-	0	Non
5x	CG32313	-	CG32313	104619	VDRC	5x	33	15	2	-0.758766	0.0451556	n/a	-0.356805	-	-	-	0	Non
5x	CG32354	-	CG32354	50693	Bloomington	5x	11	4	0	0.711822	2.21182	n/a	1.46182	-	-	-	0	Non
5x	unc-13-4A	unc-13-4A	CG32381	109304	VDRC	5x	16	12	5	-0.326639	0.497537	0.711822	0.29424	-	-	-	0	Non
5x	sphinx2	sphinx2	CG32382	103331	VDRC	5x	14	13	4	-2.24972	-1.13818	-1.28818	-1.04218	-	-	-	0	Non
5x	~	~	~	~	~	~	37	27	23	-0.863178	-0.738178	0.0243223	~	-	-	-	0	~
1x	~	~	~	~	~	1x	23	15	9	-0.131438	-0.200987	-0.236701	-0.189708	-	-	-	0	~
5x	sphinx1	sphinx1	CG32383	106012	VDRC	5x	42	13	4	0.0518223	0.620913	-0.788178	-0.0384807	-	-	-	0	Non
5x	CG32395	-	CG32395	51518	VDRC	5x	8	3	1	1.96182	1.46182	n/a	1.90879	-	+	+	4	Partial arrest
5x	~	~	~	~	~	~	21	0	2	2.30273	n/a	n/a	~	-	+	+	4	~
1x	~	~	~	~	~	1x	20	12	19	0.929966	0.808754	0.829966	0.856228	-	-	-	4	~
5x	Lcp65Ab1	Lcp65Ab1	CG32400	15093	VDRC	5x	58	5	1	1.42016	1.37849	n/a	0.733186	-	+	-	0	Non
5x	~	~	~	~	~	~	22	14	11	0.39364	0.0118223	0.461822	~	-	-	-	0	~
5x	Or65a	Odorant receptor 65a	CG32401	101699	VDRC	5x	21	9	5	0.399322	0.511822	0.711822	0.540989	-	-	-	0	Non
5x	Or65b	Odorant receptor 65b	CG32402	103959	VDRC	5x	12	10	0	-0.242723	-0.073892	n/a	-0.158308	-	-	-	0	Non
5x	Or65c	Odorant receptor 65c	CG32403	29584	Bloomington	5x	16	9	4	0.100711	0.568965	0.711822	0.4605	-	-	-	0	Non
5x	Cpr65Aw	Cuticular protein 65Aw	CG32404	103290	VDRC	5x	24	15	32	-1.21675	-0.252463	0.0118223	-0.485797	-	-	-	0	Non
5x	Cpr65Av	Cuticular protein 65Av	CG32405	104058	VDRC	5x	31	16	11	-0.129087	-0.359606	0.336822	-0.0506236	-	-	-	0	Non
5x	QC	Glutaminyl cyclase	CG32412	106341	VDRC	5x	45	6	4	-0.345321	-0.288178	1.21182	0.192775	-	-	-	0	Non
5x	Gr77a	Gustatory receptor 77a	CG32433	38236	Bloomington	5x	18	10	4	0.774322	1.71182	2.87849	0.690989	-	-	-	0	Non
5x	~	~	~	~	~	~	0	3	10	n/a	-1.28818	-0.621511	~	-	-	-	0	~
1x	~	~	~	~	~	1x	1	12	22	n/a	0.120442	0.61624	0.368341	-	-	-	0	~
5x	siz	schizo	CG32434	106168	VDRC	5x	43	7	2	0.759441	0.336822	n/a	0.548132	-	-	+	0	Non
5x	chb	chromosome bows	CG32435	108620	VDRC	5x	11	7	6	3.21182	1.71182	2.21182	2.1023	-	-	-	-2	Rejected
5x	~	~	~	~	~	~	25	30	6	1.66834	2.84819	0.961822	~	-	-	-	-2	~
1x	~	~	~	~	~	1x	36	23	23	1.71157	1.79108	2.30497	1.93587	-	-	-	-2	~
5x	CG32447	-	CG32447	102740	VDRC	5x	7	0	9	0.586822	n/a	0.961822	0.774322	-	-	-	0	Non
5x	CG32453	-	CG32453	110040	VDRC	5x	0	0	0	n/a	n/a	n/a	n/a	+	+	+	5	Caused by genetic background
5x	~	~	~	~	~	~	0	0	1	n/a	n/a	n/a	~	-	+	+	5	~
1x	~	~	~	~	~	1x	2	17	12	n/a	3.19187	3.54901	3.37044	-	+	-	5	~
5x	CG32457	-	CG32457	15966	VDRC	5x	34	13	6	-0.134332	0.399322	0.878489	0.38116	-	-	-	0	Non
5x	mthl8	methuselah-like 8	CG32475	100246	VDRC	5x	6	2	3	0.711822	n/a	0.711822	0.184739	-	-	-	-2	Rejected
5x	~	~	~	~	~	~	50	0	5	-0.521511	n/a	-0.163178	~	-	+	+	-2	~
5x	mthl14	methuselah-like 14	CG32476	100173	VDRC	5x	33	5	0	0.607656	-0.413178	n/a	0.097239	-	-	-	0	Non
5x	Cda4	Chitin deacetylase-like 4	CG32499	107364	VDRC	5x	9	7	0	-0.431035	-0.913178	n/a	-0.334762	-	-	-	0	Non
5x	~	~	~	~	~	~	44	5	2	0.168344	-0.163178	n/a	~	-	-	-	0	~
5x	Os-C	Os-C	CG3250	1851	VDRC	5x	19	5	1	0.997537	0.711822	n/a	0.854679	-	-	+	0	Non
5x	CG32523	-	CG32523	55607	Bloomington	5x	7	4	3	-1.08818	-1.12151	-0.538178	-0.915955	-	-	-	0	Non
5x	nAChRalpha7	nicotinic Acetylcholine Receptor alpha7	CG32538	100756	VDRC	5x	1	3	1	n/a	1.71182	n/a	0.121136	-	+	+	-2	Rejected
5x	~	~	~	~	~	~	22	5	16	-0.317589	-0.621511	-0.288178	~	-	-	-	-2	~
1x	~	~	~	~	~	1x	85	52	49	0.656156	0.102009	0.205607	0.321257	-	-	-	-2	~
5x	CCKLR-17D3	Cholecystokinin-like receptor at 17D3	CG32540	102039	VDRC	5x	42	21	5	-0.182117	-0.488178	0.0451556	-0.20838	-	-	-	0	Non
5x	TwdlZ	TweedleZ	CG32569	49708	VDRC	5x	43	21	3	-0.288178	0.711822	-0.538178	-0.0381777	-	-	-	0	Non
5x	TwdlY	TweedleY	CG32570	106011	VDRC	5x	29	18	10	9.39932	9.01182	10.5452	10.0063	+	+	+	3	Caused by genetic background
5x	~	~	~	~	~	~	8	0	0	11.069	n/a	n/a	~	+	+	+	3	~
1x	~	~	~	~	~	1x	37	21	7	3.58148	2.7008	3.0133	3.09853	-	-	-	3	~
5x	TwdlX	TweedleX	CG32571	101006	VDRC	5x	68	20	17	1.81182	1.75728	0.0618223	0.515926	-	-	-	0	Non
5x	~	~	~	~	~	~	42	17	19	-0.496511	-0.438178	0.399322	~	-	-	-	0	~
1x	~	~	~	~	~	1x	55	16	23	-0.175476	-0.100337	-0.119054	-0.131623	-	-	-	0	~
5x	Twdlalpha	Tweedlealpha	CG32574	101843	VDRC	5x	17	8	7	-0.0798444	-0.288178	-0.204844	-0.190955	-	-	-	0	Non
5x	Muc14A	Mucin 14A	CG32580	105591	VDRC	5x	16	18	4	1.67336	3.21182	1.54516	1.02486	-	-	-	-2	Rejected
5x	~	~	~	~	~	~	29	11	4	-0.204844	-0.288178	0.211822	~	-	-	-	-2	~
1x	~	~	~	~	~	1x	23	23	18	-0.189082	-0.153368	-0.0938438	-0.145431	-	-	-	-2	~
5x	CG32599	-	CG32599	46660	VDRC	5x	74	24	37	1.08682	0.545156	0.778489	0.803489	-	-	-	0	Non
5x	Muc12Ea	Mucin 12Ea	CG32602	100177	VDRC	5x	14	2	4	5.41182	n/a	2.87849	2.67849	-	+	+	3	Caused by genetic background
5x	~	~	~	~	~	~	11	6	2	1.71182	0.711822	n/a	~	+	+	-	3	~
1x	~	~	~	~	~	1x	31	42	38	2.7633	2.97758	3.57909	3.10666	-	-	-	3	~
5x	Mur11Da	Mucin related 11Da	CG32644	100061	VDRC	5x	25	8	12	0.40413	0.211822	0.497537	0.371163	-	-	-	0	Non
5x	Muc11A	Mucin 11A	CG32656	101320	VDRC	5x	21	12	5	-0.263178	-0.0381777	-1.16318	-0.488178	-	-	-	0	Non
5x	Gr10a	Gustatory receptor 10a	CG32664	106598	VDRC	5x	0	19	19	n/a	0.711822	0.533251	0.622537	-	-	-	0	Non
5x	ssp7	short spindle 7	CG32667	110126	VDRC	5x	0	0	0	n/a	n/a	n/a	-1.34929	+	+	+	3	Caused by genetic background
5x	~	~	~	~	~	~	13	3	5	-1.13818	-1.28818	-1.62151	~	+	+	-	3	~
1x	~	~	~	~	~	1x	27	33	53	2.98552	1.57282	1.53253	2.03029	+	-	-	3	~
5x	CG32679	-	CG32679	102703	VDRC	5x	11	28	2	-1.00246	0.145156	n/a	-0.428654	-	-	-	0	Non
5x	Gr9a	Gustatory receptor 9a	CG32693	102536	VDRC	5x	4	13	5	-1.12151	-0.399289	-0.954844	-0.825215	-	-	-	0	Non
5x	CG32695	-	CG32695	102678	VDRC	5x	35	20	16	-0.238178	0.442592	0.656267	0.286894	-	-	-	0	Non
5x	CG32698	-	CG32698	101514	VDRC	5x	0	7	6	n/a	-1.66318	-1.53818	-0.773347	-	-	-	0	Non
5x	~	~	~	~	~	~	63	37	4	-0.226953	-0.150247	-0.288178	~	-	-	-	0	~
1x	~	~	~	~	~	1x	41	20	14	-0.263728	-0.0938438	0.763299	0.135242	-	-	-	0	~
5x	Ir8a	Ionotropic receptor 8a	CG32704	29917	VDRC	5x	27	10	5	0.250284	1.04516	1.46182	0.919087	-	-	-	0	Non
5x	CG32726	-	CG32726	102682	VDRC	5x	42	26	10	-0.512316	-0.22296	-0.413178	-0.382818	-	-	-	0	Non
5x	Cdc7	Cdc7 kinase	CG32742	104902	VDRC	5x	6	5	7	0.211822	1.37849	1.37849	0.906267	+	-	+	4	Partial arrest
5x	~	~	~	~	~	~	18	0	2	0.656267	n/a	n/a	~	+	+	-	4	~
1x	~	~	~	~	~	1x	25	21	27	-0.0788062	0.679966	0.649663	0.416941	-	-	-	4	~
5x	CG32751	-	CG32751	100206	VDRC	5x	53	7	4	1.53	1.08682	0.545156	1.05399	-	-	+	0	Non
1x	~	~	~	~	~	1x	6	0	3	0.263299	n/a	0.0132991	0.138299	-	+	+	0	~
5x	Muc4B	Mucin 4B	CG32774	42100	VDRC	5x	17	6	5	2.33682	3.41182	1.71182	2.48682	+	+	+	4	Partial arrest
5x	~	~	~	~	~	~	0	0	1	n/a	n/a	n/a	~	+	+	+	4	~
1x	~	~	~	~	~	1x	33	38	34	-0.202218	0.720442	0.763299	0.427174	-	-	-	4	~
5x	Vti1a	Vesicle transport through interaction with t-SNAREs 1a	CG3279	45725	VDRC	5x	94	37	22	0.746706	0.486822	0.711822	0.64845	-	-	-	0	Non
5x	boi	brother of ihog	CG32796	3060	VDRC	5x	29	34	12	0.0647635	-0.305419	0.211822	-0.00961109	-	-	-	0	Non
5x	CG32808	-	CG32808	100754	VDRC	5x	39	26	2	-0.371511	0.997537	n/a	0.313013	-	-	+	0	Non
5x	Or19b	Odorant receptor 19b	CG32825	109050	VDRC	5x	7	4	0	1.08682	-0.288178	n/a	1.20855	-	-	-	0	Non
5x	~	~	~	~	~	~	49	37	12	1.70046	2.73182	0.811822	~	-	-	-	0	~
5x	CG32833	-	CG32833	102866	VDRC	5x	9	4	0	-1.14532	-1.28818	n/a	0.422299	-	-	-	0	Non
5x	~	~	~	~	~	~	26	26	10	0.854679	2.47849	1.21182	~	-	-	-	0	~
5x	Dh31-R	Diuretic hormone 31 Receptor	CG32843	101995	VDRC	5x	33	3	4	0.0802434	-0.288178	-0.121511	-0.0145057	-	-	-	0	Non
5x	~	~	~	~	~	~	68	12	9	0.656267	-0.188178	-0.225678	~	-	-	-	0	~
5x	mthl12	methuselah-like 12	CG32853	105546	VDRC	5x	9	32	26	0.711822	0.788745	0.827207	0.775925	-	-	-	0	Non
5x	mnd	minidiscs	CG3297	110217	VDRC	5x	78	16	5	1.0167	0.827207	0.711822	0.85191	-	-	-	0	Non
5x	Crz	Corazonin	CG3302	106876	VDRC	5x	42	14	10	-0.170531	0.0868223	0.461822	0.126038	-	-	-	0	Non
5x	CG33061	-	CG33061	101976	VDRC	5x	27	19	6	-0.335797	-0.288178	-0.288178	-0.304051	-	-	-	0	Non
5x	Gr97a	Gustatory receptor 97a	CG33083	104734	VDRC	5x	27	23	18	0.00593996	0.461822	0.511822	0.326528	-	-	-	0	Non
5x	LRP1	LDL receptor protein 1	CG33087	109605	VDRC	5x	6	12	10	-1.28818	-0.242723	-0.621511	-0.717471	-	-	-	0	Non
5x	eca	eclair	CG33104	101388	VDRC	5x	19	7	7	-0.579844	0.711822	-0.0881777	0.0146001	-	-	-	0	Non
5x	NimB4	Nimrod B4	CG33115	106392	VDRC	5x	32	33	10	-0.440352	0.501296	0.611822	0.224256	-	-	-	0	Non
5x	NimB1	Nimrod B1	CG33119	100043	VDRC	5x	37	7	6	0.870913	0.336822	0.711822	0.639853	-	-	-	0	Non
5x	Spn28Db	Serpin 28Db	CG33121	12375	VDRC	5x	12	11	9	-2.03818	-1.35068	-2.28818	-0.878951	-	-	-	-2	Rejected
5x	~	~	~	~	~	~	49	22	6	0.479679	-0.288178	0.211822	~	-	-	-	-2	~
1x	~	~	~	~	~	1x	35	12	9	-0.206398	-0.191246	-0.0938438	-0.163829	-	-	+	-2	~
5x	NLaz	Neural Lazarillo	CG33126	101321	VDRC	5x	25	7	6	-1.16318	-0.488178	-1.38818	-1.01318	-	-	-	0	Non
5x	CG33128	-	CG33128	30717	VDRC	5x	2	12	0	n/a	0.497537	n/a	0.497537	+	-	-	-2	Rejected
5x	~	~	~	~	~	~	0	0	0	n/a	n/a	n/a	~	+	+	-	-2	~
1x	~	~	~	~	~	1x	32	6	13	0.855892	1.7633	0.763299	1.1275	+	-	-	-2	~
5x	Gr59f	Gustatory receptor 59f	CG33150	101709	VDRC	5x	15	11	4	0.761822	0.568965	-0.288178	0.347537	-	-	-	0	Non
5x	Gr59e	Gustatory receptor 59e	CG33151	103954	VDRC	5x	77	22	9	-0.0881777	-0.321511	0.111822	-0.0992888	-	-	-	0	Non
5x	CG33160	-	CG33160	107557	VDRC	5x	37	3	3	-0.391626	-0.288178	-0.538178	-0.405994	-	+	-	0	Non
5x	beat-IIIb	beat-IIIb	CG33179	107521	VDRC	5x	32	8	2	-0.060905	0.878489	n/a	0.408792	-	-	-	0	Non
5x	Hr46	Hormone receptor-like in 46	CG33183	12044	VDRC	5x	0	37	0	n/a	0.631822	n/a	0.631822	+	-	-	-2	Rejected
5x	~	~	~	~	~	~	0	0	0	n/a	n/a	n/a	~	+	+	+	-2	~
5x	CheA29a	Chemosensory protein A 29a	CG33194	107217	VDRC	5x	5	4	0	-0.288178	0.711822	n/a	0.411822	-	-	-	0	Non
5x	~	~	~	~	~	~	32	12	12	0.611822	0.811822	0.211822	~	-	-	-	0	~
5x	dpy	dumpy	CG33196	44029	VDRC	5x	0	0	0	n/a	n/a	n/a	n/a	+	+	+	-1	Caused by genetic background
5x	~	~	~	~	~	~	0	0	0	n/a	n/a	n/a	~	+	+	+	-1	~
1x	~	~	~	~	~	1x	0	0	0	n/a	n/a	n/a	n/a	+	+	+	-1	~
5x	CG33253	-	CG33253	6178	VDRC	5x	41	16	4	-0.408178	0.628489	-0.288178	-0.0226221	-	-	+	0	Non
5x	CG33258	-	CG33258	105318	VDRC	5x	45	12	4	-0.145321	0.545156	0.211822	0.203886	-	-	-	0	Non
5x	CG33259	-	CG33259	48804	VDRC	5x	33	34	14	-0.434011	1.71182	-0.288178	0.329878	-	-	-	0	Non
5x	CG33262	-	CG33262	103502	VDRC	5x	13	17	12	-0.859606	1.39932	1.01182	0.517179	-	-	-	0	Non
5x	CG33263	-	CG33263	100905	VDRC	5x	32	28	6	0.497537	1.21182	-0.288178	0.473727	-	-	-	0	Non
5x	Or69a	Odorant receptor 69a	CG33264	102981	VDRC	5x	43	39	12	-0.0381777	-0.0659555	-0.413178	-0.172437	-	-	-	0	Non
5x	Muc68E	Mucin 68E	CG33265	50618	Bloomington	5x	2	3	5	n/a	0.461822	0.836822	0.649322	+	-	-	0	Non
5x	CG33270	-	CG33270	109109	VDRC	5x	55	15	12	-0.23136	-0.211255	-0.242723	-0.228446	-	-	-	0	Non
5x	CG33271	-	CG33271	109258	VDRC	5x	0	14	3	n/a	0.878489	0.711822	1.12516	+	+	+	4	Partial arrest
5x	~	~	~	~	~	~	15	8	3	0.861822	1.21182	1.96182	~	+	+	+	4	~
1x	~	~	~	~	~	1x	52	32	24	0.513299	0.388299	-0.0700343	0.221632	-	-	-	4	~
1x	~	~	~	~	~	~	1	8	6	n/a	0.263299	0.0132991	~	-	-	-	4	~
5x	Ilp5	Insulin-like peptide 5	CG33273	105004	VDRC	5x	49	9	0	0.696197	0.311822	n/a	0.50401	-	-	-	0	Non
5x	CG33276	-	CG33276	48364	VDRC	5x	63	18	10	1.92394	1.96182	1.46182	1.61126	-	-	-	0	Non
5x	~	~	~	~	~	~	43	15	11	1.72968	0.961822	1.62849	~	-	-	-	0	~
1x	~	~	~	~	~	1x	40	74	59	-0.0700343	0.834728	0.600508	0.455067	-	-	-	0	~
5x	CG33293	-	CG33293	101002	VDRC	5x	37	28	5	1.80111	2.49754	-0.163178	0.755572	-	-	-	0	Non
5x	~	~	~	~	~	~	39	7	12	-0.100678	-0.0881777	0.586822	~	-	-	-	0	~
1x	~	~	~	~	~	1x	40	5	28	-0.19616	-0.236701	0.0280049	-0.134952	-	-	-	0	~
5x	Cpr31A	Cuticular protein 31A	CG33302	45310	VDRC	5x	27	10	6	0.420156	0.211822	0.811822	0.481267	-	-	-	0	Non
5x	CG33307	-	CG33307	102116	VDRC	5x	65	13	13	-0.297793	-0.704844	-0.197269	-0.399969	-	-	-	0	Non
5x	CheB38a	Chemosensory protein B 38a	CG33320	105043	VDRC	5x	44	26	6	1.67336	2.58682	0.545156	0.935797	-	-	-	0	Non
5x	~	~	~	~	~	~	15	11	2	-0.0381777	-0.0881777	n/a	~	-	-	-	0	~
5x	CheB38b	Chemosensory protein B 38b	CG33321	104635	VDRC	5x	45	22	9	-0.301336	0.365668	0.795156	0.286496	-	-	-	0	Non
5x	CG33342	HDC15381	CG33342	100826	VDRC	5x	15	11	17	-0.138178	1.83682	1.14039	0.731862	+	+	-	-2	Rejected
5x	~	~	~	~	~	~	56	6	4	1.04516	-0.0381777	0.545156	~	-	-	+	-2	~
1x	~	~	~	~	~	1x	53	27	33	-0.120422	0.588299	0.558754	0.34221	-	-	-	-2	~
5x	CCAP-R	Crustacean cardioactive peptide receptor	CG33344	102995	VDRC	5x	36	24	12	-0.570786	0.0689652	-0.388178	-0.296666	-	-	-	0	Non
5x	CheB42a	Chemosensory protein B 42a	CG33348	106020	VDRC	5x	35	27	6	0.940989	0.836822	0.711822	0.829878	-	-	-	0	Non
5x	CheB42c	Chemosensory protein B 42c	CG33350	105947	VDRC	5x	45	13	1	-0.391626	0.0243223	n/a	-0.183652	-	-	+	0	Non
5x	CheB42b	Chemosensory protein B 42b	CG33351	103796	VDRC	5x	62	26	17	-0.0836322	0.611822	0.530004	0.352731	-	-	-	0	Non
5x	CG33458	-	CG33458	105451	VDRC	5x	51	13	8	-1.01545	-0.288178	-0.0381777	-0.447269	-	-	-	0	Non
5x	CG33461	-	CG33461	105904	VDRC	5x	51	12	10	0.603714	1.37849	-0.288178	0.564675	-	-	-	0	Non
5x	CG33462	-	CG33462	106216	VDRC	5x	74	32	15	0.920156	0.747537	0.634899	0.76753	-	-	-	0	Non
5x	Fs	Follistatin	CG33466	13016	VDRC	5x	16	14	5	-0.216749	-0.0881777	0.461822	0.0522985	-	-	-	0	Non
5x	Or46a	Odorant receptor 46a	CG33478	4848	VDRC	5x	17	3	2	0.89364	0.461822	n/a	0.442031	-	-	-	0	Non
5x	~	~	~	~	~	~	63	20	4	0.946197	0.0300041	-0.121511	~	-	-	-	0	~
5x	CG3348	-	CG3348	8690	VDRC	5x	15	9	7	1.56182	0.111822	0.511822	0.728489	-	-	-	0	Non
5x	CG33483	-	CG33483	102589	VDRC	5x	4	48	7	-0.288178	0.897537	0.0868223	0.23206	-	-	-	0	Non
5x	CG3349	-	CG3349	109764	VDRC	5x	55	23	16	-0.400678	0.170156	-0.249716	-0.160079	-	-	-	0	Non
5x	Ir41a	Ionotropic receptor 41a	CG33492	109772	VDRC	5x	68	25	16	-0.448178	-0.383416	-1.28818	-0.70659	-	-	-	0	Non
5x	CG33493	-	CG33493	102999	VDRC	5x	45	3	2	-0.222388	0.461822	n/a	0.119717	-	+	-	0	Non
5x	CG33494	-	CG33494	47112	VDRC	5x	38	42	14	0.733561	1.59892	0.378489	0.903657	-	-	-	0	Non
5x	Dup99B	Ductus ejaculatorius peptide 99B	CG33495	60069	Bloomington	5x	14	5	2	1.21182	1.71182	n/a	1.46182	-	-	-	0	Non
5x	CG33500	-	CG33500	110027	VDRC	5x	31	28	3	-0.392344	0.733561	0.711822	0.351013	-	-	-	0	Non
5x	dpr4	defective proboscis extension response 4	CG33512	102905	VDRC	5x	45	23	9	-0.72296	0.261822	0.378489	-0.0275497	-	-	-	0	Non
5x	Nmdar2	NMDA receptor 2	CG33513	12189	VDRC	5x	14	6	8	0.511822	-0.188178	0.611822	0.311822	-	-	-	0	Non
5x	Dop2R	Dopamine 2-like receptor	CG33517	1820	VDRC	5x	7	16	5	0.0868223	-0.0103999	-0.954844	-0.292807	-	-	-	0	Non
5x	ft	fat	CG3352	108863	VDRC	5x	39	19	8	0.577207	2.16182	0.545156	1.09473	-	-	-	0	Non
5x	CheB53b	Chemosensory protein B 53b	CG33524	102541	VDRC	5x	0	12	7	n/a	-1.07389	-1.20484	-0.427639	-	-	-	-2	Rejected
5x	~	~	~	~	~	~	0	0	0	n/a	n/a	n/a	~	+	+	+	-2	~
5x	~	~	~	~	~	~	30	9	13	-0.266439	0.111822	0.295156	~	-	-	-	-2	~
1x	~	~	~	~	~	1x	58	28	23	-0.185681	-0.0367009	0.455607	0.0777418	-	-	-	-2	~
5x	SIFa	SIFamide	CG33527	29428	Bloomington	5x	34	5	0	0.640394	1.46182	n/a	1.05111	-	-	-	0	Non
5x	Vmat	Vesicular monoamine transporter	CG33528	104072	VDRC	5x	61	18	17	-0.240101	-0.145321	-0.0154504	-0.133624	-	-	-	0	Non
5x	Acp53C14c	Accessory gland protein 53C14c	CG33530	104516	VDRC	5x	0	6	4	n/a	-1.18818	0.211822	-0.287712	-	-	-	0	Non
5x	~	~	~	~	~	~	47	24	23	-0.191403	-0.121511	-0.149289	~	-	-	-	0	~
5x	Ddr	Discoidin domain receptor	CG33531	55906	Bloomington	5x	35	24	7	0.949918	1.76738	2.81182	0.714931	-	-	-	0	Non
5x	~	~	~	~	~	~	7	14	18	-0.288178	-0.663178	-0.288178	~	-	-	-	0	~
1x	~	~	~	~	~	1x	7	12	24	0.138299	0.0132991	0.463299	0.204966	-	-	-	0	~
5x	lectin-37Da	lectin-37Da	CG33532	104892	VDRC	5x	43	12	13	1.1466	0.586822	0.649322	0.393946	-	-	-	0	Non
5x	~	~	~	~	~	~	29	7	1	-0.208178	-0.204844	n/a	~	-	-	+	0	~
5x	lectin-37Db	lectin-37Db	CG33533	107567	VDRC	5x	48	25	11	0.100711	1.50349	0.711822	0.772007	-	-	-	0	Non
5x	upd3	unpaired 3	CG33542	106869	VDRC	5x	37	34	8	0.440989	0.926108	0.711822	0.692973	-	-	-	0	Non
5x	Rim	Rab3 interacting molecule	CG33547	39384	VDRC	5x	14	12	17	0.611822	0.211822	0.295156	0.372933	-	-	-	0	Non
5x	CG3355	-	CG3355	102284	VDRC	5x	75	23	5	-0.210591	-0.381928	-0.163178	-0.251899	-	-	+	0	Non
5x	mfas	midline fasciclin	CG3359	103621	VDRC	5x	1	4	9	n/a	-0.454844	0.461822	-0.174097	-	-	-	0	Non
5x	~	~	~	~	~	~	61	24	5	-0.426109	-0.288178	-0.163178	~	-	-	+	0	~
5x	CG33627	-	CG33627	106378	VDRC	5x	10	17	14	0.211822	-0.438178	-0.538178	-0.254844	-	-	-	0	Non
5x	CG33640	-	CG33640	100650	VDRC	5x	64	14	7	0.83087	1.46182	0.836822	1.04317	-	-	-	0	Non
5x	CG33647	-	CG33647	106116	VDRC	5x	8	30	2	-0.288178	-0.424541	n/a	-0.35636	-	-	-	0	Non
5x	Cadps	Calcium-dependent secretion activator	CG33653	110055	VDRC	5x	28	8	4	1.21182	1.78325	1.54516	1.51341	-	-	+	-2	Rejected
5x	~	~	~	~	~	~	0	0	0	n/a	n/a	n/a	~	+	+	+	-2	~
1x	~	~	~	~	~	1x	17	2	0	0.799013	n/a	n/a	0.799013	-	+	+	-2	~
5x	CG33680	-	CG33680	46468	VDRC	5x	9	17	10	-0.431035	-0.211255	-0.216749	-0.286346	-	-	-	0	Non
5x	CNMaR	CNMamide Receptor	CG33696	101076	VDRC	5x	27	15	11	1.71182	3.14039	-0.177067	1.55838	-	-	-	0	Non
5x	CheA86a	Chemosensory protein A 86a	CG33698	48480	VDRC	5x	44	30	11	0.0266371	0.4896	0.600711	0.372316	-	-	-	0	Non
5x	CG33703	-	CG33703	103339	VDRC	5x	56	26	4	-0.343733	-0.138178	-1.28818	-0.59003	-	-	-	0	Non
5x	IM18	Immune induced molecule 18	CG33706	57187	Bloomington	5x	3	6	4	4.71182	4.71182	6.21182	4.46182	+	-	+	-1	Caused by genetic background
5x	~	~	~	~	~	~	6	0	0	2.21182	n/a	n/a	~	-	+	+	-1	~
1x	~	~	~	~	~	1x	3	8	6	2.0133	2.0633	2.0133	2.02997	+	+	+	-1	~
5x	CG33710	-	CG33710	102560	VDRC	5x	65	35	10	-0.181795	0.846438	0.711822	0.458822	-	-	-	0	Non
5x	CheA56a	Chemosensory protein A 56a	CG33724	100994	VDRC	5x	23	23	8	1.60468	2.77432	-0.359606	0.673628	-	-	-	0	Non
5x	~	~	~	~	~	~	14	21	7	0.336822	-0.109606	-0.204844	~	-	-	-	0	~
1x	~	~	~	~	~	1x	13	14	5	0.763299	0.863299	0.513299	0.713299	-	-	-	0	~
5x	Hmu	Hemomucin	CG3373	100286	VDRC	5x	21	11	4	0.439095	0.336822	-0.288178	0.16258	-	-	-	0	Non
5x	gdl-ORF39	gdl-ORF39	CG33755	50674	VDRC	5x	49	39	6	-0.0760565	0.185507	-0.188178	-0.0262425	-	-	-	0	Non
5x	CG33758	-	CG33758	103060	VDRC	5x	66	49	9	-0.434011	0.271822	-0.413178	-0.191789	-	-	-	0	Non
5x	CG33770	-	CG33770	108107	VDRC	5x	58	7	11	-0.121511	0.0868223	-0.0381777	-0.0242888	-	+	-	0	Non
5x	CG33773	-	CG33773	103341	VDRC	5x	8	13	0	-0.288178	-1.24651	n/a	-0.767344	+	-	+	-1	Caused by genetic background
5x	~	~	~	~	~	~	0	0	0	n/a	n/a	n/a	~	+	+	+	-1	~
1x	~	~	~	~	~	1x	7	11	15	0.388299	0.0490133	0.0966324	0.177982	+	+	+	-1	~
5x	CG33775	-	CG33775	102423	VDRC	5x	26	5	6	-0.246511	0.378489	-0.188178	-0.0187332	-	+	-	0	Non
5x	CheA84a	Chemosensory protein A 84a	CG33779	100661	VDRC	5x	77	39	13	-0.337358	-0.513178	-0.975678	-0.608738	+	-	-	0	Non
5x	CG33795	-	CG33795	102994	VDRC	5x	23	58	7	-0.363178	0.825459	-0.288178	0.0580344	-	-	-	0	Non
5x	CheA46a	Chemosensory protein A 46a	CG33800	48522	VDRC	5x	10	48	20	-0.073892	3.23404	-0.199942	0.986737	-	-	-	0	Non
5x	CG33912	-	CG33912	110144	VDRC	5x	33	9	3	-1.27032	0.336822	-1.28818	-0.740559	-	-	+	0	Non
5x	CG33922	-	CG33922	50346	VDRC	5x	37	16	9	0.606559	1.35468	0.628489	0.863243	-	-	-	0	Non
5x	CG33928	-	CG33928	104076	VDRC	5x	60	8	3	-0.073892	-0.988178	-0.288178	-0.450082	-	-	+	0	Non
5x	BG642312	BG642312	CG33943	105195	VDRC	5x	0	8	0	n/a	0.0118223	n/a	-0.0540868	-	-	+	0	Non
5x	~	~	~	~	~	~	52	56	6	-0.0002989	0.0603072	-0.288178	~	-	-	-	0	~
5x	trol	terribly reduced optic lobes	CG33950	110494	VDRC	5x	23	18	8	2.96182	1.46182	1.54516	1.9896	-	+	-	-2	Rejected
5x	~	~	~	~	~	~	1	0	2	n/a	n/a	n/a	~	+	+	+	-2	~
5x	eys	eyes shut	CG33955	106892	VDRC	5x	7	9	2	0.0868223	0.961822	n/a	0.524322	-	-	-	0	Non
5x	kay	kayak	CG33956	19512	VDRC	5x	0	2	5	n/a	n/a	1.04516	0.545156	-	+	+	-1	Caused by genetic background
5x	~	~	~	~	~	~	5	0	0	0.0451556	n/a	n/a	~	+	-	+	-1	~
1x	~	~	~	~	~	1x	0	5	8	n/a	0.763299	0.763299	0.763299	+	+	-	-1	~
5x	CG33958	-	CG33958	101861	VDRC	5x	11	10	7	0.649322	0.211822	0.336822	0.399322	-	-	-	0	Non
5x	Sema-2b	Semaphorin-2b	CG33960	101842	VDRC	5x	47	0	3	-0.513984	n/a	-0.288178	-0.401081	-	+	-	0	Non
5x	Cp7Fa	Chorion protein a at 7F	CG33962	105029	VDRC	5x	100	11	6	0.506904	-0.871511	-0.288178	-0.217595	-	-	-	0	Non
5x	Octbeta2R	Octopamine beta2 receptor	CG33976	104050	VDRC	5x	43	3	3	-0.248704	-0.0381777	-0.0381777	-0.108353	-	-	+	0	Non
5x	obst-H	obstructor-H	CG33983	107959	VDRC	5x	29	4	3	0.178489	0.211822	-0.288178	0.0340445	-	-	+	0	Non
5x	IM14	Immune induced molecule 14	CG33990	110032	VDRC	5x	25	18	3	0.104679	0.854679	-0.0381777	0.30706	-	-	+	0	Non
5x	CG34049	-	CG34049	60060	Bloomington	5x	24	17	4	1.9896	1.96182	2.87849	1.03821	+	-	+	-2	Rejected
5x	~	~	~	~	~	~	36	19	8	-0.0659555	-0.496511	-0.0381777	~	-	-	-	-2	~
5x	CG34051	-	CG34051	62848	Bloomington	5x	9	4	2	1.46182	0.711822	n/a	0.435394	-	+	-	0	Non
5x	~	~	~	~	~	~	16	12	10	-0.188178	0.354679	-0.163178	~	-	-	-	0	~
5x	Acp54A1	Accessory gland protein 54A1	CG34098	109038	VDRC	5x	62	35	5	-0.197269	-0.413178	-0.288178	-0.299541	-	-	-	0	Non
5x	lectin-24A	lectin-24A	CG3410	107254	VDRC	5x	39	17	16	0.236822	0.98455	0.711822	0.644398	-	-	-	0	Non
5x	BG642163	BG642163	CG34102	29703	VDRC	5x	23	8	8	0.711822	1.41182	0.545156	0.8896	-	-	-	0	Non
5x	BG642167	-	CG34103	109751	VDRC	5x	31	6	7	1.50728	2.71182	1.04516	0.822257	-	-	-	0	Non
5x	~	~	~	~	~	~	36	7	0	-0.239791	-0.913178	n/a	~	-	-	+	0	~
5x	CG34113	-	CG34113	103669	VDRC	5x	10	10	11	-1.07389	0.656267	-0.431035	-0.282887	-	-	-	0	Non
5x	Nlg3	Neuroligin 3	CG34127	100376	VDRC	5x	56	4	12	1.06367	0.711822	0.545156	0.773551	-	-	-	0	Non
5x	CG34129	-	CG34129	55959	Bloomington	5x	21	6	4	-0.0381777	0.211822	0.878489	0.350711	-	-	-	0	Non
5x	CG34130	-	CG34130	104128	VDRC	5x	18	4	4	0.926108	0.878489	0.878489	-0.117741	-	-	-	0	Non
5x	~	~	~	~	~	~	55	11	9	-0.163178	-1.33818	-1.88818	~	-	-	-	0	~
5x	Nlg4	Neuroligin 4	CG34139	102676	VDRC	5x	30	17	13	2.54516	1.83682	1.83682	1.57016	-	-	-	-2	Rejected
5x	~	~	~	~	~	~	56	11	8	1.21182	1.11182	0.878489	~	-	-	-	-2	~
1x	~	~	~	~	~	1x	18	8	8	-0.174201	0.0632991	0.463299	0.117466	-	-	-	-2	~
5x	CG34165	-	CG34165	109149	VDRC	5x	72	10	6	-0.422793	0.378489	-1.03818	-0.360827	-	-	-	0	Non
5x	CG34166	-	CG34166	102074	VDRC	5x	31	10	9	-0.363178	0.545156	-0.488178	-0.102067	-	-	-	0	Non
5x	CG34177	-	CG34177	104026	VDRC	5x	1	4	3	n/a	-1.28818	-1.28818	-0.488556	-	+	-	0	Non
5x	~	~	~	~	~	~	51	16	9	0.232656	-0.060905	-0.0381777	~	-	-	-	0	~
5x	CG34185	-	CG34185	109078	VDRC	5x	39	15	3	0.186822	-0.10636	-0.288178	-0.0692383	-	-	-	0	Non
5x	CG34212	-	CG34212	109098	VDRC	5x	42	3	6	-0.343733	0.961822	-0.188178	0.143304	-	+	-	0	Non
5x	CG34224	-	CG34224	107700	VDRC	5x	45	11	3	-1.19607	1.42611	-0.288178	-0.0193807	-	-	+	0	Non
5x	CG34225	-	CG34225	103850	VDRC	5x	5	9	3	0.0451556	-0.431035	2.71182	0.657457	+	-	-	-2	Rejected
5x	~	~	~	~	~	~	3	7	6	0.961822	0.0451556	0.611822	~	+	+	+	-2	~
1x	~	~	~	~	~	1x	11	14	25	0.563299	0.638299	0.496632	0.566077	-	-	-	-2	~
5x	CG34227	-	CG34227	12520	VDRC	5x	53	20	6	0.238138	0.783251	1.46182	0.827737	-	-	-	0	Non
5x	CG34247	-	CG34247	103200	VDRC	5x	47	11	5	-1.28818	-0.288178	0.0451556	-0.5104	-	-	+	0	Non
5x	CG34256	-	CG34256	109942	VDRC	5x	41	25	0	-1.2487	-0.0881777	n/a	-0.668441	-	-	-	0	Non
[truncated: 1,297 more rows]
