# Supplementary material for: LGR signaling mediates muscle-adipose tissue crosstalk and protects against diet-induced insulin resistance
Source: Nat Commun. 2024 Jul 20;15:6126. doi: 10.1038/s41467-024-50468-w (PMC11271308; doi:10.1038/s41467-024-50468-w)
Supplement: Supplementary file 5 — Supplementary Data 2 [file 41467_2024_50468_MOESM5_ESM.xlsx]

## Sheet: PeptideGroups
Master Protein Accessions	Master Protein Descriptions	Annotated Sequence	Modifications	Qvality PEP	Qvality q-value	# Protein Groups	# Proteins	# Isoforms	# PSMs	Positions in Master Proteins	Modifications in Master Proteins	# Missed Cleavages	Theo. MH+ [Da]	Abundance Ratio: (Control Insulin) / (Control)	Abundance Ratio: (LGR4 KD1) / (Control)	Abundance Ratio: (LGR4 KD1 Insulin) / (Control)	Abundance Ratio: (LGR4 KD2) / (Control)	Abundance Ratio: (LGR4 KD2 Insulin) / (Control)	Abundance Ratio: (LGR4 KD1 Insulin) / (LGR4 KD1)	Abundance Ratio: (LGR4 KD2) / (LGR4 KD1)	Abundance Ratio: (LGR4 KD2 Insulin) / (LGR4 KD1 Insulin)	Abundance Ratio: (LGR4 KD2 Insulin) / (LGR4 KD2)	Abundance Ratio P-Value: (Control Insulin) / (Control)	Abundance Ratio P-Value: (LGR4 KD1) / (Control)	Abundance Ratio P-Value: (LGR4 KD1 Insulin) / (Control)	Abundance Ratio P-Value: (LGR4 KD2) / (Control)	Abundance Ratio P-Value: (LGR4 KD2 Insulin) / (Control)	Abundance Ratio P-Value: (LGR4 KD1 Insulin) / (LGR4 KD1)	Abundance Ratio P-Value: (LGR4 KD2) / (LGR4 KD1)	Abundance Ratio P-Value: (LGR4 KD2 Insulin) / (LGR4 KD1 Insulin)	Abundance Ratio P-Value: (LGR4 KD2 Insulin) / (LGR4 KD2)	Abundance Ratio Adj. P-Value: (Control Insulin) / (Control)	Abundance Ratio Adj. P-Value: (LGR4 KD1) / (Control)	Abundance Ratio Adj. P-Value: (LGR4 KD1 Insulin) / (Control)	Abundance Ratio Adj. P-Value: (LGR4 KD2) / (Control)	Abundance Ratio Adj. P-Value: (LGR4 KD2 Insulin) / (Control)	Abundance Ratio Adj. P-Value: (LGR4 KD1 Insulin) / (LGR4 KD1)	Abundance Ratio Adj. P-Value: (LGR4 KD2) / (LGR4 KD1)	Abundance Ratio Adj. P-Value: (LGR4 KD2 Insulin) / (LGR4 KD1 Insulin)	Abundance Ratio Adj. P-Value: (LGR4 KD2 Insulin) / (LGR4 KD2)	Abundances (Grouped): Control	Abundances (Grouped): Control Insulin	Abundances (Grouped): LGR4 KD1	Abundances (Grouped): LGR4 KD1 Insulin	Abundances (Grouped): LGR4 KD2	Abundances (Grouped): LGR4 KD2 Insulin	Abundances (Grouped) CV [%]: Control	Abundances (Grouped) CV [%]: Control Insulin	Abundances (Grouped) CV [%]: LGR4 KD1
Q8BZ32	Putative Polycomb group protein ASXL2 OS=Mus musculus OX=10090 GN=Asxl2 PE=1 SV=1	[K].AAAAAAAAAAAAASVGGTIPGPGPGGGQSPR.[E]	1xTMTpro [N-Term]; 1xPhospho [S29(100)]	2.99259e-11	0.000151108	1	1	1	2	Q8BZ32 [625-655]	Q8BZ32 1xPhospho [S653(100)]	0	2885.46	1.165	1.074	1.041	1.086	1.077	0.97	1.011	1.034	0.992	0.623099	0.999907	0.999869	0.977532	1	1	0.995801	0.999833	0.975853	1	1	1	1	1	1	1	1	1	784.3	914	842	816.6	851.6	844.5	6.59	6.51	9.37
Q62318	Transcription intermediary factor 1-beta OS=Mus musculus OX=10090 GN=Trim28 PE=1 SV=3	[R].LASPSGSTSSGLEVVAPEVTSAPVSGPGILDDSATICR.[V]	1xCarbamidomethyl [C37]; 1xTMTpro [N-Term]; 1xPhospho [S3(100)]	4.58766e-13	0.000151108	1	1	2	7	Q62318 [592-629]	Q62318 1xCarbamidomethyl [C628]; 1xPhospho [S594(100)]	0	4069	1.086	1.274	1.199	1.185	1.169	0.941	0.93	0.975	0.986	0.999845	0.131392	0.400096	0.545768	0.259956	0.966323	0.891712	0.999389	0.989308	1	1	1	1	1	1	1	1	1	1634	1775.1	2081.9	1958.7	1937	1909.9	11.62	10.69	4.3
Q80Y44	Probable ATP-dependent RNA helicase DDX10 OS=Mus musculus OX=10090 GN=Ddx10 PE=1 SV=2	[R].LASGDGDEEQDEETEDEETEDHLGK.[A]	1xTMTpro [K25]; 1xTMTpro [N-Term]; 2xPhospho [S3(100); T14(100)]	2.77662e-08	0.000151108	1	1	1	1	Q80Y44 [574-598]	Q80Y44 2xPhospho [S576(100); T587(100)]	0	3545.45	1.193	1.183	1.103	1.081	1.032	0.932	0.913	0.936	0.955	0.810369	0.748114	0.999738	1	1	0.876954	0.7608	0.999917	1	1	1	1	1	1	1	1	1	1	245.9	293.3	291	271.1	265.7	253.6	11.74	8.28	7.14
Q80Y44	Probable ATP-dependent RNA helicase DDX10 OS=Mus musculus OX=10090 GN=Ddx10 PE=1 SV=2	[R].LASGDGDEEQDEETEDEETEDHLGK.[A]	1xTMTpro [K25]; 1xTMTpro [N-Term]; 1xPhospho [T14(100)]	1.83654e-10	0.000151108	1	1	1	2	Q80Y44 [574-598]	Q80Y44 1xPhospho [T587(100)]	0	3465.48	1.193	1.079	1.202	1.132	1.186	1.115	1.049	0.987	1.048	0.692438	0.987344	0.999835	0.964118	0.917634	0.998817	0.999974	0.974653	0.999961	1	1	1	1	1	1	1	1	1	382.9	456.7	413	460.3	433.3	454.2	13.69	5.22	7.77
Q8BMI3	ADP-ribosylation factor-binding protein GGA3 OS=Mus musculus OX=10090 GN=Gga3 PE=1 SV=2	[K].LASETEDNDNSLGDILQASDNLSR.[V]	1xTMTpro [N-Term]	5.87244e-11	0.000151108	1	1	1	1	Q8BMI3 [265-288]		0	2881.4	1.046	0.953	0.928	0.761	0.828	0.974	0.798	0.893	1.089	0.976209	0.78882	0.632855	0.000687269	0.00542594	0.999679	0.00517088	0.0748295	0.773827	1	1	1	0.243386	0.552943	1	1	1	1	255.7	267.3	243.6	237.2	194.5	211.8	2.9	4.16	1.12
Q6P5E6	ADP-ribosylation factor-binding protein GGA2 OS=Mus musculus OX=10090 GN=Gga2 PE=1 SV=1	[R].LASDTTDDDDALAEILQANDLLTQGVR.[L]	1xTMTpro [N-Term]; 1xPhospho [S3(100)]	1.704e-10	0.000151108	1	1	1	2	Q6P5E6 [284-310]	Q6P5E6 1xPhospho [S286(100)]	0	3257.57	1.108	0.871	0.976	0.891	0.993	1.121	1.023	1.017	1.115	0.999849	0.573637	0.999437	0.773369	0.992225	0.753362	0.999029	0.999867	0.969874	1	1	1	1	1	1	1	1	1	478.8	530.6	416.9	467.4	426.5	475.4	13.32	2.38	9.55
Q6P5E6	ADP-ribosylation factor-binding protein GGA2 OS=Mus musculus OX=10090 GN=Gga2 PE=1 SV=1	[R].LASDTTDDDDALAEILQANDLLTQGVR.[L]	1xTMTpro [N-Term]	2.19335e-12	0.000151108	1	1	1	1	Q6P5E6 [284-310]		0	3177.61	1.124	1.007	1.026	0.959	1.034	1.019	0.952	1.008	1.079	0.976577	0.98139	0.996597	0.907455	0.995348	0.855321	0.99934	0.921671	0.994821	1	1	1	1	1	1	1	1	1	176.5	198.4	177.7	181.1	169.2	182.5	11.8	2.41	9.63
Q60865	Caprin-1 OS=Mus musculus OX=10090 GN=Caprin1 PE=1 SV=2	[R].LAQSNQVPVQPEATQVPLVSSTSEGYTASQPLYQPSHATEQRPQK.[E]	1xTMTpro [K45]; 1xTMTpro [N-Term]	6.31168e-12	0.000151108	1	1	1	2	Q60865 [415-459]		0	5485.85	0.823	0.978	0.858	0.89	1.279	0.878	0.91	1.49	1.437	0.550449	0.958541	0.779872	0.65774	0.999683	0.995947	0.977708	0.623132	0.496856	1	1	1	1	1	1	1	1	1	350	288	342.1	300.4	311.5	447.6	30.3	7.15	7.11
Q8K4Q6	Endonuclease 8-like 1 OS=Mus musculus OX=10090 GN=Neil1 PE=2 SV=3	[R].IAQQSEGAGLQQNQETPTAPEK.[G]	1xTMTpro [K22]; 1xTMTpro [N-Term]	1.77148e-11	0.000151108	1	1	1	2	Q8K4Q6 [335-356]		0	2933.55	1.001	1.019	0.945	0.938	0.93	0.927	0.921	0.984	0.991	0.997052	0.999998	0.988116	0.935997	0.816194	0.994865	0.960333	0.987628	0.999468	1	1	1	1	1	1	1	1	1	469.5	469.9	478.5	443.6	440.6	436.6	6.6	3.31	7.39
Q8VDD5	Myosin-9 OS=Mus musculus OX=10090 GN=Myh9 PE=1 SV=4	[K].IAQLEEQLDNETK.[E]	1xTMTpro [K13]; 1xTMTpro [N-Term]	2.13926e-09	0.000151108	1	1	1	2	Q8VDD5 [1816-1828]		0	2139.18	1.05	1.154	1.133	1.032	0.998	0.982	0.894	0.881	0.967	0.793816	0.0301174	0.31529	0.886478	1	0.679258	0.171609	0.327425	0.896916	1	1	1	1	1	1	1	1	1	1082.8	1137	1249.6	1226.8	1117.7	1080.3	2.32	4.12	4.14
Q61879	Myosin-10 OS=Mus musculus OX=10090 GN=Myh10 PE=1 SV=2	[R].IAQLEEELEEEQSNMELLNDR.[F]	1xTMTpro [N-Term]	4.80919e-11	0.000151108	1	1	1	3	Q61879 [1738-1758]		0	2836.38	0.99	0.951	0.842	0.879	1.034	0.886	0.924	1.228	1.176	0.999971	0.98883	0.989226	0.904042	1	1	0.998042	0.987667	0.897569	1	1	1	1	1	1	1	1	1	694	687.1	660.1	584.5	610.1	717.6	2.8	7.05	11.65
Q8VDD5	Myosin-9 OS=Mus musculus OX=10090 GN=Myh9 PE=1 SV=4	[R].IAQLEEELEEEQGNTELINDR.[L]	1xTMTpro [N-Term]	1.63002e-11	0.000151108	1	1	1	5	Q8VDD5 [1731-1751]		0	2776.38	1.251	1.186	1.254	0.991	1.106	1.057	0.835	0.882	1.116	0.171366	0.914158	0.154198	0.876027	0.998412	0.567199	0.359291	0.276605	0.678736	1	1	1	1	1	1	1	1	1	2500.7	3127.6	2965.3	3134.7	2477	2765.4	14.59	4.78	9.39
Q8K1A6	Coiled-coil and C2 domain-containing protein 1A OS=Mus musculus OX=10090 GN=Cc2d1a PE=1 SV=2	[R].LANHDEGSDDEEEETPKK.[Q]	2xTMTpro [K17; K18]; 1xTMTpro [N-Term]; 1xPhospho [S8(100)]	2.63406e-09	0.000151108	1	1	1	6	Q8K1A6 [428-445]	Q8K1A6 1xPhospho [S435(100)]	1	3035.47	1.074	1.264	1.249	1.362	1.057	0.988	1.077	0.847	0.776	0.999702	0.846112	0.996488	0.71424	0.973061	0.979151	0.999788	0.999751	0.980251	1	1	1	1	1	1	1	1	1	2207.6	2371.1	2790.7	2757.5	3006.3	2334.3	7.6	2.99	20.38
Q8K1A6	Coiled-coil and C2 domain-containing protein 1A OS=Mus musculus OX=10090 GN=Cc2d1a PE=1 SV=2	[R].LANHDEGSDDEEEETPK.[K]	1xTMTpro [K17]; 1xTMTpro [N-Term]; 1xPhospho [S8(100)]	1.34605e-11	0.000151108	1	1	1	6	Q8K1A6 [428-444]	Q8K1A6 1xPhospho [S435(100)]	0	2603.16	0.952	1.216	1.195	1.279	1.093	0.983	1.052	0.914	0.855	0.999699	0.793895	0.988079	0.664217	0.947043	0.983109	0.999861	0.999799	0.985123	1	1	1	1	1	1	1	1	1	1203.4	1145.9	1463	1438.7	1538.8	1315.4	9.18	4.07	20.06
Q5SUF2	Luc7-like protein 3 OS=Mus musculus OX=10090 GN=Luc7l3 PE=1 SV=1	[R].LALSQNQQSSGAAGPTGK.[N]	1xTMTpro [K18]; 1xTMTpro [N-Term]	1.3573e-11	0.000151108	1	1	1	1	Q5SUF2 [107-124]		0	2323.29	1.149	1.101	1.113	1.063	1.086	1.011	0.965	0.975	1.022	0.875302	0.593178	0.772635	0.925649	0.887539	0.999415	0.980072	0.999816	0.999997	1	1	1	1	1	1	1	1	1	312.5	359	344	347.9	332.1	339.3	8.73	8.46	10.34
Q99KV1	DnaJ homolog subfamily B member 11 OS=Mus musculus OX=10090 GN=Dnajb11 PE=1 SV=1	[K].LALQLHPDRNPDDPQAQEK.[F]	1xTMTpro [K19]; 1xTMTpro [N-Term]	6.43541e-08	0.000151108	1	1	1	1	Q99KV1 [48-66]		1	2793.51	1.027	1.058	1.005	1.044	1.082	0.95	0.987	1.077	1.037	0.999126	0.999241	0.999264	0.997273	0.925762	1	0.999998	0.988069	0.994995	1	1	1	1	1	1	1	1	1	286.5	294.2	303.2	287.9	299.1	310	8.69	4.81	5.18
Q99PG2	Opioid growth factor receptor OS=Mus musculus OX=10090 GN=Ogfr PE=1 SV=1	[K].IALNLEGCALSPTSQEPR.[E]	1xCarbamidomethyl [C8]; 1xTMTpro [N-Term]; 1xPhospho [S11(100)]	1.63908e-09	0.000151108	1	1	1	6	Q99PG2 [393-410]	Q99PG2 1xCarbamidomethyl [C400]; 1xPhospho [S403(100)]	0	2340.16	1.173	0.955	0.981	0.94	1.132	1.027	0.985	1.154	1.204	0.705297	0.998804	0.999611	0.965437	0.994349	0.982388	0.998114	0.999901	0.779608	1	1	1	1	1	1	1	1	1	1728.4	2027.5	1650.1	1694.9	1624.8	1955.9	13.56	0.73	10.87
Q64337	Sequestosome-1 OS=Mus musculus OX=10090 GN=Sqstm1 PE=1 SV=1	[K].IALESVGQPEEQMESGNCSGGDDDWTHLSSK.[E]	1xCarbamidomethyl [C18]; 1xTMTpro [K31]; 1xTMTpro [N-Term]; 2xPhospho [S15(100); S19(100)]	1.72779e-08	0.000151108	1	1	2	2	Q64337 [316-346]	Q64337 1xCarbamidomethyl [C333]; 2xPhospho [S330(100); S334(100)]	0	4131.78	1.052	1.574	1.219	1.084	1.153	0.774	0.688	0.946	1.064	0.996942	0.0019423	0.0691569	0.87036	0.266563	0.323671	0.0118115	0.94748	0.832483	1	0.275515	1	1	1	1	1	1	1	666.9	701.3	1049.8	813	722.6	769.1	8.02	1.85	9.65
Q62448	Eukaryotic translation initiation factor 4 gamma 2 OS=Mus musculus OX=10090 GN=Eif4g2 PE=1 SV=2	[R].LAEDAPNFDGPAAEGQPGQK.[Q]	1xTMTpro [K20]; 1xTMTpro [N-Term]	3.32529e-09	0.000151108	1	1	1	4	Q62448 [139-158]		0	2620.35	0.951	0.878	0.815	0.845	1.015	0.928	0.962	1.245	1.201	0.999994	0.980763	0.995633	0.791017	0.99972	0.999954	0.989278	0.968322	0.63982	1	1	1	1	1	1	1	1	1	1010.3	961.3	887.4	823.4	853.4	1025	9.45	4.05	8.36
P58501	PAX3- and PAX7-binding protein 1 OS=Mus musculus OX=10090 GN=Paxbp1 PE=1 SV=3	[K].IAEEIGIEGSDDDALVTGEQDEELSR.[W]	1xTMTpro [N-Term]; 1xPhospho [S10(100)]	1.04573e-09	0.000151108	1	1	1	26	P58501 [288-313]	P58501 1xPhospho [S297(100)]	0	3174.45	1.021	1	1.005	0.957	1.046	1.005	0.957	1.041	1.093	0.998735	0.999465	0.979903	0.993835	0.992575	0.908087	0.999921	0.999991	0.880901	1	1	1	1	1	1	1	1	1	2110.8	2154.7	2111.1	2121.2	2020.5	2208.6	6.88	3.83	6.46
Q9EST5	Acidic leucine-rich nuclear phosphoprotein 32 family member B OS=Mus musculus OX=10090 GN=Anp32b PE=1 SV=1	[R].LAEELPSLTHLNLSGNNLK.[D]	1xTMTpro [K19]; 1xTMTpro [N-Term]	7.94594e-13	0.000151108	1	1	1	6	Q9EST5 [83-101]		0	2671.53	0.782	0.906	0.765	0.787	1.147	0.845	0.869	1.499	1.458	0.915752	0.999992	0.995411	0.933348	0.99107	0.998987	0.964755	0.884724	0.673832	1	1	1	1	1	1	1	1	1	2885.1	2256.6	2613.5	2208.2	2270	3310.2	17.38	13.28	18.38
Q68FD5	Clathrin heavy chain 1 OS=Mus musculus OX=10090 GN=Cltc PE=1 SV=3	[R].LAELEEFINGPNNAHIQQVGDR.[C]	1xTMTpro [N-Term]	4.54965e-16	0.000151108	1	1	1	11	Q68FD5 [1183-1204]		0	2768.43	1.015	0.984	1.012	0.971	1.001	1.028	0.987	0.989	1.03	0.761144	0.995202	0.77488	0.999682	0.732076	0.960205	0.999914	0.999999	0.869463	1	1	1	1	1	1	1	1	1	2710.2	2750.1	2668.1	2743.3	2632.9	2712.8	7.87	3.19	2.93
Q8K268	ATP-binding cassette sub-family F member 3 OS=Mus musculus OX=10090 GN=Abcf3 PE=1 SV=1	[R].LAEPQNQGNSQVLLDAPIQLSK.[I]	1xTMTpro [K22]; 1xTMTpro [N-Term]	1.15236e-10	0.000151108	1	1	1	2	Q8K268 [74-95]		0	2971.67	1.111	0.984	1.073	1.037	1.041	1.089	1.053	0.971	1.004	0.965206	0.898757	0.992003	0.99963	0.999649	0.619441	0.972885	0.999748	0.990481	1	1	1	1	1	1	1	1	1	611.6	679.5	602.1	655.9	634.1	636.7	10.06	3.11	5.53
Q3UH06	Ras-responsive element-binding protein 1 OS=Mus musculus OX=10090 GN=Rreb1 PE=1 SV=2	[K].LAESEAGSVDSQGPAQQEPK.[H]	1xTMTpro [K20]; 1xTMTpro [N-Term]	2.76893e-09	0.000151108	1	1	1	1	Q3UH06 [1380-1399]		0	2636.37	1.011	1.065	1.023	1.038	1.066	0.961	0.975	1.041	1.026	1	0.851173	0.999566	0.99782	0.870503	0.697739	0.974479	0.723261	0.980706	1	1	1	1	1	1	1	1	1	290.7	294	309.6	297.5	301.9	309.8	9.17	1.41	3.71
Q62318	Transcription intermediary factor 1-beta OS=Mus musculus OX=10090 GN=Trim28 PE=1 SV=3	[R].LASPSGSTSSGLEVVAPEVTSAPVSGPGILDDSATICR.[V]	1xCarbamidomethyl [C37]; 1xTMTpro [N-Term]; 2xPhospho [S3(100); S5(98)]	1.92522e-08	0.000151108	1	1	1	3	Q62318 [592-629]	Q62318 1xCarbamidomethyl [C628]; 2xPhospho [S594(100); S596(98)]	0	4148.97	0.956	1	0.984	0.925	1.048	0.984	0.925	1.065	1.133	0.858167	0.999962	0.999974	0.952356	0.999981	0.999063	0.98295	1	0.907165	1	1	1	1	1	1	1	1	1	345.7	330.5	345.7	340.3	319.8	362.3	14.5	7.43	5.77
Q62351	Transferrin receptor protein 1 OS=Mus musculus OX=10090 GN=Tfrc PE=1 SV=1	[K].LAETEETDKSETMETEDVPTSSR.[L]	1xTMTpro [K9]; 1xTMTpro [N-Term]	9.70265e-10	0.000151108	1	1	1	3	Q62351 [101-123]		1	3193.55	1.075	0.948	0.952	0.975	0.961	1.004	1.029	1.009	0.985	0.473069	0.607682	0.779455	0.79745	0.744492	0.999513	0.999176	1	0.999998	1	1	1	1	1	1	1	1	1	737.5	792.8	699.2	701.9	719.3	708.5	9.92	4.04	1.44
A2RSY6	TRMT1-like protein OS=Mus musculus OX=10090 GN=Trmt1l PE=1 SV=1	[K].LAFGTEGDVDSASSLNSDNPGTENSQTCPLCPK.[E]	2xCarbamidomethyl [C28; C31]; 1xTMTpro [K33]; 1xTMTpro [N-Term]	1.30559e-10	0.000151108	1	1	1	3	A2RSY6 [91-123]	A2RSY6 2xCarbamidomethyl [C118; C121]	0	4076.93	0.994	1.056	1.013	0.969	1.011	0.959	0.917	0.997	1.043	0.999458	0.936087	0.945045	1	0.978089	1	0.945783	0.99997	0.982718	1	1	1	1	1	1	1	1	1	616.1	612.6	650.8	624.3	596.7	622.6	13.25	2.84	9.22
A0A286YCV9	Kinesin family member 13B OS=Mus musculus OX=10090 GN=Kif13b PE=1 SV=1	[R].IAGGDDPTEVSSEKEAQENR.[L]	1xTMTpro [K14]; 1xTMTpro [N-Term]	1.05155e-10	0.000151108	1	1	1	3	A0A286YCV9 [848-867]		1	2740.39	2.447	1.202	1.628	1.142	1.246	1.354	0.95	0.765	1.091	0.149499	0.999969	0.737231	1	1	0.63797	0.999991	0.77062	0.999998	1	1	1	1	1	1	1	1	1	749.8	1834.7	901.1	1220.5	856	934	71.53	12.39	25.64
Q9Z0U1	Tight junction protein ZO-2 OS=Mus musculus OX=10090 GN=Tjp2 PE=1 SV=2	[R].LAGGNDVGIFVAGIQEGTSAEQEGLQEGDQILK.[V]	1xTMTpro [K33]; 1xTMTpro [N-Term]	6.22472e-11	0.000151108	1	1	1	1	Q9Z0U1 [505-537]		0	3952.08	1.073	1.039	1.035	1.024	1.089	0.997	0.986	1.052	1.063	0.988473	0.997117	0.798345	0.997857	0.970791	0.95909	1	0.994653	0.999329	1	1	1	1	1	1	1	1	1	255.8	274.6	265.7	264.8	262	278.5	5.02	6.48	12.4
P29758	Ornithine aminotransferase, mitochondrial OS=Mus musculus OX=10090 GN=Oat PE=1 SV=1	[R].IAIAALEVLEEENLAENADK.[M]	1xTMTpro [K20]; 1xTMTpro [N-Term]	2.21783e-11	0.000151108	1	1	1	6	P29758 [332-351]		0	2763.53	0.97	0.948	0.968	0.924	0.892	1.021	0.975	0.922	0.966	0.985681	0.340901	0.95439	0.455111	0.137022	0.790568	0.999878	0.444078	0.949628	1	1	1	1	1	1	1	1	1	1104	1070.4	1046.5	1068.8	1020.2	985.1	5	3.84	5.35
Q64337	Sequestosome-1 OS=Mus musculus OX=10090 GN=Sqstm1 PE=1 SV=1	[K].IALESVGQPEEQMESGNCSGGDDDWTHLSSK.[E]	1xCarbamidomethyl [C18]; 1xTMTpro [K31]; 1xTMTpro [N-Term]	2.42372e-12	0.000151108	1	1	1	2	Q64337 [316-346]	Q64337 1xCarbamidomethyl [C333]	0	3971.85	0.938	0.949	0.848	0.886	1.162	0.894	0.934	1.37	1.311	0.9999	0.999956	0.999893	0.979191	0.974146	1	0.943423	0.995063	0.713556	1	1	1	1	1	1	1	1	1	632.5	593.2	600.1	536.4	560.7	734.8	15.07	8.05	19.28
Q64337	Sequestosome-1 OS=Mus musculus OX=10090 GN=Sqstm1 PE=1 SV=1	[K].IALESVGQPEEQMESGNCSGGDDDWTHLSSK.[E]	1xCarbamidomethyl [C18]; 1xTMTpro [K31]; 1xTMTpro [N-Term]; 1xPhospho [S19(98.9)]	6.0712e-08	0.000151108	1	1	2	2	Q64337 [316-346]	Q64337 1xCarbamidomethyl [C333]; 1xPhospho [S334(98.9)]	0	4051.82	0.955	1.251	0.964	0.974	1.254	0.771	0.779	1.301	1.288	0.992425	0.819145	0.971768	0.999999	0.825018	0.996214	0.773372	0.996655	0.779792	1	1	1	1	1	1	1	1	1	1662.9	1588.6	2079.8	1602.8	1619.8	2086	11.4	9.71	12.31
Q9D8U8	Sorting nexin-5 OS=Mus musculus OX=10090 GN=Snx5 PE=1 SV=1	[K].LAETHQQECCQK.[F]	2xCarbamidomethyl [C9; C10]; 1xTMTpro [K12]; 1xTMTpro [N-Term]	2.76893e-09	0.000151108	1	1	1	3	Q9D8U8 [338-349]	Q9D8U8 2xCarbamidomethyl [C346; C347]	0	2140.08	1.069	0.937	0.973	0.891	1.036	1.038	0.951	1.065	1.162	0.954047	0.859715	0.995497	0.949165	0.999952	0.599748	0.999747	0.999575	0.890544	1	1	1	1	1	1	1	1	1	1171.4	1251.8	1097.8	1139.4	1044.1	1213.2	6.17	9.25	5.37
Q63844	Mitogen-activated protein kinase 3 OS=Mus musculus OX=10090 GN=Mapk3 PE=1 SV=5	[R].IADPEHDHTGFLTEYVATR.[W]	1xTMTpro [N-Term]; 1xPhospho [T13(100)]	4.51193e-13	0.000151108	1	1	3	15	Q63844 [191-209]	Q63844 1xPhospho [T203(100)]	0	2556.21	0.837	0.711	0.906	0.899	0.917	1.274	1.265	1.012	1.02	0.529815	0.159308	0.993569	0.688813	0.994611	0.34296	0.839561	1	0.92357	1	1	1	1	1	1	1	1	1	4500.6	3768	3200.1	4077.9	4047.1	4126.7	17.08	12.45	11.57
Q62318	Transcription intermediary factor 1-beta OS=Mus musculus OX=10090 GN=Trim28 PE=1 SV=3	[R].LASPSGSTSSGLEVVAPEVTSAPVSGPGILDDSATICR.[V]	1xCarbamidomethyl [C37]; 1xTMTpro [N-Term]; 3xPhospho [S3(100); S5(98.1); S9(99.9)]	5.21207e-09	0.000151108	1	1	1	1	Q62318 [592-629]	Q62318 1xCarbamidomethyl [C628]; 3xPhospho [S594(100); S596(98.1); S600(99.9)]	0	4228.93	0.942	1.08	1.092	1.059	1.07	1.011	0.98	0.98	1.011	0.995573	0.620135	0.574965	0.94158	0.983332	0.999999	0.978729	0.906662	0.999881	1	1	1	1	1	1	1	1	1	148.5	139.8	160.4	162.2	157.2	158.9	12.2	6.25	4.11
E9Q7G0	Nuclear mitotic apparatus protein 1 OS=Mus musculus OX=10090 GN=Numa1 PE=1 SV=1	[R].IASSSSENNFLSGSPSSPMGDILQTPQFQMR.[R]	1xTMTpro [N-Term]	6.41761e-12	0.000151108	1	1	1	2	E9Q7G0 [185-215]		0	3617.75	1.046	0.987	0.986	0.987	1.029	0.999	1	1.044	1.042	0.998537	0.993689	0.992737	0.999999	0.996065	1	0.987075	1	0.991228	1	1	1	1	1	1	1	1	1	494.3	517.1	487.8	487.3	487.9	508.5	4.2	5.33	11.33
E9Q616	AHNAK nucleoprotein (desmoyokin) OS=Mus musculus OX=10090 GN=Ahnak PE=1 SV=1	[K].LDIETSDVSLEGPEGK.[L]	1xTMTpro [K16]; 1xTMTpro [N-Term]	1.6031e-08	0.000151108	1	1	1	1	E9Q616 [1161-1176]		0	2297.24	0.932	1	1.005	0.982	0.945	1.006	0.982	0.941	0.963	0.326551	0.999901	0.845067	0.965482	0.701073	0.927731	0.99201	0.999689	0.982783	1	1	1	1	1	1	1	1	1	374.5	348.8	374.3	376.4	367.7	354	7.3	1.72	1.32
Q80W47	WD repeat domain phosphoinositide-interacting protein 2 OS=Mus musculus OX=10090 GN=Wipi2 PE=1 SV=1	[R].LDGSMETTSEIVDSASHDCPLATQTYGTAAAK.[G]	1xCarbamidomethyl [C19]; 1xTMTpro [K32]; 1xTMTpro [N-Term]; 1xPhospho [S14(100)]	2.59777e-08	0.000151108	1	1	1	1	Q80W47 [357-388]	Q80W47 1xCarbamidomethyl [C375]; 1xPhospho [S370(100)]	0	4015.88	0.923	0.96	0.831	0.937	0.948	0.866	0.976	1.141	1.012	0.50022	0.893914	0.123454	0.851324	0.589336	0.520266	0.999998	0.844508	0.995558	1	1	1	1	1	1	1	1	1	327.9	302.6	314.8	272.5	307.3	311	19.2	4.85	5.63
F6U5V1	La ribonucleoprotein 1B OS=Mus musculus OX=10090 GN=Larp1b PE=1 SV=2	[K].LDGPTENISEDEAQSSSQR.[K]	1xTMTpro [N-Term]; 1xPhospho [S9(100)]	7.39295e-09	0.000151108	1	1	1	3	F6U5V1 [258-276]	F6U5V1 1xPhospho [S266(100)]	0	2447.09	1.041	0.971	0.978	0.954	1.013	1.007	0.983	1.036	1.061	0.999998	0.713933	0.842444	0.827378	0.982305	0.999817	0.999908	0.995132	0.993474	1	1	1	1	1	1	1	1	1	1019.9	1061.3	990.2	997.4	973.5	1033	6.82	2.6	1.53
P97333	Neuropilin-1 OS=Mus musculus OX=10090 GN=Nrp1 PE=1 SV=2	[K].IDETGSTPGYEGEGEGDKNISR.[K]	1xTMTpro [K18]; 1xTMTpro [N-Term]	4.42516e-14	0.000151108	1	1	1	1	P97333 [824-845]		1	2919.45	0.912	1.132	1.081	1.136	0.97	0.955	1.004	0.898	0.854	0.953475	0.999991	0.993477	0.999732	0.999999	0.982039	0.999991	0.997184	0.998957	1	1	1	1	1	1	1	1	1	872.7	795.5	987.5	943.4	991.3	846.8	9.01	11.8	23.86
Q9DCL8	Protein phosphatase inhibitor 2 OS=Mus musculus OX=10090 GN=Ppp1r2 PE=1 SV=3	[K].IDEPNTPYHNMIGDDEDAYSDSEGNEVMTPDILAK.[K]	1xTMTpro [K35]; 1xTMTpro [N-Term]; 1xPhospho [S20(100)]	5.29955e-09	0.000151108	1	1	2	3	Q9DCL8 [69-103]	Q9DCL8 1xPhospho [S88(100)]	0	4584.06	1.235	1.135	1.042	1.123	1.116	0.918	0.99	1.07	0.993	0.127918	0.852103	0.996787	0.806267	0.964927	0.979775	0.999998	0.999369	0.996674	1	1	1	1	1	1	1	1	1	853.3	1053.5	968.5	889.4	958.6	952	10.61	1.91	2.12
Q8R1B4	Eukaryotic translation initiation factor 3 subunit C OS=Mus musculus OX=10090 GN=Eif3c PE=1 SV=1	[R].LDEEEEDNEGGEWER.[V]	1xTMTpro [N-Term]	9.35898e-11	0.000151108	1	1	1	3	Q8R1B4 [287-301]		0	2139.93	1.065	0.968	1.006	0.992	0.977	1.039	1.024	0.972	0.986	0.558713	0.301259	0.986592	0.783005	0.876275	0.624297	0.935271	0.996665	0.999937	1	1	1	1	1	1	1	1	1	1196.4	1273.8	1158.3	1203.5	1186.3	1169.4	2.58	3.73	3.86
Q61937	Nucleophosmin OS=Mus musculus OX=10090 GN=Npm1 PE=1 SV=1	[K].LDEDDEDDDEDDEDDEDDDDDDFDEEETEEKVPVKK.[S]	3xTMTpro [K31; K35; K36]; 1xTMTpro [N-Term]	1.16522e-09	0.000151108	1	1	1	3	Q61937 [158-193]		2	5522.41	1.131	1.217	1.167	1.132	1.068	0.959	0.931	0.915	0.943	0.971655	0.983113	0.997241	0.957977	0.99935	0.999914	0.999981	0.96722	0.851916	1	1	1	1	1	1	1	1	1	501.8	567.6	610.5	585.7	568.2	536	25.36	22.78	13.96
Q9CXL3	Uncharacterized protein C7orf50 homolog OS=Mus musculus OX=10090 PE=1 SV=3	[K].LDEAEPEDSGGSPGK.[V]	1xTMTpro [K15]; 1xTMTpro [N-Term]	4.038e-08	0.000151108	1	1	1	1	Q9CXL3 [169-183]		0	2096.06	1.072	0.908	0.949	0.909	0.918	1.046	1.001	0.967	1.01	0.983103	0.177122	0.790374	0.32631	0.114947	0.781899	0.997731	0.629052	0.977999	1	1	1	1	1	1	1	1	1	273.6	293.4	248.3	259.7	248.6	251.1	4.33	5.05	6.16
Q8CIB5	Fermitin family homolog 2 OS=Mus musculus OX=10090 GN=Fermt2 PE=1 SV=1	[K].LDDQSEDEALELEGPLIMPGSGSIYSSPGLYSK.[T]	1xTMTpro [K33]; 1xTMTpro [N-Term]; 1xPhospho [S5(100)]	7.77149e-09	0.000151108	1	1	1	1	Q8CIB5 [155-187]	Q8CIB5 1xPhospho [S159(100)]	0	4186.03	1.331	1.275	1.366	1.362	1.392	1.072	1.069	1.019	1.022	0.676286	0.945901	0.69133	0.65016	0.539841	0.989817	0.982995	0.99977	0.999952	1	1	1	1	1	1	1	1	1	301.5	401.1	384.3	411.8	410.6	419.6	35.02	6.14	3.7
Q91VR5	ATP-dependent RNA helicase DDX1 OS=Mus musculus OX=10090 GN=Ddx1 PE=1 SV=1	[K].IDCDNLEQYFMQQGGGPDKK.[G]	1xCarbamidomethyl [C3]; 2xTMTpro [K19; K20]; 1xTMTpro [N-Term]	2.35087e-11	0.000151108	1	1	1	1	Q91VR5 [517-536]	Q91VR5 1xCarbamidomethyl [C519]	1	3255.66	0.858	0.944	0.91	0.911	0.895	0.964	0.965	0.983	0.982	0.920538	0.964686	0.996741	1	1	0.806615	0.972591	0.997527	1	1	1	1	1	1	1	1	1	1	326.8	280.3	308.6	297.5	297.8	292.5	17.71	5.41	7.54
Q91VR5	ATP-dependent RNA helicase DDX1 OS=Mus musculus OX=10090 GN=Ddx1 PE=1 SV=1	[K].IDCDNLEQYFMQQGGGPDK.[K]	1xCarbamidomethyl [C3]; 1xTMTpro [K19]; 1xTMTpro [N-Term]	4.1172e-10	0.000151108	1	1	1	1	Q91VR5 [517-535]	Q91VR5 1xCarbamidomethyl [C519]	0	2823.36	0.776	0.916	0.803	0.852	0.83	0.877	0.931	1.034	0.974	0.346766	0.999861	0.487277	0.920854	0.877614	0.622488	0.974904	0.97312	0.999995	1	1	1	1	1	1	1	1	1	705.7	547.4	646.1	566.6	601.3	585.6	26.71	3.72	16.14
Q9Z2I8	Succinate--CoA ligase [GDP-forming] subunit beta, mitochondrial OS=Mus musculus OX=10090 GN=Suclg2 PE=1 SV=3	[K].IDATQVEVNPFGETPEGQVVCFDAK.[I]	1xCarbamidomethyl [C21]; 1xTMTpro [K25]; 1xTMTpro [N-Term]	2.09812e-10	0.000151108	1	1	1	2	Q9Z2I8 [236-260]	Q9Z2I8 1xCarbamidomethyl [C256]	0	3358.71	1.046	1.022	1.011	0.989	0.994	0.99	0.968	0.983	1.005	0.702634	1	1	0.992605	0.953043	0.999999	0.995432	0.944598	0.999621	1	1	1	1	1	1	1	1	1	1104.1	1155.4	1128.1	1116.3	1092.4	1097.6	4.29	7.01	8.34
Q60668	Heterogeneous nuclear ribonucleoprotein D0 OS=Mus musculus OX=10090 GN=Hnrnpd PE=1 SV=2	[K].IDASKNEEDEGHSNSSPR.[H]	1xTMTpro [K5]; 1xTMTpro [N-Term]; 1xPhospho [S]	2.8946e-08	0.000151108	1	1	3	22	Q60668 [68-85]		1	2660.24	1.421	1.064	1.186	1.193	1.109	1.114	1.121	0.935	0.929	0.0921088	0.999295	0.57484	0.729923	0.906318	0.762469	0.887724	0.983419	0.998592	1	1	1	1	1	1	1	1	1	8231.6	11698.1	8762.5	9759	9821.1	9127.7	29.52	5.17	14.38
E9Q616	AHNAK nucleoprotein (desmoyokin) OS=Mus musculus OX=10090 GN=Ahnak PE=1 SV=1	[K].LDANIPEVAVEGPEGK.[W]	1xTMTpro [K16]; 1xTMTpro [N-Term]	3.99345e-09	0.000151108	1	1	1	1	E9Q616 [2337-2352]		0	2246.25	0.984	1.002	0.973	0.974	0.969	0.971	0.972	0.996	0.996	0.992467	0.997077	0.72877	0.893398	0.331927	0.475025	0.673633	0.972583	0.875794	1	1	1	1	1	1	1	1	1	227.6	224.1	228.1	221.5	221.7	220.7	3.5	3.63	3.37
Q64727	Vinculin OS=Mus musculus OX=10090 GN=Vcl PE=1 SV=4	[K].IDAAQNWLADPNGGPEGEEQIR.[G]	1xTMTpro [N-Term]	2.49189e-08	0.000151108	1	1	1	1	Q64727 [388-409]		0	2684.32	0.937	1.115	1.021	1.006	1.101	0.916	0.902	1.078	1.094	0.691844	0.944944	0.998884	0.963019	0.999706	0.807542	0.571625	0.984765	0.88256	1	1	1	1	1	1	1	1	1	292.6	274.1	326.4	298.8	294.4	322	18.74	4.63	8.49
P60710	Actin, cytoplasmic 1 OS=Mus musculus OX=10090 GN=Actb PE=1 SV=1	[K].LCYVALDFEQEMATAASSSSLEK.[S]	1xCarbamidomethyl [C2]; 1xTMTpro [K23]; 1xTMTpro [N-Term]	4.1172e-10	0.000151108	1	2	1	1	P60710 [216-238]	P60710 1xCarbamidomethyl [C217]	0	3158.59	1.294	1.036	1.124	1.184	1.083	1.085	1.143	0.964	0.915	0.0576633	0.996647	0.388906	0.446118	0.745596	0.641953	0.706123	0.984526	0.993456	1	1	1	1	1	1	1	1	1	112	144.9	116	125.8	132.6	121.3	18.51	3.95	7.96
Q91YW3	DnaJ homolog subfamily C member 3 OS=Mus musculus OX=10090 GN=Dnajc3 PE=1 SV=1	[R].ICSEVLQMEPDNVNALKDR.[A]	1xCarbamidomethyl [C2]; 1xTMTpro [K17]; 1xTMTpro [N-Term]	2.10979e-08	0.000151108	1	1	1	1	Q91YW3 [328-346]	Q91YW3 1xCarbamidomethyl [C329]	1	2839.49	1.599	1.213	1.327	1.213	1.201	1.094	1	0.906	0.99	0.250918	0.99898	0.487088	0.93867	0.924093	0.691455	0.993076	0.946741	1	1	1	1	1	1	1	1	1	1	117.4	187.7	142.4	155.8	142.5	141.1	40.02	9.1	14.53
E9Q7G0	Nuclear mitotic apparatus protein 1 OS=Mus musculus OX=10090 GN=Numa1 PE=1 SV=1	[R].IASSSSENNFLSGSPSSPMGDILQTPQFQMR.[R]	1xTMTpro [N-Term]; 1xPhospho [S/T]	7.35206e-11	0.000151108	1	1	2	5	E9Q7G0 [185-215]		0	3697.72	1.041	1.065	1.17	1.096	1.129	1.099	1.029	0.964	1.03	0.999652	0.890043	0.325148	0.910311	0.486558	0.873213	1	0.999359	0.956418	1	1	1	1	1	1	1	1	1	945.9	984.2	1007.1	1107	1036.4	1067.6	7.73	2.3	5.02
P99027	Large ribosomal subunit protein P2 OS=Mus musculus OX=10090 GN=Rplp2 PE=1 SV=3	[K].LASVPAGGAVAVSAAPGSAAPAAGSAPAAAEEK.[K]	1xTMTpro [K33]; 1xTMTpro [N-Term]	1.0692e-10	0.000151108	1	2	1	3	P99027 [62-94]		0	3382.85	0.907	0.93	0.96	0.96	0.957	1.033	1.033	0.996	0.996	0.808164	0.999866	0.999337	0.997393	0.99879	0.999999	0.99994	1	1	1	1	1	1	1	1	1	1	1	851.2	772.5	791.4	817.5	817.5	814.2	6.6	6.06	5.59
P99027	Large ribosomal subunit protein P2 OS=Mus musculus OX=10090 GN=Rplp2 PE=1 SV=3	[K].LASVPAGGAVAVSAAPGSAAPAAGSAPAAAEEK.[K]	1xTMTpro [K33]; 1xTMTpro [N-Term]; 1xPhospho [S25(100)]	4.2096e-11	0.000151108	1	2	3	7	P99027 [62-94]	P99027 1xPhospho [S86(100)]	0	3462.81	0.863	0.966	0.946	0.914	0.935	0.979	0.946	0.989	1.023	0.768224	0.997684	0.999183	1	0.999336	0.999999	0.999002	0.981685	0.998342	1	1	1	1	1	1	1	1	1	1874.5	1618.3	1811.1	1773.1	1713.7	1752.8	18.49	8.25	4.04
Q3TX08	tRNA (guanine(26)-N(2))-dimethyltransferase OS=Mus musculus OX=10090 GN=Trmt1 PE=1 SV=2	[K].IAVDLSDQEEETAGKNENLAPGDWPR.[T]	1xTMTpro [K15]; 1xTMTpro [N-Term]; 1xPhospho [S6(100)]	8.87842e-09	0.000151108	1	1	2	5	Q3TX08 [116-141]	Q3TX08 1xPhospho [S121(100)]	1	3542.73	1.199	1.174	1.219	1.125	1.213	1.038	0.958	0.995	1.078	0.152155	0.503034	0.102088	0.904743	0.127673	0.859316	0.96561	0.99999	0.515082	1	1	1	1	1	1	1	1	1	2269.5	2721.7	2664.9	2766.2	2553.6	2752.3	12.7	3.57	7.55
Q6NZN0	RNA-binding protein 26 OS=Mus musculus OX=10090 GN=Rbm26 PE=1 SV=2	[K].LAWNKPIANMSAVDTEEAEPDEEEFQEESLVDDSLLQDDDEEEEDNESR.[S]	1xTMTpro [K5]; 1xTMTpro [N-Term]	3.58393e-09	0.000151108	1	1	1	1	Q6NZN0 [960-1008]		0	6262.82	1.096	1.063	1.185	1.074	1.109	1.115	1.011	0.936	1.033	0.992303	0.980881	0.483902	0.967095	0.928635	0.851677	0.999999	0.941443	0.999978	1	1	1	1	1	1	1	1	1	283.4	310.7	301.2	335.8	304.4	314.4	9.09	9.46	19.86
Q61136	Serine/threonine-protein kinase PRP4 homolog OS=Mus musculus OX=10090 GN=Prpf4b PE=1 SV=3	[K].LCDFGSASHVADNDITPYLVSR.[F]	1xCarbamidomethyl [C2]; 1xTMTpro [N-Term]; 1xPhospho [T16(98.5)]	3.39992e-10	0.000151108	1	1	2	2	Q61136 [832-853]	Q61136 1xCarbamidomethyl [C833]; 1xPhospho [T847(98.5)]	0	2821.32	0.91	0.963	1.015	0.937	1.059	1.054	0.974	1.043	1.13	0.804375	0.999479	0.999999	0.993273	0.912409	0.998447	0.999897	0.936386	0.654287	1	1	1	1	1	1	1	1	1	882	802.8	849	895.2	826.8	933.9	8.61	3.61	4.86
Q80XJ3	Tetratricopeptide repeat protein 28 OS=Mus musculus OX=10090 GN=Ttc28 PE=1 SV=3	[K].LASSDTGESDQSSTETDSTVK.[S]	1xTMTpro [K21]; 1xTMTpro [N-Term]	1.61203e-09	0.000151108	1	1	1	1	Q80XJ3 [2122-2142]		0	2753.35	0.965	0.944	0.83	0.909	0.88	0.879	0.963	1.061	0.968	0.922151	0.495352	0.0739464	0.698421	0.640857	0.772191	0.999017	0.629946	0.999998	1	1	1	1	1	1	1	1	1	200.6	193.5	189.5	166.5	182.4	176.6	2.58	4.67	10.36
Q63932	Dual specificity mitogen-activated protein kinase kinase 2 OS=Mus musculus OX=10090 GN=Map2k2 PE=1 SV=2	[K].LCDFGVSGQLIDSMANSFVGTR.[S]	1xCarbamidomethyl [C2]; 1xTMTpro [N-Term]; 1xPhospho [S17(100)]	6.47125e-12	0.000151108	1	2	2	23	Q63932 [210-231]	Q63932 1xCarbamidomethyl [C211]; 1xPhospho [S226(100)]	0	2758.29	1.128	0.955	1.026	0.996	1.114	1.074	1.044	1.086	1.118	0.752243	0.955124	0.99658	0.99157	0.959066	0.780452	0.999757	0.999112	0.737145	1	1	1	1	1	1	1	1	1	3688.7	4162.4	3521.6	3783.8	3675.3	4109.1	9.08	3.28	5.71
Q8VCI5	Peroxisomal biogenesis factor 19 OS=Mus musculus OX=10090 GN=Pex19 PE=1 SV=1	[K].ICEQFEAETPTDSEATQR.[A]	1xCarbamidomethyl [C2]; 1xTMTpro [N-Term]	5.60191e-10	0.000151108	1	1	1	4	Q8VCI5 [228-245]	Q8VCI5 1xCarbamidomethyl [C229]	0	2416.13	1.113	1.337	1.254	1.294	1.164	0.938	0.968	0.928	0.899	0.295877	0.00325881	0.015398	0.0165796	0.372457	0.928581	0.915126	0.390885	0.412613	1	0.33765	0.653545	1	1	1	1	1	1	1203.8	1339.3	1610	1509.4	1558.2	1401.4	8.87	10.78	5.65
Q9WVB4	Slit homolog 3 protein OS=Mus musculus OX=10090 GN=Slit3 PE=2 SV=2	[K].LCETNNDDCVAHK.[C]	2xCarbamidomethyl [C2; C9]; 1xTMTpro [K13]; 1xTMTpro [N-Term]	4.1863e-10	0.000151108	1	1	1	2	Q9WVB4 [1070-1082]	Q9WVB4 2xCarbamidomethyl [C1071; C1078]	0	2184.07	0.959	0.858	0.788	0.826	0.937	0.918	0.963	1.19	1.135	0.999755	0.671826	0.364999	0.515214	0.908452	0.991587	0.999727	0.887464	0.967593	1	1	1	1	1	1	1	1	1	817.6	784.5	701.8	644	675.6	766.5	10.79	6.37	8.7
P14824	Annexin A6 OS=Mus musculus OX=10090 GN=Anxa6 PE=1 SV=3	[K].LCGGDDDAAGQFFPEAAQVAYQMWELSAVSR.[V]	1xCarbamidomethyl [C2]; 1xTMTpro [N-Term]	1.67588e-13	0.000151108	1	1	1	7	P14824 [320-350]	P14824 1xCarbamidomethyl [C321]	0	3693.73	1.03	0.926	0.95	0.907	0.965	1.027	0.98	1.016	1.064	0.957649	0.999923	0.988288	0.999981	0.999701	0.998389	1	0.999342	0.999995	1	1	1	1	1	1	1	1	1	1297.7	1337.2	1201.3	1233.3	1176.8	1252.7	8.71	9.31	19.43
Q8BWT1	3-ketoacyl-CoA thiolase, mitochondrial OS=Mus musculus OX=10090 GN=Acaa2 PE=1 SV=3	[R].LCGSGFQSIVSGCQEICSK.[D]	3xCarbamidomethyl [C2; C13; C17]; 1xTMTpro [K19]; 1xTMTpro [N-Term]	2.33139e-11	0.000151108	1	1	1	4	Q8BWT1 [91-109]	Q8BWT1 3xCarbamidomethyl [C92; C103; C107]	0	2725.36	0.944	0.895	0.869	0.815	0.92	0.97	0.911	1.059	1.128	0.972934	0.675024	0.912029	0.0931887	0.555229	0.995174	0.676504	0.977042	0.789699	1	1	1	1	1	1	1	1	1	1523.5	1438.1	1363.5	1323.2	1241.9	1400.9	5.61	4.93	7.03
Q8BRM2	RAB6-interacting golgin OS=Mus musculus OX=10090 GN=Gorab PE=1 SV=1	[R].LCPPDGESVSSELAEENNEPQK.[Q]	1xCarbamidomethyl [C2]; 1xTMTpro [K22]; 1xTMTpro [N-Term]	5.29955e-09	0.000151108	1	1	1	10	Q8BRM2 [310-331]	Q8BRM2 1xCarbamidomethyl [C311]	0	3037.49	1.06	1.013	1.066	1.023	0.969	1.051	1.009	0.909	0.947	0.105405	0.946772	0.555682	0.784828	0.99768	0.955817	0.997878	0.33522	0.545636	1	1	1	1	1	1	1	1	1	3077.2	3262.4	3118.7	3279.2	3147.3	2981.7	4.71	3.65	2.02
P02468	Laminin subunit gamma-1 OS=Mus musculus OX=10090 GN=Lamc1 PE=1 SV=2	[R].LCRPCQCNDNIDPNAVGNCNR.[L]	4xCarbamidomethyl [C2; C5; C7; C19]; 1xTMTpro [N-Term]	4.30406e-09	0.000151108	1	1	1	12	P02468 [822-842]	P02468 4xCarbamidomethyl [C823; C826; C828; C840]	0	2851.28	0.928	0.935	0.902	0.871	1.069	0.964	0.932	1.186	1.227	0.712545	0.997772	0.880212	0.415128	0.97155	0.983746	0.650179	0.999299	0.822373	1	1	1	1	1	1	1	1	1	6130.9	5687.7	5734.9	5528.3	5342.4	6556.1	20.03	2.83	14.46
Q63932	Dual specificity mitogen-activated protein kinase kinase 2 OS=Mus musculus OX=10090 GN=Map2k2 PE=1 SV=2	[K].LCDFGVSGQLIDSMANSFVGTR.[S]	1xCarbamidomethyl [C2]; 1xTMTpro [N-Term]; 2xPhospho [S13(100); S17(100)]	7.64323e-12	0.000151108	1	2	1	1	Q63932 [210-231]	Q63932 1xCarbamidomethyl [C211]; 2xPhospho [S222(100); S226(100)]	0	2838.26	1.211	0.982	1.114	1.079	1.214	1.134	1.098	1.09	1.126	0.107672	0.999994	0.980943	0.926997	0.24588	0.960687	0.883716	0.571062	0.721223	1	1	1	1	1	1	1	1	1	156	189	153.3	173.8	168.3	189.4	6.38	10.6	4.45
P46061	Ran GTPase-activating protein 1 OS=Mus musculus OX=10090 GN=Rangap1 PE=1 SV=2	[K].LDLNGNALGEEGCEQLQEVMDSFNMAK.[V]	1xCarbamidomethyl [C13]; 1xTMTpro [K27]; 1xTMTpro [N-Term]	3.68475e-08	0.000151108	1	1	1	1	P46061 [326-352]	P46061 1xCarbamidomethyl [C338]	0	3620.75	1.067	1.076	1.035	0.987	1.036	0.962	0.917	1.001	1.05	0.999402	0.999368	0.999999	0.996124	0.999671	0.999873	0.999985	0.998738	0.968864	1	1	1	1	1	1	1	1	1	147.4	157.2	158.6	152.6	145.4	152.7	9.78	3.43	9.7
Q8QZS3	Folliculin OS=Mus musculus OX=10090 GN=Flcn PE=1 SV=1	[K].LADLEEESESWDNSEAEEEEKAPVTPEGAEGR.[E]	1xTMTpro [K21]; 1xTMTpro [N-Term]; 1xPhospho [S14(100)]	1.24891e-11	0.000151108	1	1	1	1	Q8QZS3 [289-320]	Q8QZS3 1xPhospho [S302(100)]	1	4220.92	1.253	1.12	1.129	1.258	1.083	1.008	1.123	0.959	0.861	0.560537	0.999012	0.999609	0.893213	0.993343	1	0.979976	0.999854	0.994816	1	1	1	1	1	1	1	1	1	365.7	458.4	409.8	413	460	396.1	14.29	4.07	12.86
Q9Z277	Tyrosine-protein kinase BAZ1B OS=Mus musculus OX=10090 GN=Baz1b PE=1 SV=2	[R].LADDEGDSDSESVGQSR.[G]	1xTMTpro [N-Term]; 3xPhospho [S8(100); S10(100); S12(100)]	1.99039e-08	0.000151108	1	1	1	3	Q9Z277 [1457-1473]	Q9Z277 3xPhospho [S1464(100); S1466(100); S1468(100)]	0	2310.84	1.006	0.958	0.856	0.912	0.989	0.893	0.952	1.155	1.084	1	1	0.54874	0.562054	0.999999	0.53991	0.553174	0.595371	0.608837	1	1	1	1	1	1	1	1	1	699.4	703.7	670.1	598.5	638.1	691.5	5.3	4.61	9.56
Q99PG2	Opioid growth factor receptor OS=Mus musculus OX=10090 GN=Ogfr PE=1 SV=1	[R].KVEEGAEGDGVASNTQVQASALSPTPSECPESQKDGNGPEDPK.[S]	1xCarbamidomethyl [C29]; 3xTMTpro [K1; K34; K43]; 1xTMTpro [N-Term]	5.9051e-09	0.000151108	1	1	1	1	Q99PG2 [430-472]	Q99PG2 1xCarbamidomethyl [C458]	2	5613.82	1.046	1.218	1.118	1.161	1.059	0.918	0.953	0.947	0.912	0.999937	0.439607	0.999977	0.913404	0.994447	0.53016	0.932308	0.99912	0.996364	1	1	1	1	1	1	1	1	1	270.9	283.5	329.9	302.9	314.5	287	21.92	3.1	7.38
Q99PG2	Opioid growth factor receptor OS=Mus musculus OX=10090 GN=Ogfr PE=1 SV=1	[R].KVEEGAEGDGVASNTQVQASALSPTPSECPESQK.[D]	1xCarbamidomethyl [C29]; 2xTMTpro [K1; K34]; 1xTMTpro [N-Term]; 1xPhospho [S23(98.9)]	9.97566e-15	0.000151108	1	1	1	2	Q99PG2 [430-463]	Q99PG2 1xCarbamidomethyl [C458]; 1xPhospho [S452(98.9)]	1	4480.2	0.814	1.229	1.043	1.044	1.078	0.849	0.849	1.033	1.032	0.573504	0.96295	1	0.990854	0.999411	0.954322	0.742175	0.998937	0.93986	1	1	1	1	1	1	1	1	1	299.7	244	368.3	312.7	312.8	322.9	23.62	14.72	11.53
P51125	Calpastatin OS=Mus musculus OX=10090 GN=Cast PE=1 SV=2	[R].KVEEEVINDQALQALSDSLGTR.[Q]	1xTMTpro [K1]; 1xTMTpro [N-Term]; 1xPhospho [S18(100)]	4.19792e-09	0.000151108	1	1	1	1	P51125 [360-381]	P51125 1xPhospho [S377(100)]	1	3103.62	1.038	0.901	0.914	0.881	0.956	1.015	0.978	1.046	1.085	0.999963	0.429738	0.837875	0.236389	0.524853	0.970762	0.997093	0.990916	0.986765	1	1	1	1	1	1	1	1	1	414.8	430.6	373.6	379.2	365.5	396.5	8.62	2	2.78
Q8VBT0	Thioredoxin-related transmembrane protein 1 OS=Mus musculus OX=10090 GN=Tmx1 PE=1 SV=1	[K].KVEEEQEADEEDVSEEEAEDREGASK.[A]	2xTMTpro [K1; K26]; 1xTMTpro [N-Term]; 1xPhospho [S14(100)]	2.76893e-09	0.000151108	1	1	1	12	Q8VBT0 [232-257]	Q8VBT0 1xPhospho [S245(100)]	2	3958.84	1.201	1.086	1.112	1.107	0.998	1.024	1.02	0.897	0.901	0.663213	1	0.99997	0.999702	0.999998	0.999924	0.999456	0.999999	0.999963	1	1	1	1	1	1	1	1	1	3484.3	4185.4	3782.5	3873.4	3857.7	3476.1	24.53	16.11	4.15
Q8VBT0	Thioredoxin-related transmembrane protein 1 OS=Mus musculus OX=10090 GN=Tmx1 PE=1 SV=1	[K].KVEEEQEADEEDVSEEEAEDR.[E]	1xTMTpro [K1]; 1xTMTpro [N-Term]; 1xPhospho [S14(100)]	9.05254e-11	0.000151108	1	1	1	4	Q8VBT0 [232-252]	Q8VBT0 1xPhospho [S245(100)]	1	3182.4	1.058	1.086	1.049	1.02	1.062	0.965	0.94	1.013	1.041	0.989768	0.969197	0.999897	0.999787	0.999924	0.913879	0.995207	0.997454	1	1	1	1	1	1	1	1	1	1	959.6	1015.1	1042.2	1006.1	979.2	1019.3	10.02	5.46	8.93
O54879	High mobility group protein B3 OS=Mus musculus OX=10090 GN=Hmgb3 PE=1 SV=3	[K].KVEEEEEEEEEEEEEEEEEEDE.[-]	1xTMTpro [K1]; 1xTMTpro [N-Term]	4.28025e-11	0.000151108	1	1	1	1	O54879 [179-200]		1	3421.43	0.86	0.955	0.845	0.881	0.881	0.884	0.923	1.043	0.999	0.55978	0.703183	0.338419	0.311323	0.498759	0.98102	0.972322	0.99943	0.998652	1	1	1	1	1	1	1	1	1	251.7	216.4	240.4	212.6	221.9	221.7	11.4	7.38	12.82
Q9CPW4	Actin-related protein 2/3 complex subunit 5 OS=Mus musculus OX=10090 GN=Arpc5 PE=1 SV=3	[R].KVDVDEYDENKFVDEEDGGDGQAGPDEGEVDSCLR.[Q]	1xCarbamidomethyl [C33]; 2xTMTpro [K1; K11]; 1xTMTpro [N-Term]	1.06034e-10	0.000151108	1	1	1	4	Q9CPW4 [13-47]	Q9CPW4 1xCarbamidomethyl [C45]	2	4800.25	1.206	0.962	1.066	1.004	0.953	1.108	1.043	0.894	0.95	0.014395	1	0.38448	0.919449	1	0.350488	0.894946	0.384833	0.919677	1	1	1	1	1	1	1	1	1	767.7	925.6	738.7	818.3	770.4	731.6	10.64	6.24	5.94
Q8K245	UV radiation resistance-associated protein OS=Mus musculus OX=10090 GN=Uvrag PE=1 SV=2	[R].KVAPLSSSLDTSLDFSK.[E]	2xTMTpro [K1; K17]; 1xTMTpro [N-Term]; 1xPhospho [S8(99.4)]	5.49416e-08	0.000151108	1	1	2	2	Q8K245 [542-558]	Q8K245 1xPhospho [S549(99.4)]	1	2787.54	1.599	1.124	1.403	1.092	1.209	1.248	0.972	0.862	1.107	0.0282231	0.991724	0.0604382	0.99366	0.662168	0.150377	1	0.538997	0.914644	1	1	1	1	1	1	1	1	1	976.4	1561	1097.9	1370.1	1066.7	1180.5	27.87	3.62	14.55
P97868	E3 ubiquitin-protein ligase RBBP6 OS=Mus musculus OX=10090 GN=Rbbp6 PE=1 SV=5	[R].KVAGSEGSSSTLVDYTSTSSTGGSPVR.[K]	1xTMTpro [K1]; 1xTMTpro [N-Term]; 1xPhospho [S24(98.4)]	8.30657e-12	0.000151108	1	1	2	2	P97868 [1255-1281]	P97868 1xPhospho [S1278(98.4)]	1	3305.64	0.962	0.82	0.998	1.084	0.924	1.217	1.322	0.926	0.853	0.999856	0.539648	0.956332	0.996628	0.989984	0.938986	0.307803	0.999857	0.89111	1	1	1	1	1	1	1	1	1	1567.7	1507.3	1285.5	1564.4	1698.8	1448.4	9.67	8.38	16.28
Q9QYR6	Microtubule-associated protein 1A OS=Mus musculus OX=10090 GN=Map1a PE=1 SV=2	[R].KVAELEEEQSQGSSSYSDWVK.[N]	2xTMTpro [K1; K21]; 1xTMTpro [N-Term]; 1xPhospho [S13(98.8)]	2.20555e-10	0.000151108	1	1	2	2	Q9QYR6 [105-125]	Q9QYR6 1xPhospho [S117(98.8)]	1	3378.69	1.211	0.961	0.965	1.026	1.04	1.004	1.068	1.077	1.013	0.36375	0.999016	0.994848	0.999914	0.966137	0.947864	0.990936	0.999746	0.991864	1	1	1	1	1	1	1	1	1	552.5	669.1	531.2	533.1	567.1	574.4	17.96	4.12	15.24
Q5SRX1	TOM1-like protein 2 OS=Mus musculus OX=10090 GN=Tom1l2 PE=1 SV=1	[R].KTVTYEDPQAVGGLASALDNR.[K]	1xTMTpro [K1]; 1xTMTpro [N-Term]	8.37599e-12	0.000151108	1	1	1	2	Q5SRX1 [400-420]		1	2813.53	1.104	0.971	1.003	1.037	1.116	1.033	1.067	1.112	1.076	0.900577	0.997577	0.99873	0.999908	0.928408	0.960249	0.984125	0.991836	0.975753	1	1	1	1	1	1	1	1	1	510.6	563.8	495.9	512.2	529.3	569.7	6.51	1.81	8.04
Q64511	DNA topoisomerase 2-beta OS=Mus musculus OX=10090 GN=Top2b PE=1 SV=2	[K].KTSFDQDSDVDIFPSDFTSEPPALPR.[T]	1xTMTpro [K1]; 1xTMTpro [N-Term]; 2xPhospho [S8(100); T/S]	6.74619e-09	0.000151108	1	1	2	2	Q64511 [1561-1586]	Q64511 2xPhospho [S1568(100); T/S]	1	3679.71	1.382	0.973	0.982	0.92	0.883	1.01	0.946	0.899	0.959	0.0956242	0.809448	0.992709	0.456338	0.685617	0.979311	0.985361	0.932152	0.998172	1	1	1	1	1	1	1	1	1	878.3	1214.2	854.6	862.8	808.3	775.6	13.52	14.09	3.73
Q64511	DNA topoisomerase 2-beta OS=Mus musculus OX=10090 GN=Top2b PE=1 SV=2	[K].KTSFDQDSDVDIFPSDFTSEPPALPR.[T]	1xTMTpro [K1]; 1xTMTpro [N-Term]; 1xPhospho [S8(100)]	1.81627e-11	0.000151108	1	1	2	52	Q64511 [1561-1586]	Q64511 1xPhospho [S1568(100)]	1	3599.74	1.15	1.117	1.138	1.104	1.097	1.019	0.989	0.964	0.994	0.495797	0.992076	0.967138	0.980476	0.989348	0.999918	0.999994	0.999969	0.999999	1	1	1	1	1	1	1	1	1	10596.5	12187.2	11834.2	12058.4	11699.3	11626.3	12.65	2.35	6.15
Q7TPE5	Probable RNA polymerase II nuclear localization protein SLC7A6OS OS=Mus musculus OX=10090 GN=Slc7a6os PE=1 SV=1	[R].KTSDPDVILCNSVELIR.[E]	1xCarbamidomethyl [C10]; 1xTMTpro [K1]; 1xTMTpro [N-Term]; 1xPhospho [S3(100)]	2.00147e-09	0.000151108	1	1	1	2	Q7TPE5 [154-170]	Q7TPE5 1xCarbamidomethyl [C163]; 1xPhospho [S156(100)]	1	2647.4	1.229	1.077	1.073	1.04	1.092	0.996	0.965	1.018	1.05	0.120972	0.999983	0.77424	0.999987	0.847722	0.84947	1	0.999985	0.905568	1	1	1	1	1	1	1	1	1	998.3	1227.1	1075.5	1070.8	1037.8	1090.1	9.62	6.83	9.96
Q3UYV9	Nuclear cap-binding protein subunit 1 OS=Mus musculus OX=10090 GN=Ncbp1 PE=1 SV=2	[R].KTSDANETEDHLESLICK.[V]	1xCarbamidomethyl [C17]; 2xTMTpro [K1; K18]; 1xTMTpro [N-Term]; 1xPhospho [S3(99.3)]	6.82146e-08	0.000151108	1	1	2	5	Q3UYV9 [20-37]	Q3UYV9 1xCarbamidomethyl [C36]; 1xPhospho [S22(99.3)]	1	3082.56	1.07	0.926	0.855	0.899	0.956	0.923	0.97	1.118	1.064	0.999877	0.509423	0.358794	0.349093	0.611492	0.99962	0.999467	0.996279	0.995441	1	1	1	1	1	1	1	1	1	2247	2404	2081.4	1920.8	2019.4	2148.1	11.43	8.59	10.06
Q8R5J9	PRA1 family protein 3 OS=Mus musculus OX=10090 GN=Arl6ip5 PE=1 SV=2	[K].KTPMGIILDALEQQEDNINK.[F]	2xTMTpro [K1; K20]; 1xTMTpro [N-Term]	1.54204e-10	0.000151108	1	1	1	12	Q8R5J9 [159-178]		1	3182.79	1.172	1.073	1.107	1.041	1.135	1.031	0.97	1.026	1.091	0.620162	0.999953	0.992164	0.999987	0.987652	0.998921	0.999226	1	0.968663	1	1	1	1	1	1	1	1	1	2814.3	3298.5	3019.7	3114.5	2928.5	3194.4	18.54	12	4.14
P62897	Cytochrome c, somatic OS=Mus musculus OX=10090 GN=Cycs PE=1 SV=2	[R].KTGQAAGFSYTDANK.[N]	2xTMTpro [K1; K15]; 1xTMTpro [N-Term]	6.99398e-14	0.000151108	1	1	1	7	P62897 [40-54]		1	2471.37	1.017	0.784	0.916	0.832	0.896	1.169	1.062	0.978	1.076	1	0.219523	0.948189	0.164263	0.49271	0.632047	0.999952	0.925377	0.95985	1	1	1	1	1	1	1	1	1	3641.7	3702.6	2854.3	3336.1	3031.2	3262.2	11.38	2.22	16.71
P19221	Prothrombin OS=Mus musculus OX=10090 GN=F2 PE=1 SV=1	[R].KSPQELLCGASLISDR.[W]	1xCarbamidomethyl [C8]; 1xTMTpro [K1]; 1xTMTpro [N-Term]	6.78373e-10	0.000151108	1	1	1	3	P19221 [381-396]	P19221 1xCarbamidomethyl [C388]	1	2382.33	1.72	1.175	1.24	1.027	1.267	1.055	0.874	1.022	1.234	0.524525	0.999887	0.922406	0.998466	0.985341	0.97421	0.999979	0.999436	0.999834	1	1	1	1	1	1	1	1	1	1399.4	2407.1	1645	1734.8	1437.5	1773.7	61.85	20.83	46.61
Q8K2F8	Protein LSM14 homolog A OS=Mus musculus OX=10090 GN=Lsm14a PE=1 SV=1	[R].KSPTMEQAVQTASAHLPAPAPVGR.[R]	1xTMTpro [K1]; 1xTMTpro [N-Term]; 1xPhospho [S2(98.9)]	5.08355e-09	0.000151108	1	1	1	1	Q8K2F8 [191-214]	Q8K2F8 1xPhospho [S192(98.9)]	1	3132.65	0.852	0.95	0.824	0.824	0.981	0.868	0.868	1.19	1.191	0.64277	0.997233	0.595826	0.717794	1	0.835227	0.918457	0.632902	0.752826	1	1	1	1	1	1	1	1	1	464.7	395.8	441.3	383.1	383	456.1	16.97	16.89	12.75
Q569Z6	Thyroid hormone receptor-associated protein 3 OS=Mus musculus OX=10090 GN=Thrap3 PE=1 SV=1	[K].KSPVGKSPPATGSAYGSSQK.[E]	3xTMTpro [K1; K6; K20]; 1xTMTpro [N-Term]; 1xPhospho [S7(100)]	1.39161e-08	0.000151108	1	1	1	4	Q569Z6 [314-333]	Q569Z6 1xPhospho [S320(100)]	2	3230.79	0.884	1.08	1.059	1.152	1.09	0.98	1.066	1.029	0.946	0.388756	0.8519	0.999977	0.675174	0.795091	0.915181	0.999189	0.870946	0.999903	1	1	1	1	1	1	1	1	1	1922.1	1699	2076.2	2035.7	2214.1	2095.1	13.21	8.75	8.11
Q7TT00	Transcription factor SPT20 homolog OS=Mus musculus OX=10090 GN=Supt20h PE=1 SV=1	[R].KSSVDLSQVSMLSPAALSPASSSQR.[H]	1xTMTpro [K1]; 1xTMTpro [N-Term]; 1xPhospho [S]	2.40362e-09	0.000151108	1	1	1	1	Q7TT00 [503-527]		1	3221.67	1.383	1.248	1.252	1.069	1.276	1.003	0.856	1.02	1.194	0.983363	0.999999	0.963895	0.989399	0.999915	0.977942	0.980623	0.99099	0.959763	1	1	1	1	1	1	1	1	1	210.6	291.3	262.8	263.5	225	268.7	36.27	11.49	19.91
Q9Z0R4	Intersectin-1 OS=Mus musculus OX=10090 GN=Itsn1 PE=1 SV=2	[R].KSTSIDTGPTESPASLK.[R]	2xTMTpro [K1; K17]; 1xTMTpro [N-Term]; 1xPhospho [S4(99.4)]	8.44596e-09	0.000151108	1	1	1	1	Q9Z0R4 [968-984]	Q9Z0R4 1xPhospho [S971(99.4)]	1	2711.47	1.022	0.934	0.854	0.972	0.863	0.914	1.041	1.011	0.889	0.999996	0.533444	0.061149	0.995987	0.151642	0.671787	0.800627	0.991833	0.306769	1	1	1	1	1	1	1	1	1	664.9	679.6	620.8	567.7	646	574	9.83	2.14	3.43
Q8K0B2	Lysosomal cobalamin transport escort protein LMBD1 OS=Mus musculus OX=10090 GN=Lmbrd1 PE=1 SV=1	[K].KSVIEGVDEDSDLSDDEPSAYSA.[-]	1xTMTpro [K1]; 1xTMTpro [N-Term]; 1xPhospho [S14(100)]	2.91879e-08	0.000151108	1	1	1	1	Q8K0B2 [515-537]	Q8K0B2 1xPhospho [S528(100)]	1	3116.43	0.881	0.975	0.853	0.774	0.916	0.874	0.794	1.075	1.183	0.927754	0.992684	0.936322	0.66416	0.999498	0.693868	0.366722	0.989042	0.828656	1	1	1	1	1	1	1	1	1	442.3	389.5	431.2	377.1	342.5	405.3	19.48	11.66	4.39
Q6NZJ6	Eukaryotic translation initiation factor 4 gamma 1 OS=Mus musculus OX=10090 GN=Eif4g1 PE=1 SV=1	[K].KVEYTLGEESEAPGQR.[T]	1xTMTpro [K1]; 1xTMTpro [N-Term]	1.6255e-09	0.000151108	1	1	1	1	Q6NZJ6 [1421-1436]		1	2401.29	1.124	1.089	1.164	1.039	1.243	1.069	0.954	1.067	1.197	0.895727	0.99976	0.708086	0.999376	0.420651	0.844159	0.98959	0.994464	0.274852	1	1	1	1	1	1	1	1	1	426.5	479.5	464.5	496.7	443.1	530.2	15.09	4.73	6.03
Q8K0B2	Lysosomal cobalamin transport escort protein LMBD1 OS=Mus musculus OX=10090 GN=Lmbrd1 PE=1 SV=1	[K].KSVIEGVDEDSDLSDDEPSAYSA.[-]	1xTMTpro [K1]; 1xTMTpro [N-Term]; 2xPhospho [S11(100); S14(100)]	2.50575e-09	0.000151108	1	1	1	5	Q8K0B2 [515-537]	Q8K0B2 2xPhospho [S525(100); S528(100)]	1	3196.4	1.142	0.95	1.035	1.009	0.902	1.089	1.062	0.871	0.894	0.967773	0.999873	0.999895	0.995597	0.993346	1	0.999806	0.999498	1	1	1	1	1	1	1	1	1	1	1137.7	1299.7	1081.1	1177.2	1147.8	1025.7	29.83	24.88	16.05
Q3TSG4	RNA demethylase ALKBH5 OS=Mus musculus OX=10090 GN=Alkbh5 PE=1 SV=2	[R].KSYESSEDCPEAASSPTR.[K]	1xCarbamidomethyl [C9]; 1xTMTpro [K1]; 1xTMTpro [N-Term]; 1xPhospho [S15(100)]	1.85703e-09	0.000151108	1	1	3	6	Q3TSG4 [371-388]	Q3TSG4 1xCarbamidomethyl [C379]; 1xPhospho [S385(100)]	1	2689.23	1.023	0.95	0.847	0.958	0.917	0.891	1.008	1.083	0.957	0.999517	0.703108	0.0481022	0.718704	0.236503	0.425909	1	0.908846	0.920196	1	1	1	1	1	1	1	1	1	2799.3	2864	2660.6	2370	2682.6	2567.2	8.16	2.21	7.43
O55091	Protein IMPACT OS=Mus musculus OX=10090 GN=Impact PE=1 SV=2	[K].KTEEVEVESEEDPILEHPPENPVK.[T]	2xTMTpro [K1; K24]; 1xTMTpro [N-Term]; 1xPhospho [S9(100)]	7.68574e-10	0.000151108	1	1	1	4	O55091 [129-152]	O55091 1xPhospho [S137(100)]	1	3765.93	1.124	1.007	1.03	0.923	0.955	1.022	0.916	0.928	1.036	0.0648922	0.971948	0.989225	0.219687	0.447237	0.758198	0.563448	0.199776	0.993561	1	1	1	1	1	1	1	1	1	1049.7	1179.4	1057.2	1080.7	968.6	1003	7.07	3.37	4.58
Q80WJ7	Protein LYRIC OS=Mus musculus OX=10090 GN=Mtdh PE=1 SV=1	[R].KTEPSAWTQDTGDTNANGK.[D]	2xTMTpro [K1; K19]; 1xTMTpro [N-Term]	3.08533e-12	0.000151108	1	1	1	2	Q80WJ7 [313-331]		1	2933.54	0.846	0.905	0.876	1.103	1.076	0.968	1.218	1.228	0.976	0.157188	0.416941	0.126789	0.999784	0.980255	0.955165	0.297188	0.0410676	0.997788	1	1	1	1	1	1	1	1	1	973.8	823.8	881.6	853	1073.8	1047.6	10.11	10.16	2.27
Q05816	Fatty acid-binding protein 5 OS=Mus musculus OX=10090 GN=Fabp5 PE=1 SV=3	[R].KTETVCTFQDGALVQHQQWDGK.[E]	1xCarbamidomethyl [C6]; 2xTMTpro [K1; K22]; 1xTMTpro [N-Term]	1.02279e-14	0.000151108	1	1	1	40	Q05816 [82-103]	Q05816 1xCarbamidomethyl [C87]	1	3488.84	0.903	0.89	0.889	0.837	0.888	1	0.941	0.998	1.061	0.99909	1	0.99938	0.998791	0.99721	0.999465	0.998935	0.999995	1	1	1	1	1	1	1	1	1	1	17853.6	16114.6	15881.3	15876.6	14936.4	15851.7	23.05	15.7	21.52
P47738	Aldehyde dehydrogenase, mitochondrial OS=Mus musculus OX=10090 GN=Aldh2 PE=1 SV=1	[R].KTFPTVNPSTGEVICQVAEGNK.[E]	1xCarbamidomethyl [C15]; 2xTMTpro [K1; K22]; 1xTMTpro [N-Term]	3.71554e-08	0.000151108	1	1	1	1	P47738 [54-75]	P47738 1xCarbamidomethyl [C68]	1	3288.81	0.744	0.997	0.869	0.909	0.954	0.871	0.912	1.098	1.049	0.283087	0.999861	0.917155	0.990356	0.999812	0.821807	0.95765	0.975408	0.999347	1	1	1	1	1	1	1	1	1	272.6	202.9	271.8	236.8	247.8	259.9	25.9	10.62	6.11
P47738	Aldehyde dehydrogenase, mitochondrial OS=Mus musculus OX=10090 GN=Aldh2 PE=1 SV=1	[R].KTFPTVNPSTGEVICQVAEGNKEDVDK.[A]	1xCarbamidomethyl [C15]; 3xTMTpro [K1; K22; K27]; 1xTMTpro [N-Term]	2.59057e-09	0.000151108	1	1	1	1	P47738 [54-80]	P47738 1xCarbamidomethyl [C68]	2	4179.27	1.086	0.956	1.073	1.084	1.009	1.123	1.134	0.94	0.931	0.240978	0.932283	0.374094	0.219036	0.695613	0.864565	0.66619	0.989946	0.916661	1	1	1	1	1	1	1	1	1	195	211.7	186.4	209.3	211.4	196.7	12.47	1.77	8.99
O55047	Serine/threonine-protein kinase tousled-like 2 OS=Mus musculus OX=10090 GN=Tlk2 PE=1 SV=2	[R].KSVSTSSPAGAAIASTSGASNNSSSN.[-]	1xTMTpro [K1]; 1xTMTpro [N-Term]	2.97604e-13	0.000151108	1	1	1	4	O55047 [693-718]		1	2948.51	1.19	1.274	1.241	1.125	1.183	0.974	0.883	0.953	1.052	0.409496	0.124455	0.115091	0.781487	0.37928	1	0.667647	0.958476	0.973157	1	1	1	1	1	1	1	1	1	721.9	858.8	919.7	895.7	812.1	854	12.07	2.27	8.71
Q9QZL0	Receptor-interacting serine/threonine-protein kinase 3 OS=Mus musculus OX=10090 GN=Ripk3 PE=1 SV=2	[K].LADFGLSTFQGGSQSGSGSGSGSR.[D]	1xTMTpro [N-Term]	5.25565e-12	0.000151108	1	1	1	1	Q9QZL0 [159-182]		0	2551.23	1.157	1.05	1.013	0.981	1.048	0.964	0.934	1.035	1.069	0.868119	0.989669	0.99964	0.699972	0.999991	0.999571	0.950037	0.999985	0.774436	1	1	1	1	1	1	1	1	1	305.3	353.3	320.6	309.1	299.3	320	14.88	2.18	2.71
Q9DBU3	Serine/threonine-protein kinase RIO3 OS=Mus musculus OX=10090 GN=Riok3 PE=1 SV=3	[R].KVHPFEDSDSSEDEVDWQDTR.[D]	1xTMTpro [K1]; 1xTMTpro [N-Term]; 3xPhospho [S8(100); S10(100); S11(100)]	1.42284e-09	0.000151108	1	1	1	4	Q9DBU3 [118-138]	Q9DBU3 3xPhospho [S125(100); S127(100); S128(100)]	1	3369.39	1.078	1.024	0.935	0.922	1.016	0.913	0.901	1.087	1.102	0.980958	0.999876	0.98596	0.721647	0.998919	0.947378	0.588808	0.999751	0.893662	1	1	1	1	1	1	1	1	1	1625.9	1753	1664.1	1520.1	1499.4	1652.3	1.64	6.04	7.25
Q9JMA1	Ubiquitin carboxyl-terminal hydrolase 14 OS=Mus musculus OX=10090 GN=Usp14 PE=1 SV=3	[K].KVNQQPNANDK.[N]	2xTMTpro [K1; K11]; 1xTMTpro [N-Term]	6.05439e-09	0.000151108	1	1	1	10	Q9JMA1 [381-391]		1	2168.26	0.769	1.003	0.925	0.954	1.002	0.923	0.951	1.083	1.05	0.12165	0.998315	0.989811	0.999748	0.999891	0.912499	0.982091	0.958599	0.995322	1	1	1	1	1	1	1	1	1	4167.5	3204.6	4178.7	3855.6	3975.1	4174.6	14.66	9.91	5.02
Q9Z277	Tyrosine-protein kinase BAZ1B OS=Mus musculus OX=10090 GN=Baz1b PE=1 SV=2	[R].LADDEGDSDSESVGQSR.[G]	1xTMTpro [N-Term]; 1xPhospho [S8(100)]	1.39935e-09	0.000151108	1	1	3	10	Q9Z277 [1457-1473]	Q9Z277 1xPhospho [S1464(100)]	0	2150.9	0.956	0.863	1.021	0.889	1.112	1.184	1.03	1.089	1.251	0.998951	0.98235	0.999974	0.997652	0.992997	0.954261	0.999862	0.998792	0.918254	1	1	1	1	1	1	1	1	1	2386.8	2281.9	2059	2437.8	2121	2654.2	3.05	8.59	18.46
O09106	Histone deacetylase 1 OS=Mus musculus OX=10090 GN=Hdac1 PE=1 SV=1	[R].IACEEEFSDSDEEGEGGRK.[N]	1xCarbamidomethyl [C3]; 1xTMTpro [K19]; 1xTMTpro [N-Term]; 2xPhospho [S8(100); S10(100)]	1.35729e-08	0.000151108	1	1	1	23	O09106 [414-432]	O09106 1xCarbamidomethyl [C416]; 2xPhospho [S421(100); S423(100)]	1	2912.22	1.105	1.001	1.079	1.064	0.971	1.079	1.063	0.9	0.913	0.290486	0.946683	0.981402	0.568956	0.99997	0.99995	0.960721	0.995186	0.669637	1	1	1	1	1	1	1	1	1	9032.8	9985.8	9040.3	9750.6	9608.3	8773	8.69	3.04	6.32
O09106	Histone deacetylase 1 OS=Mus musculus OX=10090 GN=Hdac1 PE=1 SV=1	[R].IACEEEFSDSDEEGEGGRK.[N]	1xCarbamidomethyl [C3]; 1xTMTpro [K19]; 1xTMTpro [N-Term]; 1xPhospho [S8(100)]	1.30197e-08	0.000151108	1	1	3	3	O09106 [414-432]	O09106 1xCarbamidomethyl [C416]; 1xPhospho [S421(100)]	1	2832.25	1.041	0.916	1.003	0.924	0.927	1.094	1.008	0.924	1.003	1	0.950944	0.999999	0.999997	0.999824	0.928945	0.971877	0.999277	0.999989	1	1	1	1	1	1	1	1	1	1386.8	1443.6	1270.9	1390.8	1281.4	1285.3	3.93	7.37	3.6
O09106	Histone deacetylase 1 OS=Mus musculus OX=10090 GN=Hdac1 PE=1 SV=1	[R].IACEEEFSDSDEEGEGGR.[K]	1xCarbamidomethyl [C3]; 1xTMTpro [N-Term]; 1xPhospho [S10(100)]	4.69058e-08	0.000151108	1	1	2	6	O09106 [414-431]	O09106 1xCarbamidomethyl [C416]; 1xPhospho [S423(100)]	0	2399.95	0.941	0.993	1.009	0.976	1.016	1.016	0.983	1.007	1.041	0.918579	0.999985	1	1	0.974728	0.999992	0.999998	0.977522	0.981221	1	1	1	1	1	1	1	1	1	1893.1	1781.2	1879.1	1909.4	1847.6	1923.2	7.24	7.89	1.21
Q91WQ5	TAF5-like RNA polymerase II p300/CBP-associated factor-associated factor 65 kDa subunit 5L OS=Mus musculus OX=10090 GN=Taf5l PE=2 SV=1	[R].LACDTLEEEENEEDNTGTEMK.[I]	1xCarbamidomethyl [C3]; 1xTMTpro [K21]; 1xTMTpro [N-Term]	5.11184e-10	0.000151108	1	1	1	1	Q91WQ5 [316-336]	Q91WQ5 1xCarbamidomethyl [C318]	0	3065.41	1.054	1.129	1.096	1.122	1.151	0.971	0.994	1.05	1.026	0.5739	0.0339655	0.636561	0.0247672	0.0107867	0.381385	0.999959	0.144141	0.995505	1	1	1	1	0.785814	1	1	1	1	279.5	294.6	315.5	306.3	313.6	321.6	3.15	3.95	2.34
P70288	Histone deacetylase 2 OS=Mus musculus OX=10090 GN=Hdac2 PE=1 SV=1	[R].IACDEEFSDSEDEGEGGRR.[N]	1xCarbamidomethyl [C3]; 1xTMTpro [N-Term]; 2xPhospho [S8(100); S10(100)]	1.29118e-08	0.000151108	1	1	1	51	P70288 [415-433]	P70288 1xCarbamidomethyl [C417]; 2xPhospho [S422(100); S424(100)]	1	2622	1.035	1.087	1.052	1.052	1.132	0.967	0.967	1.076	1.076	0.991416	0.705448	0.375338	0.841252	0.151926	0.98875	0.999767	0.985996	0.66931	1	1	1	1	1	1	1	1	1	17037.4	17634.2	18526.6	17921.4	17914.9	19283	4.92	2.24	4.88
O55131	Septin-7 OS=Mus musculus OX=10090 GN=Septin7 PE=1 SV=1	[K].LAAVTYNGVDNNK.[N]	1xTMTpro [K13]; 1xTMTpro [N-Term]	8.85383e-10	0.000151108	1	1	1	3	O55131 [313-325]		0	1987.11	1.203	1.012	1.165	1.084	1.126	1.151	1.071	0.967	1.039	0.975539	0.999998	0.98825	0.999993	0.993192	0.97704	1	1	0.982054	1	1	1	1	1	1	1	1	1	881.7	1060.6	892.4	1027.3	955.6	992.9	23.6	12.36	9.4
Q6PGL7	WASH complex subunit 2 OS=Mus musculus OX=10090 GN=Washc2 PE=1 SV=1	[R].LAAQESSEAEDVTVDR.[G]	1xTMTpro [N-Term]	1.26284e-10	0.000151108	1	1	1	3	Q6PGL7 [1043-1058]		0	2024.01	1.315	1.187	1.197	1.135	1.233	1.008	0.956	1.03	1.086	0.605848	0.990711	0.604343	0.99492	0.841762	0.896091	1	0.997244	0.982662	1	1	1	1	1	1	1	1	1	819	1076.8	972.2	980.5	929.7	1009.5	22.5	4.26	15.71
Q9EQC8	Papillary Renal Cell carcinoma (Translocation-associated) OS=Mus musculus OX=10090 GN=Prcc PE=1 SV=1	[R].IAAPELQKGDSDSEEDEPAK.[K]	2xTMTpro [K8; K20]; 1xTMTpro [N-Term]; 1xPhospho [S11(100)]	4.80917e-08	0.000151108	1	1	1	1	Q9EQC8 [147-166]	Q9EQC8 1xPhospho [S157(100)]	1	3121.58	1.397	0.98	1.143	1.229	0.997	1.166	1.254	0.872	0.811	0.210207	0.99201	0.999586	0.909187	0.998325	0.949666	0.636839	0.978561	0.726741	1	1	1	1	1	1	1	1	1	690.8	964.7	677.1	789.3	848.8	688.5	19.63	6.39	4.12
P15066	Transcription factor JunD OS=Mus musculus OX=10090 GN=Jund PE=1 SV=1	[R].LAALKDEPQTVPDVPSFGDSPPLSPIDMDTQER.[I]	1xTMTpro [K5]; 1xTMTpro [N-Term]; 2xPhospho [S20(100); S24(100)]	7.37248e-10	0.000151108	1	1	3	5	P15066 [230-262]	P15066 2xPhospho [S249(100); S253(100)]	1	4334.08	1.047	1.132	1.025	0.983	1.026	0.905	0.868	1.001	1.044	0.996479	0.775069	0.999971	0.998033	0.999999	0.857456	0.54318	0.999778	0.999389	1	1	1	1	1	1	1	1	1	1714.3	1794.7	1941.3	1757.3	1684.6	1758.6	5.12	4.93	10.36
P15066	Transcription factor JunD OS=Mus musculus OX=10090 GN=Jund PE=1 SV=1	[R].LAALKDEPQTVPDVPSFGDSPPLSPIDMDTQER.[I]	1xTMTpro [K5]; 1xTMTpro [N-Term]; 1xPhospho [S24(100)]	2.9843e-09	0.000151108	1	1	1	1	P15066 [230-262]	P15066 1xPhospho [S253(100)]	1	4254.12	1.252	0.956	1.13	0.87	1.012	1.181	0.91	0.896	1.163	0.524053	0.976505	0.847844	0.963992	0.999804	0.461218	1	0.718792	0.993536	1	1	1	1	1	1	1	1	1	325.7	407.7	311.5	367.9	283.5	329.6	6.82	8.89	14.08
Q9D6Z1	Nucleolar protein 56 OS=Mus musculus OX=10090 GN=Nop56 PE=1 SV=2	[R].LAALALASSENSSTPEECEEVNEK.[S]	1xCarbamidomethyl [C18]; 1xTMTpro [K24]; 1xTMTpro [N-Term]; 3xPhospho [S12(100); S13(100); T14(100)]	1.67122e-08	0.000151108	1	1	2	3	Q9D6Z1 [454-477]	Q9D6Z1 1xCarbamidomethyl [C471]; 3xPhospho [S465(100); S466(100); T467(100)]	0	3426.5	1.023	0.825	0.763	0.81	0.886	0.924	0.981	1.162	1.094	0.998745	0.204338	0.230495	0.0825042	0.217672	0.999999	0.990818	1	0.987351	1	1	1	1	1	1	1	1	1	1439.4	1472.3	1187.8	1098	1165.7	1275.7	10.48	11.82	1.31
Q9D6Z1	Nucleolar protein 56 OS=Mus musculus OX=10090 GN=Nop56 PE=1 SV=2	[R].LAALALASSENSSTPEECEEVNEK.[S]	1xCarbamidomethyl [C18]; 1xTMTpro [K24]; 1xTMTpro [N-Term]; 2xPhospho [S13(100); T14(100)]	1.13964e-08	0.000151108	1	1	1	2	Q9D6Z1 [454-477]	Q9D6Z1 1xCarbamidomethyl [C471]; 2xPhospho [S466(100); T467(100)]	0	3346.53	0.96	0.948	0.962	0.875	0.937	1.014	0.923	0.974	1.07	0.999731	0.989708	0.85418	0.66316	0.985558	0.992453	0.933241	0.994971	0.945539	1	1	1	1	1	1	1	1	1	690.7	663.3	655.1	664.3	604.6	647.1	10.36	9.49	0.29
Q9D6Z1	Nucleolar protein 56 OS=Mus musculus OX=10090 GN=Nop56 PE=1 SV=2	[R].LAALALASSENSSTPEECEEVNEK.[S]	1xCarbamidomethyl [C18]; 1xTMTpro [K24]; 1xTMTpro [N-Term]	1.7764e-10	0.000151108	1	1	1	3	Q9D6Z1 [454-477]	Q9D6Z1 1xCarbamidomethyl [C471]	0	3186.6	1.306	0.942	1.129	1.007	0.859	1.198	1.068	0.761	0.853	0.257984	0.99986	0.982974	0.981305	0.999128	0.93865	0.934758	0.905426	0.900416	1	1	1	1	1	1	1	1	1	752	982.1	708.6	849	756.9	645.8	12.69	14.82	3.66
P16054	Protein kinase C epsilon type OS=Mus musculus OX=10090 GN=Prkce PE=1 SV=1	[K].LAAGAESPQPASGNSPSEDDR.[S]	1xTMTpro [N-Term]	1.58542e-09	0.000151108	1	1	1	2	P16054 [323-343]		0	2360.13	1.112	0.967	1.07	1.039	1.048	1.106	1.074	0.98	1.009	0.0355219	0.828095	0.316448	0.695129	0.415281	0.0487615	0.155941	0.999923	0.995059	1	1	1	1	1	1	1	1	1	468.6	521.2	453.3	501.2	486.7	491	6.6	1.73	2.21
Q62351	Transferrin receptor protein 1 OS=Mus musculus OX=10090 GN=Tfrc PE=1 SV=1	[K].LAADEEENADNNMK.[A]	1xTMTpro [K14]; 1xTMTpro [N-Term]	3.68476e-11	0.000151108	1	1	1	12	Q62351 [40-53]		0	2172.07	1.007	0.793	0.821	0.803	0.82	1.036	1.013	0.999	1.021	1	0.0162694	0.0524727	0.0283564	0.034954	0.979121	0.999344	0.999854	0.999995	1	0.75102	1	1	1	1	1	1	1	5144.3	5178.3	4077.3	4222.3	4130.1	4217.6	12.89	10.74	1.29
Q9CXI0	2-methoxy-6-polyprenyl-1,4-benzoquinol methylase, mitochondrial OS=Mus musculus OX=10090 GN=Coq5 PE=1 SV=2	[K].KYQNEEDSLGGSLATVCDINR.[E]	1xCarbamidomethyl [C17]; 1xTMTpro [K1]; 1xTMTpro [N-Term]	3.3161e-13	0.000151108	1	1	1	4	Q9CXI0 [154-174]	Q9CXI0 1xCarbamidomethyl [C170]	1	2977.52	1.073	0.98	0.974	0.897	1.015	0.994	0.916	1.042	1.132	0.994602	0.962998	1	0.637299	0.985191	0.972993	0.96883	0.99027	0.934704	1	1	1	1	1	1	1	1	1	1967.4	2111	1927.1	1915.8	1764.4	1996.6	9.77	3.07	10.29
E9Q4N7	AT-rich interactive domain-containing protein 1B OS=Mus musculus OX=10090 GN=Arid1b PE=1 SV=2	[R].KVPGSSEPFMTQGQVPNSGMQDMYNQSPSGAMSNLGMGQR.[Q]	1xTMTpro [K1]; 1xTMTpro [N-Term]	6.57986e-12	0.000151108	1	1	1	2	E9Q4N7 [1344-1383]		1	4839.29	1.107	1.222	1.076	1.093	1.186	0.881	0.895	1.102	1.085	0.978155	0.55586	0.610307	0.872955	0.469584	0.999999	0.988837	0.999825	0.969742	1	1	1	1	1	1	1	1	1	534.3	591.4	653.1	575.2	584.2	633.6	5.64	7.9	12.24
Q8BWM0	Prostaglandin E synthase 2 OS=Mus musculus OX=10090 GN=Ptges2 PE=1 SV=3	[R].KVPILVAQEGDSLQQLNDSSVIISALK.[T]	2xTMTpro [K1; K27]; 1xTMTpro [N-Term]	2.40363e-12	0.000151108	1	1	1	1	Q8BWM0 [146-172]		1	3778.21	1.122	1.104	1.07	0.914	1.136	0.969	0.828	1.062	1.243	0.910664	0.877117	0.85071	0.995665	0.869304	1	0.626508	1	0.615327	1	1	1	1	1	1	1	1	1	221	247.9	243.9	236.5	202	251.1	4.31	5.18	8.78
Q8CAQ8	MICOS complex subunit Mic60 OS=Mus musculus OX=10090 GN=Immt PE=1 SV=1	[K].KVQAAQSEAK.[V]	2xTMTpro [K1; K10]; 1xTMTpro [N-Term]	3.30689e-08	0.000151108	1	1	1	1	Q8CAQ8 [343-352]		1	1972.2	1.022	1.057	1.06	1.014	0.955	1.003	0.96	0.901	0.942	0.996261	1	0.999979	0.954562	0.216346	0.999998	0.938401	0.169309	0.61033	1	1	1	1	1	1	1	1	1	528.1	539.6	558.1	559.7	535.6	504.5	8.75	1.55	4.08
P39447	Tight junction protein ZO-1 OS=Mus musculus OX=10090 GN=Tjp1 PE=1 SV=2	[K].KVQIPVSHPDPEPVSDNEDDSYDEEVHDPR.[A]	1xTMTpro [K1]; 1xTMTpro [N-Term]; 1xPhospho [S21(98)]	8.63551e-10	0.000151108	1	1	2	2	P39447 [111-140]	P39447 1xPhospho [S131(98)]	1	4132.93	1.087	1.04	1.042	1.011	1.05	1.002	0.972	1.007	1.039	0.981762	0.995475	0.929345	0.972496	1	0.997311	0.812452	0.937416	0.967699	1	1	1	1	1	1	1	1	1	730.2	793.9	759.2	760.9	738	766.5	5.65	5.44	7.25
P39447	Tight junction protein ZO-1 OS=Mus musculus OX=10090 GN=Tjp1 PE=1 SV=2	[K].KVQIPVSHPDPEPVSDNEDDSYDEEVHDPR.[A]	1xTMTpro [K1]; 1xTMTpro [N-Term]; 2xPhospho [S15(98.5); S21(98.5)]	1.38391e-10	0.000151108	1	1	1	4	P39447 [111-140]	P39447 2xPhospho [S125(98.5); S131(98.5)]	1	4212.89	1.137	1.106	1.151	1.019	1.155	1.04	0.921	1.004	1.133	0.937526	0.990707	0.999662	0.99993	0.999242	0.999635	0.964726	1	0.992771	1	1	1	1	1	1	1	1	1	1048.3	1192.2	1159.7	1206.1	1068.6	1211.2	24.31	11.3	6.54
Q9Z0U1	Tight junction protein ZO-2 OS=Mus musculus OX=10090 GN=Tjp2 PE=1 SV=2	[R].KVQVAPLQGSPPLSHDDR.[G]	1xTMTpro [K1]; 1xTMTpro [N-Term]; 1xPhospho [S10(100)]	2.00147e-09	0.000151108	1	1	1	10	Q9Z0U1 [98-115]	Q9Z0U1 1xPhospho [S107(100)]	1	2632.41	0.923	1.018	1.005	0.99	1.154	0.988	0.973	1.148	1.165	0.958267	0.998461	0.908883	0.999998	0.803748	0.988308	0.995528	0.999823	0.752447	1	1	1	1	1	1	1	1	1	3061.7	2824.6	3116	3077.7	3031.9	3533.3	4.89	4.39	5.33
Q9QYH6	Melanoma-associated antigen D1 OS=Mus musculus OX=10090 GN=Maged1 PE=1 SV=1	[R].KVNNLNVEENNSGDQR.[R]	1xTMTpro [K1]; 1xTMTpro [N-Term]	5.63309e-11	0.000151108	1	1	1	5	Q9QYH6 [246-261]		1	2438.29	1.182	1.128	1.156	1.083	1.183	1.025	0.96	1.024	1.093	0.795843	0.821085	0.562821	0.980984	0.652198	0.996345	0.993348	0.999983	0.950848	1	1	1	1	1	1	1	1	1	1972.9	2332.8	2225.6	2280.9	2136.2	2334.8	14.62	4.01	14.29
Q571B6	WASP homolog-associated protein with actin, membranes and microtubules OS=Mus musculus OX=10090 GN=Whamm PE=1 SV=2	[K].KVSADSEEDNDEPSPTEWDR.[-]	1xTMTpro [K1]; 1xTMTpro [N-Term]; 1xPhospho [S6(100)]	1.13964e-08	0.000151108	1	1	1	2	Q571B6 [774-793]	Q571B6 1xPhospho [S779(100)]	1	2994.35	1.269	1.265	1.286	1.157	1.158	1.016	0.915	0.901	1.001	0.252887	0.496976	0.407389	0.889706	0.609124	0.999974	0.970938	0.998865	0.992439	1	1	1	1	1	1	1	1	1	648.8	823.4	821	834.1	751	751.5	13.5	7.63	7.59
Q80XU3	Nuclear ubiquitous casein and cyclin-dependent kinase substrate 1 OS=Mus musculus OX=10090 GN=Nucks1 PE=1 SV=1	[R].KVVDYSQFQESDDADEDYGR.[D]	1xTMTpro [K1]; 1xTMTpro [N-Term]; 1xPhospho [S11(100)]	6.08809e-10	0.000151108	1	1	1	102	Q80XU3 [9-28]	Q80XU3 1xPhospho [S19(100)]	1	3054.39	1.554	1.763	1.603	1.414	1.502	0.909	0.802	0.937	1.062	0.324294	0.239472	0.614768	0.751968	0.509666	0.966862	0.902855	0.999961	0.99765	1	1	1	1	1	1	1	1	1	40338.7	62705.8	71114.3	64662.3	57031	60590.7	26.85	9.38	16.93
Q80XU3	Nuclear ubiquitous casein and cyclin-dependent kinase substrate 1 OS=Mus musculus OX=10090 GN=Nucks1 PE=1 SV=1	[R].KVVDYSQFQESDDADEDYGRDSGPPAK.[K]	2xTMTpro [K1; K27]; 1xTMTpro [N-Term]; 1xPhospho [S11(100)]	5.24108e-10	0.000151108	1	1	1	3	Q80XU3 [9-35]	Q80XU3 1xPhospho [S19(100)]	2	4010.91	2.202	1.096	1.396	1.198	1.208	1.273	1.093	0.865	1.008	0.2273	0.99663	0.998275	0.99777	0.999295	0.947823	1	0.973236	0.999999	1	1	1	1	1	1	1	1	1	1212.7	2670	1329.5	1692.4	1453	1464.8	55.56	14.39	32
P84099	Large ribosomal subunit protein eL19 OS=Mus musculus OX=10090 GN=Rpl19 PE=1 SV=1	[K].KVWLDPNETNEIANANSR.[Q]	1xTMTpro [K1]; 1xTMTpro [N-Term]	5.75949e-09	0.000151108	1	1	1	1	P84099 [21-38]		1	2679.43	1.495	0.641	0.682	0.64	0.822	1.064	0.999	1.204	1.283	0.820716	0.999669	0.999998	0.999949	1	0.998603	0.999999	0.999985	0.99999	1	1	1	1	1	1	1	1	1	376.7	563.2	241.6	257.1	241.3	309.5	50.47	30.89	44.68
P05132	cAMP-dependent protein kinase catalytic subunit alpha OS=Mus musculus OX=10090 GN=Prkaca PE=1 SV=3	[K].KWETPSQNTAQLDQFDR.[I]	1xTMTpro [K1]; 1xTMTpro [N-Term]	7.51706e-12	0.000151108	1	1	1	5	P05132 [30-46]		1	2672.39	0.883	0.802	0.834	0.815	0.828	1.041	1.016	0.992	1.016	0.519679	0.0421321	0.187894	0.0617551	0.29856	0.932562	0.999889	0.999413	0.903398	1	1	1	1	1	1	1	1	1	3249.9	2869.1	2606.3	2711.9	2647.4	2690.1	8.71	6.05	4.35
E9Q512	Thyroid hormone receptor interactor 11 OS=Mus musculus OX=10090 GN=Trip11 PE=1 SV=1	[R].KYEQTVQELSSACSPDTSALQLEQER.[L]	1xCarbamidomethyl [C13]; 1xTMTpro [K1]; 1xTMTpro [N-Term]	2.485e-12	0.000151108	1	1	1	1	E9Q512 [735-760]	E9Q512 1xCarbamidomethyl [C747]	1	3605.82	1.099	1.041	1.054	0.993	1.066	1.012	0.954	1.012	1.074	0.137361	0.546361	0.171725	0.894753	0.363573	0.94471	0.981443	0.99378	0.900623	1	1	1	1	1	1	1	1	1	201.3	221.2	209.4	212	199.8	214.5	10.96	1.29	6.3
Q8BMS1	Trifunctional enzyme subunit alpha, mitochondrial OS=Mus musculus OX=10090 GN=Hadha PE=1 SV=1	[R].KYESAYGTQFTPCQLLLDHANNSSK.[K]	1xCarbamidomethyl [C13]; 2xTMTpro [K1; K25]; 1xTMTpro [N-Term]	1.4268e-14	0.000151108	1	1	1	5	Q8BMS1 [735-759]	Q8BMS1 1xCarbamidomethyl [C747]	1	3784.98	0.783	0.8	0.744	0.774	1.03	0.929	0.967	1.385	1.331	0.807289	0.944763	0.946182	0.643598	0.999992	1	0.982216	0.90747	0.567396	1	1	1	1	1	1	1	1	1	1479.9	1159.4	1183.9	1100.3	1145.1	1524.1	15.06	6.93	8.73
Q80XU3	Nuclear ubiquitous casein and cyclin-dependent kinase substrate 1 OS=Mus musculus OX=10090 GN=Nucks1 PE=1 SV=1	[R].KVVDYSQFQESDDADEDYGR.[D]	1xTMTpro [K1]; 1xTMTpro [N-Term]	1.9904e-11	0.000151108	1	1	1	4	Q80XU3 [9-28]		1	2974.42	0.746	0.688	1.008	0.779	0.878	1.466	1.133	0.871	1.126	0.956056	0.80434	1	0.994207	1	0.795136	0.974105	1	0.991	1	1	1	1	1	1	1	1	1	2389.2	1783	1642.8	2407.8	1862.1	2097.4	14.26	14.58	15.82
P23249	Putative helicase MOV-10 OS=Mus musculus OX=10090 GN=Mov10 PE=1 SV=2	[K].LDLQQGQDLLQGLSKLSPSTSGPR.[R]	1xTMTpro [K15]; 1xTMTpro [N-Term]; 1xPhospho [S/T]	2.71568e-10	0.000151108	1	1	2	2	P23249 [954-977]		1	3226.73	1.327	0.987	1.028	0.935	1.012	1.041	0.946	0.985	1.083	0.304004	0.935661	0.999971	0.805958	0.97486	0.877447	0.999284	0.939465	0.994116	1	1	1	1	1	1	1	1	1	484.4	642.9	478.3	497.9	452.7	490.3	24.93	8.52	10.3
O88487	Cytoplasmic dynein 1 intermediate chain 2 OS=Mus musculus OX=10090 GN=Dync1i2 PE=1 SV=1	[R].LDLWNLNNDTEVPTASISVEGNPALNR.[V]	1xTMTpro [N-Term]	4.94447e-10	0.000151108	1	1	1	2	O88487 [523-549]		0	3256.68	0.914	0.885	0.923	0.92	1.032	1.043	1.039	1.118	1.122	0.959132	0.886112	0.995914	0.847567	1	0.99045	0.999999	0.993653	0.825606	1	1	1	1	1	1	1	1	1	513.3	469	454.2	473.9	472.1	529.8	5.76	4.46	6.88
O88844	Isocitrate dehydrogenase [NADP] cytoplasmic OS=Mus musculus OX=10090 GN=Idh1 PE=1 SV=2	[K].LDNNTELSFFAK.[A]	1xTMTpro [K12]; 1xTMTpro [N-Term]	1.51238e-08	0.000151108	1	1	1	2	O88844 [346-357]		0	2007.1	0.931	0.946	0.955	1.001	1.048	1.009	1.058	1.098	1.047	0.478491	0.578065	0.761458	0.995204	0.999968	0.999369	0.846307	0.663428	0.981229	1	1	1	1	1	1	1	1	1	866.3	806.1	819.7	827.4	867.3	908.2	4.48	3.5	1.75
Q0GNC1	Inverted formin-2 OS=Mus musculus OX=10090 GN=Inf2 PE=1 SV=1	[K].LGPQDSDPTEANLESAEPELCIR.[L]	1xCarbamidomethyl [C21]; 1xTMTpro [N-Term]	9.48967e-09	0.000151108	1	1	1	1	Q0GNC1 [18-40]	Q0GNC1 1xCarbamidomethyl [C38]	0	2845.38	0.972	0.952	1.081	1.006	0.922	1.136	1.057	0.853	0.916	0.999947	1	0.907349	0.999944	0.837962	0.890964	0.999985	0.310729	0.915387	1	1	1	1	1	1	1	1	1	239.4	232.6	227.9	258.9	241	220.8	5.36	6.82	8.25
O70494	Transcription factor Sp3 OS=Mus musculus OX=10090 GN=Sp3 PE=1 SV=2	[K].IGPPSPGDDDEEAAVAAAAGVPAAAAGATGDLASAQLGGAPNR.[W]	1xTMTpro [N-Term]; 1xPhospho [S5(100)]	1.39161e-11	0.000151108	1	1	1	3	O70494 [68-110]	O70494 1xPhospho [S72(100)]	0	4211.02	1.111	1.118	1.194	1.235	1.206	1.068	1.105	1.01	0.976	0.446937	0.241091	0.0143238	0.00241	0.00603553	0.537676	0.121765	0.994366	0.991579	1	1	0.629344	0.492219	0.58682	1	1	1	1	442	491.2	494.1	527.6	546	533	2.88	3.83	6.75
Q8BQ30	Phostensin OS=Mus musculus OX=10090 GN=Ppp1r18 PE=1 SV=1	[K].LGLPPGEGSPVPGNAEAGPPDPDESAVLLEAIGPVHQNR.[F]	1xTMTpro [N-Term]	1.33119e-09	0.000151108	1	1	1	3	Q8BQ30 [51-89]		0	4158.14	1.022	1.051	0.993	0.951	1.087	0.945	0.905	1.095	1.143	0.999999	0.981682	0.976188	0.97017	0.961749	1	0.710767	0.999999	0.638173	1	1	1	1	1	1	1	1	1	221.8	226.7	233	220.2	210.9	241	4.83	3.41	10.26
Q9EP97	Sentrin-specific protease 3 OS=Mus musculus OX=10090 GN=Senp3 PE=1 SV=1	[R].LGLLGALMAEDGMRGSPPVPSGPPMEEDGLR.[W]	1xTMTpro [N-Term]; 1xPhospho [S16(100)]	8.75614e-11	0.000151108	1	1	1	1	Q9EP97 [191-221]	Q9EP97 1xPhospho [S206(100)]	1	3533.72	1.365	1.054	1.181	1.082	1.018	1.12	1.026	0.862	0.941	0.25247	1	0.812402	0.999999	0.999946	0.78593	0.999992	0.709088	0.99971	1	1	1	1	1	1	1	1	1	224.2	306	236.4	264.8	242.5	228.3	26.58	8.62	7.99
P11499	Heat shock protein HSP 90-beta OS=Mus musculus OX=10090 GN=Hsp90ab1 PE=1 SV=3	[K].LGLGIDEDEVTAEEPSAAVPDEIPPLEGDEDASRMEEVD.[-]	1xTMTpro [N-Term]; 1xPhospho [S33(100)]	5.40347e-08	0.000151108	1	1	1	1	P11499 [686-724]	P11499 1xPhospho [S718(100)]	1	4523.04	1.171	1.081	1.066	1.139	1.01	0.985	1.054	0.948	0.887	0.564905	0.971214	0.999076	0.788457	0.999984	0.998403	0.993495	0.999944	0.860262	1	1	1	1	1	1	1	1	1	140.8	164.9	152.2	150	160.4	142.2	19.75	3.32	3.39
P11499	Heat shock protein HSP 90-beta OS=Mus musculus OX=10090 GN=Hsp90ab1 PE=1 SV=3	[K].LGLGIDEDEVTAEEPSAAVPDEIPPLEGDEDASRMEEVD.[-]	1xTMTpro [N-Term]	1.15877e-08	0.000151108	1	1	1	1	P11499 [686-724]		1	4443.07	1.121	1.001	1.046	0.96	0.946	1.044	0.959	0.905	0.985	0.830779	0.891572	0.980906	0.824511	0.173443	0.998843	0.999981	0.441548	0.73764	1	1	1	1	1	1	1	1	1	297.5	333.5	297.9	311.1	285.6	281.4	10.8	6.43	4.34
P11499	Heat shock protein HSP 90-beta OS=Mus musculus OX=10090 GN=Hsp90ab1 PE=1 SV=3	[K].LGLGIDEDEVTAEEPSAAVPDEIPPLEGDEDASR.[M]	1xTMTpro [N-Term]	5.90512e-12	0.000151108	1	1	1	11	P11499 [686-719]		0	3839.85	1.147	1.048	1.101	1.029	1.112	1.051	0.983	1.01	1.08	0.50581	0.999999	0.888813	0.9999	0.955375	0.857244	0.999988	0.999897	0.889323	1	1	1	1	1	1	1	1	1	2935.7	3366.4	3075.3	3231.3	3022.3	3263	10.75	4.99	3.54
P07901	Heat shock protein HSP 90-alpha OS=Mus musculus OX=10090 GN=Hsp90aa1 PE=1 SV=4	[K].LGLGIDEDDPTVDDTSAAVTEEMPPLEGDDDTSR.[M]	1xTMTpro [N-Term]	1.28404e-10	0.000151108	1	1	1	6	P07901 [695-728]		0	3879.78	0.976	0.952	0.903	0.871	1.1	0.948	0.915	1.218	1.262	0.999924	1	0.999962	0.935789	0.992512	0.99994	0.930708	0.973403	0.691188	1	1	1	1	1	1	1	1	1	1649.8	1610.7	1571.4	1489.1	1437.6	1814	5.21	6.06	9.45
B2RWS6	Histone acetyltransferase p300 OS=Mus musculus OX=10090 GN=Ep300 PE=1 SV=2	[K].LGLGLDDESNNQQAAATQSPGDSR.[R]	1xTMTpro [N-Term]	3.18094e-13	0.000151108	1	1	1	2	B2RWS6 [1707-1730]		0	2748.34	0.978	1.036	1.079	1.037	1.05	1.041	1.001	0.974	1.012	0.987309	0.848022	0.0863021	0.766921	0.523598	0.461139	0.999976	0.794204	0.997564	1	1	1	1	1	1	1	1	1	339.9	332.5	352.2	366.6	352.6	356.9	2.66	0.85	1.41
Q9D0M1	Phosphoribosyl pyrophosphate synthase-associated protein 1 OS=Mus musculus OX=10090 GN=Prpsap1 PE=1 SV=1	[R].LGLAVIHGEAQCTELDMDDGRHSPPMVK.[N]	1xCarbamidomethyl [C12]; 1xTMTpro [K28]; 1xTMTpro [N-Term]; 1xPhospho [S23(100)]	6.57986e-12	0.000151108	1	1	1	21	Q9D0M1 [193-220]	Q9D0M1 1xCarbamidomethyl [C204]; 1xPhospho [S215(100)]	1	3764.85	1.169	1.194	1.19	1.175	1.324	0.997	0.984	1.113	1.127	0.700291	0.466581	0.162556	0.580438	0.157911	0.967664	0.999936	1	0.911613	1	1	1	1	1	1	1	1	1	2331	2725.5	2782.1	2774.8	2738.4	3087	9.7	2.58	9.59
P50136	2-oxoisovalerate dehydrogenase subunit alpha, mitochondrial OS=Mus musculus OX=10090 GN=Bckdha PE=1 SV=1	[R].IGHHSTSDDSSAYRSVDEVNYWDK.[Q]	1xTMTpro [K24]; 1xTMTpro [N-Term]; 2xPhospho [S5(100); S/T/Y]	1.11773e-09	0.000151108	1	1	6	90	P50136 [330-353]	P50136 2xPhospho [S334(100); S/T/Y]	1	3536.57	0.745	1.13	0.934	0.956	1.329	0.826	0.846	1.423	1.39	0.15436	0.999992	0.882503	0.787526	0.999839	0.928113	0.850966	0.769187	0.652711	1	1	1	1	1	1	1	1	1	32253.6	24045	36449.2	30111.7	30837.8	42849.3	27.12	11.7	4.3
P58404	Striatin-4 OS=Mus musculus OX=10090 GN=Strn4 PE=1 SV=2	[R].LGGSVLEQIPFLQNCEDEDSDEDDELDSVQHKK.[Q]	1xCarbamidomethyl [C15]; 2xTMTpro [K32; K33]; 1xTMTpro [N-Term]; 1xPhospho [S20(100)]	1.16199e-10	0.000151108	1	1	1	3	P58404 [257-289]	P58404 1xCarbamidomethyl [C271]; 1xPhospho [S276(100)]	1	4781.3	1.857	1.406	1.578	1.349	1.378	1.122	0.959	0.873	1.022	0.121685	0.98043	0.612829	0.932321	0.873376	0.934636	0.999855	0.995042	0.999973	1	1	1	1	1	1	1	1	1	427	792.9	600.4	673.9	575.9	588.4	43.58	6.8	22.76
Q91VS8	FERM, ARHGEF and pleckstrin domain-containing protein 2 OS=Mus musculus OX=10090 GN=Farp2 PE=1 SV=2	[R].LGGQTAIGVSTLEPEQSLSPR.[M]	1xTMTpro [N-Term]; 1xPhospho [T11(99.1)]	2.8946e-08	0.000151108	1	1	1	1	Q91VS8 [18-38]	Q91VS8 1xPhospho [T28(99.1)]	0	2524.3	1.038	1.093	1.096	0.952	1.02	1.003	0.871	0.93	1.07	0.889571	0.376264	0.71571	0.996554	0.93673	0.987311	0.19684	0.994718	0.740281	1	1	1	1	1	1	1	1	1	200.7	208.3	219.4	220.1	191.2	204.6	5.49	1.66	6.58
P26369	Splicing factor U2AF 65 kDa subunit OS=Mus musculus OX=10090 GN=U2af2 PE=1 SV=3	[R].LGGLTQAPGNPVLAVQINQDK.[N]	1xTMTpro [K21]; 1xTMTpro [N-Term]	1.16199e-10	0.000151108	1	1	1	2	P26369 [175-195]		0	2741.58	0.774	1.122	0.964	1.017	1.041	0.859	0.907	1.08	1.023	0.402913	0.77188	1	0.999976	0.976415	0.735805	0.852275	0.965451	0.992782	1	1	1	1	1	1	1	1	1	691.5	535.1	776	666.5	703.5	719.9	24.54	5.25	6.71
Q91WJ8	Far upstream element-binding protein 1 OS=Mus musculus OX=10090 GN=Fubp1 PE=1 SV=1	[K].IGGDAGTSLNSNDYGYGGQK.[R]	1xTMTpro [K20]; 1xTMTpro [N-Term]	1.25934e-11	0.000151108	1	1	1	4	Q91WJ8 [41-60]		0	2582.3	1.036	1.036	1.031	0.982	1.122	0.995	0.947	1.088	1.143	0.814447	0.758828	0.91751	0.999963	0.133276	0.998905	0.847896	0.508756	0.176862	1	1	1	1	1	1	1	1	1	1478.9	1531.6	1532.6	1524.2	1451.6	1659	7.2	5.72	3.71
Q3U0V1	Far upstream element-binding protein 2 OS=Mus musculus OX=10090 GN=Khsrp PE=1 SV=2	[K].IGGDAATTVNNNTPDFGFGGQK.[R]	1xTMTpro [K22]; 1xTMTpro [N-Term]	5.38853e-12	0.000151108	1	1	1	16	Q3U0V1 [89-110]		0	2789.43	0.96	1.029	1.001	1.026	0.985	0.973	0.997	0.983	0.96	0.708118	0.9637	0.980471	0.986925	0.999913	0.684693	0.999976	0.996539	0.953457	1	1	1	1	1	1	1	1	1	6185.8	5938.2	6366.2	6195	6346.7	6092.6	7.07	5.87	1.33
Q9Z1Z2	Serine-threonine kinase receptor-associated protein OS=Mus musculus OX=10090 GN=Strap PE=1 SV=2	[K].IGFPETAEEELEEIASENSDSIYSSTPEVK.[A]	1xTMTpro [K30]; 1xTMTpro [N-Term]; 1xPhospho [S/Y/T]	6.87847e-08	0.000151108	1	1	2	4	Q9Z1Z2 [320-349]		0	3988.9	1.055	1.049	1.104	1.097	1.039	1.052	1.045	0.941	0.948	0.999775	0.999944	0.999994	0.979453	0.999813	1	0.941639	0.999994	0.92635	1	1	1	1	1	1	1	1	1	1203.1	1269.1	1262.4	1328.3	1319.5	1250.4	20.04	5.95	0.81
Q9DB30	Phosphorylase b kinase gamma catalytic chain, liver/testis isoform OS=Mus musculus OX=10090 GN=Phkg2 PE=2 SV=2	[R].LFPIAATELEGDSGAITEDEATLVR.[S]	1xTMTpro [N-Term]; 1xPhospho [T17(100)]	1.29477e-10	0.000151108	1	1	1	1	Q9DB30 [381-405]	Q9DB30 1xPhospho [T397(100)]	0	3002.49	0.967	1.026	0.964	0.932	0.999	0.939	0.908	1.037	1.072	0.998112	0.999988	0.999999	0.89916	0.998743	1	0.943547	0.996864	0.723621	1	1	1	1	1	1	1	1	1	164.8	159.3	169.2	158.8	153.6	164.7	6.33	3.39	9.43
P48771	Cytochrome c oxidase subunit 7A2, mitochondrial OS=Mus musculus OX=10090 GN=Cox7a2 PE=1 SV=2	[K].LFQEDNGMPVHLK.[G]	1xTMTpro [K13]; 1xTMTpro [N-Term]	3.98239e-10	0.000151108	1	1	1	1	P48771 [34-46]		0	2136.18	0.897	0.888	0.92	0.892	0.975	1.036	1.005	1.06	1.092	0.928808	0.965591	0.998895	0.901391	0.999727	0.852232	0.999854	0.999999	0.781156	1	1	1	1	1	1	1	1	1	440	394.9	390.6	404.8	392.7	429	12.7	8.58	4.41
Q80WC3	Trinucleotide repeat-containing gene 18 protein OS=Mus musculus OX=10090 GN=Tnrc18 PE=1 SV=2	[R].LGAGEQALSPSLEESGLGLLAR.[F]	1xTMTpro [N-Term]; 1xPhospho [S9(100)]	4.19792e-09	0.000151108	1	1	1	1	Q80WC3 [1781-1802]	Q80WC3 1xPhospho [S1789(100)]	0	2552.33	1.104	0.944	0.995	1.018	1.034	1.055	1.079	1.039	1.016	0.858776	0.825182	0.999841	0.977087	0.999995	0.921502	0.995287	0.998884	0.955775	1	1	1	1	1	1	1	1	1	319.6	352.8	301.6	318.1	325.3	330.4	12.53	5.14	6.41
Q8R180	ERO1-like protein alpha OS=Mus musculus OX=10090 GN=Ero1a PE=1 SV=2	[R].LGAVDESLSEETQK.[A]	1xTMTpro [K14]; 1xTMTpro [N-Term]	8.90311e-11	0.000151108	1	1	1	4	Q8R180 [136-149]		0	2114.15	1.023	1.006	0.949	0.888	0.877	0.943	0.882	0.924	0.988	0.998327	0.999283	0.648726	0.33118	0.111125	0.460284	0.206579	0.761807	0.973357	1	1	1	1	1	1	1	1	1	1383.4	1414.8	1392.3	1313.2	1228.2	1213.6	1.43	7.7	6.48
Q07417	Short-chain specific acyl-CoA dehydrogenase, mitochondrial OS=Mus musculus OX=10090 GN=Acads PE=1 SV=2	[K].IGCFALSEPGNGSDAGAASTTAR.[E]	1xCarbamidomethyl [C3]; 1xTMTpro [N-Term]	7.31137e-10	0.000151108	1	1	1	5	Q07417 [149-171]	Q07417 1xCarbamidomethyl [C151]	0	2514.22	0.959	0.985	1.032	0.971	1.088	1.047	0.985	1.054	1.121	0.950171	0.999414	0.979405	0.943758	0.983021	0.904716	0.99187	1	0.645346	1	1	1	1	1	1	1	1	1	1373	1316.5	1353.1	1417.2	1333	1493.9	6.85	2.59	1.51
Q9ESN9	C-Jun-amino-terminal kinase-interacting protein 3 OS=Mus musculus OX=10090 GN=Mapk8ip3 PE=1 SV=1	[R].IGDGEDDETEECAGDVNQTKPSLSK.[A]	1xCarbamidomethyl [C12]; 2xTMTpro [K20; K25]; 1xTMTpro [N-Term]	6.10502e-12	0.000151108	1	1	1	2	Q9ESN9 [1297-1321]	Q9ESN9 1xCarbamidomethyl [C1308]	0	3606.79	1.123	1.122	1.095	0.994	1.009	0.976	0.886	0.921	1.015	0.71908	0.951462	0.880101	0.999998	1	0.999885	0.970521	0.891258	1	1	1	1	1	1	1	1	1	1	486.3	546.2	545.7	532.5	483.3	490.7	5.8	3.66	9.25
Q9CZR8	Elongation factor Ts, mitochondrial OS=Mus musculus OX=10090 GN=Tsfm PE=1 SV=1	[R].LGQHVVGMAPLSVGSLDDEPGGETETR.[M]	1xTMTpro [N-Term]	1.01713e-13	0.000151108	1	1	1	1	Q9CZR8 [255-281]		0	3055.53	0.978	1.05	0.986	1.012	1.006	0.939	0.964	1.02	0.994	0.968239	0.998301	0.98315	0.999988	1	0.999791	0.992758	0.987589	0.999955	1	1	1	1	1	1	1	1	1	208.7	204.2	219.1	205.8	211.2	209.9	5.62	2.2	4.1
Q9JMH9	Unconventional myosin-XVIIIa OS=Mus musculus OX=10090 GN=Myo18a PE=1 SV=2	[R].IGDLQAAIEDEMESDENEDLINSLQDMVTK.[Y]	1xTMTpro [K30]; 1xTMTpro [N-Term]; 1xPhospho [S14(100)]	1.2489e-08	0.000151108	1	1	1	2	Q9JMH9 [1925-1954]	Q9JMH9 1xPhospho [S1938(100)]	0	4053.91	1.037	1.011	1.011	1.002	1.086	1	0.991	1.075	1.084	0.864096	0.95843	0.97818	0.999795	0.62051	0.999996	0.881373	0.942807	0.474761	1	1	1	1	1	1	1	1	1	279.9	290.2	283.1	283	280.5	304.1	3.73	2.42	7.39
Q91ZP3	Phosphatidate phosphatase LPIN1 OS=Mus musculus OX=10090 GN=Lpin1 PE=1 SV=1	[K].LGDNGEAFFVQETDNDQEIIPMYLATSPILSEGAAR.[M]	1xTMTpro [N-Term]; 1xPhospho [S27(98.9)]	1.26284e-10	0.000151108	1	1	1	1	Q91ZP3 [80-115]	Q91ZP3 1xPhospho [S106(98.9)]	0	4296.04	1.132	0.975	1.131	1.042	1.093	1.159	1.069	0.967	1.049	0.299043	0.979985	0.275229	0.999849	0.694079	0.0963634	0.930705	0.959041	0.821615	1	1	1	1	1	1	1	1	1	198.5	224.6	193.6	224.4	206.9	217	9.54	10.1	2.49
P27612	Phospholipase A-2-activating protein OS=Mus musculus OX=10090 GN=Plaa PE=1 SV=4	[K].IGDVVGSSGANQQTSGK.[V]	1xTMTpro [K17]; 1xTMTpro [N-Term]	6.57984e-09	0.000151108	1	1	1	2	P27612 [377-393]		0	2213.2	1.021	0.922	0.983	1	0.961	1.066	1.084	0.978	0.961	0.490193	0.0123743	0.999393	0.999172	0.35669	0.0213519	0.00695611	0.52347	0.221257	1	0.657057	1	1	1	1	1	1	1	781.4	797.5	720.4	768.1	781.2	751	2.36	1.7	2.68
Q6A065	Centrosomal protein of 170 kDa OS=Mus musculus OX=10090 GN=Cep170 PE=1 SV=2	[R].LGEASDSELADADK.[A]	1xTMTpro [K14]; 1xTMTpro [N-Term]; 1xPhospho [S5(100)]	1.00589e-08	0.000151108	1	1	1	2	Q6A065 [1098-1111]	Q6A065 1xPhospho [S1102(100)]	0	2109.02	0.676	1.059	0.883	1.141	0.731	0.834	1.078	0.828	0.641	0.931359	0.998923	0.955252	0.984738	0.999971	0.829892	0.99969	0.983343	0.958021	1	1	1	1	1	1	1	1	1	782.7	528.9	828.6	691.1	893.1	572.5	10.96	21.73	50.91
Q9D0F4	NF-kappa-B-activating protein OS=Mus musculus OX=10090 GN=Nkap PE=2 SV=1	[R].IGELGAPEVWGLSPK.[IN]	1xTMTpro [K15]; 1xTMTpro [N-Term]; 1xPhospho [S13(100)]	4.65171e-08	0.000151108	1	2	1	3	Q9D0F4 [135-149]	Q9D0F4 1xPhospho [S147(100)]	0	2241.22	0.862	0.979	0.955	1.158	0.901	0.975	1.183	0.943	0.778	0.920211	0.999985	0.984006	0.969321	0.999419	0.995136	0.93608	0.999308	0.879874	1	1	1	1	1	1	1	1	1	1087.3	937.5	1064.9	1038.4	1259.5	979.4	24.05	8.17	16.16
P63158	High mobility group protein B1 OS=Mus musculus OX=10090 GN=Hmgb1 PE=1 SV=2	[K].LGEMWNNTAADDKQPYEK.[K]	2xTMTpro [K13; K18]; 1xTMTpro [N-Term]	1.52502e-08	0.000151108	1	1	1	3	P63158 [129-146]		1	3022.58	0.986	1.15	1.115	1.173	1.173	0.97	1.021	1.052	0.999	1	0.724194	0.982208	0.559083	0.683506	0.973331	0.999642	0.960466	0.999913	1	1	1	1	1	1	1	1	1	1491.2	1470.9	1714.2	1662.2	1749.5	1748.4	8.67	5.62	10
P97412	Lysosomal-trafficking regulator OS=Mus musculus OX=10090 GN=Lyst PE=1 SV=1	[K].LGETLQGTLCGAGPTSGLPSPSYR.[F]	1xCarbamidomethyl [C10]; 1xTMTpro [N-Term]; 1xPhospho [S20(99)]	3.634e-10	0.000151108	1	1	1	1	P97412 [650-673]	P97412 1xCarbamidomethyl [C659]; 1xPhospho [S669(99)]	0	2803.37	1.651	1.002	1.273	1.099	0.896	1.271	1.098	0.704	0.815	0.0300158	0.995036	0.604446	0.972011	0.999994	0.339441	0.806115	0.531584	0.946412	1	1	1	1	1	1	1	1	1	309	510.3	309.6	393.5	339.8	276.9	25.93	10.61	16.02
Q91ZP3	Phosphatidate phosphatase LPIN1 OS=Mus musculus OX=10090 GN=Lpin1 PE=1 SV=1	[K].LGDNGEAFFVQETDNDQEIIPMYLATSPILSEGAAR.[M]	1xTMTpro [N-Term]	4.46213e-11	0.000151108	1	1	1	1	Q91ZP3 [80-115]		0	4216.07	0.984	1.121	1.071	1.053	0.951	0.955	0.939	0.889	0.904	0.998992	0.845314	0.993198	0.983839	1	0.986912	0.994797	0.992304	0.982177	1	1	1	1	1	1	1	1	1	117.6	115.6	131.8	125.9	123.8	111.9	13.1	7.61	7.75
Q6PGL7	WASH complex subunit 2 OS=Mus musculus OX=10090 GN=Washc2 PE=1 SV=1	[K].LFMEQEDVGLGELSSEEGSVGSDR.[G]	1xTMTpro [N-Term]; 3xPhospho [S14(100); S15(100); S22(100)]	3.5641e-08	0.000151108	1	1	1	1	Q6PGL7 [191-214]	Q6PGL7 3xPhospho [S204(100); S205(100); S212(100)]	0	3114.26	1.007	0.927	1.01	0.995	0.954	1.089	1.073	0.945	0.959	0.999996	0.94777	0.999171	0.992659	0.999993	0.823643	0.999448	0.999921	0.980843	1	1	1	1	1	1	1	1	1	280.4	282.3	259.9	283.1	278.8	267.5	2.84	4.51	9.2
O70496	H(+)/Cl(-) exchange transporter 7 OS=Mus musculus OX=10090 GN=Clcn7 PE=1 SV=1	[R].IGQMNNVELDDELLDPEVDPPHTFPK.[E]	1xTMTpro [K26]; 1xTMTpro [N-Term]	2.13334e-10	0.000151108	1	1	1	1	O70496 [54-79]		0	3570.83	1.078	1.073	1.154	1.093	1.147	1.076	1.019	0.994	1.049	0.998515	0.997127	0.991782	1	0.987585	0.905665	0.995246	1	0.991578	1	1	1	1	1	1	1	1	1	117.6	126.8	126.2	135.8	128.6	135	16.75	3.35	6.88
P40142	Transketolase OS=Mus musculus OX=10090 GN=Tkt PE=1 SV=1	[R].LGQSDPAPLQHQVDIYQK.[R]	1xTMTpro [K18]; 1xTMTpro [N-Term]	4.09441e-09	0.000151108	1	1	1	1	P40142 [187-204]		0	2645.45	0.928	1.012	0.902	0.969	1.161	0.891	0.958	1.288	1.199	0.995542	0.999694	1	0.999997	0.99434	0.999511	0.998517	0.992776	0.986641	1	1	1	1	1	1	1	1	1	500.2	464.1	506.1	451.1	484.6	580.9	12.23	14.67	25.04
Q8R0S1	Cyclic AMP-dependent transcription factor ATF-7 OS=Mus musculus OX=10090 GN=Atf7 PE=1 SV=1	[K].IKEEEPVEVDSSPPDSPASSPCSPPLK.[E]	1xCarbamidomethyl [C22]; 2xTMTpro [K2; K27]; 1xTMTpro [N-Term]; 3xPhospho [S11(100); S12(100); S16(100)]	3.01759e-08	0.000151108	1	1	1	1	Q8R0S1 [106-132]	Q8R0S1 1xCarbamidomethyl [C127]; 3xPhospho [S116(100); S117(100); S121(100)]	1	4030.89	0.954	1.246	1.031	1.072	1.318	0.827	0.861	1.279	1.229	0.999756	0.978692	1	0.999893	0.958293	0.979254	0.932558	0.959182	0.893233	1	1	1	1	1	1	1	1	1	261.4	249.5	325.8	269.5	280.4	344.6	27.45	24.39	18.43
Q8BHB4	WD repeat-containing protein 3 OS=Mus musculus OX=10090 GN=Wdr3 PE=1 SV=1	[K].IKECPGIQDTPESEDSTLEADDEKSEDR.[I]	1xCarbamidomethyl [C4]; 2xTMTpro [K2; K24]; 1xTMTpro [N-Term]; 2xPhospho [S13(100); S16(98.7)]	6.72751e-10	0.000151108	1	1	1	1	Q8BHB4 [237-264]	Q8BHB4 1xCarbamidomethyl [C240]; 2xPhospho [S249(100); S252(98.7)]	2	4265.95	1.369	0.973	1.098	0.907	0.867	1.128	0.932	0.79	0.956	0.222804	1	1	0.935712	0.83631	1	0.954541	0.858629	0.999745	1	1	1	1	1	1	1	1	1	288.6	395.2	280.8	316.8	261.7	250.1	17.29	0.97	8.4
Q9Z1Z0	General vesicular transport factor p115 OS=Mus musculus OX=10090 GN=Uso1 PE=1 SV=2	[K].LKDLGHPVEEEDESGDQEDDDDEIDDGDKDQDI.[-]	2xTMTpro [K2; K29]; 1xTMTpro [N-Term]	1.18478e-09	0.000151108	1	1	1	1	Q9Z1Z0 [927-959]		2	4642.14	1.088	1.017	1.012	0.993	0.92	0.995	0.977	0.909	0.926	0.530616	0.98707	0.999781	0.999991	0.784989	0.998987	0.995873	0.640702	0.711159	1	1	1	1	1	1	1	1	1	235	255.6	239	237.8	233.5	216.2	10.19	3.51	2.45
Q6NZF1	Zinc finger CCCH domain-containing protein 11A OS=Mus musculus OX=10090 GN=Zc3h11a PE=1 SV=1	[K].LKAEEPSGADDSPSGTK.[S]	2xTMTpro [K2; K17]; 1xTMTpro [N-Term]; 1xPhospho [S12(100)]	2.97603e-10	0.000151108	1	1	1	1	Q6NZF1 [356-372]	Q6NZF1 1xPhospho [S367(100)]	1	2681.39	1	1.159	1.127	1.102	1.024	0.973	0.951	0.909	0.929	0.998265	0.861487	0.921527	0.997484	0.999305	0.999978	0.979609	0.986434	0.999998	1	1	1	1	1	1	1	1	1	484.1	483.9	560.9	545.5	533.3	495.6	24.68	18.91	7.48
Q02053	Ubiquitin-like modifier-activating enzyme 1 OS=Mus musculus OX=10090 GN=Uba1 PE=1 SV=1	[K].IHVSDQELQSANASVDDSRLEELK.[A]	1xTMTpro [K24]; 1xTMTpro [N-Term]; 1xPhospho [S4(100)]	3.19863e-11	0.000151108	1	1	1	5	Q02053 [807-830]	Q02053 1xPhospho [S810(100)]	1	3371.7	1.145	0.912	0.984	0.903	0.927	1.079	0.99	0.942	1.027	0.13347	0.998775	0.878155	0.991857	0.99138	0.693565	0.999959	0.582533	1	1	1	1	1	1	1	1	1	1	879.4	1007	802.3	865.5	794.3	815.5	11.94	4.7	8.55
Q02053	Ubiquitin-like modifier-activating enzyme 1 OS=Mus musculus OX=10090 GN=Uba1 PE=1 SV=1	[K].IHVSDQELQSANASVDDSR.[L]	1xTMTpro [N-Term]; 1xPhospho [S4(100)]	6.59814e-11	0.000151108	1	1	1	6	Q02053 [807-825]	Q02053 1xPhospho [S810(100)]	0	2455.14	1.018	1.036	1.063	0.939	0.984	1.026	0.906	0.925	1.048	0.997755	0.999999	0.999996	0.999306	0.745819	1	0.998028	0.806684	0.557605	1	1	1	1	1	1	1	1	1	1243.9	1265.7	1288.6	1322.7	1167.9	1223.8	6.61	18.66	2.19
Q9DBS9	Oxysterol-binding protein-related protein 3 OS=Mus musculus OX=10090 GN=Osbpl3 PE=1 SV=2	[R].LHSSNPNLSTLDFGEEK.[S]	1xTMTpro [K17]; 1xTMTpro [N-Term]; 1xPhospho [S4(100)]	4.24476e-08	0.000151108	1	1	2	5	Q9DBS9 [269-285]	Q9DBS9 1xPhospho [S272(100)]	0	2576.29	0.953	0.871	0.896	0.957	0.91	1.028	1.098	1.016	0.951	0.765233	0.625525	0.339924	0.985326	0.824953	0.993209	0.928518	0.936526	0.99142	1	1	1	1	1	1	1	1	1	1283.2	1223.3	1118.1	1149.8	1227.5	1168	1.31	6.31	10.65
Q9D281	Protein Noxp20 OS=Mus musculus OX=10090 GN=Fam114a1 PE=1 SV=1	[R].IHSANSASPEGAPTDAENGISGNVTPDQDPAR.[G]	1xTMTpro [N-Term]	4.47453e-13	0.000151108	1	1	1	3	Q9D281 [162-193]		0	3479.66	1.031	1.027	0.987	0.993	1.023	0.961	0.966	1.037	1.031	1	0.995628	1	0.999804	0.999998	0.99635	0.971549	0.999995	0.999986	1	1	1	1	1	1	1	1	1	568.3	585.9	583.8	560.8	564	581.5	10.03	1.89	8.06
Q5SVR0	TBC1 domain family member 9B OS=Mus musculus OX=10090 GN=Tbc1d9b PE=1 SV=1	[K].LHQDPTQECQPPAAGDR.[Q]	1xCarbamidomethyl [C9]; 1xTMTpro [N-Term]	7.66446e-11	0.000151108	1	1	1	3	Q5SVR0 [1102-1118]	Q5SVR0 1xCarbamidomethyl [C1110]	0	2224.07	0.964	0.951	0.944	0.969	1.171	0.992	1.018	1.241	1.209	0.988259	0.969883	1	0.993189	0.81302	0.957287	0.999914	0.844015	0.514911	1	1	1	1	1	1	1	1	1	620.6	598.3	590.4	585.6	601.1	726.7	7.3	6.12	1.26
A0A286YCX6	Trafficking protein particle complex 8 OS=Mus musculus OX=10090 GN=Trappc8 PE=1 SV=2	[R].IHPLQIDQCGDPPNNTDGSESK.[S]	1xCarbamidomethyl [C9]; 1xTMTpro [K22]; 1xTMTpro [N-Term]	1.02278e-11	0.000151108	1	1	1	8	A0A286YCX6 [298-319]	A0A286YCX6 1xCarbamidomethyl [C306]	0	3030.51	0.99	0.936	0.961	0.914	0.926	1.027	0.976	0.963	1.013	0.999962	0.567012	0.820346	0.202112	0.802029	0.996657	0.960744	1	0.813826	1	1	1	1	1	1	1	1	1	2223.6	2200.7	2080.6	2137.2	2031.6	2058.3	4.35	3.18	2.18
Q8QZT1	Acetyl-CoA acetyltransferase, mitochondrial OS=Mus musculus OX=10090 GN=Acat1 PE=1 SV=1	[K].IHMGNCAENTAK.[K]	1xCarbamidomethyl [C6]; 1xTMTpro [K12]; 1xTMTpro [N-Term]	1.32016e-09	0.000151108	1	1	1	1	Q8QZT1 [188-199]	Q8QZT1 1xCarbamidomethyl [C193]	0	1954.01	0.949	1.001	0.928	1.005	0.981	0.927	1.004	1.058	0.976	0.4844	1	0.621025	0.994601	0.855502	0.646908	0.992066	0.997175	0.582721	1	1	1	1	1	1	1	1	1	393.8	373.7	394.2	365.3	395.7	386.3	2.69	2.24	0.76
Q8JZX9	Cdc42 effector protein 2 OS=Mus musculus OX=10090 GN=Cdc42ep2 PE=1 SV=1	[R].LHLESPQPSPQPSPQGAGNVDVWR.[I]	1xTMTpro [N-Term]; 2xPhospho [S5(100); S9(100)]	6.67175e-10	0.000151108	1	1	2	3	Q8JZX9 [133-156]	Q8JZX9 2xPhospho [S137(100); S141(100)]	0	3060.43	1.002	0.954	0.892	0.956	0.927	0.936	1.002	1.039	0.97	0.896618	0.977951	0.303834	0.994413	0.595845	0.671281	0.999959	0.991155	0.866733	1	1	1	1	1	1	1	1	1	892.4	894	851	796.2	853	827.3	5.66	6.13	3.85
Q8JZX9	Cdc42 effector protein 2 OS=Mus musculus OX=10090 GN=Cdc42ep2 PE=1 SV=1	[R].LHLESPQPSPQPSPQGAGNVDVWR.[I]	1xTMTpro [N-Term]; 1xPhospho [S5(100)]	2.40362e-09	0.000151108	1	1	1	2	Q8JZX9 [133-156]	Q8JZX9 1xPhospho [S137(100)]	0	2980.46	0.939	0.932	0.889	0.894	1.096	0.953	0.959	1.233	1.226	0.773843	0.953655	0.86079	0.67189	0.99991	0.999659	0.983535	0.755339	0.546432	1	1	1	1	1	1	1	1	1	463.2	435.1	431.8	411.7	414	507.7	7.78	4.21	3.43
O08582	GTP-binding protein 1 OS=Mus musculus OX=10090 GN=Gtpbp1 PE=1 SV=2	[R].LHGGFDSDCSEDGEALNGEPELDLTSK.[L]	1xCarbamidomethyl [C9]; 1xTMTpro [K27]; 1xTMTpro [N-Term]; 2xPhospho [S7(100); S10(100)]	1.99039e-08	0.000151108	1	1	1	3	O08582 [38-64]	O08582 1xCarbamidomethyl [C46]; 2xPhospho [S44(100); S47(100)]	0	3660.59	0.985	0.904	0.824	0.957	0.962	0.911	1.059	1.168	1.005	0.995601	0.972999	0.490268	0.999978	1	0.880072	0.991044	0.450357	0.999863	1	1	1	1	1	1	1	1	1	1098.2	1081.5	992.5	904.4	1050.6	1056.1	9.85	4.47	10.36
O08582	GTP-binding protein 1 OS=Mus musculus OX=10090 GN=Gtpbp1 PE=1 SV=2	[R].LHGGFDSDCSEDGEALNGEPELDLTSK.[L]	1xCarbamidomethyl [C9]; 1xTMTpro [K27]; 1xTMTpro [N-Term]; 1xPhospho [S10(98.5)]	4.24476e-08	0.000151108	1	1	1	3	O08582 [38-64]	O08582 1xCarbamidomethyl [C46]; 1xPhospho [S47(98.5)]	0	3580.63	0.959	0.881	0.965	0.93	0.941	1.095	1.056	0.975	1.012	0.999984	0.650052	0.99676	0.961991	0.99989	0.881569	0.97328	0.999881	0.991102	1	1	1	1	1	1	1	1	1	954.1	914.8	840.7	920.8	887.7	897.9	14.42	4.36	1.8
Q7TPV4	Myb-binding protein 1A OS=Mus musculus OX=10090 GN=Mybbp1a PE=1 SV=2	[K].LHGADTEDSEDQAANCLDLDFVTR.[V]	1xCarbamidomethyl [C16]; 1xTMTpro [N-Term]; 1xPhospho [S9(100)]	1.48741e-08	0.000151108	1	1	1	1	Q7TPV4 [948-971]	Q7TPV4 1xCarbamidomethyl [C963]; 1xPhospho [S956(100)]	0	3076.35	0.986	0.994	0.955	0.972	1.052	0.96	0.977	1.102	1.083	0.999983	0.999899	0.938857	0.994869	0.769443	0.86179	0.973896	0.295959	0.48492	1	1	1	1	1	1	1	1	1	438.7	432.6	436.2	418.9	426.3	461.6	2.68	0.49	2.36
Q3THK3	General transcription factor IIF subunit 1 OS=Mus musculus OX=10090 GN=Gtf2f1 PE=1 SV=2	[R].IHDLEDDLEMSSDASDASGEEGSR.[T]	1xTMTpro [N-Term]; 3xPhospho [S12(98.8); S15(100); S18(100)]	5.04142e-09	0.000151108	1	1	5	6	Q3THK3 [207-230]	Q3THK3 3xPhospho [S218(98.8); S221(100); S224(100)]	0	3109.16	1.115	1.164	0.999	1.179	1.136	0.858	1.012	1.137	0.964	0.786279	0.2745	0.996829	0.763177	0.916917	0.490033	0.926982	0.994312	0.999043	1	1	1	1	1	1	1	1	1	1865.5	2079.5	2172.2	1864.5	2198.8	2119.2	6.87	2.66	7.61
Q8C0E3	E3 ubiquitin-protein ligase TRIM47 OS=Mus musculus OX=10090 GN=Trim47 PE=1 SV=2	[K].LGSEDVESQDPDSTSLLESEAPR.[D]	1xTMTpro [N-Term]	4.01567e-10	0.000151108	1	1	1	1	Q8C0E3 [401-423]		0	2765.33	1.004	1.183	1.029	0.891	1.25	0.87	0.753	1.214	1.403	0.999782	0.99239	0.940685	0.930292	0.993258	0.999215	0.678983	0.99904	0.687192	1	1	1	1	1	1	1	1	1	216.3	217.1	256	222.6	192.7	270.3	15.93	10.3	19.21
Q8C0E3	E3 ubiquitin-protein ligase TRIM47 OS=Mus musculus OX=10090 GN=Trim47 PE=1 SV=2	[K].LGSEDVESQDPDSTSLLESEAPR.[D]	1xTMTpro [N-Term]; 1xPhospho [S15(99.3)]	6.8976e-10	0.000151108	1	1	3	3	Q8C0E3 [401-423]	Q8C0E3 1xPhospho [S415(99.3)]	0	2845.29	0.998	1.222	1.16	1.064	1.08	0.95	0.871	0.93	1.015	0.999995	0.025731	0.349494	0.710879	0.638515	0.581295	0.256383	0.99313	0.999994	1	0.953937	1	1	1	1	1	1	1	854.4	852.6	1043.8	991.6	908.8	922.6	6.98	4.49	4.29
Q99LI5	Zinc finger protein 281 OS=Mus musculus OX=10090 GN=Znf281 PE=1 SV=1	[K].IGSGFLSGGGGPSSSGGSGSGGSSGSASGGSGGGR.[R]	1xTMTpro [N-Term]	2.95139e-16	0.000151108	1	1	1	3	Q99LI5 [3-37]		0	3034.4	0.938	1.089	0.947	0.996	1.124	0.869	0.915	1.187	1.128	0.804636	0.999996	0.962648	0.979432	1	0.936114	0.960836	0.967882	0.982866	1	1	1	1	1	1	1	1	1	642.9	603.2	700.1	608.5	640.5	722.6	12.56	6.82	8.57
Q99PP2	Zinc finger protein 318 OS=Mus musculus OX=10090 GN=Znf318 PE=1 SV=3	[R].LGSPVDGLQDMDRDDLTDDSVFTR.[S]	1xTMTpro [N-Term]; 1xPhospho [S3(100)]	1.0574e-08	0.000151108	1	1	1	1	Q99PP2 [203-226]	Q99PP2 1xPhospho [S205(100)]	1	3051.39	1.009	1.09	1.089	1.117	0.883	0.998	1.025	0.811	0.79	0.999985	0.919251	0.999999	0.779305	0.997916	0.941491	0.999313	0.995363	0.544957	1	1	1	1	1	1	1	1	1	623.9	629.4	680.3	679.1	697.2	551.1	4.61	4.16	4.25
Q9CZ44	NSFL1 cofactor p47 OS=Mus musculus OX=10090 GN=Nsfl1c PE=1 SV=1	[K].LGSTAPQVLNTSSPAQQAENEAK.[A]	1xTMTpro [K23]; 1xTMTpro [N-Term]	2.91072e-12	0.000151108	1	1	1	3	Q9CZ44 [260-282]		0	2949.58	0.954	0.813	0.856	0.813	0.962	1.053	1	1.124	1.183	0.999974	0.886256	0.998915	0.569932	0.984267	0.978479	0.988045	0.999669	0.900613	1	1	1	1	1	1	1	1	1	1117.2	1066.2	908.6	956.4	908.5	1074.5	3.69	4.04	13.9
Q9CZ44	NSFL1 cofactor p47 OS=Mus musculus OX=10090 GN=Nsfl1c PE=1 SV=1	[K].LGSTAPQVLNTSSPAQQAENEAK.[A]	1xTMTpro [K23]; 1xTMTpro [N-Term]; 1xPhospho [S13(99.2)]	4.43743e-10	0.000151108	1	1	1	2	Q9CZ44 [260-282]	Q9CZ44 1xPhospho [S272(99.2)]	0	3029.54	0.943	0.902	1.009	1	0.987	1.119	1.109	0.978	0.987	0.472155	0.0242314	0.981078	0.99996	0.780909	0.0756363	0.0331848	0.987354	0.867424	1	0.923962	1	1	1	1	1	1	1	587.5	553.9	530	593.1	587.7	580	3.8	3.74	5.11
Q3U0V1	Far upstream element-binding protein 2 OS=Mus musculus OX=10090 GN=Khsrp PE=1 SV=2	[K].IGQQPQQPGAPPQQDYTK.[A]	1xTMTpro [K18]; 1xTMTpro [N-Term]	6.0712e-08	0.000151108	1	1	1	6	Q3U0V1 [630-647]		0	2589.39	1.026	0.987	0.953	0.953	1.018	0.966	0.966	1.068	1.069	0.999823	0.991779	0.948788	0.930712	0.99951	0.999585	0.998866	0.992449	0.987164	1	1	1	1	1	1	1	1	1	2007	2058.4	1981.1	1913.5	1912.9	2044.1	3.36	6.38	5.15
Q3ULD5	Methylcrotonoyl-CoA carboxylase beta chain, mitochondrial OS=Mus musculus OX=10090 GN=Mccc2 PE=1 SV=1	[R].LGTQPDSASSTYQENYEQMK.[A]	1xTMTpro [K20]; 1xTMTpro [N-Term]	5.9051e-09	0.000151108	1	1	1	4	Q3ULD5 [31-50]		0	2885.41	0.948	0.921	0.897	0.935	0.903	0.974	1.015	1.007	0.966	0.636989	0.061485	0.0161294	0.0883691	0.0111594	0.963144	0.999908	0.99991	0.812927	1	1	0.669032	1	0.80914	1	1	1	1	1559	1478.5	1436	1398	1457.4	1407.9	0.73	2.75	2.33
P04117	Fatty acid-binding protein, adipocyte OS=Mus musculus OX=10090 GN=Fabp4 PE=1 SV=3	[K].LGVEFDEITADDRK.[V]	1xTMTpro [K14]; 1xTMTpro [N-Term]	1.19137e-10	0.000151108	1	1	1	2	P04117 [67-80]		1	2216.21	0.975	0.904	0.878	1.048	0.95	0.97	1.159	1.083	0.907	0.998646	0.961626	0.974644	1	0.992722	1	0.96779	0.999967	0.994538	1	1	1	1	1	1	1	1	1	575.9	561.2	520.8	505.4	603.4	547.2	24.88	20.02	15.22
Q810B6	Rabankyrin-5 OS=Mus musculus OX=10090 GN=Ankfy1 PE=1 SV=2	[R].LGVNNNQGVNIFNYQVATK.[Q]	1xTMTpro [K19]; 1xTMTpro [N-Term]	9.00244e-10	0.000151108	1	1	1	2	Q810B6 [1070-1088]		0	2701.49	1.003	1.055	1.066	1.039	1.099	1.01	0.985	1.031	1.058	0.993861	0.914412	0.999917	0.999999	0.597469	0.967844	0.941802	0.719994	0.65166	1	1	1	1	1	1	1	1	1	679.9	681.6	717.5	724.6	706.4	747.3	2.82	4.71	4.82
Q8BSY0	Aspartyl/asparaginyl beta-hydroxylase OS=Mus musculus OX=10090 GN=Asph PE=1 SV=1	[K].LGVYDADGDGDFDVDDAK.[V]	1xTMTpro [K18]; 1xTMTpro [N-Term]	2.62676e-10	0.000151108	1	1	1	2	Q8BSY0 [96-113]		0	2495.21	0.865	1.041	1.039	1.05	0.988	0.998	1.009	0.951	0.941	0.816169	0.626507	0.999992	0.754863	0.965627	0.549869	0.999887	0.935159	0.991508	1	1	1	1	1	1	1	1	1	1130.1	977	1176.6	1174.6	1186.9	1117.1	10.94	3.69	7.26
P70399	TP53-binding protein 1 OS=Mus musculus OX=10090 GN=Tp53bp1 PE=1 SV=3	[K].LHDDEAMETEKPLLPSQPAVSPQASTPVSR.[S]	1xTMTpro [K11]; 1xTMTpro [N-Term]; 1xPhospho [S21(100)]	1.13334e-10	0.000151108	1	1	1	1	P70399 [409-438]	P70399 1xPhospho [S429(100)]	0	3918.98	1.132	1.064	1.039	1.048	1.039	0.976	0.985	1	0.991	0.406007	0.795184	0.772189	0.802605	0.97183	1	1	0.991278	0.994757	1	1	1	1	1	1	1	1	1	462.3	523.3	492.2	480.4	484.7	480.2	4.05	7.61	7.74
Q3THK3	General transcription factor IIF subunit 1 OS=Mus musculus OX=10090 GN=Gtf2f1 PE=1 SV=2	[R].IHDLEDDLEMSSDASDASGEEGSR.[T]	1xTMTpro [N-Term]; 1xPhospho [S18(100)]	1.04864e-11	0.000151108	1	1	1	3	Q3THK3 [207-230]	Q3THK3 1xPhospho [S224(100)]	0	2949.23	0.766	0.881	1.147	0.885	1.019	1.302	1.004	0.888	1.152	0.538894	0.901722	1	0.895083	0.999929	0.91878	1	0.999982	0.955576	1	1	1	1	1	1	1	1	1	850.7	651.4	749.8	976.1	752.9	867.1	20.68	11.85	8.2
Q3THK3	General transcription factor IIF subunit 1 OS=Mus musculus OX=10090 GN=Gtf2f1 PE=1 SV=2	[R].IHDLEDDLEMSSDASDASGEEGSR.[T]	1xTMTpro [N-Term]; 2xPhospho [S11(98.4); S15(98.3)]	2.39697e-10	0.000151108	1	1	2	2	Q3THK3 [207-230]	Q3THK3 2xPhospho [S217(98.4); S221(98.3)]	0	3029.19	1.011	0.998	1.054	1.019	1.087	1.057	1.022	1.031	1.066	1	0.995855	0.984181	1	0.99927	0.999977	0.997854	0.999464	0.999736	1	1	1	1	1	1	1	1	1	638.2	645.2	636.7	672.9	650.4	693.6	1.02	5.66	9.62
Q9JI39	ATP-binding cassette sub-family B member 10, mitochondrial OS=Mus musculus OX=10090 GN=Abcb10 PE=1 SV=1	[K].IGTVSQEPVLFSCSVAENIAYGADNLSSVTAQQVER.[A]	1xCarbamidomethyl [C13]; 1xTMTpro [N-Term]	1.24891e-11	0.000151108	1	1	1	1	Q9JI39 [535-570]	Q9JI39 1xCarbamidomethyl [C547]	0	4144.08	1.259	1.119	1.211	1.128	1.086	1.083	1.008	0.896	0.963	0.138284	0.951347	0.644391	0.840122	0.955108	0.978999	0.999384	0.976728	0.999213	1	1	1	1	1	1	1	1	1	127.7	160.9	142.9	154.7	144	138.7	22.25	6.41	6.9
Q9Z2I9	Succinate--CoA ligase [ADP-forming] subunit beta, mitochondrial OS=Mus musculus OX=10090 GN=Sucla2 PE=1 SV=2	[K].IFDLQDWSQEDERDK.[E]	1xTMTpro [K15]; 1xTMTpro [N-Term]	1.79125e-10	0.000151108	1	1	1	1	Q9Z2I9 [288-302]		1	2532.29	0.608	0.845	0.808	0.809	0.791	0.956	0.957	0.979	0.978	0.219847	0.999582	0.785253	0.993639	0.953122	0.912612	0.99988	0.997172	0.999498	1	1	1	1	1	1	1	1	1	890.2	541.2	752.5	719.6	720.3	704.4	33.47	1.29	24.68
Q5SWU9	Acetyl-CoA carboxylase 1 OS=Mus musculus OX=10090 GN=Acaca PE=1 SV=1	[R].IFDEIMGCFCDSPPQSPTFPESGHTSLYDEDKVPR.[D]	2xCarbamidomethyl [C8; C10]; 1xTMTpro [K32]; 1xTMTpro [N-Term]; 2xPhospho [S12(100); S16(98.8)]	1.80622e-10	0.000151108	1	1	2	4	Q5SWU9 [1247-1281]	Q5SWU9 2xCarbamidomethyl [C1254; C1256]; 2xPhospho [S1258(100); S1262(98.8)]	1	4827.14	0.953	1.031	1.002	0.956	1.039	0.972	0.927	1.036	1.087	0.999567	0.999997	0.970884	0.985524	0.998629	0.984954	0.971792	0.998879	0.901803	1	1	1	1	1	1	1	1	1	419.7	399.9	432.5	420.5	401.1	435.9	7.31	6.21	7.26
A6H5X4	PHD finger protein 11 OS=Mus musculus OX=10090 GN=Phf11 PE=2 SV=1	[K].LFCPEHSPEQEEATESADDPSMK.[K]	1xCarbamidomethyl [C3]; 1xTMTpro [K23]; 1xTMTpro [N-Term]; 1xPhospho [S7(100)]	6.41759e-09	0.000151108	1	1	2	3	A6H5X4 [137-159]	A6H5X4 1xCarbamidomethyl [C139]; 1xPhospho [S143(100)]	0	3322.48	1.337	1.802	1.558	1.234	1.408	0.864	0.685	0.904	1.141	0.203103	0.000490616	0.00225333	0.160831	0.025661	0.910747	0.03431	0.687172	0.865658	1	0.141187	0.236171	1	1	1	1	1	1	615.2	822.2	1108.7	958.2	759	865.9	4.78	15.73	13.42
P13864	DNA (cytosine-5)-methyltransferase 1 OS=Mus musculus OX=10090 GN=Dnmt1 PE=1 SV=5	[K].LEEVTAGTQLGPEEPCEQEDDNR.[S]	1xCarbamidomethyl [C16]; 1xTMTpro [N-Term]	6.43543e-11	0.000151108	1	1	1	3	P13864 [217-239]	P13864 1xCarbamidomethyl [C232]	0	2920.34	1.11	1.065	0.956	0.992	0.99	0.897	0.931	1.036	0.998	0.211338	0.983662	0.947762	0.987156	0.98395	0.658005	0.791222	0.999922	1	1	1	1	1	1	1	1	1	1	532.6	591.3	567.4	509	528.1	527.2	2.84	2.78	6.31
O35350	Calpain-1 catalytic subunit OS=Mus musculus OX=10090 GN=Capn1 PE=1 SV=1	[R].LEEVDDADDYDNR.[E]	1xTMTpro [N-Term]	1.40324e-08	0.000151108	1	1	1	3	O35350 [401-413]		0	1872.84	0.676	1.042	0.867	0.984	1.012	0.832	0.944	1.167	1.028	0.177487	0.999999	0.77459	0.998268	0.999997	0.733245	0.996023	0.82976	0.999641	1	1	1	1	1	1	1	1	1	859.8	581.6	896.1	745.2	845.9	869.8	31.11	12.91	16.57
Q8VDP4	Cell cycle and apoptosis regulator protein 2 OS=Mus musculus OX=10090 GN=Ccar2 PE=1 SV=2	[K].LEETEVRSVASNQSEMEYSSLQDMPK.[E]	1xTMTpro [K26]; 1xTMTpro [N-Term]; 2xPhospho [S8(100); S11(100)]	5.31427e-08	0.000151108	1	1	1	7	Q8VDP4 [667-692]	Q8VDP4 2xPhospho [S674(100); S677(100)]	1	3755.71	1.118	1.032	0.787	1.173	1.159	0.763	1.137	1.473	0.988	0.836063	0.893826	0.999981	0.853893	0.984143	0.827349	0.999998	0.959915	0.995545	1	1	1	1	1	1	1	1	1	2657	2970.8	2741.1	2090.3	3115.7	3079.1	27.68	8.16	17.59
Q5NCX5	Neuralized-like protein 4 OS=Mus musculus OX=10090 GN=Neurl4 PE=1 SV=1	[R].LEEPEGTQPPSPSSDTGSEVEEDDEVEEQGLR.[G]	1xTMTpro [N-Term]; 3xPhospho [S13(97.3); S14(97.3); S18(100)]	1.81626e-08	0.000151108	1	1	1	2	Q5NCX5 [1090-1121]	Q5NCX5 3xPhospho [S1102(97.3); S1103(97.3); S1107(100)]	0	4015.61	1.043	0.961	1.01	0.998	1.069	1.052	1.039	1.058	1.07	0.917171	0.991924	0.991246	0.999997	0.973782	0.859551	0.997108	0.99998	0.952861	1	1	1	1	1	1	1	1	1	244.8	255.2	235.2	247.3	244.4	261.6	3.29	4.15	3.83
Q3TJZ6	Protein FAM98A OS=Mus musculus OX=10090 GN=Fam98a PE=1 SV=1	[K].LEENVQATNSPSEAEEFQLEVSGLLGEMNCPYPSLTSGDVTK.[R]	1xCarbamidomethyl [C30]; 1xTMTpro [K42]; 1xTMTpro [N-Term]	1.69457e-09	0.000151108	1	1	1	2	Q3TJZ6 [59-100]	Q3TJZ6 1xCarbamidomethyl [C88]	0	5178.53	0.878	0.935	1.004	0.942	0.971	1.074	1.008	0.967	1.03	0.0647176	0.989623	0.940443	0.992459	0.999969	0.67772	1	0.883531	0.998752	1	1	1	1	1	1	1	1	1	267.6	235	250.2	268.7	252.2	259.8	6.24	5.08	3.72
Q9JIX8	Apoptotic chromatin condensation inducer in the nucleus OS=Mus musculus OX=10090 GN=Acin1 PE=1 SV=3	[K].IEEEEEEEEEEEDDDDEEEEEVDEAQK.[S]	1xTMTpro [K27]; 1xTMTpro [N-Term]	1.91989e-09	0.000151108	1	1	1	2	Q9JIX8 [268-294]		0	3935.63	0.763	0.966	0.852	0.989	0.841	0.882	1.023	0.988	0.851	0.52486	0.991765	0.947114	0.994489	0.981763	0.709299	1	0.999948	0.834159	1	1	1	1	1	1	1	1	1	484.7	369.8	468.4	413	479.4	407.8	19.91	6.62	6.43
O08529	Calpain-2 catalytic subunit OS=Mus musculus OX=10090 GN=Capn2 PE=1 SV=4	[K].LEEEDEDEEDGER.[G]	1xTMTpro [N-Term]	1.26986e-08	0.000151108	1	1	1	3	O08529 [391-403]		0	1897.81	0.765	0.888	0.8	0.89	0.956	0.901	1.003	1.196	1.074	0.836826	0.999828	0.983832	0.999522	0.999994	0.998217	1	0.993886	0.999965	1	1	1	1	1	1	1	1	1	818.7	626.3	726.7	654.8	729	783.1	30.06	16.4	20.96
Q3UJB0	Splicing factor 3b, subunit 2 OS=Mus musculus OX=10090 GN=Sf3b2 PE=1 SV=1	[K].IEEAMDGSETPQLFTVLPEKR.[T]	1xTMTpro [K20]; 1xTMTpro [N-Term]; 1xPhospho [T10(100)]	2.17517e-09	0.000151108	1	1	1	2	Q3UJB0 [754-774]	Q3UJB0 1xPhospho [T763(100)]	1	3078.57	1.344	1.167	1.243	1.253	1.118	1.065	1.074	0.899	0.892	0.526885	0.999953	0.927668	0.963502	0.992581	0.971091	0.988947	0.998484	0.999851	1	1	1	1	1	1	1	1	1	931.5	1251.6	1087	1157.9	1167.1	1041	44.33	14.22	9.4
P11499	Heat shock protein HSP 90-beta OS=Mus musculus OX=10090 GN=Hsp90ab1 PE=1 SV=3	[K].IEDVGSDEEDDSGKDKK.[K]	3xTMTpro [K14; K16; K17]; 1xTMTpro [N-Term]	1.67122e-08	0.000151108	1	1	1	3	P11499 [250-266]		2	3082.65	1.015	1.31	1.324	1.29	0.936	1.011	0.985	0.707	0.726	1	0.962119	1	0.925248	0.999702	0.959949	0.999986	0.999755	0.815087	1	1	1	1	1	1	1	1	1	1098.5	1114.8	1438.7	1454.4	1417.4	1028.6	30.78	3.49	24.32
P11499	Heat shock protein HSP 90-beta OS=Mus musculus OX=10090 GN=Hsp90ab1 PE=1 SV=3	[K].IEDVGSDEEDDSGKDK.[K]	2xTMTpro [K14; K16]; 1xTMTpro [N-Term]	1.45477e-10	0.000151108	1	1	1	4	P11499 [250-265]		1	2650.35	0.73	0.951	0.918	0.947	0.744	0.965	0.996	0.811	0.786	0.960695	0.99605	0.990499	0.998887	0.991029	0.887697	0.999997	1	0.927958	1	1	1	1	1	1	1	1	1	2296.5	1677.4	2183.8	2107.2	2174.5	1708.7	35.37	4.06	25.93
G5E829	Plasma membrane calcium-transporting ATPase 1 OS=Mus musculus OX=10090 GN=Atp2b1 PE=1 SV=1	[R].IEDSEPHIPLIDDTDAEDDAPTKR.[N]	1xTMTpro [K23]; 1xTMTpro [N-Term]; 1xPhospho [S4(100)]	2.86266e-09	0.000151108	1	1	2	9	G5E829 [1152-1175]	G5E829 1xPhospho [S1155(100)]	1	3380.64	1.099	1.097	1.116	1.066	1.038	1.017	0.971	0.929	0.974	0.986834	0.999996	0.999976	0.999923	0.99971	1	0.999999	0.997195	0.995634	1	1	1	1	1	1	1	1	1	3481.7	3827.4	3821.1	3886.7	3710.1	3612.5	14.19	8.32	7.29
G5E829	Plasma membrane calcium-transporting ATPase 1 OS=Mus musculus OX=10090 GN=Atp2b1 PE=1 SV=1	[R].IEDSEPHIPLIDDTDAEDDAPTK.[R]	1xTMTpro [K23]; 1xTMTpro [N-Term]; 1xPhospho [S4(100)]	8.73186e-09	0.000151108	1	1	2	5	G5E829 [1152-1174]	G5E829 1xPhospho [S1155(100)]	0	3224.54	0.639	1.054	0.987	0.971	0.966	0.937	0.921	0.979	0.996	0.392103	0.662036	0.999659	0.97769	0.993522	0.81563	0.960102	0.999838	0.999973	1	1	1	1	1	1	1	1	1	2441.2	1560.8	2572	2409.3	2370	2359.4	29.76	9.93	17.17
Q63918	Caveolae-associated protein 2 OS=Mus musculus OX=10090 GN=Cavin2 PE=1 SV=3	[K].LEDQMQEDREEGSFTEGLSEASLPSGLMEGSAEDAEK.[S]	1xTMTpro [K37]; 1xTMTpro [N-Term]; 2xPhospho [S22(98.6); S25(100)]	8.82932e-11	0.000151108	1	1	1	1	Q63918 [315-351]	Q63918 2xPhospho [S336(98.6); S339(100)]	1	4770.09	0.553	0.971	0.78	0.917	0.865	0.803	0.945	1.108	0.943	0.278166	0.980722	0.999944	0.999954	1	0.944258	0.99563	0.999963	0.999932	1	1	1	1	1	1	1	1	1	433.8	239.8	421.2	338.3	397.9	375	38.16	10.3	17.6
Q63918	Caveolae-associated protein 2 OS=Mus musculus OX=10090 GN=Cavin2 PE=1 SV=3	[K].LEDQMQEDREEGSFTEGLSEASLPSGLMEGSAEDAEK.[S]	1xTMTpro [K37]; 1xTMTpro [N-Term]; 1xPhospho [S13(100)]	2.08073e-10	0.000151108	1	1	2	10	Q63918 [315-351]	Q63918 1xPhospho [S327(100)]	1	4690.12	0.703	1.143	0.979	1.121	1.02	0.856	0.98	1.043	0.911	0.407832	0.639805	1	0.85235	0.998122	0.670992	0.998187	0.999052	0.972898	1	1	1	1	1	1	1	1	1	3946.8	2774.2	4511.5	3862.2	4423.1	4027.3	30.96	5.29	20.98
P70670	Nascent polypeptide-associated complex subunit alpha, muscle-specific form OS=Mus musculus OX=10090 GN=Naca PE=1 SV=2	[K].IEDLSQQAQLAAAEK.[F]	1xTMTpro [K15]; 1xTMTpro [N-Term]	6.54342e-08	0.000151108	1	1	1	1	P70670 [2100-2114]		0	2223.25	1.039	0.956	1.015	0.937	1.032	1.062	0.98	1.016	1.102	0.810897	0.972936	0.997193	0.931189	0.69256	0.836284	0.999954	0.903957	0.23311	1	1	1	1	1	1	1	1	1	219.9	228.4	210.2	223.3	206	226.9	6.31	3.37	3.93
P97371	Proteasome activator complex subunit 1 OS=Mus musculus OX=10090 GN=Psme1 PE=1 SV=2	[R].IEDGNNFGVAVQEK.[V]	1xTMTpro [K14]; 1xTMTpro [N-Term]	3.41884e-11	0.000151108	1	1	1	20	P97371 [142-155]		0	2128.15	1.079	1.078	1.1	1.059	1.088	1.02	0.982	0.989	1.028	0.987296	0.509505	0.444704	0.985683	0.849396	0.999995	0.853006	0.971245	0.994383	1	1	1	1	1	1	1	1	1	6393.5	6900.3	6895.3	7031.4	6767.9	6956.5	6.61	6.63	8.83
Q8BI84	Transport and Golgi organization protein 1 homolog OS=Mus musculus OX=10090 GN=Mia3 PE=1 SV=2	[R].LECELESEDPDKGGNESDDLANGETGGDR.[S]	1xCarbamidomethyl [C3]; 1xTMTpro [K12]; 1xTMTpro [N-Term]	2.41701e-13	0.000151108	1	1	1	6	Q8BI84 [1442-1470]	Q8BI84 1xCarbamidomethyl [C1444]	1	3716.7	0.782	1.047	0.971	1.055	0.902	0.927	1.007	0.928	0.855	0.919068	0.955246	1	0.877265	0.999969	0.966457	0.999812	0.999996	0.936178	1	1	1	1	1	1	1	1	1	2943.9	2301.9	3083.4	2859.6	3106.3	2654.4	17.55	7.94	11.03
P14211	Calreticulin OS=Mus musculus OX=10090 GN=Calr PE=1 SV=1	[K].IDNSQVESGSLEDDWDFLPPK.[K]	1xTMTpro [K21]; 1xTMTpro [N-Term]	1.46286e-08	0.000151108	1	1	1	2	P14211 [186-206]		0	2999.51	0.878	0.916	0.849	0.891	0.87	0.927	0.972	1.025	0.977	0.464052	0.998189	0.316994	0.747497	0.714945	0.519735	0.923527	0.971085	1	1	1	1	1	1	1	1	1	1	911.9	800.8	835.2	773.9	812.1	793.3	17.74	8.66	6.8
P14211	Calreticulin OS=Mus musculus OX=10090 GN=Calr PE=1 SV=1	[K].IDNSQVESGSLEDDWDFLPPKK.[I]	2xTMTpro [K21; K22]; 1xTMTpro [N-Term]	5.3587e-11	0.000151108	1	1	1	7	P14211 [186-207]		1	3431.82	1.066	0.97	1.034	0.996	0.995	1.066	1.028	0.963	0.999	0.484328	0.926698	0.950046	0.999996	0.999978	0.499473	0.886929	0.902192	0.999688	1	1	1	1	1	1	1	1	1	1621.3	1727.7	1572	1676.5	1615.4	1613.9	4.16	2.75	5.65
G3X972	Sec24 related gene family, member C (S. cerevisiae) OS=Mus musculus OX=10090 GN=Sec24c PE=1 SV=1	[R].LDPDAIPSPIQVIEDDRNNR.[G]	1xTMTpro [N-Term]	1.86218e-08	0.000151108	1	1	1	7	G3X972 [323-342]		1	2581.35	0.904	0.881	0.876	0.928	0.955	0.994	1.053	1.091	1.029	0.684874	0.718923	0.596903	0.694613	0.981728	0.999919	1	0.923504	0.965044	1	1	1	1	1	1	1	1	1	238.7	215.7	210.4	209	221.6	228	17.18	5.61	8.74
Q8CDN6	Thioredoxin-like protein 1 OS=Mus musculus OX=10090 GN=Txnl1 PE=1 SV=3	[R].IDQYQGADAVGLEEK.[I]	1xTMTpro [K15]; 1xTMTpro [N-Term]	2.91879e-08	0.000151108	1	1	1	1	Q8CDN6 [88-102]		0	2244.2	0.909	0.999	0.99	1.067	1.051	0.991	1.067	1.061	0.985	0.801279	0.999904	0.998924	0.973195	0.925755	0.999989	0.922684	0.773544	0.999924	1	1	1	1	1	1	1	1	1	284.1	258.2	284	281.4	303.1	298.7	13.23	10.84	2.71
P48678	Prelamin-A/C OS=Mus musculus OX=10090 GN=Lmna PE=1 SV=2	[R].IDSLSAQLSQLQK.[Q]	1xTMTpro [K13]; 1xTMTpro [N-Term]; 1xPhospho [S3(100)]	4.46211e-08	0.000151108	1	1	1	3	P48678 [299-311]	P48678 1xPhospho [S301(100)]	0	2119.17	0.737	1.039	0.921	0.982	0.904	0.886	0.946	0.982	0.92	0.327294	0.998446	0.938126	0.999532	0.993921	0.781119	0.978373	0.998724	0.999908	1	1	1	1	1	1	1	1	1	1001.9	738.4	1041	922.4	984.3	905.6	26.38	2.72	13.04
Q8CIF6	SID1 transmembrane family member 2 OS=Mus musculus OX=10090 GN=Sidt2 PE=1 SV=1	[R].LDSMSSVEEDDYDTLTDIDSDKNVIR.[T]	1xTMTpro [K22]; 1xTMTpro [N-Term]; 1xPhospho [S/Y/T]	2.76126e-10	0.000151108	1	1	4	4	Q8CIF6 [399-424]		1	3663.71	0.997	0.91	0.899	0.928	0.966	0.988	1.02	1.075	1.041	0.999998	0.701942	0.626925	0.996518	0.847376	0.999993	0.916499	0.997941	0.979409	1	1	1	1	1	1	1	1	1	1626.1	1621.3	1480.4	1462	1509.6	1571.4	3.7	2.91	9.36
P70398	Probable ubiquitin carboxyl-terminal hydrolase FAF-X OS=Mus musculus OX=10090 GN=Usp9x PE=1 SV=2	[K].LEGDNVNPESQLIQQNEQSESEK.[A]	1xTMTpro [K23]; 1xTMTpro [N-Term]	4.61317e-11	0.000151108	1	1	1	6	P70398 [1835-1857]		0	3223.62	1.031	1.06	1.032	1.089	1.095	0.974	1.028	1.061	1.005	0.99977	0.994789	1	0.899473	0.989861	0.99281	0.994303	0.986697	0.99739	1	1	1	1	1	1	1	1	1	1432	1476.2	1517.6	1478	1560.1	1568.4	3.47	8.71	13
Q8CIF6	SID1 transmembrane family member 2 OS=Mus musculus OX=10090 GN=Sidt2 PE=1 SV=1	[R].LDSMSSVEEDDYDTLTDIDSDKNVIR.[T]	1xTMTpro [K22]; 1xTMTpro [N-Term]; 2xPhospho [S5(100); S6(100)]	6.24201e-10	0.000151108	1	1	3	3	Q8CIF6 [399-424]	Q8CIF6 2xPhospho [S403(100); S404(100)]	1	3743.68	1.021	0.937	0.944	1.093	1.037	1.008	1.167	1.098	0.948	1	0.856039	0.924623	0.999996	0.985859	0.999958	0.802625	0.999454	0.970887	1	1	1	1	1	1	1	1	1	1515.6	1546.9	1419.5	1430.5	1657	1571.1	10.39	8.14	13.34
P58871	182 kDa tankyrase-1-binding protein OS=Mus musculus OX=10090 GN=Tnks1bp1 PE=1 SV=2	[R].LDSPPPSPITEASEAAEAAEADSWAVSGR.[G]	1xTMTpro [N-Term]; 1xPhospho [S3(100)]	3.97136e-11	0.000151108	1	1	2	3	P58871 [494-522]	P58871 1xPhospho [S496(100)]	0	3295.53	1.071	0.954	0.933	0.987	1.008	0.978	1.035	1.08	1.021	0.707538	0.999804	0.999838	0.998881	0.968071	0.995059	0.986926	0.994222	0.998316	1	1	1	1	1	1	1	1	1	533.5	571.5	508.7	497.6	526.5	537.5	5.52	2.8	8.82
P58871	182 kDa tankyrase-1-binding protein OS=Mus musculus OX=10090 GN=Tnks1bp1 PE=1 SV=2	[R].LDSPPPSPITEASEAAEAAEADSWAVSGR.[G]	1xTMTpro [N-Term]; 2xPhospho [S3(100); S7(100)]	4.82254e-10	0.000151108	1	1	1	17	P58871 [494-522]	P58871 2xPhospho [S496(100); S500(100)]	0	3375.5	1.058	0.96	0.981	0.989	0.971	1.022	1.03	0.99	0.982	0.0656412	0.885446	1	0.996602	0.975483	0.886759	0.653116	0.97598	0.835571	1	1	1	1	1	1	1	1	1	2506.5	2652.5	2405.5	2458.7	2478.1	2433	4.76	1.18	2.33
Q4VA53	Sister chromatid cohesion protein PDS5 homolog B OS=Mus musculus OX=10090 GN=Pds5b PE=1 SV=1	[R].LDSSEMDHSENEDYTMSSPLPGK.[K]	1xTMTpro [K23]; 1xTMTpro [N-Term]; 1xPhospho [S9(100)]	2.82322e-08	0.000151108	1	1	1	4	Q4VA53 [1174-1196]	Q4VA53 1xPhospho [S1182(100)]	0	3257.45	0.695	0.884	0.79	0.948	0.954	0.893	1.072	1.207	1.006	0.0210542	0.826277	0.14614	0.858557	0.999995	0.673725	1	0.176115	0.905149	1	1	1	1	1	1	1	1	1	1849.2	1284.3	1635	1460.6	1752.4	1763.6	18.12	7.31	4.98
Q03141; Q8VHJ5; Q05512	MAP/microtubule affinity-regulating kinase 3 OS=Mus musculus OX=10090 GN=Mark3 PE=1 SV=2 Serine/threonine-protein kinase MARK1 OS=Mus musculus OX=10090 GN=Mark1 PE=1 SV=2 Serine/threonine-protein kinase MARK2 OS=Mus musculus OX=10090 GN=Mark2 PE=1 SV=3	[K].LDTFCGSPPYAAPELFQGK.[K]	1xCarbamidomethyl [C5]; 1xTMTpro [K19]; 1xTMTpro [N-Term]; 1xPhospho [T3(100)]	8.58772e-09	0.000151108	3	4	1	1	Q03141 [209-227]; Q8VHJ5 [213-231]; Q05512 [206-224]	Q03141 1xCarbamidomethyl [C213]; 1xPhospho [T211(100)]; Q8VHJ5 1xCarbamidomethyl [C217]; 1xPhospho [T215(100)]; Q05512 1xCarbamidomethyl [C210]; 1xPhospho [T208(100)]	0	2786.38	1.01	1.403	1.412	1.429	1.239	1.006	1.018	0.878	0.867	0.999998	0.820255	0.996904	0.677789	0.825944	0.968844	0.999752	0.970862	0.999692	1	1	1	1	1	1	1	1	1	453.2	457.5	636	639.7	647.5	561.7	27.28	21.88	29.27
Q7TPV2	E3 ubiquitin-protein ligase DZIP3 OS=Mus musculus OX=10090 GN=Dzip3 PE=1 SV=2	[R].LDVEEFQNDEEDLSPPVMEYNIDVK.[S]	1xTMTpro [K25]; 1xTMTpro [N-Term]; 1xPhospho [S14(100)]	5.9051e-09	0.000151108	1	1	1	1	Q7TPV2 [600-624]	Q7TPV2 1xPhospho [S613(100)]	0	3655.73	1.098	1.024	1.101	1.155	1.205	1.075	1.128	1.094	1.043	0.37539	0.999998	0.553898	0.216946	0.0539987	0.499542	0.187751	0.608287	0.946089	1	1	1	1	1	1	1	1	1	184.7	202.8	189.2	203.4	213.4	222.5	11.29	5.55	8.49
Q68FE2	Autophagy-related protein 9A OS=Mus musculus OX=10090 GN=Atg9a PE=1 SV=2	[R].LEASYSDSPPGEEDLLVHVAEGSK.[S]	1xTMTpro [K24]; 1xTMTpro [N-Term]; 1xPhospho [S4(100)]	3.35308e-09	0.000151108	1	1	2	6	Q68FE2 [11-34]	Q68FE2 1xPhospho [S14(100)]	0	3217.58	0.92	0.858	0.795	0.903	0.886	0.927	1.053	1.115	0.982	0.666904	0.00981659	0.00202094	0.0881162	0.133519	0.919245	0.775536	0.187889	0.999795	1	0.591163	0.228328	1	1	1	1	1	1	2261	2080.5	1939	1797.7	2041	2003.7	7.93	7.8	3.76
P30415	NK-tumor recognition protein OS=Mus musculus OX=10090 GN=Nktr PE=1 SV=4	[R].LDSPEVNIIPEQDECMAHPR.[A]	1xCarbamidomethyl [C15]; 1xTMTpro [N-Term]; 1xPhospho [S3(100)]	2.26759e-09	0.000151108	1	1	1	1	P30415 [1146-1165]	P30415 1xCarbamidomethyl [C1160]; 1xPhospho [S1148(100)]	0	2734.25	0.877	1.016	0.971	1.046	1.025	0.956	1.03	1.055	0.98	0.904951	0.994463	0.993115	0.856887	0.961139	1	0.987182	0.999775	0.99931	1	1	1	1	1	1	1	1	1	180.7	158.5	183.6	175.6	189	185.2	15.26	7.24	12.24
O88738	Baculoviral IAP repeat-containing protein 6 OS=Mus musculus OX=10090 GN=Birc6 PE=1 SV=2	[K].LEGDSDDLLEDSDSEEHSR.[S]	1xTMTpro [N-Term]; 1xPhospho [S12(100)]	1.38391e-10	0.000151108	1	1	1	5	O88738 [472-490]	O88738 1xPhospho [S483(100)]	0	2532.06	0.63	0.929	0.888	0.931	1.036	0.956	1.003	1.166	1.112	0.160973	0.999997	0.979041	1	0.997282	0.961055	0.999999	0.856558	0.998112	1	1	1	1	1	1	1	1	1	1512.7	952.8	1404.8	1343.4	1408.6	1567	31.07	9.35	16.14
O88738	Baculoviral IAP repeat-containing protein 6 OS=Mus musculus OX=10090 GN=Birc6 PE=1 SV=2	[K].LEGDSDDLLEDSDSEEHSR.[S]	1xTMTpro [N-Term]; 2xPhospho [S5(100); S]	9.10288e-09	0.000151108	1	1	1	1	O88738 [472-490]	O88738 2xPhospho [S476(100); S]	0	2612.02	0.728	0.874	0.863	0.968	0.928	0.987	1.107	1.076	0.959	0.118388	0.967437	0.825664	0.998593	0.985128	0.997483	0.998586	0.991655	0.999802	1	1	1	1	1	1	1	1	1	218.5	159	191	188.6	211.4	202.9	24.45	4.64	14.46
Q9JMH9	Unconventional myosin-XVIIIa OS=Mus musculus OX=10090 GN=Myo18a PE=1 SV=2	[K].LEGDSDVDSELEDRVDGVK.[S]	1xTMTpro [K19]; 1xTMTpro [N-Term]; 1xPhospho [S5(100)]	4.71669e-09	0.000151108	1	1	1	3	Q9JMH9 [1962-1980]	Q9JMH9 1xPhospho [S1966(100)]	1	2765.34	0.972	1.013	1.008	0.915	0.904	0.995	0.903	0.897	0.988	0.999992	0.992459	0.995365	0.961971	0.896151	1	0.752343	0.651282	0.999867	1	1	1	1	1	1	1	1	1	1159.7	1127	1174.9	1169.1	1061.4	1048.3	8.77	7.06	8.41
C0HKD9	Microfibrillar-associated protein 1B OS=Mus musculus OX=10090 GN=Mfap1b PE=1 SV=1	[R].LEREDSSEEEEEEIDDEEIERR.[R]	1xTMTpro [N-Term]; 2xPhospho [S6(100); S7(100)]	1.55062e-08	0.000151108	1	1	1	3	C0HKD9 [127-148]	C0HKD9 2xPhospho [S132(100); S133(100)]	2	3229.33	1.004	1.063	1.124	1.057	1.17	1.057	0.995	1.041	1.107	0.841375	0.903361	0.0797377	0.496353	0.0297615	0.366461	0.964104	0.989866	0.467375	1	1	1	1	1	1	1	1	1	696.6	699.3	740.6	783.1	736.5	815.3	3.37	7.53	3.88
Q99L45	Eukaryotic translation initiation factor 2 subunit 2 OS=Mus musculus OX=10090 GN=Eif2s2 PE=1 SV=1	[K].IESDAQEPAEPEDDLDIMLGNK.[K]	1xTMTpro [K22]; 1xTMTpro [N-Term]	6.10499e-09	0.000151108	1	1	1	4	Q99L45 [103-124]		0	3037.52	1.1	1.078	1.08	1.06	1.059	1.003	0.983	0.98	0.999	0.206726	0.818192	0.813734	0.661844	0.840187	1	0.999625	1	0.999224	1	1	1	1	1	1	1	1	1	1428.5	1571.1	1539.2	1543.2	1513.8	1512.1	3.67	2.97	2.66
Q99L45	Eukaryotic translation initiation factor 2 subunit 2 OS=Mus musculus OX=10090 GN=Eif2s2 PE=1 SV=1	[K].IESDAQEPAEPEDDLDIMLGNKK.[K]	2xTMTpro [K22; K23]; 1xTMTpro [N-Term]; 1xPhospho [S3(100)]	4.1516e-10	0.000151108	1	1	1	2	Q99L45 [103-125]	Q99L45 1xPhospho [S105(100)]	1	3549.79	1.173	1.106	1.06	1.036	0.909	0.958	0.936	0.858	0.878	0.291632	0.570911	0.713107	0.664676	0.998884	0.999829	0.999979	0.888824	0.854134	1	1	1	1	1	1	1	1	1	981.1	1150.6	1085.5	1039.7	1016.2	891.8	20.62	4.49	4.67
Q6NZB1	Protein arginine N-methyltransferase 6 OS=Mus musculus OX=10090 GN=Prmt6 PE=1 SV=2	[K].LESGDSGGAGAGGEGAEEENGGEQEAAPPRPR.[R]	1xTMTpro [N-Term]	3.14584e-14	0.000151108	1	1	1	2	Q6NZB1 [9-40]		0	3342.54	0.954	1.033	1.052	1.06	1.088	1.018	1.026	1.035	1.026	0.987932	0.999977	0.999962	0.977616	0.896256	1	0.99322	0.950659	0.999317	1	1	1	1	1	1	1	1	1	489.6	466.9	505.7	514.9	519.1	532.7	5.27	3.11	5.91
Q62059	Versican core protein OS=Mus musculus OX=10090 GN=Vcan PE=1 SV=2	[K].LESHGSSEESLQVQEK.[Y]	1xTMTpro [K16]; 1xTMTpro [N-Term]; 2xPhospho [S6(100); S7(100)]	2.47123e-08	0.000151108	1	1	1	1	Q62059 [2580-2595]	Q62059 2xPhospho [S2585(100); S2586(100)]	0	2555.19	0.636	1.306	1.018	0.94	0.921	0.779	0.72	0.905	0.98	0.171957	0.212316	1	0.999999	0.999915	0.202213	0.240396	0.999962	0.999567	1	1	1	1	1	1	1	1	1	469.9	298.8	613.8	478.3	441.7	433	36.51	14.36	13.67
E9Q7G0	Nuclear mitotic apparatus protein 1 OS=Mus musculus OX=10090 GN=Numa1 PE=1 SV=1	[K].LESLQQQLQAANDAR.[D]	1xTMTpro [N-Term]	2.91879e-08	0.000151108	1	1	1	3	E9Q7G0 [611-625]		0	1989.07	1.206	1.028	1.059	1.043	0.994	1.031	1.015	0.938	0.953	0.298306	0.998626	0.835432	1	0.997226	0.631159	0.996905	0.595953	0.994437	1	1	1	1	1	1	1	1	1	555.8	670.2	571.3	588.8	579.6	552.3	11.94	9.8	9.41
C0HKD9	Microfibrillar-associated protein 1B OS=Mus musculus OX=10090 GN=Mfap1b PE=1 SV=1	[R].LEREDSSEEEEEEIDDEEIER.[R]	1xTMTpro [N-Term]; 1xPhospho [S6(100)]	6.05439e-09	0.000151108	1	1	1	2	C0HKD9 [127-147]	C0HKD9 1xPhospho [S132(100)]	1	2993.26	0.612	0.785	1.022	0.832	0.915	1.302	1.06	0.896	1.1	0.66421	0.999992	0.999993	0.999993	0.995287	1	0.999768	0.986496	0.998867	1	1	1	1	1	1	1	1	1	947.5	579.4	743.7	967.9	788.3	867.2	30.12	22.23	12.22
E9PWW9	Remodeling and spacing factor 1 OS=Mus musculus OX=10090 GN=Rsf1 PE=1 SV=2	[R].IETDEESCDNAHGDADQPAR.[D]	1xCarbamidomethyl [C8]; 1xTMTpro [N-Term]; 1xPhospho [T3(100)]	3.0939e-11	0.000151108	1	1	1	1	E9PWW9 [1306-1325]	E9PWW9 1xCarbamidomethyl [C1313]; 1xPhospho [T1308(100)]	0	2614.07	0.753	0.938	0.907	0.928	0.893	0.967	0.989	0.984	0.962	0.509436	0.998428	0.999999	0.996671	0.999909	0.995931	1	0.999525	0.999849	1	1	1	1	1	1	1	1	1	325.8	245.2	305.6	295.6	302.3	290.8	21.28	4.47	14.9
Q8BMK4	Cytoskeleton-associated protein 4 OS=Mus musculus OX=10090 GN=Ckap4 PE=1 SV=2	[K].IETNENNLESAK.[G]	1xTMTpro [K12]; 1xTMTpro [N-Term]	2.6857e-08	0.000151108	1	1	1	5	Q8BMK4 [540-551]		0	1970.07	1.024	1.022	1.053	1.016	1.012	1.03	0.995	0.961	0.996	0.993252	0.989462	1	0.991898	0.99984	0.992462	1	0.999937	0.99947	1	1	1	1	1	1	1	1	1	1671.6	1712.5	1707.6	1759.5	1698.8	1691.3	6.55	3.59	1.39
Q3U1J4	DNA damage-binding protein 1 OS=Mus musculus OX=10090 GN=Ddb1 PE=1 SV=2	[R].IEVQDSSGGTTALRPSASTQALSSSVSSSK.[L]	1xTMTpro [K30]; 1xTMTpro [N-Term]	2.03507e-12	0.000151108	1	1	1	5	Q3U1J4 [740-769]		0	3546.87	0.917	0.931	0.966	0.959	0.978	1.037	1.03	1.012	1.019	0.346423	0.534531	0.839123	0.999764	0.99968	0.991905	0.686748	0.692736	0.992579	1	1	1	1	1	1	1	1	1	1914.7	1754.9	1783.1	1849.1	1836.5	1872	4.94	0.87	1.89
A0A286YCV9	Kinesin family member 13B OS=Mus musculus OX=10090 GN=Kif13b PE=1 SV=1	[R].LEVTSDSEDASEVPEWLR.[E]	1xTMTpro [N-Term]; 1xPhospho [S5(100)]	8.65949e-09	0.000151108	1	1	2	5	A0A286YCV9 [1705-1722]	A0A286YCV9 1xPhospho [S1709(100)]	0	2446.13	0.955	0.908	0.898	0.691	0.724	0.989	0.76	0.806	1.048	0.941935	0.43575	0.670573	0.000143529	0.00053084	0.997884	0.00247325	0.00556168	0.933897	1	1	1	0.0963777	0.155497	1	1	1	1	3383.1	3230.9	3072.2	3038.7	2336.2	2449.4	3.46	2.87	3.1
P20029	Endoplasmic reticulum chaperone BiP OS=Mus musculus OX=10090 GN=Hspa5 PE=1 SV=3	[K].IEWLESHQDADIEDFK.[A]	1xTMTpro [K16]; 1xTMTpro [N-Term]	2.74599e-12	0.000151108	1	1	1	4	P20029 [603-618]		0	2583.32	0.959	1.022	0.997	0.984	0.929	0.976	0.964	0.932	0.944	0.890523	0.999694	0.994591	0.999981	0.975824	0.963175	0.999995	0.999935	0.94484	1	1	1	1	1	1	1	1	1	1183.5	1135.1	1209	1179.9	1164.9	1099.2	8.44	9.61	4.88
Q80X90	Filamin-B OS=Mus musculus OX=10090 GN=Flnb PE=1 SV=3	[K].IEYDDQNDGSCDVK.[Y]	1xCarbamidomethyl [C11]; 1xTMTpro [K14]; 1xTMTpro [N-Term]	4.48694e-09	0.000151108	1	1	1	7	Q80X90 [594-607]	Q80X90 1xCarbamidomethyl [C604]	0	2266.08	1.133	1.153	1.142	1.034	1.023	0.991	0.897	0.895	0.989	0.979846	0.97309	0.994177	1	0.990254	0.999917	0.96048	0.869934	0.994611	1	1	1	1	1	1	1	1	1	2147.3	2432.3	2476.7	2453.2	2221.1	2196.8	19.47	13.33	12.12
O55091	Protein IMPACT OS=Mus musculus OX=10090 GN=Impact PE=1 SV=2	[R].IFCEDKQTFLQDCEDDGETAAGGR.[L]	2xCarbamidomethyl [C3; C13]; 1xTMTpro [K6]; 1xTMTpro [N-Term]	1.18807e-08	0.000151108	1	1	1	2	O55091 [223-246]	O55091 2xCarbamidomethyl [C225; C235]	1	3370.58	1.654	1.129	1.262	1.038	1.11	1.118	0.919	0.879	1.069	0.117027	1	0.501684	1	0.997281	0.521121	1	0.751468	0.998054	1	1	1	1	1	1	1	1	1	515.4	852.4	581.8	650.4	534.7	571.8	38.48	5.03	17.99
E9PWW9	Remodeling and spacing factor 1 OS=Mus musculus OX=10090 GN=Rsf1 PE=1 SV=2	[R].IETDEESCDNAHGDADQPAR.[D]	1xCarbamidomethyl [C8]; 1xTMTpro [N-Term]; 2xPhospho [T3(100); S7(100)]	2.35086e-08	0.000151108	1	1	1	3	E9PWW9 [1306-1325]	E9PWW9 1xCarbamidomethyl [C1313]; 2xPhospho [T1308(100); S1312(100)]	0	2694.03	0.829	1.042	1.003	1.06	0.909	0.963	1.017	0.906	0.858	0.927645	0.904833	1	0.975889	0.999989	0.881742	0.999613	0.999934	0.990906	1	1	1	1	1	1	1	1	1	813.3	674.4	847.8	816	861.8	739.6	20.86	1.93	15.42
Q9DBR7	Protein phosphatase 1 regulatory subunit 12A OS=Mus musculus OX=10090 GN=Ppp1r12a PE=1 SV=2	[K].KSPLIESTANMENNQPQK.[A]	2xTMTpro [K1; K18]; 1xTMTpro [N-Term]	5.11186e-13	0.000151108	1	1	1	5	Q9DBR7 [298-315]		1	2941.62	1.159	1.04	1.043	0.966	1.027	1.003	0.929	0.985	1.063	0.768605	0.999999	0.999857	0.8893	0.999981	0.999287	0.921354	0.9983	0.940275	1	1	1	1	1	1	1	1	1	2056.9	2383	2138.6	2144.9	1987.7	2113.2	7.68	4.82	9.81
A2AGT5	Cytoskeleton-associated protein 5 OS=Mus musculus OX=10090 GN=Ckap5 PE=1 SV=1	[K].LEQQQSAGGDAEGGGDDGDEVPQVDAYELLDAVEILSK.[L]	1xTMTpro [K38]; 1xTMTpro [N-Term]	6.13897e-10	0.000151108	1	1	1	2	A2AGT5 [242-279]		0	4526.22	1.012	0.958	1.018	0.981	1.065	1.063	1.024	1.046	1.086	0.821641	0.812295	0.935205	0.999858	0.421507	0.326067	0.910976	0.897799	0.309772	1	1	1	1	1	1	1	1	1	365.7	370.2	350.2	372.3	358.7	389.4	1.41	4.68	2.69
Q921T2	Torsin-1A-interacting protein 1 OS=Mus musculus OX=10090 GN=Tor1aip1 PE=1 SV=3	[R].LEQHSQQPQLSPATSGR.[G]	1xTMTpro [N-Term]; 1xPhospho [S11(100)]	4.9582e-09	0.000151108	1	1	1	5	Q921T2 [130-146]	Q921T2 1xPhospho [S140(100)]	0	2248.1	0.911	1.081	1.011	1.049	1.089	0.935	0.97	1.076	1.037	0.303063	0.286459	0.600644	0.710452	0.362528	0.987006	0.958937	0.99717	0.985431	1	1	1	1	1	1	1	1	1	838.9	764.6	907.1	848.5	880.2	913.1	8.28	7.18	2.56
E9Q616	AHNAK nucleoprotein (desmoyokin) OS=Mus musculus OX=10090 GN=Ahnak PE=1 SV=1	[K].LEGELKGPSVDVEVPDVDLECPDAK.[L]	1xCarbamidomethyl [C21]; 2xTMTpro [K6; K25]; 1xTMTpro [N-Term]; 1xPhospho [S9(100)]	2.39032e-08	0.000151108	1	1	1	4	E9Q616 [1992-2016]; [2059-2083]; [2126-2150]	E9Q616 1xCarbamidomethyl [C2012]; 1xPhospho [S2000(100)]; 1xCarbamidomethyl [C2079]; 1xPhospho [S2067(100)]; 1xCarbamidomethyl [C2146]; 1xPhospho [S2134(100)]	1	3702.9	1.427	0.954	1.116	0.943	0.704	1.17	0.988	0.631	0.747	0.240457	0.998623	0.921547	0.999524	0.999928	0.990697	1	0.842123	0.994423	1	1	1	1	1	1	1	1	1	2622.7	3743.4	2501	2927	2472.1	1846.8	41.3	28.44	7.78
Q80YR5	Scaffold attachment factor B2 OS=Mus musculus OX=10090 GN=Safb2 PE=1 SV=2	[R].LEGGGMASQDQGGR.[V]	1xTMTpro [N-Term]	4.99963e-09	0.000151108	1	1	1	2	Q80YR5 [964-977]		0	1666.81	0.95	1.013	0.967	0.986	0.994	0.955	0.973	1.028	1.009	0.599982	0.998141	0.998397	0.992466	1	1	0.999989	0.998511	0.992836	1	1	1	1	1	1	1	1	1	494.2	469.5	500.7	478	487.1	491.4	6.8	4.6	7.47
Q9QZH6	Evolutionarily conserved signaling intermediate in Toll pathway, mitochondrial OS=Mus musculus OX=10090 GN=Ecsit PE=1 SV=2	[R].LEGQSPPHSPPKGPEEDDETIQAEQQQGQS.[-]	1xTMTpro [K12]; 1xTMTpro [N-Term]	3.31608e-10	0.000151108	1	1	1	18	Q9QZH6 [406-435]		1	3851.88	1.012	0.967	0.943	0.97	0.961	0.975	1.003	1.019	0.991	0.864961	0.999986	0.998986	0.999471	0.997072	0.999928	0.996568	0.999999	0.968605	1	1	1	1	1	1	1	1	1	6003.7	6073	5804.7	5658.7	5821.5	5767.1	11.94	7.14	5.45
Q9Z2I8	Succinate--CoA ligase [GDP-forming] subunit beta, mitochondrial OS=Mus musculus OX=10090 GN=Suclg2 PE=1 SV=3	[R].LEGTNVQEAQNILK.[S]	1xTMTpro [K14]; 1xTMTpro [N-Term]	1.50402e-10	0.000151108	1	1	1	2	Q9Z2I8 [394-407]		0	2165.24	0.991	1.035	1.025	0.929	1.017	0.99	0.897	0.992	1.095	0.999986	0.999992	0.999673	0.999471	1	0.999985	0.997128	0.999631	0.999526	1	1	1	1	1	1	1	1	1	642.3	636.3	665	658.2	596.8	653.3	9.87	16.92	16.84
Q8VDJ3	Vigilin OS=Mus musculus OX=10090 GN=Hdlbp PE=1 SV=1	[R].LEHEVNIQFPDKDDGNQPQDQITITGYEK.[N]	2xTMTpro [K12; K29]; 1xTMTpro [N-Term]	5.46378e-10	0.000151108	1	1	1	2	Q8VDJ3 [1080-1108]		1	4284.22	1.007	0.847	0.919	0.881	0.982	1.085	1.04	1.069	1.115	0.991863	0.715731	0.992009	0.863832	0.999998	0.948992	0.999584	0.996772	0.902105	1	1	1	1	1	1	1	1	1	819.5	825.3	694.1	753	721.8	805.1	6.43	2.17	9.43
Q8R4K2	Interleukin-1 receptor-associated kinase 4 OS=Mus musculus OX=10090 GN=Irak4 PE=1 SV=1	[K].LEHSCEPPDSSSPDNR.[S]	1xCarbamidomethyl [C5]; 1xTMTpro [N-Term]	5.72761e-08	0.000151108	1	1	1	4	Q8R4K2 [141-156]	Q8R4K2 1xCarbamidomethyl [C145]	0	2130.97	1.015	0.903	0.922	0.923	1.063	1.021	1.022	1.153	1.152	0.999986	0.995734	0.999902	0.991323	0.999927	0.999771	0.999999	0.997572	0.966056	1	1	1	1	1	1	1	1	1	818.4	830.3	738.7	754.3	755.2	869.7	4.55	1.88	14.19
E9Q7G0	Nuclear mitotic apparatus protein 1 OS=Mus musculus OX=10090 GN=Numa1 PE=1 SV=1	[K].LEQQCQQQQQQVEGLTHSLK.[S]	1xCarbamidomethyl [C5]; 1xTMTpro [K20]; 1xTMTpro [N-Term]	3.70527e-12	0.000151108	1	1	1	4	E9Q7G0 [1128-1147]	E9Q7G0 1xCarbamidomethyl [C1132]	0	3018.59	0.863	1.077	0.99	1.047	1.038	0.92	0.973	1.048	0.991	0.2292	0.513539	0.999736	0.822945	0.827574	0.372139	0.991745	0.68469	1	1	1	1	1	1	1	1	1	1	1570.9	1355.8	1691.2	1555.7	1644.9	1630.1	6.19	5.97	3.55
P20029	Endoplasmic reticulum chaperone BiP OS=Mus musculus OX=10090 GN=Hspa5 PE=1 SV=3	[R].IEIESFFEGEDFSETLTR.[A]	1xTMTpro [N-Term]	2.06922e-09	0.000151108	1	1	1	11	P20029 [308-325]		0	2453.2	1.139	1.03	1.036	1.004	1.085	1.007	0.975	1.046	1.081	0.866098	1	0.975781	0.999983	0.999936	0.969983	0.999996	0.994526	0.998989	1	1	1	1	1	1	1	1	1	1562.8	1780	1609.3	1619.8	1568.5	1695	7.02	4.09	10.64
P15208	Insulin receptor OS=Mus musculus OX=10090 GN=Insr PE=1 SV=2	[R].IELQACNQDSPDER.[C]	1xCarbamidomethyl [C6]; 1xTMTpro [N-Term]	2.07496e-08	0.000151108	1	1	1	3	P15208 [810-823]	P15208 1xCarbamidomethyl [C815]	0	1978.95	0.906	1.029	1.021	1.11	1.223	0.992	1.078	1.198	1.102	0.523114	0.999697	0.999972	0.969157	0.453909	0.99698	0.894666	0.548657	0.862295	1	1	1	1	1	1	1	1	1	1399.7	1268.5	1440.8	1429.4	1553.1	1712.1	16.35	5.68	3.43
O54988	STE20-like serine/threonine-protein kinase OS=Mus musculus OX=10090 GN=Slk PE=1 SV=2	[K].LENLPDTQDQQTVDVNSVSEENENNR.[V]	1xTMTpro [N-Term]	3.65422e-11	0.000151108	1	1	1	20	O54988 [428-453]		0	3291.55	1.05	1.268	1.126	1.205	1.08	0.888	0.95	0.959	0.896	0.999479	0.894716	0.994172	0.693281	0.967178	0.994267	0.997916	0.999824	0.98	1	1	1	1	1	1	1	1	1	3748.7	3937.6	4753.8	4220.5	4517.7	4048.2	16.62	12.67	10.24
P59326; Q8BYK6	YTH domain-containing family protein 1 OS=Mus musculus OX=10090 GN=Ythdf1 PE=1 SV=1 YTH domain-containing family protein 3 OS=Mus musculus OX=10090 GN=Ythdf3 PE=1 SV=2	[R].LENNDNKPVTNSR.[D]	1xTMTpro [K7]; 1xTMTpro [N-Term]	5.54008e-08	0.000151108	2	2	1	6	P59326 [494-506]; Q8BYK6 [521-533]		0	2109.15	1.098	1.088	1.173	1.128	1.152	1.078	1.037	0.982	1.021	0.194477	0.466128	0.0174362	0.166343	0.0186508	0.338827	0.970356	1	0.765934	1	1	0.703103	1	0.97565	1	1	1	1	2454.1	2694	2670	2878.6	2768.9	2826.5	5.82	4.48	1.29
Q5DU37	Zinc finger FYVE domain-containing protein 26 OS=Mus musculus OX=10090 GN=Zfyve26 PE=1 SV=2	[K].IENQNSDGGNNTIR.[R]	1xTMTpro [N-Term]	3.99345e-09	0.000151108	1	1	1	10	Q5DU37 [878-891]		0	1835.92	0.941	0.931	0.888	0.982	0.992	0.954	1.055	1.118	1.01	0.605375	0.443327	0.0770681	0.582887	0.952613	0.832169	0.999819	0.28331	0.960525	1	1	1	1	1	1	1	1	1	2936.4	2763.4	2733.5	2606.8	2884.8	2913.3	4.67	3.54	4.67
Q9WU42	Nuclear receptor corepressor 2 OS=Mus musculus OX=10090 GN=Ncor2 PE=1 SV=3	[K].LEPVSPPSPPHADPELELAPSR.[L]	1xTMTpro [N-Term]; 1xPhospho [S8(100)]	5.63306e-08	0.000151108	1	1	1	4	Q9WU42 [145-166]	Q9WU42 1xPhospho [S152(100)]	0	2719.37	1.004	0.978	0.948	0.943	1.018	0.97	0.964	1.073	1.079	0.999998	0.999914	1	0.991136	0.999638	0.999914	0.999049	0.99964	0.948531	1	1	1	1	1	1	1	1	1	1127.1	1131	1102.3	1068.7	1062.7	1146.9	5.23	6.87	8.48
Q9WU42	Nuclear receptor corepressor 2 OS=Mus musculus OX=10090 GN=Ncor2 PE=1 SV=3	[K].LEPVSPPSPPHADPELELAPSR.[L]	1xTMTpro [N-Term]; 2xPhospho [S5(100); S8(100)]	1.81123e-09	0.000151108	1	1	1	19	Q9WU42 [145-166]	Q9WU42 2xPhospho [S149(100); S152(100)]	0	2799.33	1.008	1.007	0.947	0.976	1.06	0.94	0.969	1.119	1.085	0.999927	0.996601	0.99431	0.99633	0.862	1	1	0.988515	0.98403	1	1	1	1	1	1	1	1	1	3717.1	3747.3	3743.9	3520.5	3629.5	3939	6.27	7.37	10.38
Q7TSH6	SR-related and CTD-associated factor 4 OS=Mus musculus OX=10090 GN=Scaf4 PE=1 SV=1	[K].IEIIQPLLDMAAGTSNAAPVAENVTNNEGSPPPPVK.[I]	1xTMTpro [K36]; 1xTMTpro [N-Term]; 1xPhospho [S30(100)]	1.64363e-08	0.000151108	1	1	1	5	Q7TSH6 [125-160]	Q7TSH6 1xPhospho [S154(100)]	0	4343.25	0.991	1.011	0.982	1.019	1.02	0.971	1.008	1.039	1.001	0.999971	0.999992	0.999938	0.925208	0.601744	0.999264	0.958943	0.48745	0.982052	1	1	1	1	1	1	1	1	1	1672.4	1657.4	1690.9	1641.8	1703.8	1706.3	5.76	2.12	4.58
E9Q555	E3 ubiquitin-protein ligase RNF213 OS=Mus musculus OX=10090 GN=Rnf213 PE=1 SV=3	[R].KSNEGGNTQPEDQR.[K]	1xTMTpro [K1]; 1xTMTpro [N-Term]	1.17822e-08	0.000151108	1	1	1	4	E9Q555 [297-310]		1	2168.12	1.756	2.167	1.908	1.487	1.643	0.881	0.686	0.861	1.105	0.0495701	0.00396651	0.00314218	0.247858	0.0310973	0.999989	0.190882	0.739257	0.78353	1	0.369882	0.295395	1	1	1	1	1	1	1076.2	1889.4	2331.7	2053.5	1599.9	1768.3	22.07	14.53	17.37
Q80U56	Late secretory pathway protein AVL9 homolog OS=Mus musculus OX=10090 GN=Avl9 PE=1 SV=2	[R].KSMSEDAGPQESNPSADDFTSESTSDVLNTSLETVTR.[V]	1xTMTpro [K1]; 1xTMTpro [N-Term]; 1xPhospho [S2(100)]	4.30407e-12	0.000151108	1	1	1	1	Q80U56 [243-279]	Q80U56 1xPhospho [S244(100)]	1	4621.13	1.139	1.045	1.035	0.928	0.981	0.99	0.888	0.948	1.057	0.0802903	0.685855	0.431312	0.890044	0.998155	0.996898	0.190419	0.251916	0.984723	1	1	1	1	1	1	1	1	1	159.9	182.1	167	165.4	148.3	156.8	9.28	4.26	0.69
P23198	Chromobox protein homolog 3 OS=Mus musculus OX=10090 GN=Cbx3 PE=1 SV=2	[R].KSLSDSESDDSK.[S]	2xTMTpro [K1; K12]; 1xTMTpro [N-Term]	3.1111e-09	0.000151108	1	1	1	1	P23198 [92-103]		1	2210.2	1.147	1.084	1.081	1.071	1.046	0.997	0.989	0.968	0.976	0.0324377	0.452677	0.227789	0.537255	0.700728	0.994323	0.999984	0.922191	0.999664	1	1	1	1	1	1	1	1	1	892.2	1023.4	966.7	964.2	955.8	933.1	8.9	1.51	4.58
O35350	Calpain-1 catalytic subunit OS=Mus musculus OX=10090 GN=Capn1 PE=1 SV=1	[K].KAGTQELDDQIQANLPDEK.[V]	2xTMTpro [K1; K19]; 1xTMTpro [N-Term]	3.11975e-11	0.000151108	1	1	1	3	O35350 [517-535]		1	3025.66	1.095	1.085	1.049	1.027	1.111	0.966	0.947	1.06	1.082	0.995177	0.999999	0.99964	0.997379	0.989693	0.999938	0.993907	0.999573	0.898571	1	1	1	1	1	1	1	1	1	920.3	1007.6	998.5	965	945.3	1022.8	11.86	4.12	4.36
P70663	SPARC-like protein 1 OS=Mus musculus OX=10090 GN=Sparcl1 PE=1 SV=3	[K].KAESSPNAEPSDEGNSR.[E]	1xTMTpro [K1]; 1xTMTpro [N-Term]	1.42284e-09	0.000151108	1	1	1	6	P70663 [396-412]		1	2383.2	0.875	0.634	0.662	0.649	0.69	1.045	1.024	1.043	1.064	0.128459	2.59299e-06	1.88216e-05	4.49863e-06	1.13925e-05	0.508777	0.994147	0.997685	0.955073	1	0.00779268	0.0178625	0.0155511	0.0245737	1	1	1	1	3856.9	3376.3	2444.2	2553.3	2503.6	2663.1	5.68	7.11	1.94
Q91VL8	Telomeric repeat-binding factor 2-interacting protein 1 OS=Mus musculus OX=10090 GN=Terf2ip PE=1 SV=1	[R].KAEQDPEAADSGEPQNK.[R]	2xTMTpro [K1; K17]; 1xTMTpro [N-Term]	1.38007e-08	0.000151108	1	1	1	2	Q91VL8 [209-225]		1	2726.44	1.212	1.277	1.316	1.489	1.2	1.031	1.166	0.912	0.806	0.999511	0.99989	0.999966	0.911803	0.999356	0.998153	0.968598	0.999987	0.769607	1	1	1	1	1	1	1	1	1	1214.9	1472.1	1551.2	1598.8	1809	1457.9	45.57	24.19	9.09
Q8K019	Bcl-2-associated transcription factor 1 OS=Mus musculus OX=10090 GN=Bclaf1 PE=1 SV=2	[K].KAEGEPQEESPLK.[S]	2xTMTpro [K1; K13]; 1xTMTpro [N-Term]; 1xPhospho [S10(100)]	1.31285e-08	0.000151108	1	1	1	7	Q8K019 [168-180]	Q8K019 1xPhospho [S177(100)]	1	2434.3	0.588	0.957	0.782	0.948	0.772	0.817	0.991	0.987	0.814	0.608964	0.991118	0.957048	0.981901	0.999494	0.728275	0.999998	0.994596	0.914689	1	1	1	1	1	1	1	1	1	3835.8	2256.8	3670.3	3000.1	3636.8	2961.2	33.38	12.79	18.3
Q91XV3	Brain acid soluble protein 1 OS=Mus musculus OX=10090 GN=Basp1 PE=1 SV=3	[K].KAEGAGTEEEGTPKESEPQAAADATEVK.[E]	3xTMTpro [K1; K14; K28]; 1xTMTpro [N-Term]; 1xPhospho [T12(100)]	5.54008e-08	0.000151108	1	1	1	1	Q91XV3 [25-52]	Q91XV3 1xPhospho [T36(100)]	2	4127.12	1.154	1.38	1.45	1.367	1.037	1.051	0.991	0.716	0.759	0.986056	0.327043	0.707677	0.443577	0.997925	0.976592	0.999851	0.903717	0.678134	1	1	1	1	1	1	1	1	1	212.1	244.7	292.6	307.4	290	220	15.05	1.73	7.23
Q91XV3	Brain acid soluble protein 1 OS=Mus musculus OX=10090 GN=Basp1 PE=1 SV=3	[K].KAEGAGTEEEGTPK.[E]	2xTMTpro [K1; K14]; 1xTMTpro [N-Term]; 1xPhospho [T7(100)]	6.17311e-08	0.000151108	1	1	2	2	Q91XV3 [25-38]	Q91XV3 1xPhospho [T31(100)]	1	2396.25	0.657	1.03	1.058	0.972	0.803	1.027	0.944	0.759	0.826	0.747716	0.804177	0.999364	0.969901	0.999999	0.932401	0.995434	0.997969	0.952332	1	1	1	1	1	1	1	1	1	1057.8	694.7	1089.9	1119.2	1028.6	849.6	29.05	5.98	16.88
Q8K0V2	DCN1-like protein 3 OS=Mus musculus OX=10090 GN=Dcun1d3 PE=2 SV=1	[K].KAEAATEACQLPTSSGDAGR.[E]	1xCarbamidomethyl [C9]; 1xTMTpro [K1]; 1xTMTpro [N-Term]	4.76935e-14	0.000151108	1	1	1	1	Q8K0V2 [58-77]	Q8K0V2 1xCarbamidomethyl [C66]	1	2628.35	1.032	0.997	1.019	1.018	1.078	1.023	1.021	1.057	1.059	1	0.895658	0.999983	0.999978	0.935544	0.831414	0.945654	0.969661	0.881032	1	1	1	1	1	1	1	1	1	387.5	400	386.2	395	394.4	417.7	6.35	3.52	7.73
Q7JJ13	Bromodomain-containing protein 2 OS=Mus musculus OX=10090 GN=Brd2 PE=1 SV=1	[R].KADTTTPTPTAILAPGSPASPPGSLEPK.[A]	2xTMTpro [K1; K28]; 1xTMTpro [N-Term]; 2xPhospho [S17(100); S20(100)]	2.12742e-08	0.000151108	1	1	1	2	Q7JJ13 [281-308]	Q7JJ13 2xPhospho [S297(100); S300(100)]	1	3774.98	1.212	1.204	1.265	1.198	1.224	1.051	0.995	0.968	1.022	0.210806	0.341111	0.226107	0.28854	0.141957	0.999606	0.999995	0.999528	0.996081	1	1	1	1	1	1	1	1	1	272.3	330	327.8	344.4	326.3	333.3	10.06	0.88	3.22
Q922B9	Protein ITPRID2 OS=Mus musculus OX=10090 GN=Itprid2 PE=1 SV=3	[R].KADNQDFPQCVTAENAGNNESTK.[G]	1xCarbamidomethyl [C10]; 2xTMTpro [K1; K23]; 1xTMTpro [N-Term]	4.75612e-12	0.000151108	1	1	1	5	Q922B9 [589-611]	Q922B9 1xCarbamidomethyl [C598]	1	3450.74	0.971	0.995	0.93	0.979	1.055	0.935	0.984	1.135	1.078	0.998905	0.998414	0.99517	0.99975	0.961437	0.999998	0.999994	0.999562	0.993535	1	1	1	1	1	1	1	1	1	1794	1742.2	1784.7	1668.4	1756.3	1893.5	6.66	7.25	10
Q6P5E4	UDP-glucose:glycoprotein glucosyltransferase 1 OS=Mus musculus OX=10090 GN=Uggt1 PE=1 SV=4	[K].KADMANEDLLSDGTNENESGFWDSFK.[W]	2xTMTpro [K1; K26]; 1xTMTpro [N-Term]	2.56199e-10	0.000151108	1	1	1	1	Q6P5E4 [1212-1237]		1	3832.88	0.902	1.015	1.007	1.007	1.031	0.992	0.993	1.024	1.024	0.970844	0.710441	0.999701	0.96579	0.675588	0.851377	0.984432	0.823299	0.976881	1	1	1	1	1	1	1	1	1	212.6	191.9	215.7	214	214.2	219.3	8.26	5.06	4.97
Q99KW3	TRIO and F-actin-binding protein OS=Mus musculus OX=10090 GN=Triobp PE=1 SV=3	[R].KADGPRPSLDYVELSPLAPSSPQR.[M]	1xTMTpro [K1]; 1xTMTpro [N-Term]; 1xPhospho [S21(99)]	2.4103e-08	0.000151108	1	1	2	3	Q99KW3 [1584-1607]	Q99KW3 1xPhospho [S1604(99)]	1	3268.72	1.262	1.225	1.276	1.205	1.208	1.041	0.984	0.947	1.003	0.23552	0.702049	0.206321	0.504768	0.568121	0.899109	0.999149	0.963072	0.999997	1	1	1	1	1	1	1	1	1	974.9	1230.7	1194.5	1243.8	1174.8	1178	18.95	1.84	5.94
P62874	Guanine nucleotide-binding protein G(I)/G(S)/G(T) subunit beta-1 OS=Mus musculus OX=10090 GN=Gnb1 PE=1 SV=3	[R].KACADATLSQITNNIDPVGR.[I]	1xCarbamidomethyl [C3]; 1xTMTpro [K1]; 1xTMTpro [N-Term]	1.17823e-14	0.000151108	1	1	1	7	P62874 [23-42]	P62874 1xCarbamidomethyl [C25]	1	2752.49	1.313	1.147	1.1	1.072	1.126	0.959	0.934	1.024	1.051	0.423382	0.998816	0.876467	0.992245	0.959221	0.975933	0.999962	0.999724	0.999794	1	1	1	1	1	1	1	1	1	2400.3	3152.6	2752.4	2639.5	2572	2702	31.89	6.96	20.88
Q8C1D8	Protein IWS1 homolog OS=Mus musculus OX=10090 GN=Iws1 PE=1 SV=1	[R].KAAVLSDSEDDAGNASAK.[K]	2xTMTpro [K1; K18]; 1xTMTpro [N-Term]; 1xPhospho [S6(100)]	1.55493e-10	0.000151108	1	1	2	4	Q8C1D8 [338-355]	Q8C1D8 1xPhospho [S343(100)]	1	2741.42	1.518	1.346	1.647	1.154	1.276	1.224	0.857	0.774	1.106	0.923789	0.94831	0.794269	0.988048	0.99241	0.998157	0.999819	0.975781	1	1	1	1	1	1	1	1	1	1	1552.4	2357	2089.5	2557.5	1791.3	1980.6	18.72	25.88	42.12
E9Q9Q2	R3H domain containing 1 OS=Mus musculus OX=10090 GN=R3hdm1 PE=1 SV=1	[K].KAASTDLGAGEAVVGK.[V]	2xTMTpro [K1; K16]; 1xTMTpro [N-Term]; 1xPhospho [S4(100)]	6.43543e-11	0.000151108	1	1	1	2	E9Q9Q2 [1004-1019]	E9Q9Q2 1xPhospho [S1007(100)]	1	2466.38	1.449	1.314	1.495	1.22	1.268	1.137	0.928	0.849	1.04	0.0486783	0.412296	0.0492299	0.715411	0.408505	0.725631	0.992846	0.729771	0.992383	1	1	1	1	1	1	1	1	1	876.3	1270.2	1151.8	1309.8	1069.3	1111.6	25.79	1.41	9.1
P67778	Prohibitin 1 OS=Mus musculus OX=10090 GN=Phb1 PE=1 SV=1	[K].KAAIISAEGDSK.[A]	2xTMTpro [K1; K12]; 1xTMTpro [N-Term]	7.45473e-09	0.000151108	1	1	1	1	P67778 [208-219]		1	2102.26	1.146	1.062	1.03	0.968	0.903	0.97	0.911	0.876	0.933	0.48862	0.999461	0.992299	0.99974	0.912721	0.999862	0.990003	0.645552	0.975945	1	1	1	1	1	1	1	1	1	477.5	547.2	507	491.9	462	431.1	16.02	1.43	13.89
Q9DBR4	Amyloid beta precursor protein binding family B member 2 OS=Mus musculus OX=10090 GN=Apbb2 PE=1 SV=2	[R].KAAEQGQQDPNK.[N]	2xTMTpro [K1; K12]; 1xTMTpro [N-Term]	1.51238e-08	0.000151108	1	1	1	1	Q9DBR4 [109-120]		1	2226.27	1.083	1.218	1.238	1.215	1.23	1.017	0.998	0.993	1.012	0.99509	0.0997836	0.0458646	0.0898596	0.141222	0.9964	1	0.979916	0.999686	1	1	1	1	1	1	1	1	1	437.9	474.1	533.5	542.3	532.3	538.6	11.64	3.07	2.71
Q8C1B7	Septin-11 OS=Mus musculus OX=10090 GN=Septin11 PE=1 SV=4	[K].KAAAQLLQSQAQQSGAQQTK.[K]	2xTMTpro [K1; K20]; 1xTMTpro [N-Term]	1.47101e-12	0.000151108	1	1	1	2	Q8C1B7 [399-418]		1	2997.73	1.437	1.092	1.301	1.138	1.022	1.191	1.042	0.786	0.898	0.128367	0.99929	0.40425	0.843852	0.967342	0.585856	0.955371	0.823925	0.998412	1	1	1	1	1	1	1	1	1	395.7	568.8	432.3	514.7	450.5	404.3	35.65	6.89	18.32
Q9D819	Inorganic pyrophosphatase OS=Mus musculus OX=10090 GN=Ppa1 PE=1 SV=1	[K].HTGCCGDNDPIDVCEIGSK.[V]	3xCarbamidomethyl [C4; C5; C14]; 1xTMTpro [K19]; 1xTMTpro [N-Term]	2.67828e-12	0.000151108	1	1	1	82	Q9D819 [110-128]	Q9D819 3xCarbamidomethyl [C113; C114; C123]	0	2742.28	0.689	0.825	0.801	0.907	0.873	0.971	1.1	1.091	0.963	0.245555	0.996811	0.744577	0.998062	0.999102	0.936814	1	0.903723	1	1	1	1	1	1	1	1	1	1	25115.4	17305.7	20710.2	20110.6	22789.5	21935	26.68	5.66	17.24
Q3UHH1	Zinc finger SWIM domain-containing protein 8 OS=Mus musculus OX=10090 GN=Zswim8 PE=1 SV=1	[K].HTGMASIDSSAPETTSDSSPTLSR.[R]	1xTMTpro [N-Term]; 2xPhospho [S16(98); S/T]	9.97558e-09	0.000151108	1	1	1	1	Q3UHH1 [1140-1163]	Q3UHH1 2xPhospho [S1155(98); S/T]	0	2899.24	0.954	0.954	1.008	1.044	1.051	1.057	1.095	1.042	1.007	0.986676	0.997741	0.962747	0.759461	0.245347	0.8183	0.519494	0.637233	0.903808	1	1	1	1	1	1	1	1	1	198.6	189.5	189.4	200.3	207.3	208.7	4.75	4.11	3.68
P70333; O35737	Heterogeneous nuclear ribonucleoprotein H2 OS=Mus musculus OX=10090 GN=Hnrnph2 PE=1 SV=1 Heterogeneous nuclear ribonucleoprotein H OS=Mus musculus OX=10090 GN=Hnrnph1 PE=1 SV=3	[K].HTGPNSPDTANDGFVR.[L]	1xTMTpro [N-Term]; 1xPhospho [S6(100)]	1.03994e-08	0.000151108	2	2	1	12	P70333 [99-114]; O35737 [99-114]	P70333 1xPhospho [S104(100)]; O35737 1xPhospho [S104(100)]	0	2068.94	0.836	0.942	0.855	0.867	0.923	0.908	0.92	1.079	1.065	0.972623	0.997895	0.997607	0.996667	0.999998	0.951417	0.943859	0.993742	0.991857	1	1	1	1	1	1	1	1	1	4112.9	3436.6	3874.5	3518.1	3565.6	3797.8	15.89	19.94	12.97
Q05D44	Eukaryotic translation initiation factor 5B OS=Mus musculus OX=10090 GN=Eif5b PE=1 SV=2	[R].HTHVQDGEAGGITQQIGATNVPLEAINEQTK.[M]	1xTMTpro [K31]; 1xTMTpro [N-Term]	1.33861e-16	0.000151108	1	1	1	1	Q05D44 [649-679]		0	3865.03	1.056	1.037	0.915	0.944	0.984	0.882	0.911	1.076	1.042	0.994985	0.989704	0.999669	0.875811	0.999267	0.999538	0.995217	1	0.97023	1	1	1	1	1	1	1	1	1	216.5	228.7	224.5	198.1	204.5	213.1	7.58	4.28	10.47
Q9D5T0	Outer mitochondrial transmembrane helix translocase OS=Mus musculus OX=10090 GN=Atad1 PE=1 SV=1	[R].HVDLLEVAQETDGFSGSDLK.[E]	1xTMTpro [K20]; 1xTMTpro [N-Term]	1.704e-10	0.000151108	1	1	1	3	Q9D5T0 [281-300]		0	2768.46	1.032	1.087	1.038	0.997	1.037	0.955	0.918	0.999	1.04	0.999484	0.594974	0.931707	0.991164	0.999295	0.977764	0.303263	0.799469	0.999865	1	1	1	1	1	1	1	1	1	438.6	452.7	476.7	455.2	437.4	454.8	6.64	2.81	1.89
P17751	Triosephosphate isomerase OS=Mus musculus OX=10090 GN=Tpi1 PE=1 SV=5	[R].HVFGESDELIGQK.[V]	1xTMTpro [K13]; 1xTMTpro [N-Term]	1.43871e-08	0.000151108	1	1	1	1	P17751 [101-113]		0	2067.14	0.753	0.867	0.717	0.796	1.044	0.827	0.919	1.456	1.31	0.324061	0.851473	0.439971	0.460366	0.99261	0.968949	0.975083	0.747041	0.767572	1	1	1	1	1	1	1	1	1	527	396.8	456.9	377.9	419.7	550	15.04	8.27	3.7
Q5DTM8	E3 ubiquitin-protein ligase BRE1A OS=Mus musculus OX=10090 GN=Rnf20 PE=1 SV=2	[R].KALVVPEPEPDSDSNQER.[K]	1xTMTpro [K1]; 1xTMTpro [N-Term]; 1xPhospho [S14(100)]	5.87242e-08	0.000151108	1	1	1	4	Q5DTM8 [125-142]	Q5DTM8 1xPhospho [S138(100)]	1	2698.36	1.262	1.288	1.039	1.084	1.054	0.807	0.842	1.015	0.972	0.765563	0.833981	1	0.999888	0.999994	0.862139	0.922051	0.999952	0.99902	1	1	1	1	1	1	1	1	1	1221.7	1542.3	1573.3	1269.2	1324.8	1288.1	21.49	8.39	18.03
P08228	Superoxide dismutase [Cu-Zn] OS=Mus musculus OX=10090 GN=Sod1 PE=1 SV=2	[R].HVGDLGNVTAGKDGVANVSIEDR.[V]	1xTMTpro [K12]; 1xTMTpro [N-Term]	1.20466e-09	0.000151108	1	1	1	2	P08228 [81-103]		1	2931.58	1.008	0.908	0.988	0.956	1.016	1.088	1.054	1.029	1.063	0.994782	1	0.994891	0.999763	0.999504	0.996369	0.999884	0.999947	1	1	1	1	1	1	1	1	1	1	734.8	740.8	667	725.9	702.8	746.8	48.32	52.04	59.09
A2AN08	E3 ubiquitin-protein ligase UBR4 OS=Mus musculus OX=10090 GN=Ubr4 PE=1 SV=1	[R].HVTLPSSPRSNTPMGDKDDDDDDDADEK.[M]	2xTMTpro [K17; K28]; 1xTMTpro [N-Term]; 3xPhospho [S6(98.2); S10(100); T12(100)]	4.46211e-08	0.000151108	1	1	1	1	A2AN08 [2710-2737]	A2AN08 3xPhospho [S2715(98.2); S2719(100); T2721(100)]	2	4224.82	0.595	0.957	0.959	1.028	0.805	1.002	1.074	0.839	0.783	0.856337	0.971694	0.998925	0.953339	0.999999	0.868187	0.999998	0.997147	0.96956	1	1	1	1	1	1	1	1	1	401.9	239.3	384.8	385.4	413.1	323.5	40.52	8.73	31.52
Q811D0	Disks large homolog 1 OS=Mus musculus OX=10090 GN=Dlg1 PE=1 SV=1	[K].HVTSNASDSESSYR.[G]	1xTMTpro [N-Term]; 1xPhospho [S7(99.2)]	5.40347e-08	0.000151108	1	1	1	2	Q811D0 [682-695]	Q811D0 1xPhospho [S688(99.2)]	0	1923.84	0.883	1.19	1.093	0.995	1.288	0.919	0.836	1.179	1.295	0.35204	0.995662	0.999154	0.98584	0.848798	0.954648	0.862134	0.669383	0.505034	1	1	1	1	1	1	1	1	1	278.6	246.1	331.6	304.6	277.2	359	23.4	11.22	4.41
Q9DBJ1	Phosphoglycerate mutase 1 OS=Mus musculus OX=10090 GN=Pgam1 PE=1 SV=3	[R].HYGGLTGLNK.[A]	1xTMTpro [K10]; 1xTMTpro [N-Term]; 1xPhospho [Y2(100)]	3.74659e-08	0.000151108	1	2	1	1	Q9DBJ1 [91-100]	Q9DBJ1 1xPhospho [Y92(100)]	0	1747.94	0.838	0.821	0.825	0.851	0.946	1.005	1.036	1.146	1.112	0.999999	0.99851	0.992497	0.999432	0.998468	0.99998	1	0.999981	1	1	1	1	1	1	1	1	1	1	273.8	229.6	224.9	226	232.9	259	12	43.27	37.74
Q9QXS1	Plectin OS=Mus musculus OX=10090 GN=Plec PE=1 SV=3	[R].HYQQLLQSLEQGEQEESR.[C]	1xTMTpro [N-Term]	5.72764e-11	0.000151108	1	1	1	9	Q9QXS1 [1109-1126]		0	2506.25	1.095	1.122	1.055	1.062	1.091	0.94	0.946	1.034	1.028	0.936075	0.827863	0.779673	0.983244	0.948231	0.999998	0.993059	0.997464	0.999936	1	1	1	1	1	1	1	1	1	669.8	733.5	751.5	706.6	711.1	730.7	9.5	3.54	9.87
Q9R1T4	Septin-6 OS=Mus musculus OX=10090 GN=Septin6 PE=1 SV=4	[R].KAAAELLQSQGSQAGGSQTLK.[R]	2xTMTpro [K1; K21]; 1xTMTpro [N-Term]; 1xPhospho [S/T]	1.72779e-08	0.000151108	1	1	1	1	Q9R1T4 [400-420]		1	3065.68	0.916	1.094	1.104	1.054	1.074	1.009	0.964	0.973	1.018	0.50607	0.615426	0.580598	1	0.967957	1	0.658202	0.942085	0.979217	1	1	1	1	1	1	1	1	1	181.3	166.1	198.3	200.1	191.2	194.7	5.22	5.58	9.2
Q9D8N0	Elongation factor 1-gamma OS=Mus musculus OX=10090 GN=Eef1g PE=1 SV=3	[K].KAAAPAPEEEMDECEQALAAEPK.[A]	1xCarbamidomethyl [C14]; 2xTMTpro [K1; K23]; 1xTMTpro [N-Term]	1.49155e-10	0.000151108	1	1	1	2	Q9D8N0 [253-275]	Q9D8N0 1xCarbamidomethyl [C266]	1	3397.74	1.36	1.186	1.154	1.051	1.152	0.973	0.886	0.998	1.096	0.188047	0.993168	0.945841	1	0.989072	0.999294	0.987835	0.999726	0.981769	1	1	1	1	1	1	1	1	1	524.6	713.2	622.3	605.3	551.3	604.3	18.57	2	9.68
Q8K2B3	Succinate dehydrogenase [ubiquinone] flavoprotein subunit, mitochondrial OS=Mus musculus OX=10090 GN=Sdha PE=1 SV=1	[K].HVNGQDQIVPGLYACGEAACASVHGANR.[L]	2xCarbamidomethyl [C15; C20]; 1xTMTpro [N-Term]	6.72754e-13	0.000151108	1	1	1	8	Q8K2B3 [424-451]	Q8K2B3 2xCarbamidomethyl [C438; C443]	0	3255.57	1.106	1.108	1.263	1.318	0.987	1.139	1.19	0.781	0.748	0.999853	0.999958	0.999581	0.887827	0.992599	0.999997	0.946223	0.951653	0.607738	1	1	1	1	1	1	1	1	1	1768.2	1956.1	1959.7	2232.8	2331.2	1744.8	26.77	2.37	18.83
Q7TT50	Serine/threonine-protein kinase MRCK beta OS=Mus musculus OX=10090 GN=Cdc42bpb PE=1 SV=2	[K].HSTPSNSSNPSGPPSPNSPHR.[S]	1xTMTpro [N-Term]; 1xPhospho [S15(100)]	1.13649e-12	0.000151108	1	1	2	6	Q7TT50 [1678-1698]	Q7TT50 1xPhospho [S1692(100)]	0	2525.15	0.949	1.094	0.947	0.932	1.306	0.866	0.853	1.38	1.401	0.995427	0.994629	0.999088	0.999917	0.629953	0.999981	0.999597	0.819816	0.750482	1	1	1	1	1	1	1	1	1	418.5	397.3	457.7	396.2	390.2	546.8	15.11	7.75	13.38
P70302	Stromal interaction molecule 1 OS=Mus musculus OX=10090 GN=Stim1 PE=1 SV=2	[K].KAMAEEDNGSIGEETDSSPGR.[K]	1xTMTpro [K1]; 1xTMTpro [N-Term]; 1xPhospho [S18(98.8)]	3.94938e-10	0.000151108	1	1	1	4	P70302 [651-671]	P70302 1xPhospho [S668(98.8)]	1	2868.32	1.193	1.3	1.325	1.339	1.341	1.019	1.03	1.013	1.002	0.162001	0.0101248	0.00335879	0.00112603	0.00125732	0.982116	0.747036	0.987191	1	1	0.600631	0.304808	0.307097	0.25273	1	1	1	1	1245.2	1485.5	1619.2	1649.5	1667.7	1670.3	11.26	2.42	2.29
Q9D6Z1	Nucleolar protein 56 OS=Mus musculus OX=10090 GN=Nop56 PE=1 SV=2	[K].KAPKEELASDLEEMATSSAK.[R]	3xTMTpro [K1; K4; K20]; 1xTMTpro [N-Term]; 1xPhospho [S9(100)]	4.17469e-08	0.000151108	1	1	1	1	Q9D6Z1 [505-524]	Q9D6Z1 1xPhospho [S513(100)]	2	3431.85	2.089	1.183	1.51	1.177	1.155	1.276	0.994	0.765	0.982	0.265177	0.999979	0.867352	0.990439	0.987079	0.925275	0.997904	0.995643	1	1	1	1	1	1	1	1	1	1	106.6	222.8	126.2	161	125.5	123.2	81.69	23.26	32.48
P09055	Integrin beta-1 OS=Mus musculus OX=10090 GN=Itgb1 PE=1 SV=1	[R].KENSSEICSNNGECVCGQCVCR.[K]	5xCarbamidomethyl [C8; C14; C16; C19; C21]; 1xTMTpro [K1]; 1xTMTpro [N-Term]	1.1302e-11	0.000151108	1	1	1	2	P09055 [518-539]	P09055 5xCarbamidomethyl [C525; C531; C533; C536; C538]	1	3255.46	0.886	1.166	1.084	1.085	1.048	0.93	0.931	0.966	0.965	0.421841	0.760632	0.999795	0.99942	0.995693	0.880932	0.580397	0.999886	0.960289	1	1	1	1	1	1	1	1	1	414.3	367	483	449.2	449.6	434	19.23	7.13	7.85
E9Q236	ATP-binding cassette sub-family C member 4 OS=Mus musculus OX=10090 GN=Abcc4 PE=1 SV=1	[K].KENEEAEPSTAPGTPTLR.[K]	1xTMTpro [K1]; 1xTMTpro [N-Term]; 1xPhospho [T14(99)]	3.62392e-08	0.000151108	1	1	1	3	E9Q236 [633-650]	E9Q236 1xPhospho [T646(99)]	1	2615.32	1.344	1.246	1.247	1.219	1.096	1.001	0.978	0.879	0.899	0.270254	0.564668	0.73759	0.870265	0.997587	0.999544	0.990562	0.925636	0.98174	1	1	1	1	1	1	1	1	1	917.9	1233.4	1143.8	1145	1118.7	1006	17.48	5.66	5.47
Q8C878	NEDD8-activating enzyme E1 catalytic subunit OS=Mus musculus OX=10090 GN=Uba3 PE=1 SV=2	[R].KENCPACSQLPQNIQFSPSAK.[L]	2xCarbamidomethyl [C4; C7]; 2xTMTpro [K1; K21]; 1xTMTpro [N-Term]	4.12863e-09	0.000151108	1	1	1	1	Q8C878 [361-381]	Q8C878 2xCarbamidomethyl [C364; C367]	1	3316.76	1.188	1.06	1.091	1.13	1.185	1.029	1.066	1.087	1.049	0.961785	0.978468	0.999997	0.99999	0.999754	0.989972	0.953906	0.99868	0.999994	1	1	1	1	1	1	1	1	1	435	516.6	461.3	474.5	491.6	515.6	21.91	11.42	4.68
P28667	MARCKS-related protein OS=Mus musculus OX=10090 GN=Marcksl1 PE=1 SV=2	[R].KEGGGDSSASSPTEEEQEQGEMSACSDEGTAQEGK.[A]	1xCarbamidomethyl [C25]; 2xTMTpro [K1; K35]; 1xTMTpro [N-Term]	2.90266e-13	0.000151108	1	1	1	1	P28667 [110-144]	P28667 1xCarbamidomethyl [C134]	1	4502.05	1.215	1.253	1.2	1.141	1.136	0.958	0.91	0.947	0.996	0.211624	0.0453662	0.14921	0.444664	0.452105	0.974153	0.662893	0.962487	1	1	1	1	1	1	1	1	1	1	113.8	138.3	142.6	136.5	129.8	129.2	2.45	18.03	9.39
Q9CXY6	Interleukin enhancer-binding factor 2 OS=Mus musculus OX=10090 GN=Ilf2 PE=1 SV=1	[K].KEGEEEEENTEEPPQGEEEESMETQE.[-]	1xTMTpro [K1]; 1xTMTpro [N-Term]	1.20133e-10	0.000151108	1	1	1	8	Q9CXY6 [365-390]		1	3660.6	1.154	1.112	1.066	1.032	1.01	0.958	0.928	0.948	0.979	0.130745	0.39218	0.999929	0.952299	0.99688	0.501162	0.846879	0.999836	0.998501	1	1	1	1	1	1	1	1	1	2436.3	2812.6	2709.5	2596.7	2514.2	2461.4	1.69	4.57	6.66
Q8BZ21	Histone acetyltransferase KAT6A OS=Mus musculus OX=10090 GN=Kat6a PE=1 SV=2	[R].KEEMHTEPDEEAEEEEDTTSSDIR.[A]	1xTMTpro [K1]; 1xTMTpro [N-Term]; 1xPhospho [T6(100)]	3.29775e-12	0.000151108	1	1	1	3	Q8BZ21 [1223-1246]	Q8BZ21 1xPhospho [T1228(100)]	1	3524.54	0.897	0.933	0.961	0.996	1.028	1.03	1.068	1.069	1.032	0.619851	0.982911	0.999887	0.999853	0.598102	0.941243	0.937876	0.728091	0.73508	1	1	1	1	1	1	1	1	1	945.5	848.1	882.3	908.8	941.9	971.8	4.61	4.35	3.42
Q3U319	E3 ubiquitin-protein ligase BRE1B OS=Mus musculus OX=10090 GN=Rnf40 PE=1 SV=2	[K].KEELVSSEDDAQALTPVTQGLPSR.[G]	1xTMTpro [K1]; 1xTMTpro [N-Term]; 2xPhospho [S6(100); S7(100)]	1.00311e-09	0.000151108	1	1	1	3	Q3U319 [579-602]	Q3U319 2xPhospho [S584(100); S585(100)]	1	3338.64	0.896	1.097	1.057	1.033	1.064	0.963	0.941	1.007	1.03	0.665929	0.245947	0.474692	0.835994	0.633079	0.994895	0.842908	0.999695	0.998661	1	1	1	1	1	1	1	1	1	753.5	675.1	826.9	796.6	778.5	801.9	9.07	7.6	3.72
Q3U319	E3 ubiquitin-protein ligase BRE1B OS=Mus musculus OX=10090 GN=Rnf40 PE=1 SV=2	[K].KEELVSSEDDAQALTPVTQGLPSR.[G]	1xTMTpro [K1]; 1xTMTpro [N-Term]; 1xPhospho [S7(100)]	2.09812e-10	0.000151108	1	1	1	2	Q3U319 [579-602]	Q3U319 1xPhospho [S585(100)]	1	3258.68	0.934	1.088	1.019	1.023	0.969	0.937	0.94	0.951	0.948	0.889288	0.230636	0.728314	0.887544	0.972709	0.908935	0.76057	0.983507	0.999411	1	1	1	1	1	1	1	1	1	452.2	422.6	492	461	462.4	438.4	6.98	3.16	7.32
Q8R1N0	Zinc finger protein 830 OS=Mus musculus OX=10090 GN=Znf830 PE=1 SV=1	[K].KEEENVDSDDEGELQDLLSQDWR.[V]	1xTMTpro [K1]; 1xTMTpro [N-Term]; 1xPhospho [S8(100)]	9.8929e-09	0.000151108	1	1	1	1	Q8R1N0 [335-357]	Q8R1N0 1xPhospho [S342(100)]	1	3437.59	0.981	0.88	0.95	1.002	0.934	1.079	1.138	0.983	0.932	0.994937	0.634245	0.514607	1	0.986172	0.999927	0.607308	0.854816	0.981087	1	1	1	1	1	1	1	1	1	1174.6	1152.8	1034.1	1116	1176.7	1097.2	7.15	4	4.52
P63158	High mobility group protein B1 OS=Mus musculus OX=10090 GN=Hmgb1 PE=1 SV=2	[K].KEEEDDEEDEEDEEEEEEEEDEDEEEDDDDE.[-]	1xTMTpro [K1]; 1xTMTpro [N-Term]	1.00589e-08	0.000151108	1	1	1	1	P63158 [185-215]		1	4486.65	1.108	1.134	1.083	1.148	1.146	0.955	1.012	1.058	0.998	0.998689	0.986203	1	0.956356	0.99818	0.988063	0.999947	0.998573	0.99785	1	1	1	1	1	1	1	1	1	142	157.4	161.1	153.8	163	162.7	21.35	12.5	10.65
P09405	Nucleolin OS=Mus musculus OX=10090 GN=Ncl PE=1 SV=2	[K].KEDSDEDEDEEDEDDSDEDEDDEEEDEFEPPIVK.[G]	2xTMTpro [K1; K34]; 1xTMTpro [N-Term]; 1xPhospho [S4(100)]	4.06049e-12	0.000151108	1	1	2	3	P09405 [142-175]	P09405 1xPhospho [S145(100)]	1	5053.06	0.741	0.873	0.871	0.826	0.719	0.997	0.946	0.826	0.871	0.992815	0.999504	0.999994	0.99998	0.999128	0.997466	0.999986	0.996235	0.999958	1	1	1	1	1	1	1	1	1	906	670.9	791.2	788.7	748.3	651.5	35.03	22.58	32.44
P70429	Ena/VASP-like protein OS=Mus musculus OX=10090 GN=Evl PE=1 SV=2	[R].KEDESQTEDPSTSPSPGTR.[A]	1xTMTpro [K1]; 1xTMTpro [N-Term]; 1xPhospho [T/S]	2.10979e-08	0.000151108	1	1	1	2	P70429 [290-308]		1	2736.29	0.729	0.923	0.827	0.931	0.916	0.896	1.008	1.108	0.984	0.200971	0.995909	0.767118	0.998848	0.999988	0.495726	0.999997	0.68745	0.9999	1	1	1	1	1	1	1	1	1	718.2	523.2	662.9	593.8	668.5	657.9	19.79	4.36	7.41
Q69ZX6	ATPase MORC2A OS=Mus musculus OX=10090 GN=Morc2a PE=1 SV=2	[K].KEANELSDSAGEDHPAELR.[K]	1xTMTpro [K1]; 1xTMTpro [N-Term]; 2xPhospho [S7(100); S9(100)]	5.12603e-09	0.000151108	1	1	1	5	Q69ZX6 [769-787]	Q69ZX6 2xPhospho [S775(100); S777(100)]	1	2836.3	1.056	1.056	1.001	1.106	0.933	0.948	1.047	0.931	0.843	0.991168	0.999981	0.98082	0.997777	0.998144	0.953581	0.999773	0.999737	0.955354	1	1	1	1	1	1	1	1	1	1680.1	1773.5	1774.5	1682.6	1857.9	1566.8	5.67	4.1	8.78
Q69ZX6	ATPase MORC2A OS=Mus musculus OX=10090 GN=Morc2a PE=1 SV=2	[K].KEANELSDSAGEDHPAELR.[K]	1xTMTpro [K1]; 1xTMTpro [N-Term]; 1xPhospho [S9(100)]	4.04923e-10	0.000151108	1	1	2	6	Q69ZX6 [769-787]	Q69ZX6 1xPhospho [S777(100)]	1	2756.34	0.976	0.975	1.083	0.931	1.021	1.111	0.955	0.943	1.097	0.982051	0.999494	0.999924	0.992445	0.999994	0.994085	0.999857	0.999999	0.981136	1	1	1	1	1	1	1	1	1	2032.9	1983.8	1982.3	2202.4	1892.3	2076.2	6.94	9.15	8.97
Q5I012	Putative sodium-coupled neutral amino acid transporter 10 OS=Mus musculus OX=10090 GN=Slc38a10 PE=1 SV=2	[K].KEAEQQGGDQAGSK.[L]	2xTMTpro [K1; K14]; 1xTMTpro [N-Term]	3.69499e-10	0.000151108	1	1	1	1	Q5I012 [662-675]		1	2345.29	1.077	1.093	1.22	1.186	1.097	1.116	1.085	0.899	0.925	0.72501	0.320413	0.0792031	0.0334381	0.224947	0.93411	0.707327	0.982509	0.836725	1	1	1	1	1	1	1	1	1	476.8	513.6	521.2	581.7	565.5	523.3	3.52	2.57	4.41
Q9Z0P7	Suppressor of fused homolog OS=Mus musculus OX=10090 GN=Sufu PE=1 SV=1	[R].KDSLGSDSSTAIIPHELIR.[T]	1xTMTpro [K1]; 1xTMTpro [N-Term]; 1xPhospho [S3(100)]	1.15556e-09	0.000151108	1	1	1	2	Q9Z0P7 [344-362]	Q9Z0P7 1xPhospho [S346(100)]	1	2727.46	1.07	0.866	0.836	0.879	0.911	0.966	1.015	1.089	1.036	0.155741	0.00261741	0.000336743	0.0086596	0.0171098	0.754806	0.973917	0.202885	0.998203	1	0.299224	0.0918341	0.85611	0.947277	1	1	1	1	707.1	756.9	612.3	591.5	621.4	643.8	5.52	4.2	0.79
P0CL69	Zinc finger protein 703 OS=Mus musculus OX=10090 GN=Znf703 PE=1 SV=1	[R].KDSGSSSVSSTTSSSSSSPGDK.[A]	2xTMTpro [K1; K22]; 1xTMTpro [N-Term]; 1xPhospho [S10(97.4)]	2.51271e-08	0.000151108	1	1	1	3	P0CL69 [174-195]	P0CL69 1xPhospho [S183(97.4)]	1	3054.49	1.021	0.895	0.923	1.008	1.001	1.032	1.126	1.084	0.993	0.999846	0.133487	0.247058	0.999998	0.836017	0.998162	0.156816	0.844286	0.879748	1	1	1	1	1	1	1	1	1	424	433	379.5	391.5	427.3	424.4	5.82	5.77	4.87
Q9ESV0	ATP-dependent RNA helicase DDX24 OS=Mus musculus OX=10090 GN=Ddx24 PE=1 SV=2	[R].KAQAVSEEEEEEEGQSSSPK.[K]	2xTMTpro [K1; K20]; 1xTMTpro [N-Term]; 1xPhospho [S6(100)]	1.23856e-11	0.000151108	1	1	1	3	Q9ESV0 [75-94]	Q9ESV0 1xPhospho [S80(100)]	1	3170.56	1.153	1.008	0.934	1.006	1.033	0.926	0.997	1.106	1.028	0.818022	0.99836	1	0.997553	0.999688	0.999395	1	0.999931	0.999986	1	1	1	1	1	1	1	1	1	1541.2	1777	1554.1	1439.7	1550	1592.8	22.46	10.17	8.75
Q5SQF8	Histone deacetylase complex subunit SAP30L OS=Mus musculus OX=10090 GN=Sap30l PE=1 SV=1	[R].KASDDGGDSPEHDADIPEVDLFQLQVNTLR.[R]	1xTMTpro [K1]; 1xTMTpro [N-Term]; 2xPhospho [S3(100); S9(100)]	4.52444e-09	0.000151108	1	1	1	2	Q5SQF8 [90-119]	Q5SQF8 2xPhospho [S92(100); S98(100)]	1	4049.9	1.333	1.007	1.225	1.114	0.951	1.217	1.107	0.777	0.854	0.0619663	0.879886	0.645445	0.407713	0.994678	0.996636	0.940671	0.897911	0.691255	1	1	1	1	1	1	1	1	1	748.3	997.4	753.3	916.8	833.8	711.9	9.54	7.02	10.24
Q9WV32	Actin-related protein 2/3 complex subunit 1B OS=Mus musculus OX=10090 GN=Arpc1b PE=1 SV=4	[K].KASSEGGAATGAGLDSLHK.[N]	2xTMTpro [K1; K19]; 1xTMTpro [N-Term]; 1xPhospho [S3(100)]	2.00702e-08	0.000151108	1	1	1	4	Q9WV32 [308-326]	Q9WV32 1xPhospho [S310(100)]	1	2749.47	0.851	1.031	0.953	0.909	1.026	0.924	0.881	1.077	1.128	0.609665	0.979463	0.999993	0.999859	0.904552	0.991877	0.93052	0.943549	0.803166	1	1	1	1	1	1	1	1	1	1773.2	1508.4	1828.8	1689.2	1612.1	1818.8	14.02	12.06	14.43
Q60925	D site-binding protein OS=Mus musculus OX=10090 GN=Dbp PE=1 SV=2	[R].KATLPSAPVPGPGLETAGPADAPSGAVSGGGSPR.[G]	1xTMTpro [K1]; 1xTMTpro [N-Term]; 1xPhospho [S32(100)]	8.12424e-11	0.000151108	1	1	1	4	Q60925 [55-88]	Q60925 1xPhospho [S86(100)]	1	3714.93	0.992	0.991	0.94	0.963	1.082	0.948	0.971	1.151	1.124	1	0.999254	0.999509	1	0.97652	1	0.998841	0.998239	0.971652	1	1	1	1	1	1	1	1	1	918	910.4	910.2	863.1	883.8	993.3	10.13	9.47	6.83
P70404	Isocitrate dehydrogenase [NAD] subunit gamma 1, mitochondrial OS=Mus musculus OX=10090 GN=Idh3g PE=1 SV=1	[R].KAVLASMDNENMHTPDIGGQGTTSQAIQDIIR.[H]	1xTMTpro [K1]; 1xTMTpro [N-Term]	1.32016e-09	0.000151108	1	1	1	2	P70404 [350-381]		1	4020.08	1.103	1.019	0.976	1.002	1.042	0.958	0.983	1.068	1.041	0.980577	0.999989	1	0.999968	0.999618	0.999977	1	0.99975	0.996357	1	1	1	1	1	1	1	1	1	421.6	465	429.5	411.4	422.3	439.4	16	7.78	16.27
Q9D2D7	Zinc finger protein 687 OS=Mus musculus OX=10090 GN=Znf687 PE=1 SV=1	[R].KAVVLPGGNATSPK.[T]	2xTMTpro [K1; K14]; 1xTMTpro [N-Term]; 1xPhospho [S12(100)]	4.63883e-09	0.000151108	1	1	1	2	Q9D2D7 [422-435]	Q9D2D7 1xPhospho [S433(100)]	1	2331.36	1.124	1.058	1.102	1.042	0.937	1.041	0.985	0.85	0.899	0.263857	0.980655	0.988945	0.988782	0.970129	0.999999	0.999999	0.750414	0.749358	1	1	1	1	1	1	1	1	1	999.8	1123.7	1058.1	1101.6	1041.7	936.9	13.26	9.21	6.78
Q8K190	SAYSvFN domain-containing protein 1 OS=Mus musculus OX=10090 GN=Saysd1 PE=1 SV=1	[R].KANPAIAQAQPNQPQEAGQQLPESTAVPLPSSCR.[Q]	1xCarbamidomethyl [C33]; 1xTMTpro [K1]; 1xTMTpro [N-Term]	7.83644e-09	0.000151108	1	1	1	4	Q8K190 [56-89]	Q8K190 1xCarbamidomethyl [C88]	1	4192.21	1.246	1.078	1.036	0.973	1.109	0.961	0.902	1.071	1.14	0.563149	0.996211	0.880517	1	0.970932	0.988692	0.997674	0.999345	0.977907	1	1	1	1	1	1	1	1	1	1016.4	1266.1	1096.1	1052.9	988.9	1127.3	16.91	10.7	19.82
P97927	Laminin subunit alpha-4 OS=Mus musculus OX=10090 GN=Lama4 PE=1 SV=2	[K].KCDCSGNSDPNLIFEDCDEITGQCR.[N]	4xCarbamidomethyl [C2; C4; C17; C24]; 1xTMTpro [K1]; 1xTMTpro [N-Term]	3.39049e-08	0.000151108	1	1	1	7	P97927 [186-210]	P97927 4xCarbamidomethyl [C187; C189; C202; C209]	1	3598.62	1.514	0.945	1.221	1.101	0.922	1.292	1.165	0.755	0.837	0.0428071	0.999652	0.620306	0.688398	0.999986	0.780164	0.837883	0.705978	0.77044	1	1	1	1	1	1	1	1	1	2289.4	3465.8	2164.5	2795.6	2521.2	2109.8	26.64	8.29	5.33
P55302	Alpha-2-macroglobulin receptor-associated protein OS=Mus musculus OX=10090 GN=Lrpap1 PE=1 SV=1	[R].KDAQMVHSNALNEDTQDELGDPR.[L]	1xTMTpro [K1]; 1xTMTpro [N-Term]	1.79622e-09	0.000151108	1	1	1	3	P55302 [131-153]		1	3191.59	1.007	0.994	0.923	0.918	1.091	0.929	0.924	1.182	1.188	1	0.998293	0.999999	0.936266	0.999074	0.999455	0.994767	0.997416	0.797996	1	1	1	1	1	1	1	1	1	513.8	517.2	510.5	474.2	471.8	560.5	12.67	3.17	12.11
Q62440	Transducin-like enhancer protein 1 OS=Mus musculus OX=10090 GN=Tle1 PE=1 SV=2	[K].KDASGSPASTASSGSSSSLK.[S]	2xTMTpro [K1; K20]; 1xTMTpro [N-Term]; 1xPhospho [S6(100)]	3.55423e-09	0.000151108	1	1	2	2	Q62440 [279-298]	Q62440 1xPhospho [S284(100)]	1	2804.45	0.894	0.859	0.816	0.902	1.006	0.95	1.05	1.232	1.115	0.906828	0.821039	0.969585	0.858352	0.999942	0.996817	0.999999	0.992075	0.930114	1	1	1	1	1	1	1	1	1	605.7	541.2	520.4	494.3	546.6	609.2	8.83	1.75	5.48
P57780	Alpha-actinin-4 OS=Mus musculus OX=10090 GN=Actn4 PE=1 SV=1	[R].KDDPVTNLNNAFEVAEK.[Y]	2xTMTpro [K1; K17]; 1xTMTpro [N-Term]	3.94938e-10	0.000151108	1	1	1	2	P57780 [218-234]		1	2816.56	1.022	1.056	1.045	0.997	1.038	0.99	0.944	0.993	1.041	0.998716	0.743929	0.636064	0.999289	0.823457	0.999953	0.554645	0.999124	0.644559	1	1	1	1	1	1	1	1	1	481.5	492	508.3	503.2	480	499.8	3.21	1.02	3.91
Q8CCJ3	E3 UFM1-protein ligase 1 OS=Mus musculus OX=10090 GN=Ufl1 PE=1 SV=2	[R].KDEDSDDESQSSHGGK.[K]	1xPhospho [S5(100)]; 2xTMTpro [K1; K16]; 1xTMTpro [N-Term]	3.75701e-10	0.000151108	1	1	1	11	Q8CCJ3 [454-469]	Q8CCJ3 1xPhospho [S458(100)]	1	2713.28	1.003	1.031	1	1.047	0.923	0.97	1.016	0.923	0.881	0.999995	0.999995	0.887013	0.982168	0.860801	0.836567	0.992658	1	0.501506	1	1	1	1	1	1	1	1	1	5415.3	5429.2	5581.8	5414.1	5669.6	4995.9	6.06	5.34	3.9
Q9JLJ2	4-trimethylaminobutyraldehyde dehydrogenase OS=Mus musculus OX=10090 GN=Aldh9a1 PE=1 SV=1	[R].KDEIATVETINNGK.[S]	2xTMTpro [K1; K14]; 1xTMTpro [N-Term]	5.15456e-10	0.000151108	1	1	1	4	Q9JLJ2 [88-101]		1	2444.42	1.071	1.023	1.021	1.007	0.955	0.999	0.985	0.935	0.948	0.842099	0.999998	0.999999	0.976351	0.97215	0.99997	0.987607	0.982605	0.694601	1	1	1	1	1	1	1	1	1	1994.8	2136.7	2040	2037.6	2008.6	1904.3	2.78	4.76	6.8
P15920	V-type proton ATPase 116 kDa subunit a 2 OS=Mus musculus OX=10090 GN=Atp6v0a2 PE=1 SV=2	[R].KDSEEEVSLLGNQDIEEGNSR.[M]	1xTMTpro [K1]; 1xTMTpro [N-Term]; 1xPhospho [S3(100)]	9.33306e-12	0.000151108	1	1	1	22	P15920 [693-713]	P15920 1xPhospho [S695(100)]	1	3036.47	1.096	1.04	1.119	1.083	0.954	1.076	1.041	0.852	0.881	0.995589	0.977527	0.999052	0.999992	0.987355	0.999095	0.953889	0.999773	0.970642	1	1	1	1	1	1	1	1	1	9407	10310.9	9783.8	10530	10187.1	8972	6.97	19.8	23.99
Q08122	Transducin-like enhancer protein 3 OS=Mus musculus OX=10090 GN=Tle3 PE=1 SV=3	[K].KDAPTSPASVASSSSTPSSK.[T]	2xTMTpro [K1; K20]; 1xTMTpro [N-Term]; 1xPhospho [S6(100)]	3.16332e-09	0.000151108	1	1	1	2	Q08122 [281-300]	Q08122 1xPhospho [S286(100)]	1	2884.51	0.914	0.834	0.801	0.905	0.847	0.96	1.085	1.058	0.936	0.211394	0.0186087	0.0123678	0.300643	0.0514925	0.999851	0.536459	0.952428	0.859377	1	0.807262	0.586877	1	1	1	1	1	1	817.2	746.9	681.2	654.2	739.4	692.1	5.85	3.89	2.74
Q61337	Bcl2-associated agonist of cell death OS=Mus musculus OX=10090 GN=Bad PE=1 SV=1	[R].HSSYPAGTEEDEGMEEELSPFR.[G]	1xTMTpro [N-Term]; 1xPhospho [S3(98.9)]	1.49984e-08	0.000151108	1	1	1	3	Q61337 [110-131]	Q61337 1xPhospho [S112(98.9)]	0	2881.22	1.078	1.031	1.062	1.086	1.132	1.029	1.053	1.066	1.042	0.380595	0.885125	0.971483	0.634872	0.458312	0.999423	0.995411	0.859864	0.999471	1	1	1	1	1	1	1	1	1	947.5	1021.1	977.3	1006.1	1029.3	1072.2	7.24	6.29	5.7
Q9WU42	Nuclear receptor corepressor 2 OS=Mus musculus OX=10090 GN=Ncor2 PE=1 SV=3	[R].HSSSPLSPGGPTHLAKPTATSSSER.[E]	1xTMTpro [K16]; 1xTMTpro [N-Term]; 1xPhospho [S7(100)]	7.99013e-11	0.000151108	1	1	1	1	Q9WU42 [1743-1767]	Q9WU42 1xPhospho [S1749(100)]	0	3177.62	0.827	0.75	0.738	0.834	1.08	0.984	1.112	1.462	1.295	0.895305	0.750067	0.991478	0.953186	0.941158	0.964041	0.994546	0.693594	0.536217	1	1	1	1	1	1	1	1	1	548	453	411.2	404.7	457	591.7	14.42	4.67	10.28
Q14AX6	Cyclin-dependent kinase 12 OS=Mus musculus OX=10090 GN=Cdk12 PE=1 SV=2	[R].HSSISPVRLPLNSSLGAELSR.[K]	1xTMTpro [N-Term]; 2xPhospho [S3(100); S5(100)]	8.30654e-09	0.000151108	1	1	1	2	Q14AX6 [380-400]	Q14AX6 2xPhospho [S382(100); S384(100)]	1	2684.35	1.066	0.965	0.925	1.001	0.997	0.959	1.037	1.078	0.997	0.876222	0.999999	0.942589	0.969845	0.999328	0.917481	0.9822	0.99217	0.877264	1	1	1	1	1	1	1	1	1	926.2	987.6	893.6	856.8	926.9	923.8	10.1	6.98	8.58
Q9DBC3	Cap-specific mRNA (nucleoside-2'-O-)-methyltransferase 1 OS=Mus musculus OX=10090 GN=Cmtr1 PE=1 SV=1	[R].HLSSTSDDEPLSSVNHAAK.[A]	1xTMTpro [K19]; 1xTMTpro [N-Term]; 1xPhospho [S3(98.9)]	1.198e-08	0.000151108	1	1	1	1	Q9DBC3 [25-43]	Q9DBC3 1xPhospho [S27(98.9)]	0	2683.32	0.78	1.014	0.847	0.97	1.139	0.835	0.957	1.345	1.175	0.426625	0.989113	0.919199	0.768675	1	0.998833	0.975198	0.935312	0.796664	1	1	1	1	1	1	1	1	1	162.9	127	165.1	138	158	185.6	20.48	16.95	8.07
Q9JIX8	Apoptotic chromatin condensation inducer in the nucleus OS=Mus musculus OX=10090 GN=Acin1 PE=1 SV=3	[R].HLSHPEPEQQHVIQR.[L]	1xTMTpro [N-Term]; 1xPhospho [S3(100)]	5.09767e-08	0.000151108	1	1	1	3	Q9JIX8 [708-722]	Q9JIX8 1xPhospho [S710(100)]	0	2219.1	0.958	0.885	0.905	0.923	0.909	1.023	1.044	1.004	0.984	0.999846	0.647866	0.99982	0.985772	0.996224	0.786021	0.938127	0.999902	0.99998	1	1	1	1	1	1	1	1	1	529.7	507.7	468.6	479.5	489.1	481.3	12.17	6.79	6.99
A6H8H2	DENN domain-containing protein 4C OS=Mus musculus OX=10090 GN=Dennd4c PE=1 SV=1	[K].HLQPTPEPQSPTEPPAWGSSIVK.[V]	1xTMTpro [K23]; 1xTMTpro [N-Term]; 1xPhospho [S10(100)]	4.10578e-08	0.000151108	1	1	1	4	A6H8H2 [962-984]	A6H8H2 1xPhospho [S971(100)]	0	3171.64	0.97	0.757	0.881	0.796	0.87	1.163	1.051	0.988	1.093	0.994463	0.00289609	0.142701	0.0159671	0.734252	0.246073	0.897775	0.764686	0.158158	1	0.319124	1	1	1	1	1	1	1	855.1	829.6	647.7	753	680.8	744.2	5.91	6.85	3.78
Q62245	Son of sevenless homolog 1 OS=Mus musculus OX=10090 GN=Sos1 PE=1 SV=2	[R].HLPSPPLTQEMDLHSIAGPPVPPR.[Q]	1xTMTpro [N-Term]; 1xPhospho [S4(100)]	1.79622e-09	0.000151108	1	1	1	1	Q62245 [1258-1281]	Q62245 1xPhospho [S1261(100)]	0	2970.52	1.049	0.969	0.878	0.927	1.009	0.906	0.957	1.149	1.088	1	1	0.999836	0.987818	0.999993	0.999938	0.991308	0.999996	0.995882	1	1	1	1	1	1	1	1	1	129.7	136.1	125.7	113.9	120.3	130.9	14.15	5.78	10.35
Q8CGB6	Tensin-2 OS=Mus musculus OX=10090 GN=Tns2 PE=1 SV=1	[R].HLPGSGQQPSPPAR.[S]	1xTMTpro [N-Term]; 1xPhospho [S10(100)]	3.1721e-08	0.000151108	1	1	1	1	Q8CGB6 [1078-1091]	Q8CGB6 1xPhospho [S1087(100)]	0	1812.91	1.063	1.06	1.023	1.149	1.248	0.965	1.083	1.219	1.086	1	0.992841	0.945394	0.929756	0.399311	0.999331	0.998537	0.865573	0.888666	1	1	1	1	1	1	1	1	1	164.4	174.7	174.3	168.2	188.8	205.1	3.87	12.21	6
Q9R0Q7	Prostaglandin E synthase 3 OS=Mus musculus OX=10090 GN=Ptges3 PE=1 SV=1	[K].HLNEIDLFHCIDPNDSK.[H]	1xCarbamidomethyl [C10]; 1xTMTpro [K17]; 1xTMTpro [N-Term]	8.37599e-12	0.000151108	1	1	1	2	Q9R0Q7 [49-65]	Q9R0Q7 1xCarbamidomethyl [C58]	0	2675.37	0.996	1.048	1.036	0.996	1.08	0.988	0.95	1.043	1.085	0.999716	0.926934	0.999377	0.989358	0.982253	0.987408	0.648078	0.999189	0.79778	1	1	1	1	1	1	1	1	1	669.2	666.6	701.6	693	666.5	722.8	3.17	6.4	3.38
Q14AX6	Cyclin-dependent kinase 12 OS=Mus musculus OX=10090 GN=Cdk12 PE=1 SV=2	[R].HLLTDLPLPPELPGGDPSPPDSPEPK.[A]	1xTMTpro [K26]; 1xTMTpro [N-Term]; 2xPhospho [S18(100); S22(100)]	9.48967e-09	0.000151108	1	1	1	7	Q14AX6 [660-685]	Q14AX6 2xPhospho [S677(100); S681(100)]	0	3483.73	1.149	1.019	1.038	1.089	0.913	1.019	1.068	0.879	0.838	0.317062	0.99854	0.879298	0.64711	1	0.979176	0.850017	0.905926	0.688388	1	1	1	1	1	1	1	1	1	2121.2	2437.3	2161.8	2202.4	2309.9	1936.2	17.28	4.69	8.42
Q6DFW4	Nucleolar protein 58 OS=Mus musculus OX=10090 GN=Nop58 PE=1 SV=1	[K].HIKEEPLSEEEPCTSTAVPSPEKK.[K]	1xCarbamidomethyl [C13]; 3xTMTpro [K3; K23; K24]; 1xTMTpro [N-Term]; 1xPhospho [S8(100)]	6.87847e-08	0.000151108	1	1	2	6	Q6DFW4 [502-525]	Q6DFW4 1xCarbamidomethyl [C514]; 1xPhospho [S509(100)]	2	4019.12	1.628	1.119	1.098	0.979	0.962	0.981	0.875	0.876	0.982	0.108587	0.998775	0.879286	0.999434	0.997355	0.977306	1	0.985154	0.999995	1	1	1	1	1	1	1	1	1	2660.1	4330	2977.5	2922	2605	2558.5	36.36	9.54	21.92
E9Q0S6	Tensin-1 OS=Mus musculus OX=10090 GN=Tns1 PE=1 SV=1	[R].HLGGSGSVVPGSPSLDR.[H]	1xTMTpro [N-Term]; 1xPhospho [S5(100)]	1.84163e-09	0.000151108	1	1	2	6	E9Q0S6 [1457-1473]	E9Q0S6 1xPhospho [S1461(100)]	0	2006	1.239	1.243	1.191	1.215	1.251	0.958	0.977	1.051	1.03	0.8113	0.8634	0.876322	0.891715	0.762978	1	1	0.999851	0.999684	1	1	1	1	1	1	1	1	1	1134	1405.2	1409.8	1350.6	1377.9	1419.1	23.9	8.69	4.92
Q8C1Y8	Vacuolar fusion protein CCZ1 homolog OS=Mus musculus OX=10090 GN=Ccz1 PE=1 SV=1	[R].HIEPELAGRDSPVR.[A]	1xTMTpro [N-Term]; 1xPhospho [S11(100)]	6.27672e-08	0.000151108	1	1	1	4	Q8C1Y8 [254-267]	Q8C1Y8 1xPhospho [S264(100)]	1	1960	0.825	0.979	0.932	0.986	1.108	0.953	1.008	1.188	1.123	0.388157	1	0.825115	0.999372	0.996095	0.859056	0.999828	0.563848	0.961256	1	1	1	1	1	1	1	1	1	896.2	739.1	877	835.4	883.6	992.6	19.99	5.56	14.69
P70255	Nuclear factor 1 C-type OS=Mus musculus OX=10090 GN=Nfic PE=1 SV=1	[R].HKSGSMEEDVDTSPGGDYYTSPNSPTSSSR.[N]	1xTMTpro [K2]; 1xTMTpro [N-Term]; 3xPhospho [S3(99); S24(99); T/S/Y]	6.97455e-09	0.000151108	1	1	1	1	P70255 [282-311]	P70255 3xPhospho [S284(99); S305(99); T/S/Y]	1	4023.65	0.911	0.906	0.797	1.016	0.984	0.879	1.121	1.235	0.969	1	0.924411	0.689433	0.999982	0.999725	0.994529	0.867687	0.532429	0.999996	1	1	1	1	1	1	1	1	1	151.7	138.1	137.4	120.8	154.1	149.3	19.6	10.73	8.78
Q4VA53	Sister chromatid cohesion protein PDS5 homolog B OS=Mus musculus OX=10090 GN=Pds5b PE=1 SV=1	[R].HKEELLENEDEQNSPPKK.[G]	3xTMTpro [K2; K17; K18]; 1xTMTpro [N-Term]; 1xPhospho [S14(100)]	3.48588e-10	0.000151108	1	1	1	1	Q4VA53 [1268-1285]	Q4VA53 1xPhospho [S1281(100)]	2	3460.85	0.952	1.146	1.163	1.335	0.766	1.014	1.164	0.659	0.574	0.999675	0.998559	0.96697	0.958301	0.994875	0.846435	0.997593	0.999764	0.766287	1	1	1	1	1	1	1	1	1	661.6	630.1	758.5	769.1	883.2	506.7	42.97	8.81	29.88
Q3U182	CREB-regulated transcription coactivator 2 OS=Mus musculus OX=10090 GN=Crtc2 PE=1 SV=2	[R].HGSGPNIILTGDSSPGFSK.[E]	1xTMTpro [K19]; 1xTMTpro [N-Term]; 1xPhospho [S3(100)]	3.19861e-08	0.000151108	1	1	2	2	Q3U182 [610-628]	Q3U182 1xPhospho [S612(100)]	0	2559.31	1.039	0.928	0.961	0.962	0.964	1.035	1.036	1.003	1.002	0.52043	0.549901	0.76103	0.969605	0.993959	0.998769	0.924402	0.960029	0.999878	1	1	1	1	1	1	1	1	1	1125.3	1169.1	1044.7	1081.5	1082.6	1084.6	7.33	2.92	3.94
Q68FF6	ARF GTPase-activating protein GIT1 OS=Mus musculus OX=10090 GN=Git1 PE=1 SV=1	[R].HGSGADSDYENTQSGDPLLGLEGK.[R]	1xTMTpro [K24]; 1xTMTpro [N-Term]; 1xPhospho [S3(100)]	2.00147e-09	0.000151108	1	1	1	1	Q68FF6 [599-622]	Q68FF6 1xPhospho [S601(100)]	0	3135.48	0.962	1.015	1.028	1.053	1.038	1.013	1.038	1.01	0.986	0.998412	0.955954	0.999874	0.939816	0.90006	0.989367	1	0.96357	0.999993	1	1	1	1	1	1	1	1	1	585.6	563.2	594.3	601.8	616.7	607.9	16.05	10.46	8.32
Q7TQK0	Cyclin-T2 OS=Mus musculus OX=10090 GN=Ccnt2 PE=1 SV=1	[K].HGPAQAVTGTSVTSPIK.[M]	1xTMTpro [K17]; 1xTMTpro [N-Term]; 1xPhospho [S14(100)]	7.37248e-10	0.000151108	1	1	3	4	Q7TQK0 [464-480]	Q7TQK0 1xPhospho [S477(100)]	0	2339.26	1.03	1.011	1.085	1.102	1.039	1.073	1.089	0.957	0.943	0.99999	0.998326	0.955144	0.26128	0.998138	0.813026	0.143768	0.99776	0.445064	1	1	1	1	1	1	1	1	1	1222.3	1258.6	1236.2	1326.3	1346.3	1269.8	3.44	2.62	4.14
Q4LFA9	Semaphorin-3G OS=Mus musculus OX=10090 GN=Sema3g PE=2 SV=1	[R].HGNPAVQCLGQGQSQNK.[A]	1xCarbamidomethyl [C8]; 1xTMTpro [K17]; 1xTMTpro [N-Term]	1.71348e-11	0.000151108	1	1	1	4	Q4LFA9 [566-582]	Q4LFA9 1xCarbamidomethyl [C573]	0	2431.28	0.865	0.724	0.716	0.696	0.755	0.99	0.962	1.054	1.084	0.567559	0.0189123	0.0102662	0.00982695	0.0228616	0.998942	0.998524	0.996212	0.995143	1	0.811449	0.534628	0.917968	1	1	1	1	1	906.8	784.2	656.2	649.3	631.1	684.2	7.15	7.71	6.59
Q9WUU7	Cathepsin Z OS=Mus musculus OX=10090 GN=Ctsz PE=1 SV=1	[K].HGIPDETCNNYQAK.[D]	1xCarbamidomethyl [C8]; 1xTMTpro [K14]; 1xTMTpro [N-Term]	2.05776e-08	0.000151108	1	1	1	7	Q9WUU7 [149-162]	Q9WUU7 1xCarbamidomethyl [C156]	0	2255.14	0.984	0.926	0.955	0.964	1.052	1.031	1.041	1.102	1.091	0.735802	0.0628024	0.166451	0.403963	0.749656	0.988507	0.810143	0.0177201	0.0515625	1	1	1	1	1	1	1	1	1	2880.2	2834.2	2668	2750	2777.7	3031.1	6.52	1.75	2.39
Q3UR97	Sorting nexin-21 OS=Mus musculus OX=10090 GN=Snx21 PE=1 SV=1	[R].HALASDGPGEAAAGPEAEQFPESSELEDDDAEGLSSR.[L]	1xTMTpro [N-Term]	7.92394e-14	0.000151108	1	1	1	1	Q3UR97 [11-47]		0	4045.83	1.299	1.179	1.263	1.274	1.212	1.072	1.081	0.959	0.952	0.0083733	0.331575	0.0230001	0.0260644	0.0910187	0.566266	0.608685	0.957516	0.971233	1	1	0.805448	1	1	1	1	1	1	165.4	214.8	195	208.9	210.7	200.5	10.77	12.79	5.38
Q99MR8	Methylcrotonoyl-CoA carboxylase subunit alpha, mitochondrial OS=Mus musculus OX=10090 GN=Mccc1 PE=1 SV=2	[R].HAPLVEFEEEESDK.[-]	1xTMTpro [K14]; 1xTMTpro [N-Term]	1.42679e-08	0.000151108	1	1	1	1	Q99MR8 [704-717]		0	2267.17	1.029	0.904	1.083	0.918	1.031	1.198	1.016	0.951	1.122	0.997661	0.665072	0.996064	0.974	0.941032	0.898645	0.966042	0.998027	0.99998	1	1	1	1	1	1	1	1	1	159.4	164	144.1	172.6	146.4	164.3	28.86	8.44	7.03
Q8BYJ6	TBC1 domain family member 4 OS=Mus musculus OX=10090 GN=Tbc1d4 PE=1 SV=2	[R].HASAPSHVQPSDSEK.[N]	1xTMTpro [K15]; 1xTMTpro [N-Term]; 1xPhospho [S3(100)]	1.75679e-08	0.000151108	1	1	1	14	Q8BYJ6 [346-360]	Q8BYJ6 1xPhospho [S348(100)]	0	2265.12	1.054	0.955	1.165	1.046	1.125	1.219	1.095	0.966	1.076	0.997419	0.981611	0.855866	1	0.831023	0.492513	0.984436	1	0.819193	1	1	1	1	1	1	1	1	1	3902.3	4113.9	3728.3	4546.1	4080.8	4390	2.48	4.48	11.51
Q6A065	Centrosomal protein of 170 kDa OS=Mus musculus OX=10090 GN=Cep170 PE=1 SV=2	[K].HDDGTQSDSENAGAHR.[R]	1xTMTpro [N-Term]; 1xPhospho [S7(99.5)]	5.41849e-10	0.000151108	1	1	1	4	Q6A065 [372-387]	Q6A065 1xPhospho [S378(99.5)]	0	2080.86	0.804	0.914	0.862	0.972	0.959	0.943	1.064	1.113	0.986	0.0977378	0.979956	0.699918	0.935709	0.992727	0.969284	0.999897	0.939019	0.998909	1	1	1	1	1	1	1	1	1	624.3	501.7	570.7	538	606.9	598.6	13.77	5.42	9.9
Q8R180	ERO1-like protein alpha OS=Mus musculus OX=10090 GN=Ero1a PE=1 SV=2	[K].HDDSSDSFCEIDDIQSPDAEYVDLLLNPER.[Y]	1xCarbamidomethyl [C9]; 1xTMTpro [N-Term]	7.29116e-14	0.000151108	1	1	1	7	Q8R180 [157-186]	Q8R180 1xCarbamidomethyl [C165]	0	3798.72	1.078	1.043	1.002	0.961	1.054	0.961	0.922	1.052	1.096	0.964972	0.999996	0.99977	0.986901	0.999363	0.999986	0.972781	1	0.924841	1	1	1	1	1	1	1	1	1	1007.3	1086.3	1050.3	1009.2	968.1	1061.4	5.77	7.22	10.84
Q7TN75	Retrotransposon-derived protein PEG10 OS=Mus musculus OX=10090 GN=Peg10 PE=1 SV=2	[R].HDELPEDINNFDEDMNR.[Q]	1xTMTpro [N-Term]	1.79622e-09	0.000151108	1	1	1	2	Q7TN75 [44-60]		0	2407.08	1.005	1.08	0.995	0.966	1.028	0.922	0.895	1.033	1.063	0.999987	0.912434	0.999816	0.964855	0.999999	0.973043	0.513419	0.999982	0.944074	1	1	1	1	1	1	1	1	1	595.7	599	643.3	592.8	575.6	612.1	1.64	5.84	5.62
P47713	Cytosolic phospholipase A2 OS=Mus musculus OX=10090 GN=Pla2g4a PE=1 SV=1	[K].HIVSNDSSDSDDEAQGPK.[G]	1xTMTpro [K18]; 1xTMTpro [N-Term]; 1xPhospho [S10(100)]	4.84938e-11	0.000151108	1	1	2	4	P47713 [428-445]	P47713 1xPhospho [S437(100)]	0	2589.2	0.797	1.402	1.223	1.145	1.243	0.872	0.816	1.016	1.086	0.843528	0.0247109	0.386669	0.69022	0.217303	0.522866	0.261146	0.997864	0.917989	1	0.929186	1	1	1	1	1	1	1	631.5	503.4	885.4	772.5	722.7	784.9	21.42	12.37	5.95
P56959	RNA-binding protein FUS OS=Mus musculus OX=10090 GN=Fus PE=1 SV=1	[R].HDSEQDNSDNNTIFVQGLGENVTIESVADYFK.[Q]	1xTMTpro [K32]; 1xTMTpro [N-Term]	4.51191e-10	0.000151108	1	1	1	4	P56959 [268-299]		0	4194.04	1.106	1.118	1.095	1.09	1.151	0.979	0.974	1.051	1.056	0.991993	0.989033	0.960602	0.999824	0.964012	0.99993	0.999127	1	0.993229	1	1	1	1	1	1	1	1	1	474.6	525	530.8	519.8	517.2	546.3	12.77	1.17	9.4
Q9R207	Nibrin OS=Mus musculus OX=10090 GN=Nbn PE=1 SV=1	[K].HEIANSDGLQDSSEELPR.[K]	1xTMTpro [N-Term]; 1xPhospho [S12(99.2)]	1.22488e-09	0.000151108	1	1	1	1	Q9R207 [633-650]	Q9R207 1xPhospho [S644(99.2)]	0	2381.09	0.927	1.031	0.974	0.968	1.035	0.945	0.938	1.063	1.07	0.443563	0.898447	0.999868	1	0.928465	0.796198	0.918615	0.840155	0.944676	1	1	1	1	1	1	1	1	1	258.2	239.3	266.3	251.6	249.9	267.4	8.35	6.8	1.2
P14211	Calreticulin OS=Mus musculus OX=10090 GN=Calr PE=1 SV=1	[K].HEQNIDCGGGYVK.[L]	1xCarbamidomethyl [C7]; 1xTMTpro [K13]; 1xTMTpro [N-Term]	2.69317e-10	0.000151108	1	1	1	9	P14211 [99-111]	P14211 1xCarbamidomethyl [C105]	0	2085.07	0.982	0.968	0.989	0.925	0.999	1.022	0.956	1.01	1.08	0.998983	0.980731	0.995555	0.825798	0.999909	0.840887	0.994007	0.999737	0.712374	1	1	1	1	1	1	1	1	1	1898.5	1864.1	1837.6	1878.4	1756	1896.9	6.58	2.14	3.62
E9Q616	AHNAK nucleoprotein (desmoyokin) OS=Mus musculus OX=10090 GN=Ahnak PE=1 SV=1	[R].HEVTEISNTDVETQPGK.[T]	1xTMTpro [K17]; 1xTMTpro [N-Term]	1.42284e-09	0.000151108	1	1	1	3	E9Q616 [188-204]		0	2492.31	0.985	0.922	0.938	0.939	0.972	1.017	1.018	1.037	1.035	0.995783	0.870099	0.998433	0.658803	0.951088	0.976867	0.997987	0.996826	0.982229	1	1	1	1	1	1	1	1	1	906.5	892.7	836	849.9	851.4	881.5	4.15	4.7	6.88
Q9R0P5	Destrin OS=Mus musculus OX=10090 GN=Dstn PE=1 SV=3	[K].HEYQANGPEDLNR.[T]	1xTMTpro [N-Term]	1.20801e-08	0.000151108	1	1	1	5	Q9R0P5 [133-145]		0	1846.9	0.896	1.048	1.009	0.97	1.132	0.963	0.925	1.122	1.167	0.133757	0.999878	0.987974	0.66867	0.99859	0.998694	0.794695	0.909994	0.451975	1	1	1	1	1	1	1	1	1	985.7	883.7	1033.5	994.7	955.9	1115.7	11.72	7.03	1.5
P28700	Retinoic acid receptor RXR-alpha OS=Mus musculus OX=10090 GN=Rxra PE=1 SV=1	[K].HFLPLDFSTQVNSSSLNSPTGR.[G]	1xTMTpro [N-Term]; 1xPhospho [S18(99)]	4.24478e-11	0.000151108	1	1	1	1	P28700 [5-26]	P28700 1xPhospho [S22(99)]	0	2788.36	1.094	0.965	0.941	0.888	1.14	0.975	0.921	1.212	1.283	0.999998	0.98994	0.996126	0.87165	0.997019	0.999997	0.994595	0.931193	0.640332	1	1	1	1	1	1	1	1	1	225.6	246.9	217.6	212.2	200.3	257.1	20.96	9.38	5.76
Q6GYP7	Ral GTPase-activating protein subunit alpha-1 OS=Mus musculus OX=10090 GN=Ralgapa1 PE=1 SV=1	[R].HFSQSEDTGNEVFGALHEEQPLPR.[S]	1xTMTpro [N-Term]; 1xPhospho [S3(100)]	1.55062e-08	0.000151108	1	1	1	2	Q6GYP7 [770-793]	Q6GYP7 1xPhospho [S772(100)]	0	3108.44	0.726	0.933	0.807	0.906	0.864	0.865	0.971	1.071	0.954	0.0642794	0.998752	0.277205	0.771341	0.683457	0.449903	0.927872	0.963759	0.99998	1	1	1	1	1	1	1	1	1	536.4	389.6	500.5	432.9	485.8	463.6	20.84	7.11	9.83
Q80U49	Centrosomal protein of 170 kDa protein B OS=Mus musculus OX=10090 GN=Cep170b PE=1 SV=2	[K].HEDGTQSDSEDPLAK.[T]	1xTMTpro [K15]; 1xTMTpro [N-Term]; 1xPhospho [S7(100)]	6.87847e-08	0.000151108	1	1	1	2	Q80U49 [354-368]	Q80U49 1xPhospho [S360(100)]	0	2317.08	0.717	0.906	0.838	0.906	0.804	0.925	0.999	0.96	0.888	0.0216414	0.972216	0.197447	0.812056	0.216225	0.521784	0.995516	1	0.825705	1	1	1	1	1	1	1	1	1	844.6	605.9	765.3	707.9	764.9	679.3	6.4	3.34	19.98
P47713	Cytosolic phospholipase A2 OS=Mus musculus OX=10090 GN=Pla2g4a PE=1 SV=1	[K].HIVSNDSSDSDDEAQGPK.[G]	1xTMTpro [K18]; 1xTMTpro [N-Term]; 2xPhospho [S7(100); S10(100)]	1.78134e-09	0.000151108	1	1	2	2	P47713 [428-445]	P47713 2xPhospho [S434(100); S437(100)]	0	2669.16	0.761	1.192	1.096	1.035	0.995	0.919	0.869	0.908	0.961	0.898931	0.340148	0.998253	0.998616	0.999992	0.547844	0.536977	0.993351	0.994375	1	1	1	1	1	1	1	1	1	852.9	649.4	1016.5	934.5	883.1	848.8	18.66	15.12	11.12
P47713	Cytosolic phospholipase A2 OS=Mus musculus OX=10090 GN=Pla2g4a PE=1 SV=1	[K].HIVSNDSSDSDDEAQGPK.[G]	1xTMTpro [K18]; 1xTMTpro [N-Term]; 3xPhospho [S7(100); S8(100); S10(100)]	1.83144e-08	0.000151108	1	1	1	2	P47713 [428-445]	P47713 3xPhospho [S434(100); S435(100); S437(100)]	0	2749.13	0.868	1.315	1.045	1.132	1.13	0.795	0.861	1.081	0.998	0.968539	0.370339	0.949936	0.929481	0.826959	0.831003	0.865348	0.999147	0.999754	1	1	1	1	1	1	1	1	1	659	572.2	866.5	688.8	746	744.6	26.83	16.47	9.22
Q91WS0	CDGSH iron-sulfur domain-containing protein 1 OS=Mus musculus OX=10090 GN=Cisd1 PE=1 SV=1	[K].HNEETGDNVGPLIIK.[K]	1xTMTpro [K15]; 1xTMTpro [N-Term]	7.15088e-09	0.000151108	1	1	1	2	Q91WS0 [90-104]		0	2244.25	0.913	0.906	0.908	0.913	0.904	1.003	1.009	0.996	0.99	0.879543	0.677025	0.755103	0.85143	0.863552	0.99999	0.999238	0.999894	1	1	1	1	1	1	1	1	1	1	688.8	628.7	623.8	625.6	629.2	622.8	8.64	6.54	7.06
Q9QZE5	Coatomer subunit gamma-1 OS=Mus musculus OX=10090 GN=Copg1 PE=1 SV=1	[K].HPSAVTACNLDLENLVTDSNR.[S]	1xCarbamidomethyl [C8]; 1xTMTpro [N-Term]	2.51971e-13	0.000151108	1	1	1	7	Q9QZE5 [318-338]	Q9QZE5 1xCarbamidomethyl [C325]	0	2630.32	0.887	1.024	0.884	0.975	1.12	0.863	0.951	1.266	1.149	0.99986	0.995334	0.986629	0.998423	0.776846	0.999993	0.999998	0.981069	0.936203	1	1	1	1	1	1	1	1	1	169.3	150.2	173.4	149.7	165	189.6	13.46	9.59	7.51
J3QMC5	Midasin OS=Mus musculus OX=10090 GN=Mdn1 PE=1 SV=1	[K].HQDEKEDSEPEDVEQGQEK.[I]	2xTMTpro [K5; K19]; 1xTMTpro [N-Term]; 1xPhospho [S8(100)]	1.92522e-08	0.000151108	1	1	1	1	J3QMC5 [4815-4833]	J3QMC5 1xPhospho [S4822(100)]	1	3248.54	1.108	1.146	1.29	1.293	1.022	1.125	1.128	0.792	0.79	0.999811	0.997293	0.993832	0.865423	0.99999	0.999999	0.981606	0.982254	0.801335	1	1	1	1	1	1	1	1	1	301.6	334.2	345.8	389.1	390	308.2	21.42	10.58	9.35
P70663	SPARC-like protein 1 OS=Mus musculus OX=10090 GN=Sparcl1 PE=1 SV=3	[K].HQSEQGNQGQESDSEAEGEDK.[A]	1xTMTpro [K21]; 1xTMTpro [N-Term]	2.07498e-14	0.000151108	1	1	1	3	P70663 [259-279]		0	2897.33	0.457	0.53	0.513	0.531	0.565	0.969	1.003	1.101	1.064	0.0315609	0.212482	0.0646254	0.205588	0.215427	0.970862	1	0.969312	1	1	1	1	1	1	1	1	1	1	1560.6	713.9	826.6	801.2	828.7	881.8	35.31	2.82	11.77
Q8R4E6	Purine-rich element-binding protein gamma OS=Mus musculus OX=10090 GN=Purg PE=1 SV=1	[K].HSAPSPPVSVGSEEHPHSVLK.[T]	1xTMTpro [K21]; 1xTMTpro [N-Term]; 3xPhospho [S5(100); S9(100); S12(100)]	3.47621e-08	0.000151108	1	1	2	4	Q8R4E6 [155-175]	Q8R4E6 3xPhospho [S159(100); S163(100); S166(100)]	0	3026.41	0.978	0.798	0.792	0.854	0.922	0.992	1.07	1.164	1.08	0.930193	0.00657495	0.0244944	0.0212552	0.489017	0.965151	0.978392	0.414373	0.373296	1	0.478539	0.827856	1	1	1	1	1	1	881.7	862.7	703.8	698.4	752.9	812.9	2.04	4.5	4.95
Q8BI84	Transport and Golgi organization protein 1 homolog OS=Mus musculus OX=10090 GN=Mia3 PE=1 SV=2	[K].HSASDPGPAPVVNSSSR.[S]	1xTMTpro [N-Term]; 1xPhospho [S14(99.2)]	1.01995e-09	0.000151108	1	1	3	6	Q8BI84 [1751-1767]	Q8BI84 1xPhospho [S1764(99.2)]	0	2048.97	0.882	1.121	0.923	1.051	1.077	0.824	0.938	1.167	1.025	0.949345	0.87295	0.999962	0.962392	0.95876	0.935361	0.99958	0.986096	1	1	1	1	1	1	1	1	1	1	1434	1264.5	1607	1323.4	1506.9	1544.4	16.97	0.81	8.02
Q8BI84	Transport and Golgi organization protein 1 homolog OS=Mus musculus OX=10090 GN=Mia3 PE=1 SV=2	[K].HSASDPGPAPVVNSSSR.[S]	1xTMTpro [N-Term]; 2xPhospho [S4(100); S]	1.34231e-09	0.000151108	1	1	2	3	Q8BI84 [1751-1767]	Q8BI84 2xPhospho [S1754(100); S]	0	2128.94	0.905	0.878	0.936	0.968	0.992	1.066	1.103	1.06	1.025	0.326732	0.326821	0.98827	0.996364	0.999463	0.648326	0.569283	0.999623	0.999983	1	1	1	1	1	1	1	1	1	469.9	425.4	412.5	439.9	455	466.4	8.92	4.85	6.39
Q9QXK3	Coatomer subunit gamma-2 OS=Mus musculus OX=10090 GN=Copg2 PE=1 SV=1	[K].HPSAVTACNLDLENLITDSNR.[S]	1xCarbamidomethyl [C8]; 1xTMTpro [N-Term]	1.44272e-13	0.000151108	1	1	1	3	Q9QXK3 [318-338]	Q9QXK3 1xCarbamidomethyl [C325]	0	2644.33	0.941	0.947	0.9	0.899	1.061	0.95	0.949	1.179	1.179	0.99982	0.999804	0.995264	0.977697	0.990599	0.97016	0.997109	0.999999	0.787699	1	1	1	1	1	1	1	1	1	663.8	624.4	628.8	597.3	597	704.1	7.26	1.68	6.41
Q8BI84	Transport and Golgi organization protein 1 homolog OS=Mus musculus OX=10090 GN=Mia3 PE=1 SV=2	[K].HSASDPGPAPVVNSSSRSSSPAKAVDEGK.[V]	2xTMTpro [K23; K29]; 1xTMTpro [N-Term]; 3xPhospho [S]	3.22535e-08	0.000151108	1	1	1	1	Q8BI84 [1751-1779]		2	3973.89	1.296	0.95	1.128	1.157	1.152	1.187	1.218	1.021	0.996	0.656626	0.998512	0.99405	0.999063	0.95805	0.935442	0.971987	0.999606	0.996545	1	1	1	1	1	1	1	1	1	136.2	176.6	129.4	153.7	157.6	156.9	13.69	10.77	14.5
Q8BZR9	Nuclear cap-binding protein subunit 3 OS=Mus musculus OX=10090 GN=Ncbp3 PE=1 SV=1	[R].HSGLVNVPEEPIEEEEEEEEEEEDQDMDADDR.[V]	1xTMTpro [N-Term]	1.51659e-10	0.000151108	1	1	1	1	Q8BZR9 [332-363]		0	4075.72	0.895	1.08	0.99	1.068	0.993	0.917	0.989	1.002	0.929	0.633381	0.838351	1	0.935443	0.941159	0.841769	0.999769	0.943102	1	1	1	1	1	1	1	1	1	1	127.8	114.4	138	126.6	136.6	126.9	10.69	10.97	11.89
Q9Z2X1	Heterogeneous nuclear ribonucleoprotein F OS=Mus musculus OX=10090 GN=Hnrnpf PE=1 SV=3	[K].HSGPNSADSANDGFVR.[L]	1xTMTpro [N-Term]; 1xPhospho [S6(99.2)]	6.82146e-08	0.000151108	1	1	1	1	Q9Z2X1 [99-114]	Q9Z2X1 1xPhospho [S104(99.2)]	0	2014.89	0.782	0.828	0.66	0.701	0.957	0.797	0.847	1.45	1.366	0.868143	0.939792	0.910945	0.352634	0.995723	0.999998	0.832314	0.99489	0.612063	1	1	1	1	1	1	1	1	1	424.3	331.7	351.2	279.9	297.3	406	11.89	7.21	12.6
Q9CWK3	CD2 antigen cytoplasmic tail-binding protein 2 OS=Mus musculus OX=10090 GN=Cd2bp2 PE=1 SV=1	[K].HSLDSDEEDDDEEGSSK.[Y]	1xTMTpro [K17]; 1xTMTpro [N-Term]; 1xPhospho [S5(100)]	1.07217e-09	0.000151108	1	1	1	1	Q9CWK3 [45-61]	Q9CWK3 1xPhospho [S49(100)]	0	2582.09	0.432	0.704	0.551	0.794	0.746	0.784	1.128	1.353	0.94	0.0306338	0.912058	0.193202	0.862201	0.708995	0.655702	0.999992	0.877923	0.999525	1	1	1	1	1	1	1	1	1	529	228.7	372.2	291.6	419.8	394.6	37.01	20.86	24.91
P58871	182 kDa tankyrase-1-binding protein OS=Mus musculus OX=10090 GN=Tnks1bp1 PE=1 SV=2	[R].HSLGQEVIGIGGSQDESEVPVR.[E]	1xTMTpro [N-Term]; 1xPhospho [S2(100)]	7.15091e-12	0.000151108	1	1	2	6	P58871 [795-816]	P58871 1xPhospho [S796(100)]	0	2677.32	1.068	1.013	0.988	0.967	1.036	0.976	0.954	1.048	1.071	0.939209	0.989201	0.999753	0.899845	0.999961	0.947609	0.997643	0.999999	0.823026	1	1	1	1	1	1	1	1	1	1219.4	1302	1235.2	1205.4	1178.6	1262.9	7.38	1.1	4.7
G5E8V9	Arfaptin-1 OS=Mus musculus OX=10090 GN=Arfip1 PE=1 SV=1	[K].HSLPSGLGLSETQITSHGFDSTK.[E]	1xTMTpro [K23]; 1xTMTpro [N-Term]; 1xPhospho [S5(99.2)]	6.69028e-09	0.000151108	1	1	1	1	G5E8V9 [35-57]	G5E8V9 1xPhospho [S39(99.2)]	0	3087.56	1.068	0.927	1.087	1.051	1.237	1.172	1.133	1.138	1.177	0.999923	0.991342	0.999763	0.999967	0.978131	0.999562	0.998503	0.919454	0.944211	1	1	1	1	1	1	1	1	1	199.2	212.8	184.8	216.6	209.4	246.5	50	24.33	16.21
O54774	AP-3 complex subunit delta-1 OS=Mus musculus OX=10090 GN=Ap3d1 PE=1 SV=1	[R].HSSLPTESDEDIAPAQR.[V]	1xTMTpro [N-Term]; 1xPhospho [S8(100)]	4.41287e-09	0.000151108	1	1	2	11	O54774 [753-769]	O54774 1xPhospho [S760(100)]	0	2237.04	0.905	0.95	0.875	0.875	1.037	0.92	0.921	1.186	1.185	0.943665	0.99971	0.967366	0.756996	0.999995	0.995481	0.885607	0.940284	0.688742	1	1	1	1	1	1	1	1	1	3547.6	3212.2	3371.6	3102.5	3104.7	3678.3	3.43	9.53	8.76
Q07113	Cation-independent mannose-6-phosphate receptor OS=Mus musculus OX=10090 GN=Igf2r PE=1 SV=1	[R].HSESEQNWEAVDGSQAESEK.[Y]	1xTMTpro [K20]; 1xTMTpro [N-Term]	4.97198e-11	0.000151108	1	1	1	3	Q07113 [487-506]		0	2855.36	0.787	0.874	0.869	0.951	0.983	0.994	1.088	1.132	1.034	0.00341827	0.202789	0.0334731	0.865958	0.972613	0.867452	0.743009	0.113995	0.998757	1	1	0.971224	1	1	1	1	1	1	1200.3	944.7	1049.1	1042.6	1141.4	1179.9	5.08	4.48	6.45
Q8JZQ2	AFG3-like protein 2 OS=Mus musculus OX=10090 GN=Afg3l2 PE=1 SV=1	[K].KEPQPSGPQPSGGAGGGGGK.[R]	2xTMTpro [K1; K20]; 1xTMTpro [N-Term]	1.18478e-12	0.000151108	1	1	1	5	Q8JZQ2 [97-116]		1	2662.47	0.948	1.005	0.973	0.973	1.006	0.969	0.968	1.033	1.034	0.406344	0.999997	0.610454	0.51381	0.869043	0.67535	0.577857	0.995334	0.982439	1	1	1	1	1	1	1	1	1	2077.4	1970.2	2087.7	2022.2	2020.7	2089.6	5.61	4.75	4.55
Q80TH2	Erbin OS=Mus musculus OX=10090 GN=Erbin PE=1 SV=3	[K].HPQTSSPGECCQDDR.[F]	2xCarbamidomethyl [C10; C11]; 1xTMTpro [N-Term]	4.23301e-09	0.000151108	1	1	1	2	Q80TH2 [1204-1218]	Q80TH2 2xCarbamidomethyl [C1213; C1214]	0	2077.9	0.923	1.15	1.019	0.991	1.219	0.885	0.862	1.197	1.23	0.903724	0.675823	0.954781	0.998605	0.871513	0.983733	0.459086	0.999764	0.678353	1	1	1	1	1	1	1	1	1	244.5	225.8	281.2	249	242.3	298.1	5.53	2.7	6.17
Q68FE2	Autophagy-related protein 9A OS=Mus musculus OX=10090 GN=Atg9a PE=1 SV=2	[R].HPEPVPEEGSEDELPPQVHKV.[-]	1xTMTpro [K20]; 1xTMTpro [N-Term]; 1xPhospho [S10(100)]	8.30654e-09	0.000151108	1	1	1	7	Q68FE2 [819-839]	Q68FE2 1xPhospho [S828(100)]	1	3037.52	1.176	1.03	1.039	1.043	1.096	1.009	1.013	1.055	1.051	0.925701	0.956324	0.877035	0.99992	0.989922	0.999791	0.987777	0.569434	0.961645	1	1	1	1	1	1	1	1	1	2019.8	2375.8	2080	2098.5	2106.8	2214.6	17.07	5.77	7.69
Q3UW53	Protein Niban 1 OS=Mus musculus OX=10090 GN=Niban1 PE=1 SV=2	[K].HNLFEDNMALPSESVSSLTDLK.[T]	1xTMTpro [K22]; 1xTMTpro [N-Term]; 1xPhospho [S17(100)]	5.32905e-10	0.000151108	1	1	1	2	Q3UW53 [565-586]	Q3UW53 1xPhospho [S581(100)]	0	3135.56	0.918	1.205	1.199	1.044	1.033	0.995	0.866	0.862	0.99	0.454378	0.00281424	0.0100048	0.979077	0.945506	0.967161	0.00878305	0.0437498	0.999965	1	0.314969	0.533425	1	1	1	1	1	1	976.9	896.6	1177.1	1171.1	1019.8	1009.1	8	3.98	3.09
Q3UW53	Protein Niban 1 OS=Mus musculus OX=10090 GN=Niban1 PE=1 SV=2	[K].HNLFEDNMALPSESVSSLTDLK.[T]	1xTMTpro [K22]; 1xTMTpro [N-Term]; 2xPhospho [S14(100); S17(100)]	1.04864e-08	0.000151108	1	1	2	2	Q3UW53 [565-586]	Q3UW53 2xPhospho [S578(100); S581(100)]	0	3215.52	1.029	0.983	1.011	0.993	0.911	1.028	1.01	0.902	0.918	0.897423	0.998298	0.998114	0.999976	0.999622	1	0.99133	0.977943	0.999994	1	1	1	1	1	1	1	1	1	842.4	867.2	828.3	851.5	836.2	767.8	9.89	6.83	5.12
Q61136	Serine/threonine-protein kinase PRP4 homolog OS=Mus musculus OX=10090 GN=Prpf4b PE=1 SV=3	[K].HNLMTVEQNNGSSQK.[K]	1xTMTpro [K15]; 1xTMTpro [N-Term]	6.91675e-09	0.000151108	1	1	1	1	Q61136 [611-625]		0	2295.2	1.054	1.09	1.083	1.079	1.089	0.994	0.99	1.006	1.009	0.990526	0.697543	0.85732	0.817307	0.372001	0.999454	0.99989	0.935832	0.957199	1	1	1	1	1	1	1	1	1	334.4	352.3	364.4	362.1	360.8	364.1	8.59	3.4	1.18
Q6P9Q6	FK506-binding protein 15 OS=Mus musculus OX=10090 GN=Fkbp15 PE=1 SV=2	[R].HNQDSQHCSLSGDEEDELFK.[G]	1xCarbamidomethyl [C8]; 1xTMTpro [K20]; 1xTMTpro [N-Term]; 1xPhospho [S11(100)]	3.70525e-09	0.000151108	1	1	3	6	Q6P9Q6 [1149-1168]	Q6P9Q6 1xCarbamidomethyl [C1156]; 1xPhospho [S1159(100)]	0	3063.36	1.109	1.187	1.218	1.116	1.122	1.027	0.94	0.921	1.006	0.436514	0.0524626	0.03517	0.330165	0.112741	0.999864	0.833597	0.977882	0.975056	1	1	0.987507	1	1	1	1	1	1	859.1	952.4	1019.5	1046.6	958.4	964.1	7.29	4.08	0.76
Q6PGA0	REST corepressor 3 OS=Mus musculus OX=10090 GN=Rcor3 PE=1 SV=2	[R].HNQGDSDDDVEEAHPMDGNDSDYDPK.[K]	1xTMTpro [K26]; 1xTMTpro [N-Term]; 1xPhospho [S6(100)]	7.09162e-09	0.000151108	1	1	1	1	Q6PGA0 [207-232]	Q6PGA0 1xPhospho [S212(100)]	0	3590.48	0.561	0.835	0.707	0.743	0.737	0.846	0.89	1.043	0.991	0.539909	0.999914	0.966796	0.998834	0.999683	0.911995	0.990001	0.995562	0.999999	1	1	1	1	1	1	1	1	1	298.8	167.6	249.6	211.1	222.2	220.1	35.74	25.13	9.67
Q9DBN4	Putative monooxygenase p33MONOX OS=Mus musculus OX=10090 GN=P33monox PE=1 SV=1	[K].HPASAQSTPSSTPHASPK.[Q]	1xTMTpro [K18]; 1xTMTpro [N-Term]; 1xPhospho [S16(100)]	1.25237e-10	0.000151108	1	1	1	1	Q9DBN4 [168-185]	Q9DBN4 1xPhospho [S183(100)]	0	2476.25	0.923	1.146	0.93	1.039	1.255	0.812	0.907	1.35	1.209	0.695487	0.97355	0.994114	0.970582	0.984422	0.801643	0.678349	0.841587	0.725693	1	1	1	1	1	1	1	1	1	232.9	215.1	266.8	216.6	241.9	292.4	19.99	10.89	10.75
Q9ES18	Forkhead box protein J2 OS=Mus musculus OX=10090 GN=Foxj2 PE=1 SV=1	[R].HPPDDDLSQDSPEQEASKSPR.[G]	1xTMTpro [K18]; 1xTMTpro [N-Term]; 1xPhospho [S19(99.3)]	3.76744e-09	0.000151108	1	1	1	2	Q9ES18 [154-174]	Q9ES18 1xPhospho [S172(99.3)]	1	3023.42	0.767	0.92	0.836	0.867	0.9	0.909	0.942	1.077	1.039	0.947951	0.999134	0.912638	0.999266	0.999904	0.985213	1	0.967962	0.999996	1	1	1	1	1	1	1	1	1	723.2	554.6	665.1	604.5	626.7	651.1	28.21	19.15	13.93
Q9DBN4	Putative monooxygenase p33MONOX OS=Mus musculus OX=10090 GN=P33monox PE=1 SV=1	[K].HPASAQSTPSSTPHASPK.[Q]	1xTMTpro [K18]; 1xTMTpro [N-Term]; 2xPhospho [S7(100); S16(100)]	1.02278e-08	0.000151108	1	1	1	1	Q9DBN4 [168-185]	Q9DBN4 2xPhospho [S174(100); S183(100)]	0	2556.21	0.841	1.066	1.075	1.072	1.158	1.008	1.005	1.077	1.08	0.936584	0.859488	0.9995	0.669618	0.588677	0.958048	0.998827	0.763161	0.99999	1	1	1	1	1	1	1	1	1	141.2	118.8	150.6	151.8	151.4	163.5	10.33	10.71	14.24
Q8K1M6	Dynamin-1-like protein OS=Mus musculus OX=10090 GN=Dnm1l PE=1 SV=2	[K].HPDFADACGLMNNNIEEQR.[R]	1xCarbamidomethyl [C8]; 1xTMTpro [N-Term]	3.97136e-11	0.000151108	1	1	1	8	Q8K1M6 [504-522]	Q8K1M6 1xCarbamidomethyl [C511]	0	2535.17	0.949	0.988	0.934	0.953	1.024	0.945	0.965	1.096	1.074	0.930672	0.999935	0.994504	0.914676	0.999998	0.999504	0.966072	0.998076	0.944343	1	1	1	1	1	1	1	1	1	2286.5	2170	2259.4	2136	2179.8	2340.9	2.83	4.05	2.61
Q9ER67	MAGE family member D2 OS=Mus musculus OX=10090 GN=Maged2 PE=1 SV=1	[K].HPDGEEDGNSDQSQASEATGGR.[R]	1xTMTpro [N-Term]	7.81477e-13	0.000151108	1	1	1	2	Q9ER67 [182-203]		0	2548.11	0.92	1.024	0.905	0.96	1.011	0.884	0.937	1.117	1.053	0.402202	0.990404	0.408386	0.471666	0.968307	0.731215	0.795067	0.825218	0.877859	1	1	1	1	1	1	1	1	1	579	532.7	592.9	524.3	555.7	585.4	10.87	6.27	4.02
Q9ER67	MAGE family member D2 OS=Mus musculus OX=10090 GN=Maged2 PE=1 SV=1	[K].HPDGEEDGNSDQSQASEATGGR.[R]	1xTMTpro [N-Term]; 1xPhospho [S10(100)]	1.47509e-11	0.000151108	1	1	1	1	Q9ER67 [182-203]	Q9ER67 1xPhospho [S191(100)]	0	2628.08	0.659	0.692	0.657	0.644	0.831	0.948	0.931	1.265	1.289	0.207408	0.397812	0.369692	0.325713	0.93786	1	0.999983	0.851987	0.807144	1	1	1	1	1	1	1	1	1	93.5	61.6	64.7	61.4	60.2	77.6	45.11	10.48	5.23
Q8BH74	Nuclear pore complex protein Nup107 OS=Mus musculus OX=10090 GN=Nup107 PE=1 SV=1	[R].HPDISYILGTEGRSPR.[H]	1xTMTpro [N-Term]; 1xPhospho [S14(100)]	1.17171e-10	0.000151108	1	1	1	15	Q8BH74 [74-89]	Q8BH74 1xPhospho [S87(100)]	1	2182.1	1.014	0.982	1.056	1.127	1.172	1.075	1.148	1.11	1.04	0.999278	0.989449	0.999908	0.999991	0.968717	0.959192	0.996797	0.992952	0.93926	1	1	1	1	1	1	1	1	1	2435.7	2469.8	2392	2571.5	2745.6	2855.4	21.65	5.66	4.47
Q9WTQ5	A-kinase anchor protein 12 OS=Mus musculus OX=10090 GN=Akap12 PE=1 SV=1	[K].HPEGIVSEVEMLSSQER.[I]	1xTMTpro [N-Term]; 1xPhospho [S]	9.62223e-10	0.000151108	1	1	1	1	Q9WTQ5 [476-492]		0	2311.1	0.971	0.97	0.946	0.933	1.11	0.976	0.962	1.173	1.19	1	0.999998	0.998253	0.999163	0.955794	0.999574	0.99712	0.997699	0.839567	1	1	1	1	1	1	1	1	1	197.2	191.4	191.2	186.6	183.9	218.8	7.53	5.35	17.35
Q68FE2	Autophagy-related protein 9A OS=Mus musculus OX=10090 GN=Atg9a PE=1 SV=2	[R].HPEPVPEEGSEDELPPQVHK.[V]	1xTMTpro [K20]; 1xTMTpro [N-Term]; 1xPhospho [S10(100)]	1.39548e-10	0.000151108	1	1	1	4	Q68FE2 [819-838]	Q68FE2 1xPhospho [S828(100)]	0	2938.45	0.703	0.814	0.775	0.911	0.822	0.953	1.12	1.06	0.901	0.076816	0.903287	0.273717	0.999664	0.845647	0.799816	0.973997	0.866139	0.945239	1	1	1	1	1	1	1	1	1	1254.9	882.3	1020.9	972.5	1143.7	1030.9	22.46	0.97	12.02
Q0VGY8	Protein TANC1 OS=Mus musculus OX=10090 GN=Tanc1 PE=1 SV=2	[R].HPASLSSSGSSGSPSSSIK.[M]	1xTMTpro [K19]; 1xTMTpro [N-Term]; 1xPhospho [S13(100)]	1.41105e-09	0.000151108	1	1	1	1	Q0VGY8 [1653-1671]	Q0VGY8 1xPhospho [S1665(100)]	0	2448.23	0.879	1.344	1.307	1.136	1.359	0.973	0.845	1.04	1.196	0.416827	0.207431	0.292397	0.788604	0.15969	0.999859	0.834639	0.998051	0.748293	1	1	1	1	1	1	1	1	1	414.2	363.9	556.4	541.2	470.5	562.7	14.96	11.55	6.63
Q8BID6	Zinc finger and BTB domain-containing protein 46 OS=Mus musculus OX=10090 GN=Zbtb46 PE=1 SV=2	[R].IKEEQISPSHYGGSELPSSK.[D]	2xTMTpro [K2; K20]; 1xTMTpro [N-Term]; 1xPhospho [S7(100)]	2.79982e-08	0.000151108	1	1	1	1	Q8BID6 [228-247]	Q8BID6 1xPhospho [S234(100)]	1	3165.66	0.85	0.88	0.766	0.792	0.797	0.871	0.9	1.04	1.006	0.136421	0.374337	0.000483621	0.00398313	0.0042239	0.0123684	0.119515	0.729167	1	1	1	0.112235	0.594388	0.470519	1	1	1	1	679.1	577	597.7	520.5	537.8	541.1	7.95	2.01	2.8
O35973	Period circadian protein homolog 1 OS=Mus musculus OX=10090 GN=Per1 PE=1 SV=2	[R].KEPVVGGTLSPLALANK.[A]	2xTMTpro [K1; K17]; 1xTMTpro [N-Term]; 1xPhospho [S10(100)]	1.02278e-08	0.000151108	1	1	1	1	O35973 [695-711]	O35973 1xPhospho [S704(100)]	1	2686.57	0.892	0.925	0.876	0.982	1.007	0.947	1.061	1.149	1.025	0.261855	0.843788	0.557333	0.999746	0.994606	0.993693	0.940083	0.835789	0.999851	1	1	1	1	1	1	1	1	1	684.7	610.6	633.5	599.7	672.4	689.3	9.4	7.4	3.07
P26645	Myristoylated alanine-rich C-kinase substrate OS=Mus musculus OX=10090 GN=Marcks PE=1 SV=2	[K].KESGEGAEAEGATAEGAK.[D]	2xTMTpro [K1; K18]; 1xTMTpro [N-Term]; 1xPhospho [S3(100)]	1.8987e-10	0.000151108	1	1	1	2	P26645 [169-186]	P26645 1xPhospho [S171(100)]	1	2684.36	0.622	0.884	0.856	0.806	0.773	0.969	0.912	0.903	0.959	0.525413	0.996745	0.999396	0.999982	0.999983	0.965248	0.987483	0.999977	1	1	1	1	1	1	1	1	1	1	692.6	430.5	612	593.2	558.4	535.7	37.2	7.73	22.4
P97863	Nuclear factor 1 B-type OS=Mus musculus OX=10090 GN=Nfib PE=1 SV=2	[K].KPEKPLFSSTSPQDSSPR.[L]	2xTMTpro [K1; K4]; 1xTMTpro [N-Term]; 1xPhospho [S16(99.3)]	3.97135e-08	0.000151108	1	1	1	3	P97863 [318-335]	P97863 1xPhospho [S333(99.3)]	0	2980.6	0.91	0.995	1.1	1.024	1.113	1.106	1.029	1.012	1.087	0.998769	0.912834	0.184732	0.89199	0.209471	0.637282	1	0.999999	0.718646	1	1	1	1	1	1	1	1	1	1335.4	1215.6	1328.4	1469.4	1367.5	1486.7	14.49	10.29	3.93
P14211	Calreticulin OS=Mus musculus OX=10090 GN=Calr PE=1 SV=1	[K].KPEDWDEEMDGEWEPPVIQNPEYK.[G]	2xTMTpro [K1; K24]; 1xTMTpro [N-Term]	1.74224e-11	0.000151108	1	1	1	9	P14211 [249-272]		0	3872.91	0.977	1.069	1.007	1.034	0.949	0.941	0.966	0.942	0.918	0.897986	0.998815	0.994539	0.999309	0.950795	0.942784	1	0.999242	0.835503	1	1	1	1	1	1	1	1	1	4314.3	4214.1	4614.2	4343.7	4459.5	4093.7	18.17	11.41	4.58
Q6PHZ2	Calcium/calmodulin-dependent protein kinase type II subunit delta OS=Mus musculus OX=10090 GN=Camk2d PE=1 SV=1	[K].KPDGVKESTESSNTTIEDEDVK.[A]	3xTMTpro [K1; K6; K22]; 1xTMTpro [N-Term]; 1xPhospho [S8(99.5)]	1.30921e-09	0.000151108	1	1	3	7	Q6PHZ2 [323-344]	Q6PHZ2 1xPhospho [S330(99.5)]	1	3704.93	1.169	1.019	1.211	1.118	0.829	1.188	1.096	0.684	0.742	0.907211	1	1	0.992728	0.981584	1	0.994879	0.979716	0.818437	1	1	1	1	1	1	1	1	1	5198.3	6078.3	5299.6	6297.2	5810.5	4308.5	21.27	12.39	18.66
P52927	High mobility group protein HMGI-C OS=Mus musculus OX=10090 GN=Hmga2 PE=1 SV=1	[K].KPAQETEETSSQESAEED.[-]	1xTMTpro [K1]; 1xTMTpro [N-Term]	1.33489e-08	0.000151108	1	1	1	8	P52927 [91-108]		0	2603.25	0.844	0.653	0.901	0.584	0.954	1.38	0.894	1.059	1.634	0.990786	0.995119	0.999998	0.995623	1	0.998355	1	1	0.99765	1	1	1	1	1	1	1	1	1	2150.9	1815.3	1404.9	1938.4	1256.1	2053	23.49	24.86	38.01
Q8C9B9	Death-inducer obliterator 1 OS=Mus musculus OX=10090 GN=Dido1 PE=1 SV=4	[K].KNTTKPETIPDMEDSPPVSDSEEQQESVR.[A]	2xTMTpro [K1; K5]; 1xTMTpro [N-Term]; 1xPhospho [S19(100)]	9.8655e-10	0.000151108	1	1	1	1	Q8C9B9 [788-816]	Q8C9B9 1xPhospho [S806(100)]	1	4266.09	0.942	0.752	1.009	0.788	0.989	1.342	1.048	0.98	1.255	0.999975	0.91196	0.999993	0.996849	0.999981	0.948582	0.993467	1	0.999597	1	1	1	1	1	1	1	1	1	374.6	352.7	281.6	378	295.3	370.5	19.58	22.8	23.12
Q6ZQ58	La-related protein 1 OS=Mus musculus OX=10090 GN=Larp1 PE=1 SV=3	[R].KNTFTAWSEEDSDYEIDDRDVNK.[I]	2xTMTpro [K1; K23]; 1xTMTpro [N-Term]; 1xPhospho [S12(100)]	6.70885e-08	0.000151108	1	1	1	1	Q6ZQ58 [597-619]	Q6ZQ58 1xPhospho [S608(100)]	2	3769.81	1.225	0.878	1.008	0.981	0.935	1.148	1.117	0.927	0.953	0.0358439	0.996501	0.779937	0.963362	0.999971	0.51824	0.799671	0.861894	0.987397	1	1	1	1	1	1	1	1	1	385.5	472.2	338.6	388.7	378.1	360.2	19.59	4.57	4.99
Q924A2	Protein capicua homolog OS=Mus musculus OX=10090 GN=Cic PE=1 SV=2	[R].KNSTDLDSAPEDPTSPK.[R]	2xTMTpro [K1; K17]; 1xTMTpro [N-Term]; 2xPhospho [S3(99); S15(100)]	5.68014e-08	0.000151108	1	1	2	4	Q924A2 [2297-2313]	Q924A2 2xPhospho [S2299(99); S2311(100)]	1	2874.4	1.336	1.197	1.437	1.237	0.864	1.201	1.034	0.601	0.698	0.76443	0.997567	0.992151	0.924553	0.998862	0.999995	0.99429	0.93224	0.769235	1	1	1	1	1	1	1	1	1	1249	1669.1	1494.7	1794.6	1545.3	1078.9	19.84	4.95	11.47
Q6PDH0	Pleckstrin homology-like domain family B member 1 OS=Mus musculus OX=10090 GN=Phldb1 PE=1 SV=1	[R].KNSITEISDNEDELLEYHR.[R]	1xTMTpro [K1]; 1xTMTpro [N-Term]; 1xPhospho [S3(100)]	1.80121e-08	0.000151108	1	1	1	1	Q6PDH0 [578-596]	Q6PDH0 1xPhospho [S580(100)]	1	2993.47	0.87	0.801	0.822	0.86	0.987	1.026	1.074	1.201	1.147	0.999999	0.640483	0.34278	0.979221	1	0.992008	0.949368	0.318969	0.97135	1	1	1	1	1	1	1	1	1	371.5	323.1	297.7	305.3	319.6	366.7	12.47	15.35	5.2
Q61166	Microtubule-associated protein RP/EB family member 1 OS=Mus musculus OX=10090 GN=Mapre1 PE=1 SV=3	[R].KNPGVGNGDDEAAELMQQVK.[V]	2xTMTpro [K1; K20]; 1xTMTpro [N-Term]	6.39987e-16	0.000151108	1	1	1	3	Q61166 [182-201]		1	3012.62	1.083	0.948	1.013	0.818	0.827	1.068	0.863	0.816	1.01	0.942863	0.924385	0.999998	0.0918812	0.272796	0.889635	0.37682	0.23563	0.976948	1	1	1	1	1	1	1	1	1	979.1	1059.9	928.6	991.5	801.1	809.4	11.99	8.98	4.27
Q9CQ69	Cytochrome b-c1 complex subunit 8 OS=Mus musculus OX=10090 GN=Uqcrq PE=1 SV=3	[R].KNPAMYENDK.[-]	2xTMTpro [K1; K10]; 1xTMTpro [N-Term]	3.01759e-08	0.000151108	1	1	1	2	Q9CQ69 [73-82]		1	2122.18	0.963	0.9	0.893	0.934	0.904	0.993	1.038	1.012	0.968	0.969426	0.0160759	0.0497418	0.231123	0.0260074	0.982169	0.593349	0.998603	0.753655	1	0.747907	1	1	1	1	1	1	1	1492	1436.3	1342.1	1332.5	1393.1	1348.9	4.91	1.75	3.82
Q9ESU6	Bromodomain-containing protein 4 OS=Mus musculus OX=10090 GN=Brd4 PE=1 SV=2	[K].KNNSSNSNVSK.[K]	2xTMTpro [K1; K11]; 1xTMTpro [N-Term]	3.71554e-08	0.000151108	1	1	1	1	Q9ESU6 [576-586]		1	2091.2	1.202	1.286	0.976	0.939	0.887	0.759	0.73	0.909	0.945	0.230491	0.0388732	0.952284	0.99849	0.999997	0.155078	0.0746743	0.973499	0.999706	1	1	1	1	1	1	1	1	1	666.4	801.2	856.9	650.4	625.6	591	14.84	9.14	9.34
P30681	High mobility group protein B2 OS=Mus musculus OX=10090 GN=Hmgb2 PE=1 SV=3	[K].KNEPEDEEEEEEEEEEEDDEEEEEDEE.[-]	1xTMTpro [K1]; 1xTMTpro [N-Term]	3.60389e-13	0.000151108	1	1	1	3	P30681 [184-210]		1	4007.58	1.215	1.038	0.961	1.041	1.042	0.926	1.003	1.085	1.001	0.00224557	0.983903	0.602474	0.999999	0.999767	0.275593	0.97121	0.454228	0.998976	0.859363	1	1	1	1	1	1	1	1	813.7	989.1	844.6	782	847.2	848.3	4.22	3.44	4.14
Q8BX70	Intermembrane lipid transfer protein VPS13C OS=Mus musculus OX=10090 GN=Vps13c PE=1 SV=2	[K].KNDQDNNSSMIDISYSQDK.[N]	2xTMTpro [K1; K19]; 1xTMTpro [N-Term]	2.78435e-13	0.000151108	1	1	1	2	Q8BX70 [2013-2031]		1	3114.58	0.88	0.982	0.986	1.066	1.055	1.004	1.086	1.07	0.989	0.969575	0.999938	0.999996	0.998714	0.998444	0.999999	0.990455	0.994651	1	1	1	1	1	1	1	1	1	1	1114.6	980.9	1094.4	1098.7	1188.5	1175.8	16.76	19.58	21.69
Q8C078	Calcium/calmodulin-dependent protein kinase kinase 2 OS=Mus musculus OX=10090 GN=Camkk2 PE=1 SV=2	[R].KMSLQEPSQGGPASSSNSLDMNGR.[C]	1xTMTpro [K1]; 1xTMTpro [N-Term]; 1xPhospho [S3(100)]	1.63001e-08	0.000151108	1	1	1	2	Q8C078 [97-120]	Q8C078 1xPhospho [S99(100)]	1	3166.52	0.801	0.92	0.835	0.862	1.044	0.907	0.937	1.251	1.211	0.68944	0.999659	0.896868	0.863624	0.997668	0.971282	0.955125	0.690958	0.642297	1	1	1	1	1	1	1	1	1	628.1	503.2	578	524.3	541.6	655.8	16.87	7.82	4.93
E9PX68	Solute carrier family 4 (anion exchanger), member 1, adaptor protein OS=Mus musculus OX=10090 GN=Slc4a1ap PE=1 SV=1	[K].KMLGEDSDEEEEANTTEGK.[S]	2xTMTpro [K1; K19]; 1xTMTpro [N-Term]; 1xPhospho [S7(100)]	3.91665e-10	0.000151108	1	1	1	3	E9PX68 [252-270]	E9PX68 1xPhospho [S258(100)]	1	3104.48	1.206	1.138	1.074	1.093	1.024	0.944	0.96	0.953	0.937	0.244111	0.539727	0.814979	0.518324	0.994547	0.995228	1	0.976314	0.803575	1	1	1	1	1	1	1	1	1	1793.6	2163.4	2041.9	1926.6	1960.2	1836.7	15.81	9.95	11.13
Q9Z1E4	Glycogen [starch] synthase, muscle OS=Mus musculus OX=10090 GN=Gys1 PE=1 SV=2	[R].KLYESLLVGSLPDMNK.[M]	2xTMTpro [K1; K16]; 1xTMTpro [N-Term]; 1xPhospho [S10(100)]	1.65737e-08	0.000151108	1	1	1	2	Q9Z1E4 [403-418]	Q9Z1E4 1xPhospho [S412(100)]	1	2799.55	0.967	0.854	0.875	0.855	0.854	1.024	1.001	0.977	0.999	0.996335	0.366524	0.32618	0.420653	0.215808	0.999999	0.999997	0.999619	0.995476	1	1	1	1	1	1	1	1	1	1445.8	1398.1	1234.8	1264.5	1236.5	1235.3	10.23	9.28	3.47
Q64511	DNA topoisomerase 2-beta OS=Mus musculus OX=10090 GN=Top2b PE=1 SV=2	[K].KIVETINSDSDSEFGIPK.[K]	2xTMTpro [K1; K18]; 1xTMTpro [N-Term]; 1xPhospho [S10(100)]	9.54248e-10	0.000151108	1	1	2	3	Q64511 [1502-1519]	Q64511 1xPhospho [S1511(100)]	1	2971.58	0.866	0.771	0.985	0.899	0.911	1.277	1.165	0.924	1.013	0.972579	0.479145	0.996331	0.968114	0.99509	0.745053	0.883689	1	0.999772	1	1	1	1	1	1	1	1	1	1855.5	1606.6	1431.2	1828.2	1667.5	1689.8	4.06	9.65	9.52
Q8CGN4	BCL-6 corepressor OS=Mus musculus OX=10090 GN=Bcor PE=1 SV=2	[R].KLSGDSTHTETAVEELAEDPLK.[A]	2xTMTpro [K1; K22]; 1xTMTpro [N-Term]; 1xPhospho [S3(100)]	1.13649e-09	0.000151108	1	1	1	1	Q8CGN4 [1141-1162]	Q8CGN4 1xPhospho [S1143(100)]	1	3362.75	1.617	1.03	1.297	1.207	1.028	1.259	1.172	0.792	0.851	0.149464	1	0.680018	0.528662	0.992573	0.684533	0.533145	0.929966	0.829536	1	1	1	1	1	1	1	1	1	226.5	366.2	233.3	293.8	273.4	232.8	13.98	16.69	2.92
Q6NVF4	DNA helicase B OS=Mus musculus OX=10090 GN=Helb PE=1 SV=2	[K].KLSGSCAPSTGFASQPSSPR.[V]	1xCarbamidomethyl [C6]; 1xTMTpro [K1]; 1xTMTpro [N-Term]; 1xPhospho [S/T]	5.05544e-11	0.000151108	1	1	1	2	Q6NVF4 [929-948]	Q6NVF4 1xCarbamidomethyl [C934]	1	2710.35	1.249	1.01	1.146	1.018	1.044	1.135	1.009	0.911	1.025	0.118935	0.999616	0.303509	0.996438	0.995891	0.19919	0.999971	0.545146	0.924276	1	1	1	1	1	1	1	1	1	721.7	901.4	728.6	826.7	734.9	753.5	10.72	5.4	3.81
Q922J3; Q9Z0H8	CAP-Gly domain-containing linker protein 1 OS=Mus musculus OX=10090 GN=Clip1 PE=1 SV=1 CAP-Gly domain-containing linker protein 2 OS=Mus musculus OX=10090 GN=Clip2 PE=1 SV=2	[R].KISGTTALQEALK.[E]	2xTMTpro [K1; K13]; 1xTMTpro [N-Term]; 1xPhospho [S3(100)]	4.76931e-08	0.000151108	2	2	1	1	Q922J3 [345-357]; Q9Z0H8 [351-363]	Q922J3 1xPhospho [S347(100)]; Q9Z0H8 1xPhospho [S353(100)]	1	2352.37	0.853	1.191	1.098	0.907	0.961	0.922	0.761	0.874	1.059	0.756063	0.535721	0.797946	0.994428	0.999926	0.996341	0.283519	0.685024	0.999536	1	1	1	1	1	1	1	1	1	683.9	583.1	814.6	751.2	620.1	656.9	7	19.58	10.57
Q3UH06	Ras-responsive element-binding protein 1 OS=Mus musculus OX=10090 GN=Rreb1 PE=1 SV=2	[R].KLSHDAESEDPGPAK.[K]	2xTMTpro [K1; K15]; 1xTMTpro [N-Term]; 1xPhospho [S3(100)]	2.61948e-08	0.000151108	1	1	1	4	Q3UH06 [173-187]	Q3UH06 1xPhospho [S175(100)]	1	2573.34	0.777	0.925	0.855	0.862	0.899	0.924	0.932	1.051	1.042	0.597659	0.999728	0.862894	0.814541	0.967967	0.951864	0.923344	0.999054	0.996679	1	1	1	1	1	1	1	1	1	1806.6	1403.7	1671.9	1545.2	1557.5	1623.6	27.44	8.79	14.04
Q5SSZ5	Tensin-3 OS=Mus musculus OX=10090 GN=Tns3 PE=1 SV=1	[R].KLSIGQYDNDAASQVTFSK.[C]	2xTMTpro [K1; K19]; 1xTMTpro [N-Term]; 1xPhospho [S3(100)]	3.72587e-10	0.000151108	1	1	1	4	Q5SSZ5 [767-785]	Q5SSZ5 1xPhospho [S769(100)]	1	3064.62	1.205	1.492	1.167	0.917	1.023	0.782	0.614	0.877	1.116	0.890553	0.476941	0.85377	0.984066	0.999998	0.978642	0.199958	0.804674	0.992808	1	1	1	1	1	1	1	1	1	1496.1	1803	2232.7	1746.5	1371.9	1531.2	29.91	18.9	11.88
Q9QXL2	Kinesin-like protein KIF21A OS=Mus musculus OX=10090 GN=Kif21a PE=1 SV=2	[R].KLSSSESPAPDTGSSAASGEADTSRPGTQQK.[M]	2xTMTpro [K1; K31]; 1xTMTpro [N-Term]	2.12743e-11	0.000151108	1	1	1	2	Q9QXL2 [853-883]		1	3947.04	1.173	1.004	1.036	1.075	1.199	1.032	1.07	1.157	1.116	0.745415	0.984898	0.579708	0.904007	0.753666	0.904471	0.99883	0.999518	0.999285	1	1	1	1	1	1	1	1	1	850.4	997.8	854.2	881.3	914.2	1020	10.02	6.97	19.56
Q9D2C2	Protein SAAL1 OS=Mus musculus OX=10090 GN=Saal1 PE=1 SV=1	[K].KPENPSESDTEEPTICGPTQDDFHMK.[I]	1xCarbamidomethyl [C16]; 2xTMTpro [K1; K26]; 1xTMTpro [N-Term]; 1xPhospho [S8(100)]	4.47452e-10	0.000151108	1	1	1	1	Q9D2C2 [369-394]	Q9D2C2 1xCarbamidomethyl [C384]; 1xPhospho [S376(100)]	0	3981.87	0.998	0.97	0.956	0.913	0.92	0.986	0.941	0.962	1.008	0.964667	0.996286	0.999979	0.739395	0.985764	0.999511	0.938312	0.996329	0.972504	1	1	1	1	1	1	1	1	1	566.9	565.8	550.1	542.1	517.4	521.7	6.92	5.89	4.03
Q9QXL2	Kinesin-like protein KIF21A OS=Mus musculus OX=10090 GN=Kif21a PE=1 SV=2	[R].KLSSSESPAPDTGSSAASGEADTSRPGTQQK.[M]	2xTMTpro [K1; K31]; 1xTMTpro [N-Term]; 1xPhospho [S3(98.7)]	1.04573e-09	0.000151108	1	1	1	5	Q9QXL2 [853-883]	Q9QXL2 1xPhospho [S855(98.7)]	1	4027.01	1.086	0.964	1.136	1.06	1.055	1.178	1.099	0.929	0.996	0.999452	0.998494	1	0.999846	0.994282	0.997221	0.985843	0.996563	0.999723	1	1	1	1	1	1	1	1	1	1085.3	1178.2	1046.5	1232.5	1150.1	1145.2	11.34	11.92	9.83
Q99NB9	Splicing factor 3B subunit 1 OS=Mus musculus OX=10090 GN=Sf3b1 PE=1 SV=1	[R].KLTATPTPLGGMTGFHMQTEDR.[T]	1xTMTpro [K1]; 1xTMTpro [N-Term]; 2xPhospho [T5(100); T7(100)]	8.21488e-10	0.000151108	1	1	1	1	Q99NB9 [430-451]	Q99NB9 2xPhospho [T434(100); T436(100)]	1	3157.51	1.401	1.25	1.288	1.133	1.145	1.03	0.907	0.889	1.01	0.416081	0.94561	0.459145	0.965391	0.996409	0.90902	0.999999	0.723591	0.999486	1	1	1	1	1	1	1	1	1	316.6	443.4	395.6	407.6	358.7	362.5	24.95	5.1	20.71
P32067	Lupus La protein homolog OS=Mus musculus OX=10090 GN=Ssb PE=1 SV=1	[K].KITDDQQESLNK.[W]	2xTMTpro [K1; K12]; 1xTMTpro [N-Term]	7.66446e-11	0.000151108	1	1	1	2	P32067 [316-327]		1	2331.33	1.052	0.9	0.96	0.832	0.914	1.068	0.924	0.952	1.1	0.882928	0.999998	0.996664	1	1	0.998939	0.999976	0.996718	1	1	1	1	1	1	1	1	1	1	1042.1	1096.3	937.5	1000.8	866.7	952.9	16.67	13.48	30.38
Q8CH18	Cell division cycle and apoptosis regulator protein 1 OS=Mus musculus OX=10090 GN=Ccar1 PE=1 SV=1	[R].KLTDTSKDDENHEESEALQEDMLGNR.[L]	2xTMTpro [K1; K7]; 1xTMTpro [N-Term]	1.65278e-09	0.000151108	1	1	1	1	Q8CH18 [974-999]		2	3916.97	1.279	1.187	1.132	1.118	1.138	0.953	0.941	1.006	1.019	0.652787	0.999967	0.999341	0.996324	0.99857	0.999986	0.999623	1	0.999999	1	1	1	1	1	1	1	1	1	757.1	968.2	898.9	856.9	846.1	861.8	17.16	6.31	12.12
Q8CB19	Protein PHTF2 OS=Mus musculus OX=10090 GN=Phtf2 PE=1 SV=2	[R].KITNVSDEVSSEEGPETGYPLR.[G]	1xTMTpro [K1]; 1xTMTpro [N-Term]; 3xPhospho [S6(100); S10(100); S11(100)]	3.50526e-08	0.000151108	1	1	1	1	Q8CB19 [288-309]	Q8CB19 3xPhospho [S293(100); S297(100); S298(100)]	1	3255.48	1.059	0.868	0.853	0.922	1.183	0.983	1.062	1.386	1.283	0.999334	0.469381	0.632435	0.876898	1	0.999646	0.967992	0.64251	0.883741	1	1	1	1	1	1	1	1	1	350.9	371.4	304.7	299.4	323.6	415.1	42.66	32.38	8.33
C0HKD9	Microfibrillar-associated protein 1B OS=Mus musculus OX=10090 GN=Mfap1b PE=1 SV=1	[R].KIVEPEVVGESDSEVEGDAWR.[L]	1xTMTpro [K1]; 1xTMTpro [N-Term]; 1xPhospho [S13(100)]	3.83068e-09	0.000151108	1	1	2	2	C0HKD9 [106-126]	C0HKD9 1xPhospho [S118(100)]	1	3018.5	1.185	1.16	1.179	1.098	1.224	1.016	0.947	1.038	1.115	0.998866	0.98209	0.954767	0.998607	0.99585	0.999978	0.999668	0.999104	0.999998	1	1	1	1	1	1	1	1	1	673.3	798.1	780.8	793.6	739	823.8	10	14.65	29.16
C0HKD9	Microfibrillar-associated protein 1B OS=Mus musculus OX=10090 GN=Mfap1b PE=1 SV=1	[R].KIVEPEVVGESDSEVEGDAWR.[L]	1xTMTpro [K1]; 1xTMTpro [N-Term]; 2xPhospho [S11(100); S13(100)]	1.23512e-09	0.000151108	1	1	1	6	C0HKD9 [106-126]	C0HKD9 2xPhospho [S116(100); S118(100)]	1	3098.46	1.208	1.143	1.126	1.031	1.166	0.985	0.902	1.036	1.131	0.799976	0.999466	0.892882	1	0.731408	0.973923	0.998522	0.999175	0.690177	1	1	1	1	1	1	1	1	1	3715.6	4488.3	4246.3	4182.2	3831.3	4332.7	12.01	5.39	14.79
Q99NB9	Splicing factor 3B subunit 1 OS=Mus musculus OX=10090 GN=Sf3b1 PE=1 SV=1	[K].KLSSWDQAETPGHTPSLR.[W]	1xTMTpro [K1]; 1xTMTpro [N-Term]; 1xPhospho [T10(100)]	3.30689e-08	0.000151108	1	1	1	1	Q99NB9 [214-231]	Q99NB9 1xPhospho [T223(100)]	1	2698.38	1.256	0.992	1.264	1.118	1.091	1.275	1.127	0.863	0.977	0.820511	0.979368	0.992376	0.99978	0.999965	0.807032	0.997638	0.998802	0.997266	1	1	1	1	1	1	1	1	1	403.6	507	400.3	510.3	451.1	440.6	40.27	16.7	2.42
Q8K039	Uncharacterized protein KIAA1143 homolog OS=Mus musculus OX=10090 PE=1 SV=1	[K].KIQPQLPDEDGNHSDKEDEQPQVVVLK.[K]	3xTMTpro [K1; K16; K27]; 1xTMTpro [N-Term]; 1xPhospho [S14(100)]	1.86218e-08	0.000151108	1	1	1	4	Q8K039 [37-63]	Q8K039 1xPhospho [S50(100)]	2	4382.34	1.157	0.956	1.006	0.988	0.9	1.052	1.033	0.895	0.911	0.119382	1	0.861349	0.989778	0.997604	0.8737	0.991925	0.637768	0.901885	1	1	1	1	1	1	1	1	1	787.4	910.7	753.1	792.3	777.9	709	18.39	5.2	11.8
Q99L45	Eukaryotic translation initiation factor 2 subunit 2 OS=Mus musculus OX=10090 GN=Eif2s2 PE=1 SV=1	[K].KPFMLDEEGDAQTEETQPSETK.[E]	2xTMTpro [K1; K22]; 1xTMTpro [N-Term]	1.19137e-10	0.000151108	1	1	1	1	Q99L45 [21-42]		0	3422.75	0.809	0.95	0.95	0.957	1.052	1	1.007	1.107	1.099	0.571662	0.990212	0.996647	0.997235	0.823268	0.999995	0.99999	0.971206	0.968081	1	1	1	1	1	1	1	1	1	301.6	244.1	286.6	286.5	288.6	317.1	19.68	3.07	6.62
P63038	60 kDa heat shock protein, mitochondrial OS=Mus musculus OX=10090 GN=Hspd1 PE=1 SV=1	[R].KPLVIIAEDVDGEALSTLVLNR.[L]	1xTMTpro [K1]; 1xTMTpro [N-Term]	5.87242e-08	0.000151108	1	1	1	1	P63038 [269-290]		0	2973.75	0.912	0.832	1.136	1.077	1.027	1.366	1.294	0.904	0.954	1	0.998825	0.897098	0.980408	0.97832	0.723343	0.889624	0.999287	1	1	1	1	1	1	1	1	1	1	17.1	15.6	14.2	19.4	18.4	17.5	19.8	16.2	13.46
Q3UHX2	28 kDa heat- and acid-stable phosphoprotein OS=Mus musculus OX=10090 GN=Pdap1 PE=1 SV=1	[K].KSLDSDESEDEDDDYQQKR.[K]	2xTMTpro [K1; K18]; 1xTMTpro [N-Term]; 2xPhospho [S5(100); S8(100)]	1.38007e-08	0.000151108	1	1	1	4	Q3UHX2 [56-74]	Q3UHX2 2xPhospho [S60(100); S63(100)]	2	3374.51	2.427	1.19	1.307	1.358	1.021	1.098	1.141	0.781	0.752	0.0957544	0.999479	0.873188	0.930039	0.999222	0.965084	0.987308	0.969834	0.989599	1	1	1	1	1	1	1	1	1	1618.5	3927.5	1925.3	2114.6	2197.1	1652.1	67.89	11.21	24.52
Q9JKS5	Intracellular hyaluronan-binding protein 4 OS=Mus musculus OX=10090 GN=Habp4 PE=1 SV=2	[R].KSLAASGAQQPDSPGGPQPPGQK.[R]	2xTMTpro [K1; K23]; 1xTMTpro [N-Term]	1.12083e-08	0.000151108	1	1	1	1	Q9JKS5 [96-118]		1	3115.73	1.216	1.121	1.161	1.242	1.234	1.036	1.109	1.063	0.993	0.0890187	0.991228	0.194553	0.0657414	0.0558876	0.424231	0.164462	0.966044	0.999998	1	1	1	1	1	1	1	1	1	184.8	224.7	207.1	214.5	229.6	228	10.2	3.12	7.03
Q91VY5	Lysine-specific demethylase 4B OS=Mus musculus OX=10090 GN=Kdm4b PE=2 SV=1	[K].KSKPEESRSPGEATAGVSTLDEAR.[G]	2xTMTpro [K1; K3]; 1xTMTpro [N-Term]; 1xPhospho [S/T]	2.8946e-08	0.000151108	1	1	1	1	Q91VY5 [410-433]		2	3494.83	1.512	0.87	0.965	0.861	0.918	1.108	0.99	0.952	1.066	0.353028	1	0.986064	0.999986	0.999982	0.977102	0.999894	0.99623	1	1	1	1	1	1	1	1	1	1	600.3	907.8	522.5	579	517.1	551.2	51.16	9.72	32.01
E9PVZ8	Golgi autoantigen, golgin subfamily b, macrogolgin 1 OS=Mus musculus OX=10090 GN=Golgb1 PE=1 SV=1	[R].KSEPETTGEEQPSFSEVQQQLCNTK.[Q]	1xCarbamidomethyl [C22]; 2xTMTpro [K1; K25]; 1xTMTpro [N-Term]	7.37251e-13	0.000151108	1	1	1	4	E9PVZ8 [3102-3126]	E9PVZ8 1xCarbamidomethyl [C3123]	1	3793.94	1.193	1.125	1.141	1.069	1.094	1.014	0.951	0.959	1.023	0.24564	0.998884	0.659713	0.993572	0.954157	0.850361	0.999977	0.980798	0.999542	1	1	1	1	1	1	1	1	1	2307	2751.7	2595	2631.4	2466.9	2524.4	10.64	3.3	9.72
Q80TE4	Signal-induced proliferation-associated 1-like protein 2 OS=Mus musculus OX=10090 GN=Sipa1l2 PE=1 SV=3	[K].KSEGSPPPEEPEVTECPR.[I]	1xCarbamidomethyl [C16]; 1xTMTpro [K1]; 1xTMTpro [N-Term]; 1xPhospho [S5(100)]	7.96797e-09	0.000151108	1	1	1	3	Q80TE4 [1402-1419]	Q80TE4 1xCarbamidomethyl [C1417]; 1xPhospho [S1406(100)]	1	2713.3	1.056	0.991	0.954	0.998	0.993	0.963	1.007	1.041	0.995	0.999959	0.928491	0.977094	0.963936	0.899199	0.999888	0.999987	0.999428	0.999862	1	1	1	1	1	1	1	1	1	1139.5	1203.9	1128.9	1086.8	1136.8	1131.5	17.51	6.34	4.73
Q61768	Kinesin-1 heavy chain OS=Mus musculus OX=10090 GN=Kif5b PE=1 SV=3	[K].KSAEVDSDDTGGSAAQK.[Q]	2xTMTpro [K1; K17]; 1xTMTpro [N-Term]	1.79624e-15	0.000151108	1	1	1	1	Q61768 [813-829]		1	2578.38	1.179	1.063	1.098	1.001	0.985	1.033	0.942	0.897	0.984	0.294453	0.995749	0.645256	0.997708	0.999903	0.888898	1	0.768269	0.999935	1	1	1	1	1	1	1	1	1	334	393.6	354.9	366.7	334.4	328.9	17.27	4.57	10.83
O08784	Treacle protein OS=Mus musculus OX=10090 GN=Tcof1 PE=1 SV=1	[K].KSAEPLANTVLASETEEEGNAQALGPTAK.[S]	2xTMTpro [K1; K29]; 1xTMTpro [N-Term]; 1xPhospho [S13(100)]	1.8987e-10	0.000151108	1	1	1	4	O08784 [157-185]	O08784 1xPhospho [S169(100)]	1	3919.05	1.255	1.172	1.264	1.252	1.188	1.078	1.069	0.94	0.949	0.262465	0.536543	0.209405	0.20495	0.298441	0.974252	0.972015	0.999832	0.999779	1	1	1	1	1	1	1	1	1	675.3	847.8	791.2	853.2	845.4	802	19.19	5.35	16.71
Q6PDQ2	Chromodomain-helicase-DNA-binding protein 4 OS=Mus musculus OX=10090 GN=Chd4 PE=1 SV=1	[R].KRSSSEDDDLDVESDFDDASINSYSVSDGSTSR.[S]	1xTMTpro [K1]; 1xTMTpro [N-Term]; 3xPhospho [S3(100); S4(100); S5(100)]	1.63001e-08	0.000151108	1	1	1	1	Q6PDQ2 [299-331]	Q6PDQ2 3xPhospho [S301(100); S302(100); S303(100)]	2	4433.84	1.286	1.019	1.009	1.236	1.151	0.991	1.214	1.141	0.931	0.409336	0.989743	0.989629	0.749996	0.921867	0.836558	0.421533	0.998865	0.998393	1	1	1	1	1	1	1	1	1	160.6	206.4	163.5	162	198.5	184.8	15.36	4.44	5.04
Q9R0Z9	Rho GTPase-activating protein 7 OS=Mus musculus OX=10090 GN=Dlc1 PE=1 SV=2	[R].KRSEDSDEDEPCAISGK.[W]	1xCarbamidomethyl [C12]; 2xTMTpro [K1; K17]; 1xTMTpro [N-Term]; 2xPhospho [S3(100); S6(100)]	1.23855e-08	0.000151108	1	1	1	5	Q9R0Z9 [84-100]	Q9R0Z9 1xCarbamidomethyl [C95]; 2xPhospho [S86(100); S89(100)]	2	2995.39	1.229	0.904	0.939	0.882	0.856	1.039	0.976	0.912	0.971	0.00148616	0.677426	0.999934	0.747164	0.226584	0.788617	0.999994	0.302782	0.892397	0.766565	1	1	1	1	1	1	1	1	1665.3	2047.4	1504.8	1564.2	1469	1425.8	10.23	4.15	4.17
Q149L6	DnaJ homolog subfamily B member 14 OS=Mus musculus OX=10090 GN=Dnajb14 PE=2 SV=1	[R].KQYDLTGSEEQACNHQNNGR.[F]	1xCarbamidomethyl [C13]; 1xTMTpro [K1]; 1xTMTpro [N-Term]	6.25939e-15	0.000151108	1	1	1	2	Q149L6 [166-185]	Q149L6 1xCarbamidomethyl [C178]	1	2957.44	1.064	1.222	1.214	1.116	1.321	0.994	0.914	1.087	1.183	0.999999	0.947692	0.774567	0.998328	0.658451	0.997248	0.996521	0.999925	0.863262	1	1	1	1	1	1	1	1	1	503.7	535.8	615.4	611.7	562.2	665.2	27.57	8.3	10.34
Q60598	Src substrate cortactin OS=Mus musculus OX=10090 GN=Cttn PE=1 SV=2	[K].KQTPPASPSPQPIEDRPPSSPIYEDAAPFK.[A]	2xTMTpro [K1; K30]; 1xTMTpro [N-Term]; 1xPhospho [S7(98.4)]	9.48967e-09	0.000151108	1	1	3	7	Q60598 [399-428]	Q60598 1xPhospho [S405(98.4)]	1	4240.21	0.717	1.024	0.932	0.988	0.972	0.91	0.965	1.043	0.984	0.242834	0.656345	0.999592	0.918144	0.965737	0.816081	0.992425	0.995939	0.999953	1	1	1	1	1	1	1	1	1	3790.2	2717.9	3880.3	3530.6	3745	3683.3	20.3	10.35	4.51
P37913	DNA ligase 1 OS=Mus musculus OX=10090 GN=Lig1 PE=1 SV=2	[R].KQSQIQNQQSSDLDSDVEDY.[-]	1xTMTpro [K1]; 1xTMTpro [N-Term]; 2xPhospho [S11(98.7); S15(100)]	3.74659e-08	0.000151108	1	1	1	1	P37913 [897-916]	P37913 2xPhospho [S907(98.7); S911(100)]	1	3095.37	1.139	1.08	1	0.919	0.969	0.926	0.851	0.969	1.054	0.394215	0.996176	0.999996	0.42896	0.826044	0.999019	0.22676	0.766991	0.974539	1	1	1	1	1	1	1	1	1	185.6	211.5	200.5	185.6	170.6	179.8	10.56	1.54	7.12
Q3UHH1	Zinc finger SWIM domain-containing protein 8 OS=Mus musculus OX=10090 GN=Zswim8 PE=1 SV=1	[R].KQSAGPNSPTGGGGGGGSGGTR.[T]	1xTMTpro [K1]; 1xTMTpro [N-Term]; 2xPhospho [S3(100); S8(100)]	5.31427e-08	0.000151108	1	1	1	3	Q3UHH1 [46-67]	Q3UHH1 2xPhospho [S48(100); S53(100)]	1	2612.21	1.046	1.104	1.315	1.224	1.334	1.191	1.109	1.015	1.09	0.553978	0.254901	0.0127086	0.0545287	0.0026977	0.47682	0.91629	0.927568	0.496853	1	1	0.591781	1	0.349331	1	1	1	1	543.6	568.6	600.2	714.6	665.5	725.3	14.12	7.91	5.98
Q3UHH1	Zinc finger SWIM domain-containing protein 8 OS=Mus musculus OX=10090 GN=Zswim8 PE=1 SV=1	[R].KQSAGPNSPTGGGGGGGSGGTR.[T]	1xTMTpro [K1]; 1xTMTpro [N-Term]; 1xPhospho [S8(100)]	5.40349e-11	0.000151108	1	1	2	2	Q3UHH1 [46-67]	Q3UHH1 1xPhospho [S53(100)]	1	2532.24	1.409	1.342	1.559	1.486	1.705	1.161	1.107	1.094	1.148	0.272744	0.595853	0.0371287	0.089991	0.0164668	0.443457	0.741296	0.995985	0.904671	1	1	1	1	0.936359	1	1	1	1	456.5	643.2	612.7	711.5	678.1	778.3	27.54	5.7	7.05
P52927	High mobility group protein HMGI-C OS=Mus musculus OX=10090 GN=Hmga2 PE=1 SV=1	[R].KQQQEPTCEPSPK.[R]	1xCarbamidomethyl [C8]; 2xTMTpro [K1; K13]; 1xTMTpro [N-Term]; 1xPhospho [S11(100)]	3.62392e-08	0.000151108	1	1	1	13	P52927 [34-46]	P52927 1xCarbamidomethyl [C41]; 1xPhospho [S44(100)]	1	2549.33	1.222	1.219	1.133	1.303	1.05	0.929	1.069	0.927	0.806	0.709036	0.912266	0.992622	0.42256	1	0.997317	0.923644	0.98956	0.400533	1	1	1	1	1	1	1	1	1	3539.7	4325.3	4315.7	4010.3	4611.4	3717.1	16.49	10.9	4.32
P52927	High mobility group protein HMGI-C OS=Mus musculus OX=10090 GN=Hmga2 PE=1 SV=1	[R].KQQQEPTCEPSPK.[R]	1xCarbamidomethyl [C8]; 2xTMTpro [K1; K13]; 1xTMTpro [N-Term]	1.40324e-11	0.000151108	1	1	1	4	P52927 [34-46]	P52927 1xCarbamidomethyl [C41]	1	2469.36	1.015	0.985	1.02	0.934	0.948	1.036	0.948	0.93	1.015	0.928815	0.998835	0.999112	0.990832	0.994949	1	0.999934	0.999983	1	1	1	1	1	1	1	1	1	1	2039.6	2069.4	2008.4	2079.9	1904.5	1933.6	11.52	17.87	28.72
Q02819	Nucleobindin-1 OS=Mus musculus OX=10090 GN=Nucb1 PE=1 SV=2	[R].KQQLQEQSAPPSKPDGQLQFR.[A]	2xTMTpro [K1; K13]; 1xTMTpro [N-Term]	1.76168e-10	0.000151108	1	1	1	3	Q02819 [399-419]		1	3322.87	1.427	1.491	1.467	1.226	1.255	0.984	0.822	0.856	1.024	0.441586	0.503412	0.16151	0.836342	0.716762	0.953379	0.988145	0.820556	0.999874	1	1	1	1	1	1	1	1	1	2763.7	3943.1	4120.4	4053.2	3387	3468.4	30.3	6.28	19.89
Q91X51	Golgi reassembly-stacking protein 1 OS=Mus musculus OX=10090 GN=Gorasp1 PE=1 SV=3	[K].KPPGATPPGTPATTSQLTAFPLGAPPPWPIPQDSSGPELGSR.[Q]	1xTMTpro [K1]; 1xTMTpro [N-Term]; 1xPhospho [T6(100)]	2.12742e-08	0.000151108	1	1	1	6	Q91X51 [211-252]	Q91X51 1xPhospho [T216(100)]	0	4864.52	0.926	1.032	0.981	0.974	0.966	0.951	0.944	0.985	0.992	0.983123	0.644155	0.984978	0.999567	0.997089	0.938502	0.80752	0.875029	0.970848	1	1	1	1	1	1	1	1	1	1456.1	1348.4	1502.3	1428.5	1417.8	1406.7	6.07	3.63	4.06
Q9Z1F9	SUMO-activating enzyme subunit 2 OS=Mus musculus OX=10090 GN=Uba2 PE=1 SV=1	[R].KPPVPLDWAEVQSQGEANADQQNEPQLGLK.[D]	2xTMTpro [K1; K30]; 1xTMTpro [N-Term]	6.31165e-09	0.000151108	1	1	1	2	Q9Z1F9 [277-306]		0	4199.26	0.817	0.977	0.868	0.916	1.013	0.889	0.938	1.167	1.106	0.440565	1	0.924187	0.990384	0.998557	0.901555	0.984148	0.758757	0.919037	1	1	1	1	1	1	1	1	1	1064.4	869.7	1039.4	923.6	974.5	1078.1	20.01	8.52	1.4
Q923J1	Transient receptor potential cation channel subfamily M member 7 OS=Mus musculus OX=10090 GN=Trpm7 PE=1 SV=1	[K].KPSAVNTLSSSLPQGDR.[E]	1xTMTpro [K1]; 1xTMTpro [N-Term]; 1xPhospho [S/T]	6.2247e-08	0.000151108	1	1	1	1	Q923J1 [1290-1306]		0	2445.3	0.694	0.894	0.831	0.812	0.87	0.929	0.908	1.047	1.071	0.496161	0.999964	0.998909	0.999964	0.999967	0.999962	1	0.999959	1	1	1	1	1	1	1	1	1	1	429.4	298	384	356.6	348.6	373.3	23.75	19.5	18.97
P15379	CD44 antigen OS=Mus musculus OX=10090 GN=Cd44 PE=1 SV=3	[R].KPSELNGEASKSQEMVHLVNKEPSETPDQCMTADETR.[N]	1xCarbamidomethyl [C30]; 3xTMTpro [K1; K11; K21]; 1xTMTpro [N-Term]; 1xPhospho [S/T]	2.59777e-08	0.000151108	1	1	1	1	P15379 [731-767]	P15379 1xCarbamidomethyl [C760]	2	5469.71	1.538	1.403	1.656	1.345	1.373	1.18	0.959	0.829	1.021	0.0989481	0.195543	0.0592183	0.682833	0.34753	0.971399	0.898455	0.848669	0.987029	1	1	1	1	1	1	1	1	1	181.7	279.5	254.9	300.9	244.4	249.5	28.62	6.2	15.18
Q9QY06	Unconventional myosin-IXb OS=Mus musculus OX=10090 GN=Myo9b PE=1 SV=2	[K].KPSLEGVEETESNGGQAAQETPAR.[K]	1xTMTpro [K1]; 1xTMTpro [N-Term]; 1xPhospho [S3(100)]	1.0692e-10	0.000151108	1	1	1	4	Q9QY06 [1394-1417]	Q9QY06 1xPhospho [S1396(100)]	0	3173.56	1.127	1.148	1.135	0.97	1.17	0.989	0.846	1.031	1.206	0.99906	0.390309	0.669344	0.999782	0.800676	0.99484	0.27573	0.999848	0.658807	1	1	1	1	1	1	1	1	1	931.2	1049.2	1068.6	1056.9	903.6	1089.4	7.86	12.92	6.33
Q61235	Beta-2-syntrophin OS=Mus musculus OX=10090 GN=Sntb2 PE=1 SV=2	[K].KPSLVSDLPWEGASPQSPSFSGSEDSGSPK.[H]	2xTMTpro [K1; K30]; 1xTMTpro [N-Term]; 1xPhospho [S17(100)]	4.51191e-10	0.000151108	1	1	1	2	Q61235 [186-215]	Q61235 1xPhospho [S202(100)]	0	4053.03	1.014	0.742	0.766	0.913	0.95	1.032	1.231	1.24	1.04	1	0.0643457	0.328155	0.864287	0.999983	0.886931	0.353639	0.400577	0.92083	1	1	1	1	1	1	1	1	1	1617.6	1640.1	1200	1238.9	1477.4	1536.9	9.82	14.81	11.81
P58871	182 kDa tankyrase-1-binding protein OS=Mus musculus OX=10090 GN=Tnks1bp1 PE=1 SV=2	[R].KPISGVQGNDPGISLPQR.[D]	1xTMTpro [K1]; 1xTMTpro [N-Term]	2.60499e-10	0.000151108	1	1	1	1	P58871 [542-559]		0	2471.42	1.896	0.929	1.196	1.088	1.159	1.287	1.171	0.969	1.065	0.237382	0.997365	0.89848	1	0.99988	0.687139	0.995409	0.962283	0.999969	1	1	1	1	1	1	1	1	1	488.5	926.2	453.8	584.2	531.5	566	57.59	5.2	28.87
O54967	Activated CDC42 kinase 1 OS=Mus musculus OX=10090 GN=Tnk2 PE=1 SV=2	[R].KPSPTPGSLPGEGTLQSLTCLIGEK.[D]	1xCarbamidomethyl [C20]; 2xTMTpro [K1; K25]; 1xTMTpro [N-Term]; 1xPhospho [S3(100)]	1.198e-08	0.000151108	1	1	1	3	O54967 [100-124]	O54967 1xCarbamidomethyl [C119]; 1xPhospho [S102(100)]	0	3559.93	0.838	0.975	0.884	0.983	1.076	0.906	1.008	1.218	1.094	0.20021	0.998967	0.579529	1	0.999487	0.781052	0.998285	0.409582	0.999739	1	1	1	1	1	1	1	1	1	1559.2	1306.6	1520.8	1377.8	1533.4	1677.8	17.96	2.9	1.09
Q3UMW7	MAP kinase-activated protein kinase 3 OS=Mus musculus OX=10090 GN=Mapkapk3 PE=1 SV=2	[K].KQAGSSSASQGCNNQ.[-]	1xCarbamidomethyl [C12]; 1xTMTpro [K1]; 1xTMTpro [N-Term]	4.57492e-08	0.000151108	1	1	1	2	Q3UMW7 [370-384]	Q3UMW7 1xCarbamidomethyl [C381]	1	2132.06	1.176	0.927	0.93	0.844	0.934	1.004	0.911	1.004	1.107	0.564097	0.998733	0.896748	0.966363	0.993413	0.983366	0.998315	0.629628	0.773162	1	1	1	1	1	1	1	1	1	346.2	407.2	320.7	321.9	292.1	323.2	15.57	5.72	6.86
Q64514	Tripeptidyl-peptidase 2 OS=Mus musculus OX=10090 GN=Tpp2 PE=1 SV=3	[R].KQEEFDIANNGSSQANK.[L]	2xTMTpro [K1; K17]; 1xTMTpro [N-Term]	9.07771e-13	0.000151108	1	1	1	11	Q64514 [152-168]		1	2792.5	0.961	0.86	0.932	0.952	0.929	1.085	1.108	0.996	0.975	0.97116	0.297663	0.870858	0.991662	0.997959	0.866645	0.582961	0.980094	0.999987	1	1	1	1	1	1	1	1	1	4952.3	4761.4	4256.9	4617.6	4715.2	4598.6	7.52	9.26	6.31
Q8BM75	AT-rich interactive domain-containing protein 5B OS=Mus musculus OX=10090 GN=Arid5b PE=1 SV=3	[R].KQENNTQENENK.[T]	2xTMTpro [K1; K12]; 1xTMTpro [N-Term]	1.26284e-10	0.000151108	1	1	1	3	Q8BM75 [425-436]		1	2388.29	1.047	1.239	1.154	1.121	1.065	0.932	0.905	0.923	0.951	0.85722	0.0173073	0.349601	0.24795	0.863326	0.451088	0.590482	0.91739	0.816582	1	0.773351	1	1	1	1	1	1	1	1363.1	1426.5	1688.4	1573	1527.4	1451.9	6.65	5.99	5.28
Q99KI0	Aconitate hydratase, mitochondrial OS=Mus musculus OX=10090 GN=Aco2 PE=1 SV=1	[K].KQGLLPLTFADPSDYNK.[I]	2xTMTpro [K1; K17]; 1xTMTpro [N-Term]	6.70888e-11	0.000151108	1	1	1	5	Q99KI0 [701-717]		1	2819.61	0.979	0.934	0.951	0.901	1.022	1.019	0.965	1.074	1.133	0.996345	0.973139	0.999289	0.822395	0.999332	0.998273	0.996144	1	0.943415	1	1	1	1	1	1	1	1	1	2086.4	2042.7	1948.7	1985.1	1880.4	2131.3	6.53	2.38	11.83
E9Q5C9	Nucleolar and coiled-body phosphoprotein 1 OS=Mus musculus OX=10090 GN=Nolc1 PE=1 SV=1	[R].KQNETADEATTPQAK.[K]	2xTMTpro [K1; K15]; 1xTMTpro [N-Term]	2.4644e-12	0.000151108	1	1	1	2	E9Q5C9 [590-604]		1	2544.41	0.999	1.101	1.097	1.091	1.159	0.997	0.991	1.056	1.063	0.996761	0.978674	0.993463	0.75019	0.597738	0.999979	0.983383	0.875366	0.999745	1	1	1	1	1	1	1	1	1	909.1	908.3	1000.5	997.3	991.4	1053.6	6.72	6.41	5.51
P17095	High mobility group protein HMG-I/HMG-Y OS=Mus musculus OX=10090 GN=Hmga1 PE=1 SV=4	[R].KQPPVSPGTALVGSQKEPSEVPTPK.[R]	3xTMTpro [K1; K16; K25]; 1xTMTpro [N-Term]; 1xPhospho [S14(99)]	3.06824e-08	0.000151108	1	1	1	1	P17095 [31-55]	P17095 1xPhospho [S44(99)]	2	3855.18	1.023	0.962	0.953	1.054	0.86	0.991	1.096	0.902	0.816	0.976391	0.986983	1	0.984327	0.626591	0.988869	0.793391	0.638964	0.293677	1	1	1	1	1	1	1	1	1	141.3	144.5	135.9	134.7	148.9	121.5	11.96	7.14	13.04
Q8C4Y3	Negative elongation factor B OS=Mus musculus OX=10090 GN=Nelfb PE=1 SV=2	[R].KPSPTQAAETPALDLPLPSVPAPATL.[-]	1xTMTpro [K1]; 1xTMTpro [N-Term]; 1xPhospho [S3(100)]	2.49189e-08	0.000151108	1	1	1	2	Q8C4Y3 [555-580]	Q8C4Y3 1xPhospho [S557(100)]	0	3270.79	1.074	1.27	1.156	1.129	1.15	0.91	0.889	0.995	1.019	0.937183	0.0510982	0.435349	0.43981	0.207864	0.712981	0.708205	0.992709	0.992174	1	1	1	1	1	1	1	1	1	845.9	908.3	1074.4	977.5	954.8	972.7	11.35	6.72	5.62
Q6IRU2	Tropomyosin alpha-4 chain OS=Mus musculus OX=10090 GN=Tpm4 PE=1 SV=3	[R].KIQALQQQADDAEDR.[A]	1xTMTpro [K1]; 1xTMTpro [N-Term]	1.54204e-10	0.000151108	1	1	1	5	Q6IRU2 [13-27]		1	2337.27	1.059	0.998	0.959	0.879	1.031	0.961	0.881	1.075	1.173	0.986597	0.999999	0.974814	0.920382	1	0.985161	0.891989	0.968209	0.932583	1	1	1	1	1	1	1	1	1	1751.8	1855	1748.5	1680.4	1539.8	1806.3	8.28	2.24	13.13
Q3USB7	Inactive phospholipase C-like protein 1 OS=Mus musculus OX=10090 GN=Plcl1 PE=1 SV=3	[K].KLPSESDLLEGEVTDEDEEAEMSR.[R]	1xTMTpro [K1]; 1xTMTpro [N-Term]; 1xPhospho [T14(100)]	6.59811e-08	0.000151108	1	1	1	1	Q3USB7 [544-567]	Q3USB7 1xPhospho [T557(100)]	1	3396.59	0.989	1.038	1.122	0.966	1.014	1.081	0.931	0.904	1.049	0.960506	0.876544	0.905661	1	0.987702	0.999999	0.850099	0.998413	0.981074	1	1	1	1	1	1	1	1	1	349.6	345.8	362.8	392	337.6	354.3	9.85	6.38	3.76
Q6ZQ88	Lysine-specific histone demethylase 1A OS=Mus musculus OX=10090 GN=Kdm1a PE=1 SV=2	[K].KLPPPPPQAPPEEENESEPEEPSGVEGAAFQSR.[L]	1xTMTpro [K1]; 1xTMTpro [N-Term]; 1xPhospho [S17(100)]	6.29417e-10	0.000151108	1	1	1	29	Q6ZQ88 [151-183]	Q6ZQ88 1xPhospho [S167(100)]	1	4215.04	1.02	1.073	1.01	0.987	1.068	0.941	0.92	1.058	1.082	0.999486	0.999433	0.844355	0.999726	0.92856	0.952233	0.989516	0.999891	0.822683	1	1	1	1	1	1	1	1	1	5181	5283.2	5561.3	5233.5	5115.5	5535.3	8.24	3.07	8.4
Q99L45	Eukaryotic translation initiation factor 2 subunit 2 OS=Mus musculus OX=10090 GN=Eif2s2 PE=1 SV=1	[R].KKDASDDLDDLNFFNQK.[K]	3xTMTpro [K1; K2; K17]; 1xTMTpro [N-Term]; 1xPhospho [S5(100)]	9.25567e-09	0.000151108	1	1	1	4	Q99L45 [63-79]	Q99L45 1xPhospho [S67(100)]	2	3309.75	1.108	0.986	1.047	1.009	0.819	1.062	1.023	0.782	0.812	0.385397	0.870608	0.960312	0.667104	1	0.999612	0.998275	0.957704	0.659847	1	1	1	1	1	1	1	1	1	1805.5	1999.6	1780.1	1890.9	1821.1	1479.3	21.57	4.8	6
Q99PL5	Ribosome-binding protein 1 OS=Mus musculus OX=10090 GN=Rrbp1 PE=1 SV=2	[K].KGVEGAQNQGK.[K]	2xTMTpro [K1; K11]; 1xTMTpro [N-Term]	1.6165e-08	0.000151108	1	1	1	5	Q99PL5 [380-390]; [521-531]		1	2028.2	1.048	1.036	1.112	1.069	1.094	1.073	1.033	0.984	1.023	0.997002	0.996218	0.81794	0.999992	0.925882	0.971342	0.988363	0.999721	0.880191	1	1	1	1	1	1	1	1	1	2300.4	2410.8	2382.4	2557	2460	2516.8	8.26	3.28	6.54
Q8BLK9	Ribosomal protein S6 kinase delta-1 OS=Mus musculus OX=10090 GN=Rps6kc1 PE=1 SV=2	[R].KGVDLLLEGVQGESSPTR.[R]	1xTMTpro [K1]; 1xTMTpro [N-Term]; 1xPhospho [S/T]	1.65737e-08	0.000151108	1	1	1	1	Q8BLK9 [267-284]		1	2573.38	1.004	1.027	0.987	0.966	1.062	0.961	0.941	1.075	1.099	0.999977	0.999918	1	0.980411	0.999107	0.999959	0.939485	0.999404	0.897201	1	1	1	1	1	1	1	1	1	510.6	512.8	524.3	504.1	493.4	542	0.97	4.8	4.73
Q8VDD5	Myosin-9 OS=Mus musculus OX=10090 GN=Myh9 PE=1 SV=4	[R].KGTGDCSDEEVDGK.[A]	1xCarbamidomethyl [C6]; 2xTMTpro [K1; K14]; 1xTMTpro [N-Term]; 1xPhospho [S7(100)]	3.93843e-08	0.000151108	1	1	2	13	Q8VDD5 [1937-1950]	Q8VDD5 1xCarbamidomethyl [C1942]; 1xPhospho [S1943(100)]	1	2489.2	0.615	0.959	0.922	0.95	0.824	0.961	0.99	0.894	0.868	0.696676	0.945224	0.999864	0.998037	0.999358	0.866354	0.996644	0.999999	0.97252	1	1	1	1	1	1	1	1	1	4784.5	2942.1	4590.6	4410.4	4544.7	3944.2	42.7	11.47	17.51
Q91V04	Translocating chain-associated membrane protein 1 OS=Mus musculus OX=10090 GN=Tram1 PE=1 SV=3	[R].KGTENGVNGTVTSNGADSPR.[N]	1xTMTpro [K1]; 1xTMTpro [N-Term]; 1xPhospho [S18(100)]	1.43871e-08	0.000151108	1	1	1	2	Q91V04 [348-367]	Q91V04 1xPhospho [S365(100)]	1	2649.31	0.762	0.763	0.756	0.689	0.938	0.991	0.902	1.24	1.362	0.997762	0.999091	0.999501	0.982844	0.999921	1	0.999492	0.994064	0.945157	1	1	1	1	1	1	1	1	1	631.6	481.4	482.2	477.8	435	592.2	51.93	45.72	27
E9Q6J5	Biorientation of chromosomes in cell division protein 1-like 1 OS=Mus musculus OX=10090 GN=Bod1l PE=1 SV=1	[R].KGSTEALSGCSVEADPEEVEEEEK.[Q]	1xCarbamidomethyl [C10]; 2xTMTpro [K1; K24]; 1xTMTpro [N-Term]; 1xPhospho [S3(100)]	4.9171e-09	0.000151108	1	1	1	1	E9Q6J5 [2679-2702]	E9Q6J5 1xCarbamidomethyl [C2688]; 1xPhospho [S2681(100)]	1	3601.73	1.009	1.069	1.059	1.014	0.78	0.99	0.949	0.737	0.769	0.999451	0.992076	0.99062	0.999294	0.89038	1	0.999899	0.59468	0.733732	1	1	1	1	1	1	1	1	1	222	223.9	237.3	235	225.1	173.1	31.08	2.18	7.72
Q69ZR2	E3 ubiquitin-protein ligase HECTD1 OS=Mus musculus OX=10090 GN=Hectd1 PE=1 SV=2	[R].KGSSSSVCSVASSSDISLASTK.[T]	1xCarbamidomethyl [C8]; 2xTMTpro [K1; K22]; 1xTMTpro [N-Term]; 1xPhospho [S/T]	9.30718e-10	0.000151108	1	1	1	1	Q69ZR2 [1387-1408]	Q69ZR2 1xCarbamidomethyl [C1394]	1	3137.62	1.273	1.019	1.207	1.194	1.165	1.185	1.172	0.965	0.976	0.149811	0.99993	0.430607	0.456556	0.771265	0.331129	0.353406	0.98787	0.991698	1	1	1	1	1	1	1	1	1	241.1	307	245.6	291	287.8	280.9	8.72	3.39	11.86
O88343	Electrogenic sodium bicarbonate cotransporter 1 OS=Mus musculus OX=10090 GN=Slc4a4 PE=1 SV=2	[K].KGSLDSDNDDSDCPYSEK.[V]	1xCarbamidomethyl [C13]; 2xTMTpro [K1; K18]; 1xTMTpro [N-Term]; 1xPhospho [S6(100)]	5.77548e-08	0.000151108	1	1	2	2	O88343 [1024-1041]	O88343 1xCarbamidomethyl [C1036]; 1xPhospho [S1029(100)]	1	3024.4	0.673	0.797	0.591	0.653	0.615	0.742	0.82	1.041	0.942	0.226074	0.646334	0.0382564	0.237154	0.0377981	0.407622	0.954633	1	0.852824	1	1	1	1	1	1	1	1	1	1040.4	699.9	828.7	614.7	679.4	639.7	19.68	16.18	13.76
Q3U3C9	Genetic suppressor element 1 OS=Mus musculus OX=10090 GN=Gse1 PE=1 SV=2	[R].KGPPMQEADQDSEEDSEEDSEEEAEEAPR.[R]	1xTMTpro [K1]; 1xTMTpro [N-Term]; 3xPhospho [S12(100); S16(100); S20(100)]	1.33119e-09	0.000151108	1	1	1	2	Q3U3C9 [1088-1116]	Q3U3C9 3xPhospho [S1099(100); S1103(100); S1107(100)]	1	4111.61	1.008	1.142	1.02	0.943	0.954	0.893	0.826	0.935	1.012	0.999985	0.397703	0.997076	0.838869	0.999844	0.644616	0.0680816	0.979112	0.930016	1	1	1	1	1	1	1	1	1	286.1	288.3	326.8	292	269.8	273	3.02	8.69	10.01
Q62018	RNA polymerase-associated protein CTR9 homolog OS=Mus musculus OX=10090 GN=Ctr9 PE=1 SV=2	[K].KGGEFDEFVNDDTDDDLPVSKK.[K]	3xTMTpro [K1; K21; K22]; 1xTMTpro [N-Term]; 1xPhospho [T13(100)]	3.50526e-08	0.000151108	1	1	1	1	Q62018 [913-934]	Q62018 1xPhospho [T925(100)]	2	3766.92	1.611	0.84	1.251	1.035	0.662	1.489	1.232	0.53	0.64	0.404567	0.999954	0.990621	0.961142	0.999951	0.998548	0.987861	0.967127	0.909739	1	1	1	1	1	1	1	1	1	679.9	1095.7	571	850.5	703.6	450.3	62.66	16.86	12.86
Q6P9Q6	FK506-binding protein 15 OS=Mus musculus OX=10090 GN=Fkbp15 PE=1 SV=2	[R].KGEPAEAEVPSEIKDSSLPPQPAGIPAHR.[V]	2xTMTpro [K1; K14]; 1xTMTpro [N-Term]; 1xPhospho [S]	2.79982e-08	0.000151108	1	1	2	3	Q6P9Q6 [1002-1030]		2	4000.14	1.008	0.888	0.889	0.884	0.75	1.001	0.996	0.843	0.848	0.938564	0.998978	0.997578	0.998288	0.323014	1	1	0.542087	0.5249	1	1	1	1	1	1	1	1	1	591.3	596.3	525.1	525.9	522.9	443.3	16.24	9.56	4.61
Q569Z5	Probable ATP-dependent RNA helicase DDX46 OS=Mus musculus OX=10090 GN=Ddx46 PE=1 SV=2	[K].KGELMENDQDAMEYSSEEEEVDLQTALTGYQTK.[Q]	2xTMTpro [K1; K33]; 1xTMTpro [N-Term]; 2xPhospho [S15(100); S16(100)]	3.852e-10	0.000151108	1	1	2	3	Q569Z5 [281-313]	Q569Z5 2xPhospho [S295(100); S296(100)]	1	4854.21	1.062	1.122	1.037	1.08	1.098	0.924	0.962	1.059	1.017	0.989672	0.671156	0.92957	0.869751	0.534438	0.99166	0.998455	0.961423	0.986149	1	1	1	1	1	1	1	1	1	648.6	688.6	727.9	672.8	700.5	712.5	4.98	2.6	4.77
Q99PL5	Ribosome-binding protein 1 OS=Mus musculus OX=10090 GN=Rrbp1 PE=1 SV=2	[K].KGEGPQNQAK.[K]	2xTMTpro [K1; K10]; 1xTMTpro [N-Term]	3.93843e-08	0.000151108	1	1	1	2	Q99PL5 [662-671]		1	1969.16	1.071	1.074	1.064	1.048	1.059	0.991	0.976	0.996	1.01	0.191429	0.228869	0.202561	0.929095	0.334383	0.999999	0.689547	0.999045	0.831468	1	1	1	1	1	1	1	1	1	965.4	1034.4	1036.8	1027	1012	1022.6	6.57	4.81	4.2
Q99KV1	DnaJ homolog subfamily B member 11 OS=Mus musculus OX=10090 GN=Dnajb11 PE=1 SV=1	[K].KGEGLPNFDNNNIK.[G]	2xTMTpro [K1; K14]; 1xTMTpro [N-Term]	2.79208e-12	0.000151108	1	1	1	9	Q99KV1 [302-315]		1	2472.4	1.032	1.067	1.038	1.043	1.019	0.973	0.977	0.981	0.977	0.91277	0.999561	0.999166	0.978264	0.999912	1	0.998355	0.999994	0.995915	1	1	1	1	1	1	1	1	1	4735.3	4888.1	5053.9	4915.5	4937	4823.9	8.59	5.5	7.13
Q9CW03	Structural maintenance of chromosomes protein 3 OS=Mus musculus OX=10090 GN=Smc3 PE=1 SV=2	[K].KGDVEGSQSQDEGEGSGESER.[G]	1xTMTpro [K1]; 1xTMTpro [N-Term]; 1xPhospho [S9(100)]	7.90193e-09	0.000151108	1	1	1	6	Q9CW03 [1059-1079]	Q9CW03 1xPhospho [S1067(100)]	1	2855.28	1.086	1.217	1.032	1.157	1.156	0.848	0.951	1.12	1	0.625828	0.389489	0.99927	0.437903	0.782226	0.569758	0.999998	0.922313	0.987229	1	1	1	1	1	1	1	1	1	2102	2282.3	2558.3	2169.8	2431.9	2431	9.91	10.73	4.81
Q9CW03	Structural maintenance of chromosomes protein 3 OS=Mus musculus OX=10090 GN=Smc3 PE=1 SV=2	[K].KGDVEGSQSQDEGEGSGESER.[G]	1xTMTpro [K1]; 1xTMTpro [N-Term]	2.94321e-14	0.000151108	1	1	1	7	Q9CW03 [1059-1079]		1	2775.32	0.997	1.002	1.101	1.032	1.163	1.099	1.03	1.056	1.127	0.997941	0.989033	0.874868	0.962039	0.509728	0.995479	0.999942	0.979814	0.915094	1	1	1	1	1	1	1	1	1	3450.5	3441.6	3456.7	3799.2	3559.9	4013.5	5.05	6.62	7.75
Q64012	RNA-binding protein Raly OS=Mus musculus OX=10090 GN=Raly PE=1 SV=3	[K].KGDSSSGGGGGSSGGGGSSNVGGGSSGGSGSCSSSSR.[L]	1xCarbamidomethyl [C32]; 1xTMTpro [K1]; 1xTMTpro [N-Term]	4.25662e-19	0.000151108	1	1	1	2	Q64012 [224-260]	Q64012 1xCarbamidomethyl [C255]	1	3617.62	0.96	1.041	0.959	0.98	1.061	0.922	0.941	1.106	1.083	0.867756	0.999628	0.999983	0.950733	0.999895	0.997103	0.853075	0.998643	0.880406	1	1	1	1	1	1	1	1	1	299.9	288	312	287.6	293.8	318	15.11	7.83	11.94
Q3TEA8	Heterochromatin protein 1-binding protein 3 OS=Mus musculus OX=10090 GN=Hp1bp3 PE=1 SV=1	[K].KESGGSDDEDEDDDDDESSEDSEDEEPPPK.[R]	2xTMTpro [K1; K30]; 1xTMTpro [N-Term]	1.52503e-11	0.000151108	1	1	1	1	Q3TEA8 [426-455]		1	4210.8	0.89	0.856	0.708	0.769	0.722	0.827	0.898	1.02	0.939	0.99963	0.90672	0.0383916	0.502282	0.118346	0.195931	0.964292	0.980668	0.896041	1	1	1	1	1	1	1	1	1	227.6	202.5	194.9	161.1	175	164.4	13.61	12.37	11.62
Q3TEA8	Heterochromatin protein 1-binding protein 3 OS=Mus musculus OX=10090 GN=Hp1bp3 PE=1 SV=1	[K].KESGGSDDEDEDDDDDESSEDSEDEEPPPK.[R]	2xTMTpro [K1; K30]; 1xTMTpro [N-Term]; 1xPhospho [S6(99.1)]	1.6031e-08	0.000151108	1	1	1	1	Q3TEA8 [426-455]	Q3TEA8 1xPhospho [S431(99.1)]	1	4290.77	1.176	1.281	1.202	1.205	1.142	0.938	0.941	0.95	0.947	0.593055	0.117828	0.659011	0.231845	0.59297	0.771561	0.997298	0.999996	0.969552	1	1	1	1	1	1	1	1	1	100.7	118.4	129	121	121.3	114.9	3.9	11.91	5.03
Q99MN1	Lysine--tRNA ligase OS=Mus musculus OX=10090 GN=Kars1 PE=1 SV=1	[K].KETAATTETPESTEASPSV.[-]	1xTMTpro [K1]; 1xTMTpro [N-Term]; 1xPhospho [S18(100)]	1.67122e-08	0.000151108	1	1	2	2	Q99MN1 [577-595]	Q99MN1 1xPhospho [S594(100)]	1	2624.28	1.03	1.01	0.993	0.948	0.989	0.983	0.938	0.996	1.044	0.999882	0.999609	0.998973	0.926258	0.998482	0.98365	0.809003	1	0.992293	1	1	1	1	1	1	1	1	1	438.2	451.4	442.5	435	415.2	433.4	3.34	9.75	8.74
Q8BY87	Ubiquitin carboxyl-terminal hydrolase 47 OS=Mus musculus OX=10090 GN=Usp47 PE=1 SV=2	[K].KETWDTAEEDSGTDSEYDESGK.[S]	2xTMTpro [K1; K22]; 1xTMTpro [N-Term]; 2xPhospho [S11(100); T13(100)]	5.01352e-08	0.000151108	1	1	1	1	Q8BY87 [1004-1025]	Q8BY87 2xPhospho [S1014(100); T1016(100)]	1	3551.54	1.03	1.007	0.943	1.02	0.999	0.937	1.013	1.059	0.979	0.995974	0.997678	0.992246	0.935591	0.991005	0.914653	0.995831	0.860215	0.999233	1	1	1	1	1	1	1	1	1	263.1	270.9	264.9	248.2	268.3	262.8	9.82	5.76	3.05
Q8BY87	Ubiquitin carboxyl-terminal hydrolase 47 OS=Mus musculus OX=10090 GN=Usp47 PE=1 SV=2	[K].KETWDTAEEDSGTDSEYDESGK.[S]	2xTMTpro [K1; K22]; 1xTMTpro [N-Term]; 3xPhospho [S11(100); T13(100); S20(99)]	5.63306e-08	0.000151108	1	1	1	1	Q8BY87 [1004-1025]	Q8BY87 3xPhospho [S1014(100); T1016(100); S1023(99)]	1	3631.51	1.095	0.983	0.949	1.026	0.982	0.966	1.044	1.034	0.957	0.883719	0.95202	0.578545	0.999994	0.912269	0.959526	0.918224	0.982142	0.865923	1	1	1	1	1	1	1	1	1	267.8	293.2	263.2	254.2	274.8	262.9	11.13	3.26	5.52
P21956	Lactadherin OS=Mus musculus OX=10090 GN=Mfge8 PE=1 SV=3	[R].KFEFIQDESGGDKEFLGNLDNNSLK.[V]	3xTMTpro [K1; K13; K25]; 1xTMTpro [N-Term]	9.94795e-10	0.000151108	1	1	1	10	P21956 [246-270]		2	4061.2	0.98	0.994	0.968	1.001	0.953	0.973	1.007	0.985	0.953	0.992969	0.948362	0.999192	0.86092	0.99929	0.994247	0.999774	1	0.963382	1	1	1	1	1	1	1	1	1	2275	2230.3	2261.4	2201.3	2276.4	2169.2	7.87	8.15	10.92
P63158	High mobility group protein B1 OS=Mus musculus OX=10090 GN=Hmgb1 PE=1 SV=2	[K].KKEEEDDEEDEEDEEEEEEEEDEDEEEDDDDE.[-]	2xTMTpro [K1; K2]; 1xTMTpro [N-Term]	8.4226e-13	0.000151108	1	1	1	13	P63158 [184-215]		2	4918.95	1.295	1.338	1.416	1.457	1.222	1.058	1.089	0.863	0.838	0.105729	0.130208	0.150968	0.0444691	0.406319	0.999999	0.983805	0.978216	0.698613	1	1	1	1	1	1	1	1	1	2109.6	2732.7	2823.1	2987	3074.7	2577	13.8	11.37	1.91
P09103	Protein disulfide-isomerase OS=Mus musculus OX=10090 GN=P4hb PE=1 SV=2	[K].KFLESGGQDGAGDDEDLDLEEALEPDMEEDDDQK.[A]	2xTMTpro [K1; K34]; 1xTMTpro [N-Term]	4.01569e-13	0.000151108	1	1	1	2	P09103 [470-503]		1	4667.18	2.186	0.987	1.55	1.376	0.732	1.571	1.395	0.472	0.532	0.27401	1	0.888589	0.833021	0.999899	0.900937	0.84826	0.789013	0.718537	1	1	1	1	1	1	1	1	1	913.9	1998	901.7	1416.3	1257.9	669.1	41.31	26.86	8.46
Q8R0S1	Cyclic AMP-dependent transcription factor ATF-7 OS=Mus musculus OX=10090 GN=Atf7 PE=1 SV=1	[K].KGAAGPLDMSLPSTPDIK.[I]	2xTMTpro [K1; K18]; 1xTMTpro [N-Term]; 1xPhospho [T14(98.9)]	9.70265e-10	0.000151108	1	1	1	2	Q8R0S1 [88-105]	Q8R0S1 1xPhospho [T101(98.9)]	1	2790.53	0.849	0.968	0.963	0.944	0.926	0.994	0.975	0.962	0.98	0.853401	0.947528	1	0.99888	1	0.949998	0.995227	0.999999	0.997503	1	1	1	1	1	1	1	1	1	805.1	683.2	779.6	775.2	760.4	745.5	15.81	2.42	5.91
Q8R0S1	Cyclic AMP-dependent transcription factor ATF-7 OS=Mus musculus OX=10090 GN=Atf7 PE=1 SV=1	[K].KGAAGPLDMSLPSTPDIK.[I]	2xTMTpro [K1; K18]; 1xTMTpro [N-Term]; 2xPhospho [S10(100); T14(100)]	5.58638e-08	0.000151108	1	1	1	2	Q8R0S1 [88-105]	Q8R0S1 2xPhospho [S97(100); T101(100)]	1	2870.5	0.861	1.307	0.778	1.221	1.052	0.595	0.934	1.352	0.861	0.733272	0.388613	0.398404	0.798348	0.999999	0.0167241	0.970921	0.354086	0.84233	1	1	1	1	1	1	1	1	1	1123	967.3	1468	873.8	1371.7	1181.2	4.22	5.83	11.55
Q99L47	Hsc70-interacting protein OS=Mus musculus OX=10090 GN=St13 PE=1 SV=1	[K].KGAAIEALNDGELQK.[A]	2xTMTpro [K1; K15]; 1xTMTpro [N-Term]	3.09391e-14	0.000151108	1	1	1	2	Q99L47 [117-131]		1	2469.45	1.144	1.039	1.146	1.089	1.142	1.103	1.048	0.996	1.049	0.516469	0.997751	0.684033	0.895955	0.599058	0.891186	0.987928	0.999987	0.990056	1	1	1	1	1	1	1	1	1	614.3	702.7	638.2	704	668.8	701.3	13.13	0.92	5.55
F6ZDS4	Nucleoprotein TPR OS=Mus musculus OX=10090 GN=Tpr PE=1 SV=1	[R].KGAILSEEELAAMSPTAAAVAK.[I]	2xTMTpro [K1; K22]; 1xTMTpro [N-Term]; 1xPhospho [S14(100)]	7.83644e-09	0.000151108	1	1	1	1	F6ZDS4 [440-461]	F6ZDS4 1xPhospho [S453(100)]	1	3150.73	1.39	1.121	1.143	1.175	1.249	1.02	1.049	1.093	1.063	0.371684	0.986927	0.770625	0.909942	0.734411	0.979168	0.99878	1	0.998548	1	1	1	1	1	1	1	1	1	195.3	271.5	218.8	223.2	229.5	243.9	25.09	5.32	20.25
P97371	Proteasome activator complex subunit 1 OS=Mus musculus OX=10090 GN=Psme1 PE=1 SV=2	[K].KGDEDDKGPPCGPVNCNEK.[I]	2xCarbamidomethyl [C11; C16]; 3xTMTpro [K1; K7; K19]; 1xTMTpro [N-Term]	6.12197e-11	0.000151108	1	1	1	1	P97371 [91-109]	P97371 2xCarbamidomethyl [C101; C106]	2	3332.74	0.734	1.053	0.991	0.981	0.818	0.941	0.932	0.825	0.834	0.817478	0.983551	0.997303	0.999998	0.990902	0.872527	0.970106	0.999992	0.996148	1	1	1	1	1	1	1	1	1	981.8	721	1033.5	972.6	962.9	802.8	29.93	11.86	23.27
E9Q616	AHNAK nucleoprotein (desmoyokin) OS=Mus musculus OX=10090 GN=Ahnak PE=1 SV=1	[R].KGDRSPEPGQTWTHEVFSSR.[S]	1xTMTpro [K1]; 1xTMTpro [N-Term]; 1xPhospho [S5(100)]	1.64363e-08	0.000151108	1	1	1	10	E9Q616 [90-109]	E9Q616 1xPhospho [S94(100)]	2	2989.48	1.827	1.138	1.356	1.096	1.218	1.191	0.963	0.898	1.111	0.527531	1	0.90718	0.997895	0.996822	0.918599	0.998607	0.992682	1	1	1	1	1	1	1	1	1	1	2249.4	4110.2	2560.9	3049.6	2464.9	2739.6	68.32	12.46	42.56
Q62383	Transcription elongation factor SPT6 OS=Mus musculus OX=10090 GN=Supt6h PE=1 SV=2	[K].KFVEEEDDDEEEEEENLDDQDER.[G]	1xTMTpro [K1]; 1xTMTpro [N-Term]	2.16914e-10	0.000151108	1	1	1	1	Q62383 [29-51]		1	3493.54	1.141	1.026	0.985	0.982	1.014	0.96	0.957	1.029	1.032	0.739245	0.991316	0.867544	0.998667	0.975058	0.993047	0.999957	0.99855	0.999198	1	1	1	1	1	1	1	1	1	246.1	280.7	252.6	242.5	241.7	249.5	6.37	9.62	6.24
Q922B9	Protein ITPRID2 OS=Mus musculus OX=10090 GN=Itprid2 PE=1 SV=3	[K].KKESSSMLATVTEEVSGSSSTVTDSVDADR.[L]	2xTMTpro [K1; K2]; 1xTMTpro [N-Term]; 1xPhospho [S/T]	2.28654e-09	0.000151108	1	1	1	1	Q922B9 [348-377]		2	4096.05	1.333	1.02	1.187	1.056	0.967	1.163	1.035	0.815	0.916	0.00167294	0.964943	0.0626231	0.839507	0.996524	0.217257	0.99848	0.133642	0.97703	0.792606	1	1	1	1	1	1	1	1	280.6	374	286.3	333	296.2	271.2	12.37	4.01	0.88
Q9D0J8	Parathymosin OS=Mus musculus OX=10090 GN=Ptms PE=1 SV=3	[R].KKEVVEEEENGAEEEEEETAEDGEDDDEGDEEDEEEEEEDEGPVR.[K]	2xTMTpro [K1; K2]; 1xTMTpro [N-Term]	1.69458e-15	0.000151108	1	1	1	120	Q9D0J8 [34-78]		2	6096.61	1.31	0.999	1.053	0.964	1.059	1.054	0.965	1.006	1.098	0.332708	0.999265	0.816366	0.999975	0.997811	0.941861	0.999976	0.961406	0.999815	1	1	1	1	1	1	1	1	1	26506.8	34730.7	26479.6	27899.5	25565.1	28074.8	26.2	6.61	21.67
Q9D0J8	Parathymosin OS=Mus musculus OX=10090 GN=Ptms PE=1 SV=3	[R].KKEVVEEEENGAEEEEEETAEDGEDDDEGDEEDEEEEEEDEGPVR.[K]	2xTMTpro [K1; K2]; 1xTMTpro [N-Term]; 1xPhospho [T19(100)]	1.76658e-12	0.000151108	1	1	1	6	Q9D0J8 [34-78]	Q9D0J8 1xPhospho [T52(100)]	2	6176.57	1.42	1.145	1.072	1.011	1.006	0.937	0.884	0.938	0.994	0.166072	0.936851	0.991355	0.999748	0.999999	0.999229	0.985483	0.982736	0.998905	1	1	1	1	1	1	1	1	1	1221.9	1735.3	1398.7	1310.1	1236	1228.8	29.29	6.42	7.36
Q8CFT2	Histone-lysine N-methyltransferase SETD1B OS=Mus musculus OX=10090 GN=Setd1b PE=1 SV=2	[R].KLEGSPEPPEEPGPNTQGDMLLSPELPAR.[E]	1xTMTpro [K1]; 1xTMTpro [N-Term]; 2xPhospho [S5(100); S23(100)]	2.5691e-09	0.000151108	1	1	1	1	Q8CFT2 [1279-1307]	Q8CFT2 2xPhospho [S1283(100); S1301(100)]	1	3853.86	1.098	1.191	1.104	1.258	1.309	0.927	1.056	1.186	1.041	0.998882	0.503408	0.786359	0.0534707	0.0164838	0.994908	0.656615	0.139642	0.978663	1	1	1	1	0.936359	1	1	1	1	305	334.9	363.3	336.7	383.5	399.3	9.12	4.93	6.79
P17095	High mobility group protein HMG-I/HMG-Y OS=Mus musculus OX=10090 GN=Hmga1 PE=1 SV=4	[K].KLEKEEEEGISQESSEEEQ.[-]	2xTMTpro [K1; K4]; 1xTMTpro [N-Term]	3.21641e-09	0.000151108	1	1	1	5	P17095 [89-107]		2	3149.62	0.955	0.771	1.145	0.793	0.842	1.484	1.028	0.736	1.062	0.98659	0.735052	0.989263	0.965325	0.941898	0.964422	0.988865	0.999626	0.999997	1	1	1	1	1	1	1	1	1	1795.7	1715.4	1385.1	2055.8	1424	1512.4	12.92	9.76	16.89
E9Q7G0	Nuclear mitotic apparatus protein 1 OS=Mus musculus OX=10090 GN=Numa1 PE=1 SV=1	[K].KLELEEPDSANSSFYSTQSAPASQANLR.[A]	1xTMTpro [K1]; 1xTMTpro [N-Term]	7.77152e-12	0.000151108	1	1	1	1	E9Q7G0 [1804-1831]		1	3648.86	1.267	1.269	1.2	1.137	1.235	0.946	0.896	1.029	1.086	0.573134	0.922457	0.667841	0.989968	0.821474	0.992808	0.998829	0.999647	0.986563	1	1	1	1	1	1	1	1	1	193.4	244.9	245.4	232.1	219.9	238.9	20.9	9.91	15.21
P47757	F-actin-capping protein subunit beta OS=Mus musculus OX=10090 GN=Capzb PE=1 SV=3	[R].KLEVEANNAFDQYR.[D]	1xTMTpro [K1]; 1xTMTpro [N-Term]	1.56357e-08	0.000151108	1	1	1	2	P47757 [95-108]		1	2305.24	0.714	0.942	0.862	0.885	1.053	0.914	0.94	1.223	1.19	0.134696	0.999995	0.927175	0.947063	0.998731	0.957389	0.971165	0.769421	0.806894	1	1	1	1	1	1	1	1	1	1567.2	1119	1476.7	1350.3	1387.7	1650.8	19.44	10.24	3.77
O54879	High mobility group protein B3 OS=Mus musculus OX=10090 GN=Hmgb3 PE=1 SV=3	[K].KLGEMWNNLSDNEK.[Q]	2xTMTpro [K1; K14]; 1xTMTpro [N-Term]	8.30654e-09	0.000151108	1	1	1	1	O54879 [126-139]		1	2590.41	0.937	0.928	0.878	0.927	0.964	0.945	0.999	1.098	1.039	0.996696	0.955639	0.474668	0.963016	0.951232	0.904099	1	0.910805	1	1	1	1	1	1	1	1	1	1	600.6	562.9	557.6	527.1	557	578.8	7.59	10.89	3.48
Q8R3B1	1-phosphatidylinositol 4,5-bisphosphate phosphodiesterase delta-1 OS=Mus musculus OX=10090 GN=Plcd1 PE=1 SV=2	[K].KLGGLLPAGGENGPEATDVSDEDEAAEMEDEAVR.[S]	1xTMTpro [K1]; 1xTMTpro [N-Term]; 1xPhospho [S20(100)]	4.19794e-12	0.000151108	1	1	2	4	Q8R3B1 [441-474]	Q8R3B1 1xPhospho [S460(100)]	1	4159.95	1.222	1.018	1.088	1.045	1.056	1.069	1.027	0.971	1.01	0.357134	1	0.960453	0.999963	0.999899	0.955481	0.999932	0.990264	1	1	1	1	1	1	1	1	1	1	1286.4	1572.6	1309.4	1399.4	1344.7	1358.2	17.47	1.01	10.85
Q8CFT2	Histone-lysine N-methyltransferase SETD1B OS=Mus musculus OX=10090 GN=Setd1b PE=1 SV=2	[R].KLEGSPEPPEEPGPNTQGDMLLSPELPAR.[E]	1xTMTpro [K1]; 1xTMTpro [N-Term]; 1xPhospho [S5(100)]	2.417e-10	0.000151108	1	1	1	1	Q8CFT2 [1279-1307]	Q8CFT2 1xPhospho [S1283(100)]	1	3773.9	1.114	1.073	1.047	1.013	1.094	0.976	0.944	1.045	1.08	0.994953	0.999744	0.999956	1	0.999621	0.999999	0.999368	0.999998	0.999124	1	1	1	1	1	1	1	1	1	317.2	353.5	340.4	332.2	321.3	347	5.88	12.11	9.98
Q8R3B1	1-phosphatidylinositol 4,5-bisphosphate phosphodiesterase delta-1 OS=Mus musculus OX=10090 GN=Plcd1 PE=1 SV=2	[K].KLGGLLPAGGENGPEATDVSDEDEAAEMEDEAVR.[S]	1xTMTpro [K1]; 1xTMTpro [N-Term]; 2xPhospho [T17(100); S20(100)]	7.01337e-10	0.000151108	1	1	1	1	Q8R3B1 [441-474]	Q8R3B1 2xPhospho [T457(100); S460(100)]	1	4239.92	1.11	1.026	1.114	1.036	1.082	1.085	1.009	0.972	1.045	0.955036	0.999612	1	0.995207	0.99993	0.999378	0.999935	0.999968	0.977326	1	1	1	1	1	1	1	1	1	204.9	227.4	210.2	228.2	212.2	221.7	13.65	6.91	4.77
P61979	Heterogeneous nuclear ribonucleoprotein K OS=Mus musculus OX=10090 GN=Hnrnpk PE=1 SV=1	[K].KIIPTLEEGLQLPSPTATSQLPLESDAVECLNYQHYK.[G]	1xCarbamidomethyl [C30]; 2xTMTpro [K1; K37]; 1xTMTpro [N-Term]; 1xPhospho [S/T/Y]	4.47452e-10	0.000151108	1	1	1	1	P61979 [103-139]	P61979 1xCarbamidomethyl [C132]	1	5175.71	1.147	0.918	0.936	0.833	1.058	1.021	0.908	1.13	1.271	0.968652	0.999855	0.994355	0.963918	0.999269	0.969468	0.992628	0.999964	0.86128	1	1	1	1	1	1	1	1	1	197.1	226	180.8	184.5	164.2	208.6	21.96	6.07	26.69
O35613	Death domain-associated protein 6 OS=Mus musculus OX=10090 GN=Daxx PE=1 SV=1	[K].KLNLAPAASTTSEASGPNPPTEPPSDLTNTENTASEASR.[T]	1xTMTpro [K1]; 1xTMTpro [N-Term]	1.06921e-13	0.000151108	1	1	1	1	O35613 [148-186]		1	4532.29	1.321	1.632	1.315	1.14	1.249	0.806	0.698	0.95	1.096	0.358456	0.00918841	0.0490372	0.802276	0.416171	0.911173	0.075711	0.720116	0.977992	1	0.578021	1	1	1	1	1	1	1	125.6	165.9	205	165.1	143.1	156.9	9.34	10.12	14.35
Q9Z148	Histone-lysine N-methyltransferase EHMT2 OS=Mus musculus OX=10090 GN=Ehmt2 PE=1 SV=2	[R].KLNSGSLSEDLGSAGGSGDIILEK.[G]	2xTMTpro [K1; K24]; 1xTMTpro [N-Term]; 1xPhospho [S4(100)]	9.00248e-13	0.000151108	1	1	2	4	Q9Z148 [282-305]	Q9Z148 1xPhospho [S285(100)]	1	3339.79	1.603	1.267	1.493	1.185	1.23	1.179	0.935	0.824	1.038	0.00137261	0.466877	0.00457812	0.722086	0.541522	0.102253	0.996985	0.082038	0.999447	0.766565	1	0.355304	1	1	1	1	1	1	1623.6	2602.4	2057	2424.3	1923.9	1997.7	13.56	6.53	8.66
A2A432	Cullin-4B OS=Mus musculus OX=10090 GN=Cul4b PE=1 SV=1	[R].KLNSSSSSSNSSNEREDFDSTSSSSTPPQPR.[D]	1xTMTpro [K1]; 1xTMTpro [N-Term]	4.78257e-10	0.000151108	1	1	1	1	A2A432 [115-145]		2	3910.88	1.255	1.432	1.455	1.217	1.218	1.016	0.85	0.837	1.001	0.616121	0.0991541	0.0629372	0.705837	0.405772	0.999715	0.667141	0.809005	0.993093	1	1	1	1	1	1	1	1	1	333.8	418.8	478.1	485.7	406.3	406.6	18.17	8.76	21.08
Q61586	Glycerol-3-phosphate acyltransferase 1, mitochondrial OS=Mus musculus OX=10090 GN=Gpam PE=1 SV=2	[K].KLPELNWRSDEEDEDSDFGEEQR.[D]	1xTMTpro [K1]; 1xTMTpro [N-Term]; 1xPhospho [S9(100)]	6.54342e-08	0.000151108	1	1	2	6	Q61586 [679-701]	Q61586 1xPhospho [S687(100)]	2	3511.61	0.871	0.879	1.003	0.822	0.898	1.141	0.936	0.895	1.092	0.569744	0.956493	0.999973	0.857703	0.999709	0.909371	0.999524	0.99706	0.949883	1	1	1	1	1	1	1	1	1	2254	1963	1981	2261.1	1853.6	2024.5	11.79	10.28	5.42
O88286	Protein Wiz OS=Mus musculus OX=10090 GN=Wiz PE=1 SV=2	[K].KLPPPPGSPLGHSPTASPPPTAR.[K]	1xTMTpro [K1]; 1xTMTpro [N-Term]; 1xPhospho [S8(100)]	3.49556e-09	0.000151108	1	1	1	3	O88286 [1172-1194]	O88286 1xPhospho [S1179(100)]	1	2947.61	0.998	0.956	1.127	1.184	1.203	1.178	1.238	1.067	1.016	0.90043	0.960855	0.460795	0.913094	0.282482	0.151095	0.502993	0.998637	0.796611	1	1	1	1	1	1	1	1	1	759.8	758.1	726.6	856.1	899.3	913.8	8.57	5.49	9.15
E9Q309	Centrosome-associated protein 350 OS=Mus musculus OX=10090 GN=Cep350 PE=1 SV=1	[K].KLGSLADDDEAEDNKAASPGPPGLETR.[S]	2xTMTpro [K1; K15]; 1xTMTpro [N-Term]; 1xPhospho [S18(100)]	2.51271e-08	0.000151108	1	1	1	1	E9Q309 [1795-1821]	E9Q309 1xPhospho [S1812(100)]	2	3745.91	1.142	1.051	1.108	1.023	0.973	1.054	0.973	0.879	0.952	0.755689	0.999996	0.839763	0.999936	0.998981	0.888904	0.999999	0.649974	0.991663	1	1	1	1	1	1	1	1	1	530.9	606.1	558.1	588.1	542.9	516.8	15.07	8.94	10.6
Q9ES28	Rho guanine nucleotide exchange factor 7 OS=Mus musculus OX=10090 GN=Arhgef7 PE=1 SV=2	[R].KESAPQVLLPEEEK.[I]	2xTMTpro [K1; K14]; 1xTMTpro [N-Term]; 1xPhospho [S3(100)]	5.01352e-08	0.000151108	1	1	1	2	Q9ES28 [774-787]	Q9ES28 1xPhospho [S776(100)]	1	2589.44	0.797	1.398	1.378	1.378	1.09	0.985	0.986	0.791	0.79	0.973747	0.337458	0.836543	0.396038	0.76564	0.927885	0.999994	0.999989	0.98196	1	1	1	1	1	1	1	1	1	434.5	346.5	607.6	598.8	599	473.5	19.28	9.92	30.73
Q9D892	Inosine triphosphate pyrophosphatase OS=Mus musculus OX=10090 GN=Itpa PE=1 SV=2	[K].KLEEVIQILGDNFPCTLEAQK.[I]	1xCarbamidomethyl [C15]; 2xTMTpro [K1; K21]; 1xTMTpro [N-Term]	3.30689e-08	0.000151108	1	1	1	3	Q9D892 [19-39]	Q9D892 1xCarbamidomethyl [C33]	1	3357.89	1.03	0.996	0.997	1.031	0.973	1.001	1.036	0.976	0.944	0.999994	0.814764	0.999907	0.998986	0.830343	0.906095	0.619351	0.91701	0.638359	1	1	1	1	1	1	1	1	1	426.6	439.3	424.8	425.4	440	415.2	4.5	3.18	2.13
Q3UJB0	Splicing factor 3b, subunit 2 OS=Mus musculus OX=10090 GN=Sf3b2 PE=1 SV=1	[K].KIEEAMDGSETPQLFTVLPEKR.[T]	2xTMTpro [K1; K21]; 1xTMTpro [N-Term]; 1xPhospho [T11(99.1)]	2.88658e-09	0.000151108	1	1	1	2	Q3UJB0 [753-774]	Q3UJB0 1xPhospho [T763(99.1)]	2	3510.87	1.778	1.245	1.543	1.349	1.23	1.239	1.083	0.797	0.912	0.415195	1	0.911247	0.994307	0.998537	0.894523	0.991472	0.988557	0.999993	1	1	1	1	1	1	1	1	1	288.9	513.7	359.8	445.7	389.7	355.3	64.29	15.06	18.66
Q64012	RNA-binding protein Raly OS=Mus musculus OX=10090 GN=Raly PE=1 SV=3	[K].KKGDSSSGGGGGSSGGGGSSNVGGGSSGGSGSCSSSSR.[L]	1xCarbamidomethyl [C33]; 2xTMTpro [K1; K2]; 1xTMTpro [N-Term]	1.27694e-15	0.000151108	1	1	1	3	Q64012 [223-260]	Q64012 1xCarbamidomethyl [C255]	2	4049.92	1.25	1.131	1.056	1.029	1.064	0.933	0.91	1.008	1.034	0.540484	1	0.992252	0.999998	0.999767	0.993496	0.999999	0.999646	0.999977	1	1	1	1	1	1	1	1	1	733.3	916.8	829.5	774.2	754.6	780.2	21.97	1.05	16.01
Q8C5D8	E3 SUMO-protein ligase PIAS2 OS=Mus musculus OX=10090 GN=Pias2 PE=1 SV=2	[K].KKIDVIDLTIESSSDEEEDPPAK.[R]	3xTMTpro [K1; K2; K23]; 1xTMTpro [N-Term]; 3xPhospho [S13(99.4); S14(100); T/S]	1.68052e-09	0.000151108	1	1	1	1	Q8C5D8 [465-487]	Q8C5D8 3xPhospho [S477(99.4); S478(100); T/S]	2	4015	1.283	1.31	1.424	1.389	1.479	1.087	1.061	1.039	1.064	0.132487	0.240497	0.0218396	0.0585273	0.0276234	0.681543	0.940398	0.999991	0.997174	1	1	0.787486	1	1	1	1	1	1	282.7	362.6	370.2	402.5	392.7	418	23.99	6.94	10.36
P30681	High mobility group protein B2 OS=Mus musculus OX=10090 GN=Hmgb2 PE=1 SV=3	[K].KKNEPEDEEEEEEEEEEEDDEEEEEDEE.[-]	2xTMTpro [K1; K2]; 1xTMTpro [N-Term]	4.1516e-10	0.000151108	1	1	1	2	P30681 [183-210]		2	4439.88	1.132	0.986	0.963	1.027	1	0.977	1.042	1.038	0.974	0.809083	0.999543	0.999995	0.99991	1	0.997716	0.999999	0.999999	0.999845	1	1	1	1	1	1	1	1	1	531.6	601.5	524.1	512.1	545.9	531.6	17.9	17.24	21.49
Q6ZQ58	La-related protein 1 OS=Mus musculus OX=10090 GN=Larp1 PE=1 SV=3	[R].KKPAPDAQAESGPGDGGGEPDGGVR.[R]	2xTMTpro [K1; K2]; 1xTMTpro [N-Term]; 1xPhospho [S11(100)]	3.5641e-08	0.000151108	1	1	1	1	Q6ZQ58 [26-50]	Q6ZQ58 1xPhospho [S36(100)]	1	3341.69	1.238	1.085	1.219	1.027	1.123	1.124	0.947	0.921	1.094	0.27217	0.979532	0.051966	0.999759	0.737382	0.15932	0.922445	0.417734	0.585787	1	1	1	1	1	1	1	1	1	204	252.5	221.3	248.8	209.5	229.1	11.43	8.15	3.3
Q80YS6	Actin filament-associated protein 1 OS=Mus musculus OX=10090 GN=Afap1 PE=1 SV=1	[K].KKPSTDEQTSSAEEDVPTCGYLNVLSNSR.[W]	1xCarbamidomethyl [C19]; 2xTMTpro [K1; K2]; 1xTMTpro [N-Term]; 2xPhospho [S11(99.5); T/S/Y]	1.84675e-08	0.000151108	1	1	1	1	Q80YS6 [334-362]	Q80YS6 1xCarbamidomethyl [C352]; 2xPhospho [S344(99.5); T/S/Y]	1	4285.06	1.091	1.206	1.241	1.305	1.304	1.029	1.082	1.051	0.999	0.452354	0.0284766	0.00845315	0.00254921	0.00259637	0.975382	0.696079	0.975316	1	1	1	0.480958	0.492292	0.347709	1	1	1	1	568	619.9	685	705	741.1	740.7	5.67	3.55	5.47
Q9QYE6	Golgin subfamily A member 5 OS=Mus musculus OX=10090 GN=Golga5 PE=1 SV=2	[R].KKSEPDDELLFDFLNSSQK.[E]	3xTMTpro [K1; K2; K19]; 1xTMTpro [N-Term]; 1xPhospho [S3(100)]	6.80257e-09	0.000151108	1	1	1	1	Q9QYE6 [114-132]	Q9QYE6 1xPhospho [S116(100)]	2	3536.9	0.551	0.97	0.915	0.988	0.814	0.943	1.018	0.889	0.824	0.627315	0.999624	0.984262	0.999904	0.999986	0.926972	1	0.995197	0.998808	1	1	1	1	1	1	1	1	1	706.6	389	685.6	646.8	697.9	574.9	38.6	14.06	32.34
Q8VDD5	Myosin-9 OS=Mus musculus OX=10090 GN=Myh9 PE=1 SV=4	[K].KLEEDQIIMEDQNCK.[L]	1xCarbamidomethyl [C14]; 2xTMTpro [K1; K15]; 1xTMTpro [N-Term]	1.471e-09	0.000151108	1	1	1	2	Q8VDD5 [975-989]	Q8VDD5 1xCarbamidomethyl [C988]	1	2805.49	1.088	1.093	1.101	0.973	1.019	1.007	0.89	0.926	1.047	0.137406	0.106266	0.160057	0.999949	0.838095	0.999792	0.144884	0.692353	0.914393	1	1	1	1	1	1	1	1	1	614.3	668.4	671.6	676.1	597.9	625.8	9.16	7.21	3.98
Q5SS80	Dehydrogenase/reductase SDR family member 13 OS=Mus musculus OX=10090 GN=Dhrs13 PE=1 SV=1	[K].KLAGLAPGDDDDDPDEEPEPEDPR.[A]	1xTMTpro [K1]; 1xTMTpro [N-Term]	5.9215e-08	0.000151108	1	1	1	1	Q5SS80 [309-332]		1	3200.54	0.897	0.967	0.891	0.796	0.901	0.922	0.824	1.011	1.132	0.997613	0.992888	0.98435	0.319299	0.995807	0.831245	0.143827	0.999978	0.567696	1	1	1	1	1	1	1	1	1	214.7	192.7	207.6	191.3	171	193.5	12.94	6.08	6.33
Q64727	Vinculin OS=Mus musculus OX=10090 GN=Vcl PE=1 SV=4	[K].KIDAAQNWLADPNGGPEGEEQIR.[G]	1xTMTpro [K1]; 1xTMTpro [N-Term]	9.70269e-13	0.000151108	1	1	1	4	Q64727 [387-409]		1	3116.63	1.154	1.1	1.128	1.098	1.133	1.026	0.998	1.004	1.032	0.55629	0.909447	0.750318	0.910864	0.82078	0.999025	1	0.99999	0.999904	1	1	1	1	1	1	1	1	1	1287.5	1486.3	1415.9	1452.8	1413	1458.8	12.04	3.09	7.75
Q8C5L7	RNA-binding protein 34 OS=Mus musculus OX=10090 GN=Rbm34 PE=1 SV=2	[R].KLDDDDDDEEESVSQTK.[K]	2xTMTpro [K1; K17]; 1xTMTpro [N-Term]	5.58638e-08	0.000151108	1	1	1	1	Q8C5L7 [81-97]		1	2880.44	0.997	1.12	1.06	1.024	1.04	0.946	0.914	0.981	1.015	1	0.824479	1	1	0.999953	0.8465	0.851484	0.999989	0.999993	1	1	1	1	1	1	1	1	1	372.5	371.5	417.3	395	381.4	387.3	10.62	8.48	3.94
Q8CIB5	Fermitin family homolog 2 OS=Mus musculus OX=10090 GN=Fermt2 PE=1 SV=1	[K].KLDDQSEDEALELEGPLIMPGSGSIYSSPGLYSK.[T]	2xTMTpro [K1; K34]; 1xTMTpro [N-Term]; 1xPhospho [S6(100)]	5.44863e-08	0.000151108	1	1	1	1	Q8CIB5 [154-187]	Q8CIB5 1xPhospho [S159(100)]	1	4618.33	1.474	1.282	1.271	1.344	1.266	0.991	1.048	0.996	0.942	0.176554	0.85267	0.706068	0.780971	0.792556	0.999641	0.999986	0.99998	1	1	1	1	1	1	1	1	1	1	195.6	288.2	250.7	248.5	262.7	247.5	29.33	8.24	12.2
Q8N7N5	DDB1- and CUL4-associated factor 8 OS=Mus musculus OX=10090 GN=Dcaf8 PE=1 SV=1	[R].KIDENENNGVLK.[K]	2xTMTpro [K1; K12]; 1xTMTpro [N-Term]	8.1468e-10	0.000151108	1	1	1	3	Q8N7N5 [357-368]		1	2285.33	0.916	1.098	1.005	1.161	1.058	0.915	1.057	1.053	0.912	0.629777	0.999591	0.935533	1	0.999998	0.987701	0.998919	0.904352	1	1	1	1	1	1	1	1	1	1	1609.6	1474.9	1767.9	1617.4	1868.6	1703.4	19.05	13.22	11.84
Q61074	Protein phosphatase 1G OS=Mus musculus OX=10090 GN=Ppm1g PE=1 SV=3	[R].KLEEALSTEGAEDTGNSDK.[K]	2xTMTpro [K1; K19]; 1xTMTpro [N-Term]	5.75954e-15	0.000151108	1	1	1	4	Q61074 [518-536]		1	2906.54	1.003	1.066	1.05	1.01	1.064	0.985	0.948	1.014	1.054	0.99998	0.656027	0.832227	0.950495	0.397297	0.999301	0.981963	0.961387	0.854851	1	1	1	1	1	1	1	1	1	1729.2	1734.3	1843.4	1814.9	1746.8	1840.5	2.04	8.61	3.02
Q61074	Protein phosphatase 1G OS=Mus musculus OX=10090 GN=Ppm1g PE=1 SV=3	[R].KLEEALSTEGAEDTGNSDK.[K]	2xTMTpro [K1; K19]; 1xTMTpro [N-Term]; 1xPhospho [S7(100)]	5.98759e-10	0.000151108	1	1	1	4	Q61074 [518-536]	Q61074 1xPhospho [S524(100)]	1	2986.51	1.064	1.148	1.174	1.118	1.066	1.022	0.974	0.908	0.953	0.7341	0.217376	0.569939	0.521041	0.468062	0.968889	0.981372	0.999963	0.999998	1	1	1	1	1	1	1	1	1	1489.9	1585.7	1710.1	1748.6	1665.9	1588.3	0.57	7.92	1.44
Q64337	Sequestosome-1 OS=Mus musculus OX=10090 GN=Sqstm1 PE=1 SV=1	[K].KIALESVGQPEEQMESGNCSGGDDDWTHLSSK.[E]	1xCarbamidomethyl [C19]; 2xTMTpro [K1; K32]; 1xTMTpro [N-Term]; 1xPhospho [S20(99)]	5.44865e-11	0.000151108	1	1	1	2	Q64337 [315-346]	Q64337 1xCarbamidomethyl [C333]; 1xPhospho [S334(99)]	1	4484.12	1.362	1.31	1.242	1.126	1.377	0.949	0.859	1.108	1.223	0.87764	0.942634	0.602005	0.998857	0.923279	0.973684	0.994371	0.982838	0.99003	1	1	1	1	1	1	1	1	1	480.8	654.7	629.8	597.4	541.2	661.8	22.64	6.97	23.63
B2RY56	RNA-binding protein 25 OS=Mus musculus OX=10090 GN=Rbm25 PE=1 SV=2	[K].LKENDENCGPTTTVFVGNISEK.[A]	1xCarbamidomethyl [C8]; 2xTMTpro [K2; K22]; 1xTMTpro [N-Term]	3.99345e-09	0.000151108	1	1	1	1	B2RY56 [76-97]	B2RY56 1xCarbamidomethyl [C83]	1	3364.79	1.268	1.095	1.124	1.124	1.1	1.027	1.026	0.979	0.979	0.0161381	0.964295	0.433252	0.338737	0.731592	0.857113	0.762975	0.993519	0.974151	1	1	1	1	1	1	1	1	1	202.3	256.6	221.5	227.4	227.3	222.7	10.07	4.06	3.85
P60229	Eukaryotic translation initiation factor 3 subunit E OS=Mus musculus OX=10090 GN=Eif3e PE=1 SV=1	[R].LKETIDNNSVSSPLQSLQQR.[T]	1xTMTpro [K2]; 1xTMTpro [N-Term]	2.09813e-13	0.000151108	1	1	1	6	P60229 [192-211]		1	2865.59	1.03	1.004	1.022	1.005	0.968	1.018	1.001	0.947	0.963	0.688644	0.988838	0.800995	0.930776	0.922497	0.983697	0.999346	0.999583	1	1	1	1	1	1	1	1	1	1	3450.6	3553.6	3464.1	3526.7	3469	3340.5	14.9	9.98	11.2
E9Q616	AHNAK nucleoprotein (desmoyokin) OS=Mus musculus OX=10090 GN=Ahnak PE=1 SV=1	[K].IKGDVPSVGLEGPNIDLQGPEGK.[I]	2xTMTpro [K2; K23]; 1xTMTpro [N-Term]	2.92691e-10	0.000151108	1	1	1	2	E9Q616 [4988-5010]		1	3231.84	1.134	1.136	1.091	1.029	1.087	0.961	0.906	0.996	1.057	0.911408	0.987491	0.769381	1	0.997047	0.978042	0.98896	0.946901	0.997538	1	1	1	1	1	1	1	1	1	417.5	473.6	474.1	455.6	429.4	453.8	9.54	2.61	10.14
Q04735	Cyclin-dependent kinase 16 OS=Mus musculus OX=10090 GN=Cdk16 PE=1 SV=1	[K].MGSDGESDQASATSSDEVQSPVR.[V]	1xTMTpro [N-Term]; 1xPhospho [S20(100)]	6.6903e-12	0.000151108	1	1	1	1	Q04735 [76-98]	Q04735 1xPhospho [S95(100)]	0	2724.16	0.849	1.242	1.11	1.11	1.102	0.894	0.894	0.993	0.993	0.673557	0.567247	0.828792	0.70981	0.679326	0.996021	0.999828	0.999673	1	1	1	1	1	1	1	1	1	1	118.7	100.7	147.4	131.7	131.7	130.7	11.33	11.64	16.06
Q6P9Q6	FK506-binding protein 15 OS=Mus musculus OX=10090 GN=Fkbp15 PE=1 SV=2	[K].MGQPMLPILPPQLDSNDSETEDATVLR.[G]	1xTMTpro [N-Term]; 1xPhospho [S18(98.5)]	4.56225e-09	0.000151108	1	1	2	2	Q6P9Q6 [369-395]	Q6P9Q6 1xPhospho [S386(98.5)]	0	3351.62	0.862	0.898	0.91	0.964	0.819	1.013	1.073	0.9	0.85	0.360672	0.675635	0.196664	0.944405	0.257737	0.904257	0.988032	0.99996	0.704064	1	1	1	1	1	1	1	1	1	1238.6	1068	1112.7	1127.2	1194.1	1014.9	17.09	3.49	2.4
Q91ZU6	Dystonin OS=Mus musculus OX=10090 GN=Dst PE=1 SV=2	[K].MGNNDSNGELPRPENLADTTVVQK.[G]	1xTMTpro [K24]; 1xTMTpro [N-Term]	4.69058e-08	0.000151108	1	1	1	2	Q91ZU6 [2094-2117]		0	3207.66	1.032	0.961	0.998	1.005	1.028	1.038	1.046	1.031	1.023	0.999855	0.997627	0.999371	1	0.995195	0.999998	0.995758	0.95676	0.997262	1	1	1	1	1	1	1	1	1	445.9	460.3	428.6	444.8	448.3	458.4	14.45	9.02	3.84
O08759	Ubiquitin-protein ligase E3A OS=Mus musculus OX=10090 GN=Ube3a PE=1 SV=2	[R].MGDSSQGDNNVQK.[L]	1xTMTpro [K13]; 1xTMTpro [N-Term]	2.52669e-09	0.000151108	1	1	1	8	O08759 [209-221]		0	1988	0.977	0.931	0.906	0.972	0.981	0.973	1.043	1.083	1.01	0.982926	0.0707246	0.0565173	0.928741	0.766962	0.999992	0.299539	0.415092	0.998561	1	1	1	1	1	1	1	1	1	2993.7	2925.2	2787.5	2712.4	2908.6	2937.6	4.13	5.59	4.29
Q80U35	Rho guanine nucleotide exchange factor 17 OS=Mus musculus OX=10090 GN=Arhgef17 PE=1 SV=2	[R].MGAQQDDGNDVCPTSPDWAGDMTQGHR.[S]	1xCarbamidomethyl [C12]; 1xTMTpro [N-Term]; 1xPhospho [T/S]	9.83819e-11	0.000151108	1	1	1	1	Q80U35 [597-623]	Q80U35 1xCarbamidomethyl [C608]	0	3330.36	1.073	1.079	1.059	0.971	1.075	0.982	0.9	1.014	1.107	0.491327	0.255689	0.698731	0.999998	0.502972	0.945376	0.294842	0.99918	0.560246	1	1	1	1	1	1	1	1	1	215.6	231.3	232.7	228.4	209.3	231.7	2.82	5.15	3.47
Q61147	Ceruloplasmin OS=Mus musculus OX=10090 GN=Cp PE=1 SV=2	[R].MFTTAPDQVDKEDEDFQESNK.[M]	2xTMTpro [K11; K21]; 1xTMTpro [N-Term]	1.38775e-09	0.000151108	1	1	1	1	Q61147 [594-614]		1	3386.69	1.091	0.943	1.07	0.985	0.775	1.134	1.044	0.725	0.787	0.812904	0.999965	0.999351	0.997834	0.520008	0.994791	0.988752	0.351796	0.310585	1	1	1	1	1	1	1	1	1	562.7	614.1	530.5	601.8	554	436.1	11.77	5.2	6.52
Q8CHQ0	F-box only protein 4 OS=Mus musculus OX=10090 GN=Fbxo4 PE=1 SV=2	[K].MFSLQSEGDEQQGSR.[Y]	1xTMTpro [N-Term]	1.33489e-08	0.000151108	1	1	1	5	Q8CHQ0 [256-270]		0	2002.95	0.922	0.97	0.906	0.942	1.108	0.933	0.971	1.223	1.176	0.984711	0.999513	0.999977	0.997881	0.981662	0.996227	0.999997	0.994838	0.87471	1	1	1	1	1	1	1	1	1	1311.8	1209.6	1272.9	1188	1235.8	1453.2	6.15	4.91	9.38
Q6NZR2	Myb/SANT-like DNA-binding domain-containing protein 2 OS=Mus musculus OX=10090 GN=Msantd2 PE=1 SV=1	[K].MEVLSPASPGDLSDGNPSLSDPSTPR.[G]	1xTMTpro [N-Term]; 1xPhospho [S8(99.2)]	3.1721e-08	0.000151108	1	1	1	2	Q6NZR2 [20-45]	Q6NZR2 1xPhospho [S27(99.2)]	0	3010.4	1.135	1.043	1.045	0.988	1.045	1.002	0.947	0.999	1.057	0.104656	0.944417	0.553617	0.999902	0.983573	0.957082	0.983593	0.892611	0.99752	1	1	1	1	1	1	1	1	1	425.7	483.4	444.1	445	420.7	444.7	4.66	4.26	7.36
Q4VA53	Sister chromatid cohesion protein PDS5 homolog B OS=Mus musculus OX=10090 GN=Pds5b PE=1 SV=1	[R].METVSNASSSSNPSSPGR.[I]	1xTMTpro [N-Term]; 2xPhospho [S11(100); S15(98.9)]	2.91071e-09	0.000151108	1	1	2	4	Q4VA53 [1152-1169]	Q4VA53 2xPhospho [S1162(100); S1166(98.9)]	0	2258.93	0.784	0.912	0.806	0.961	0.955	0.884	1.054	1.185	0.994	0.00411556	0.334767	0.00565432	0.507544	0.648357	0.190449	0.99919	0.0745886	0.999836	1	1	0.389984	1	1	1	1	1	1	987.7	774.7	900.9	796.1	949.2	943.1	12.75	7.97	1.21
Q4VA53	Sister chromatid cohesion protein PDS5 homolog B OS=Mus musculus OX=10090 GN=Pds5b PE=1 SV=1	[R].METVSNASSSSNPSSPGR.[I]	1xTMTpro [N-Term]; 1xPhospho [S15(99.4)]	8.39925e-11	0.000151108	1	1	2	5	Q4VA53 [1152-1169]	Q4VA53 1xPhospho [S1166(99.4)]	0	2178.97	1.19	1.093	1.141	1.214	1.246	1.044	1.111	1.092	1.026	0.222318	0.865782	0.388856	0.248143	0.0454301	0.939839	0.814009	0.725354	0.884588	1	1	1	1	1	1	1	1	1	897	1067.3	980.7	1023.5	1089.3	1118	10.62	1.91	4.2
Q3TB48	Transmembrane protein 104 OS=Mus musculus OX=10090 GN=Tmem104 PE=1 SV=1	[R].METHKEEDDEDSSTASDSDLLSQDNYER.[A]	1xTMTpro [K5]; 1xTMTpro [N-Term]; 2xPhospho [S12(98.8); S16(100)]	1.13334e-10	0.000151108	1	1	1	1	Q3TB48 [79-106]	Q3TB48 2xPhospho [S90(98.8); S94(100)]	1	4014.66	1.049	1.14	1.194	1.027	1.01	1.047	0.9	0.846	0.984	0.998205	0.999938	0.994064	0.998951	1	0.999418	0.999981	0.993882	0.998902	1	1	1	1	1	1	1	1	1	209.4	219.6	238.8	250	214.9	211.4	1.82	4.79	19.12
Q99PP2	Zinc finger protein 318 OS=Mus musculus OX=10090 GN=Znf318 PE=1 SV=3	[R].MESTTVSPSGLGPSPCLPDLVDFVTR.[T]	1xCarbamidomethyl [C16]; 1xTMTpro [N-Term]; 1xPhospho [S7(99.2)]	1.92522e-08	0.000151108	1	1	1	1	Q99PP2 [2104-2129]	Q99PP2 1xCarbamidomethyl [C2119]; 1xPhospho [S2110(99.2)]	0	3146.51	1.022	0.939	1.004	1.036	1.104	1.07	1.104	1.099	1.065	0.999954	0.982936	0.972277	0.997556	0.866836	0.72398	0.999886	0.998823	0.644275	1	1	1	1	1	1	1	1	1	218	222.7	204.6	218.8	225.8	240.6	6.83	4.3	8.79
Q9Z204	Heterogeneous nuclear ribonucleoproteins C1/C2 OS=Mus musculus OX=10090 GN=Hnrnpc PE=1 SV=1	[K].MESEAGADDSAEEGDLLDDDDNEDRGDDQLELK.[D]	1xTMTpro [K33]; 1xTMTpro [N-Term]; 1xPhospho [S10(100)]	1.90927e-11	0.000151108	1	1	1	3	Q9Z204 [259-291]	Q9Z204 1xPhospho [S268(100)]	1	4299.84	0.594	0.935	0.797	0.897	0.82	0.853	0.96	1.029	0.914	0.247688	0.999913	0.847349	0.999998	0.992319	0.739531	0.999456	0.988611	0.996904	1	1	1	1	1	1	1	1	1	1294	768.2	1209.3	1031.4	1160.8	1060.9	42.06	7.98	24.19
Q9Z204	Heterogeneous nuclear ribonucleoproteins C1/C2 OS=Mus musculus OX=10090 GN=Hnrnpc PE=1 SV=1	[K].MESEAGADDSAEEGDLLDDDDNEDR.[G]	1xTMTpro [N-Term]; 1xPhospho [S10(100)]	7.72851e-11	0.000151108	1	1	1	4	Q9Z204 [259-283]	Q9Z204 1xPhospho [S268(100)]	0	3097.19	0.833	0.995	0.917	1.009	1.007	0.922	1.014	1.097	0.997	0.0162758	0.998422	0.263514	0.99909	0.99778	0.440906	1	0.456397	1	1	1	1	1	1	1	1	1	1	645.4	537.7	642.5	592.1	651.5	649.7	13.9	1.25	4.54
Q9Z204	Heterogeneous nuclear ribonucleoproteins C1/C2 OS=Mus musculus OX=10090 GN=Hnrnpc PE=1 SV=1	[K].MESEAGADDSAEEGDLLDDDDNEDR.[G]	1xTMTpro [N-Term]	2.33139e-11	0.000151108	1	1	1	1	Q9Z204 [259-283]		0	3017.22	0.818	0.884	0.976	0.779	0.836	1.103	0.881	0.857	1.073	0.887973	0.976681	0.999467	0.951612	0.990391	0.998368	0.999991	0.99976	0.999761	1	1	1	1	1	1	1	1	1	146.7	120	129.8	143.1	114.3	122.7	9.78	16.73	5.87
Q61187	Tumor susceptibility gene 101 protein OS=Mus musculus OX=10090 GN=Tsg101 PE=1 SV=2	[K].MENQSENNDIDEVIIPTAPLYK.[Q]	1xTMTpro [K22]; 1xTMTpro [N-Term]	5.19764e-10	0.000151108	1	1	1	3	Q61187 [306-327]		0	3141.63	0.993	0.934	0.952	0.948	0.996	1.02	1.015	1.046	1.051	0.99992	0.262601	0.714816	0.887431	0.999999	0.942864	0.80681	0.668938	0.854434	1	1	1	1	1	1	1	1	1	1316.9	1308.2	1229.7	1254.2	1247.8	1311.8	3.77	3.06	2.29
E9Q616	AHNAK nucleoprotein (desmoyokin) OS=Mus musculus OX=10090 GN=Ahnak PE=1 SV=1	[K].MEGGSTEIGAQMPSLEGGLSTSDMK.[L]	1xTMTpro [K25]; 1xTMTpro [N-Term]; 1xPhospho [S22(100)]	3.09388e-08	0.000151108	1	1	2	2	E9Q616 [5028-5052]	E9Q616 1xPhospho [S5049(100)]	0	3201.5	0.96	1.072	0.928	0.97	0.955	0.865	0.905	1.03	0.985	0.953844	0.307072	0.997664	1	0.991672	0.164625	0.297662	0.999992	0.9931	1	1	1	1	1	1	1	1	1	792.8	761	850.1	735.4	769.3	757.4	6.3	4.85	4.64
Q8BHS6	Armadillo repeat-containing X-linked protein 3 OS=Mus musculus OX=10090 GN=Armcx3 PE=1 SV=1	[K].MAEGGSGDVDDAGDCSGAR.[Y]	1xCarbamidomethyl [C15]; 1xTMTpro [N-Term]	1.75194e-12	0.000151108	1	1	1	4	Q8BHS6 [38-56]	Q8BHS6 1xCarbamidomethyl [C52]	0	2130.9	0.993	1.023	1.05	0.985	1.079	1.026	0.963	1.028	1.096	0.999291	0.999999	0.981451	0.899328	0.993066	0.98968	0.867086	0.999992	0.630287	1	1	1	1	1	1	1	1	1	952.2	945.4	974.2	999.8	937.8	1027.8	16.96	1.5	4.6
P09405	Nucleolin OS=Mus musculus OX=10090 GN=Ncl PE=1 SV=2	[K].MAPPPKEVEEDSEDEEMSEDEDDSSGEEEVVIPQKK.[G]	3xTMTpro [K6; K35; K36]; 1xTMTpro [N-Term]; 2xPhospho [S18(100); S25(98.1)]	4.35208e-08	0.000151108	1	1	1	1	P09405 [17-52]	P09405 2xPhospho [S34(100); S41(98.1)]	2	5439.49	0.682	0.654	1.977	0.858	0.834	3.02	1.311	0.422	0.972	0.986912	0.907639	0.999225	0.999592	1	0.756313	0.97748	0.998521	0.999831	1	1	1	1	1	1	1	1	1	191.5	130.6	125.3	378.6	164.4	159.7	24.43	29.78	31.51
Q922Q2	Serine/threonine-protein kinase RIO1 OS=Mus musculus OX=10090 GN=Riok1 PE=1 SV=2	[R].MASVVPGQFDDADSSDSENKELQPIHAEDGGVLLK.[S]	2xTMTpro [K20; K35]; 1xTMTpro [N-Term]; 1xPhospho [S3(95.2)]	5.9215e-08	0.000151108	1	1	1	1	Q922Q2 [8-42]	Q922Q2 1xPhospho [S10(95.2)]	1	4691.34	1.167	1.234	1.27	1.17	1.093	1.029	0.948	0.861	0.934	0.15552	0.0819007	0.10985	0.239149	0.485566	0.999965	0.979891	0.890143	0.992794	1	1	1	1	1	1	1	1	1	410.8	479.5	506.8	521.7	480.6	449.1	14.36	3.14	4.22
P18654	Ribosomal protein S6 kinase alpha-3 OS=Mus musculus OX=10090 GN=Rps6ka3 PE=1 SV=2	[K].MAVESPSDSAENGQQIMDEPMGEEEINPQTEEGSIK.[E]	1xTMTpro [K36]; 1xTMTpro [N-Term]	6.17311e-08	0.000151108	1	1	1	5	P18654 [13-48]		0	4515.1	1.034	0.955	0.969	0.91	0.911	1.015	0.953	0.94	1	0.993114	0.724498	0.740892	0.416688	0.204069	1	0.99237	0.869306	0.994062	1	1	1	1	1	1	1	1	1	1045.3	1080.5	998.7	1013.3	951.7	952.2	4.36	2	6.09
Q8K1L6	Uncharacterized protein C16orf74 homolog OS=Mus musculus OX=10090 PE=3 SV=3	[K].MCVSSSNNNHDEAPVLNDK.[H]	1xCarbamidomethyl [C2]; 1xTMTpro [K19]; 1xTMTpro [N-Term]	1.21811e-11	0.000151108	1	1	1	2	Q8K1L6 [48-66]	Q8K1L6 1xCarbamidomethyl [C49]	0	2739.33	0.678	0.944	0.857	0.737	0.975	0.909	0.782	1.137	1.321	0.538816	0.986394	0.998999	0.859702	0.998827	0.913073	0.522287	0.974159	0.669927	1	1	1	1	1	1	1	1	1	966.7	655.7	912.1	828.6	712.9	942.1	24.32	10.4	6.16
P08003	Protein disulfide-isomerase A4 OS=Mus musculus OX=10090 GN=Pdia4 PE=1 SV=3	[K].MDATANDITNDQYK.[V]	1xTMTpro [K14]; 1xTMTpro [N-Term]	6.13897e-10	0.000151108	1	1	1	7	P08003 [576-589]		0	2208.11	0.924	1.017	1.031	0.995	0.948	1.014	0.978	0.92	0.953	0.999928	0.996218	0.999117	0.997869	0.99976	0.957051	1	0.999999	0.979941	1	1	1	1	1	1	1	1	1	2674	2470.6	2719.3	2757.5	2660.6	2535.9	8.63	5.43	6.01
Q3B7Z2	Oxysterol-binding protein 1 OS=Mus musculus OX=10090 GN=Osbp PE=1 SV=3	[K].MLAESDDSGDEESVSQTDKTELQSTLR.[T]	1xTMTpro [K19]; 1xTMTpro [N-Term]; 1xPhospho [S8(100)]	5.75949e-09	0.000151108	1	1	1	1	Q3B7Z2 [184-210]	Q3B7Z2 1xPhospho [S191(100)]	1	3659.71	1.062	0.9	1.004	0.977	1.012	1.116	1.086	1.007	1.035	0.953619	0.216253	0.999658	0.928239	1	0.324025	0.66926	0.999555	0.923476	1	1	1	1	1	1	1	1	1	254.8	270.6	229.3	255.8	249	257.7	6.49	0.88	6.2
P02802	Metallothionein-1 OS=Mus musculus OX=10090 GN=Mt1 PE=1 SV=1	[-].MDPNCSCSTGGSCTCTSSCACK.[N]	6xCarbamidomethyl [C5; C7; C13; C15; C19; C21]; 1xTMTpro [K22]; 1xTMTpro [N-Term]	9.41102e-09	0.000151108	1	1	1	1	P02802 [1-22]	P02802 6xCarbamidomethyl [C5; C7; C13; C15; C19; C21]	0	3096.26	0.497	0.809	0.526	0.763	0.731	0.649	0.942	1.391	0.959	0.123138	0.864321	0.190746	0.645307	0.571906	0.722863	0.997759	0.950573	0.999994	1	1	1	1	1	1	1	1	1	123	61.2	99.5	64.6	93.8	89.9	91.11	13.2	28.73
B2RUJ5	Amyloid-beta A4 precursor protein-binding family A member 1 OS=Mus musculus OX=10090 GN=Apba1 PE=1 SV=2	[R].MDSYEQEEDIDQIVAEVK.[Q]	1xTMTpro [K18]; 1xTMTpro [N-Term]; 1xPhospho [S3(100)]	5.50944e-10	0.000151108	1	1	1	1	B2RUJ5 [265-282]	B2RUJ5 1xPhospho [S267(100)]	0	2829.34	1.226	1.117	1.091	1.092	0.944	0.977	0.978	0.865	0.864	0.285913	0.658735	0.964522	0.73494	0.987764	0.973572	0.999991	0.999972	0.967594	1	1	1	1	1	1	1	1	1	363.3	445.4	405.7	396.4	396.7	342.9	15.7	5.65	0.78
Q9JHI7	Exosome complex component RRP45 OS=Mus musculus OX=10090 GN=Exosc9 PE=1 SV=1	[K].MDTGEVSDIGSQGAPIVLSDSEEEEMIILEPEK.[N]	1xTMTpro [K33]; 1xTMTpro [N-Term]; 2xPhospho [S19(100); S21(100)]	1.55062e-08	0.000151108	1	1	1	1	Q9JHI7 [375-407]	Q9JHI7 2xPhospho [S393(100); S395(100)]	0	4316	0.563	0.958	0.798	0.857	0.841	0.833	0.895	1.054	0.982	0.153593	1	0.769837	0.993923	0.994466	0.803475	0.996746	0.961399	1	1	1	1	1	1	1	1	1	1	399.9	225.2	382.9	319.1	342.5	336.2	41.91	5.84	27.28
Q9JHI7	Exosome complex component RRP45 OS=Mus musculus OX=10090 GN=Exosc9 PE=1 SV=1	[K].MDTGEVSDIGSQGAPIVLSDSEEEEMIILEPEKNPK.[K]	2xTMTpro [K33; K36]; 1xTMTpro [N-Term]; 2xPhospho [S19(100); S21(100)]	1.10846e-09	0.000151108	1	1	1	1	Q9JHI7 [375-410]	Q9JHI7 2xPhospho [S393(100); S395(100)]	1	4959.4	1.205	1.253	1.269	1.29	1.141	1.013	1.03	0.899	0.884	0.954528	0.985158	0.999948	0.726903	0.968404	0.997181	0.96977	0.99129	0.98596	1	1	1	1	1	1	1	1	1	412.9	497.3	517.3	524.1	532.7	471	9.12	3.47	14.34
Q91YS8	Calcium/calmodulin-dependent protein kinase type 1 OS=Mus musculus OX=10090 GN=Camk1 PE=1 SV=1	[K].MEDPGSVLSTACGTPGYVAPEVLAQKPYSK.[A]	1xCarbamidomethyl [C12]; 2xTMTpro [K26; K30]; 1xTMTpro [N-Term]; 1xPhospho [T10(98.4)]	2.2488e-09	0.000151108	1	1	2	2	Q91YS8 [168-197]	Q91YS8 1xCarbamidomethyl [C179]; 1xPhospho [T177(98.4)]	0	4145.12	0.92	1.049	0.966	1.052	0.97	0.921	1.003	1.004	0.921	0.868132	0.966972	0.999996	0.928329	0.960016	0.983811	0.999978	0.979481	0.999994	1	1	1	1	1	1	1	1	1	1134.5	1043.6	1189.6	1095.9	1193.7	1100	34.54	26.09	12.83
Q80YR5	Scaffold attachment factor B2 OS=Mus musculus OX=10090 GN=Safb2 PE=1 SV=2	[K].MEEEGSEDNGLEEDSR.[Y]	1xTMTpro [N-Term]	1.21137e-10	0.000151108	1	1	1	5	Q80YR5 [90-105]		0	2129.91	1.058	0.856	0.909	0.971	1.007	1.062	1.135	1.108	1.037	0.949578	0.962054	0.999045	0.999999	0.997427	0.848852	0.975697	0.999999	0.994338	1	1	1	1	1	1	1	1	1	1214.5	1284.9	1039.4	1103.6	1179.6	1222.7	17.83	5.96	12.2
P38647	Stress-70 protein, mitochondrial OS=Mus musculus OX=10090 GN=Hspa9 PE=1 SV=3	[K].MEEFKDQLPADECNK.[L]	1xCarbamidomethyl [C13]; 2xTMTpro [K5; K15]; 1xTMTpro [N-Term]	5.68017e-11	0.000151108	1	1	1	10	P38647 [596-610]	P38647 1xCarbamidomethyl [C608]	1	2766.43	1.164	1.255	1.279	1.251	1.057	1.019	0.997	0.826	0.845	0.997738	0.857748	0.997091	0.860576	0.999907	0.980215	1	0.982148	0.754344	1	1	1	1	1	1	1	1	1	4495.8	5232	5641.9	5748.4	5624.8	4750.6	22.73	9.74	2.43
Q8CHP6	Polyhomeotic-like protein 3 OS=Mus musculus OX=10090 GN=Phc3 PE=1 SV=2	[R].MDRTPPPPTLSPAAVTVGR.[G]	1xTMTpro [N-Term]; 1xPhospho [T4(100)]	1.72779e-08	0.000151108	1	1	1	3	Q8CHP6 [604-622]	Q8CHP6 1xPhospho [T607(100)]	1	2347.22	0.698	0.894	0.857	0.907	0.8	0.958	1.014	0.934	0.882	0.835321	0.998103	0.981904	0.999888	0.994621	0.879363	0.999964	0.999981	0.972362	1	1	1	1	1	1	1	1	1	1506.5	1051	1347.5	1291.3	1366.2	1205.6	26.29	7.44	23.75
A2A432	Cullin-4B OS=Mus musculus OX=10090 GN=Cul4b PE=1 SV=1	[K].MAEESSSSSSSSSPTAATSQQQQQQQLK.[T]	1xTMTpro [K28]; 1xTMTpro [N-Term]; 1xPhospho [S13(98)]	5.95445e-09	0.000151108	1	1	1	1	A2A432 [188-215]	A2A432 1xPhospho [S200(98)]	0	3616.69	1.142	1.072	1.22	1.181	1.185	1.137	1.102	0.972	1.003	0.225757	0.805888	0.0220461	0.0498151	0.0359676	0.171568	0.342366	0.999645	0.999951	1	1	0.793725	1	1	1	1	1	1	146	166.6	156.5	178	172.4	173	4.38	9.5	4.41
Q3B7Z2	Oxysterol-binding protein 1 OS=Mus musculus OX=10090 GN=Osbp PE=1 SV=3	[K].MLAESDDSGDEESVSQTDKTELQSTLR.[T]	1xTMTpro [K19]; 1xTMTpro [N-Term]; 2xPhospho [S5(100); S8(100)]	2.12153e-09	0.000151108	1	1	1	29	Q3B7Z2 [184-210]	Q3B7Z2 2xPhospho [S188(100); S191(100)]	1	3739.68	1.097	0.891	0.968	0.932	0.959	1.086	1.046	0.99	1.029	0.789669	0.0844115	0.475849	0.320497	0.55535	0.829524	0.944294	0.999989	0.996705	1	1	1	1	1	1	1	1	1	10146.8	11130.1	9044.5	9825.7	9456.3	9726.3	8.68	4.28	0.41
E9PX68	Solute carrier family 4 (anion exchanger), member 1, adaptor protein OS=Mus musculus OX=10090 GN=Slc4a1ap PE=1 SV=1	[K].MLGEDSDEEEEANTTEGK.[S]	1xTMTpro [K18]; 1xTMTpro [N-Term]; 1xPhospho [S6(100)]	2.10395e-09	0.000151108	1	1	1	7	E9PX68 [253-270]	E9PX68 1xPhospho [S258(100)]	0	2672.18	1.033	1.165	1.046	1.136	1.082	0.898	0.975	1.035	0.953	0.970876	0.0309459	0.996972	0.122662	0.888512	0.0661658	0.95543	0.988577	0.526153	1	1	1	1	1	1	1	1	1	2668.6	2757.4	3107.7	2791.7	3030.8	2888.8	2.66	4.1	3.68
Q8K205	Processing of 1, ribonuclease P/MRP family, (S. cerevisiae) OS=Mus musculus OX=10090 GN=Pop1 PE=1 SV=1	[K].MSPHLLPESDVNEQSSSK.[T]	1xTMTpro [K18]; 1xTMTpro [N-Term]; 1xPhospho [S2(100)]	4.09441e-09	0.000151108	1	1	1	1	Q8K205 [61-78]	Q8K205 1xPhospho [S62(100)]	0	2673.31	1.144	0.952	1.024	0.976	1.052	1.076	1.026	1.027	1.077	0.6988	0.861673	0.999622	0.984008	0.999969	0.955453	0.996309	0.999996	0.996151	1	1	1	1	1	1	1	1	1	449.3	514.3	427.6	460.1	438.7	472.5	16.2	12.93	8.92
P70365	Nuclear receptor coactivator 1 OS=Mus musculus OX=10090 GN=Ncoa1 PE=1 SV=2	[R].MSNNSFPPNIPTLSSPVGITSGACNNNNR.[S]	1xCarbamidomethyl [C24]; 1xTMTpro [N-Term]	1.43871e-08	0.000151108	1	1	1	2	P70365 [504-532]	P70365 1xCarbamidomethyl [C527]	0	3364.63	0.92	0.949	0.986	0.903	0.968	1.039	0.952	0.982	1.072	0.999982	0.999304	0.933426	0.999472	0.998034	0.989928	0.984635	0.994852	0.974476	1	1	1	1	1	1	1	1	1	707	650.3	671.1	697.1	638.7	684.7	13.89	3.43	2.39
P70662	LIM domain-binding protein 1 OS=Mus musculus OX=10090 GN=Ldb1 PE=1 SV=2	[K].MSGGSTMSSGGGNTNNSNSK.[K]	1xTMTpro [K20]; 1xTMTpro [N-Term]	3.14583e-11	0.000151108	1	1	1	2	P70662 [301-320]		0	2483.17	1.127	1.389	1.195	1.238	1.309	0.86	0.891	1.096	1.058	0.996463	0.410066	0.999992	0.905561	0.827848	0.479834	0.922197	0.884624	0.999954	1	1	1	1	1	1	1	1	1	329.4	371.3	457.4	393.5	407.6	431.1	24.64	15.44	13.23
Q99JB8	Protein kinase C and casein kinase II substrate protein 3 OS=Mus musculus OX=10090 GN=Pacsin3 PE=1 SV=1	[K].MSEEDEQGWCQGQLQSGR.[I]	1xCarbamidomethyl [C10]; 1xTMTpro [N-Term]	9.83819e-11	0.000151108	1	1	1	5	Q99JB8 [393-410]	Q99JB8 1xCarbamidomethyl [C402]	0	2429.08	0.97	1.024	0.998	1.049	1.053	0.975	1.024	1.054	1.003	0.999279	0.729586	0.929872	0.611058	0.805306	0.99672	0.999928	0.999463	0.999053	1	1	1	1	1	1	1	1	1	1809.9	1755.4	1853.9	1806.8	1898.7	1905.2	22.03	12.92	6.09
Q62383	Transcription elongation factor SPT6 OS=Mus musculus OX=10090 GN=Supt6h PE=1 SV=2	[K].MSDDDEDDEEEYGKEEHEK.[E]	2xTMTpro [K14; K19]; 1xTMTpro [N-Term]; 1xPhospho [S2(100)]	3.68476e-11	0.000151108	1	1	1	1	Q62383 [124-142]	Q62383 1xPhospho [S125(100)]	1	3321.44	0.593	0.921	0.842	1.017	0.647	0.914	1.103	0.768	0.636	0.867959	0.999934	0.989643	0.993854	0.994578	0.96256	0.999404	0.999999	0.89479	1	1	1	1	1	1	1	1	1	799.1	473.6	736.1	672.8	812.3	516.6	34.76	5.08	34.48
Q9CWZ3	RNA-binding protein 8A OS=Mus musculus OX=10090 GN=Rbm8a PE=1 SV=4	[R].MREDYDSVEQDGDEPGPQR.[S]	1xTMTpro [N-Term]; 1xPhospho [S7(100)]	3.47621e-08	0.000151108	1	1	1	3	Q9CWZ3 [50-68]	Q9CWZ3 1xPhospho [S56(100)]	1	2607.1	0.989	0.995	0.978	0.926	1.08	0.983	0.931	1.104	1.166	0.999516	0.999997	0.999427	0.936643	0.973132	0.997594	0.962525	0.997954	0.586836	1	1	1	1	1	1	1	1	1	728.2	720.2	724.4	712.4	674.7	786.8	9.87	1.34	17.49
Q9CWZ3	RNA-binding protein 8A OS=Mus musculus OX=10090 GN=Rbm8a PE=1 SV=4	[R].MREDYDSVEQDGDEPGPQR.[S]	1xTMTpro [N-Term]	1.9739e-11	0.000151108	1	1	1	5	Q9CWZ3 [50-68]		1	2527.13	1.083	1.047	1.005	0.987	1.132	0.96	0.943	1.127	1.147	0.999972	1	0.998242	0.996557	0.993691	0.996405	0.998329	0.999994	0.910411	1	1	1	1	1	1	1	1	1	1440.1	1559.5	1508.1	1447.3	1421.6	1630.5	7.66	5.42	10.22
Q61316	Heat shock 70 kDa protein 4 OS=Mus musculus OX=10090 GN=Hspa4 PE=1 SV=1	[K].MQVDQEEPHTEEQQQQPQTPAENKAESEEMETSQAGSK.[D]	2xTMTpro [K24; K38]; 1xTMTpro [N-Term]; 1xPhospho [S27(100)]	1.14281e-10	0.000151108	1	1	3	7	Q61316 [522-559]	Q61316 1xPhospho [S548(100)]	1	5306.46	1.16	1.119	1.184	1.234	1.027	1.058	1.103	0.867	0.832	0.973702	0.999974	0.999998	0.933546	0.999993	0.999751	0.971027	0.999889	0.963859	1	1	1	1	1	1	1	1	1	1567.2	1817.9	1753.7	1855.6	1933.7	1609.5	9.71	9.85	11.1
Q61316	Heat shock 70 kDa protein 4 OS=Mus musculus OX=10090 GN=Hspa4 PE=1 SV=1	[K].MQVDQEEPHTEEQQQQPQTPAENKAESEEMETSQAGSK.[D]	2xTMTpro [K24; K38]; 1xTMTpro [N-Term]	8.28354e-10	0.000151108	1	1	1	6	Q61316 [522-559]		1	5226.49	1.167	1.018	1.117	1.089	0.987	1.097	1.069	0.883	0.906	0.161734	0.936367	0.600927	0.381769	0.897048	0.976881	0.865103	0.990073	0.911573	1	1	1	1	1	1	1	1	1	2554.9	2982.5	2601.6	2853.3	2782	2520.6	19.52	0.82	9.39
Q61316	Heat shock 70 kDa protein 4 OS=Mus musculus OX=10090 GN=Hspa4 PE=1 SV=1	[K].MQVDQEEPHTEEQQQQPQTPAENK.[A]	1xTMTpro [K24]; 1xTMTpro [N-Term]; 1xPhospho [T19(100)]	2.64872e-10	0.000151108	1	1	1	1	Q61316 [522-545]	Q61316 1xPhospho [T540(100)]	0	3537.64	0.629	0.866	0.88	0.921	0.832	1.015	1.062	0.946	0.904	0.524107	1	0.955338	1	0.999944	0.949562	1	0.985984	0.999732	1	1	1	1	1	1	1	1	1	356.7	224.3	309	313.7	328.3	296.8	38.64	14.84	24.06
Q61316	Heat shock 70 kDa protein 4 OS=Mus musculus OX=10090 GN=Hspa4 PE=1 SV=1	[K].MQVDQEEPHTEEQQQQPQTPAENK.[A]	1xTMTpro [K24]; 1xTMTpro [N-Term]	7.5589e-13	0.000151108	1	1	1	29	Q61316 [522-545]		0	3457.68	0.42	0.823	0.692	0.804	0.78	0.841	0.976	1.127	0.971	0.192669	0.999972	0.890241	0.999991	0.999998	0.81625	0.999493	0.924453	1	1	1	1	1	1	1	1	1	1	17810.8	7472.2	14664.2	12333.9	14317.4	13899	51.72	11.16	25.29
Q6ZPQ6	Membrane-associated phosphatidylinositol transfer protein 2 OS=Mus musculus OX=10090 GN=Pitpnm2 PE=1 SV=2	[R].MQSIARDSDEGSEEEFFDAHENLYCTEEK.[Q]	1xCarbamidomethyl [C25]; 1xTMTpro [K29]; 1xTMTpro [N-Term]; 2xPhospho [S8(97.4); S12(100)]	1.07515e-08	0.000151108	1	1	1	1	Q6ZPQ6 [327-355]	Q6ZPQ6 1xCarbamidomethyl [C351]; 2xPhospho [S334(97.4); S338(100)]	1	4234.78	1.041	0.954	0.903	1.05	1.015	0.947	1.101	1.124	0.967	0.778129	0.813414	0.433358	0.988173	0.955933	0.979406	0.476833	0.134136	0.999908	1	1	1	1	1	1	1	1	1	413.4	430.4	394.4	373.5	434.2	419.7	2.68	3.14	2.69
Q3URV1	Protein broad-minded OS=Mus musculus OX=10090 GN=Tbc1d32 PE=1 SV=2	[K].MQSGSCCTDNCSDSDSSFNQSYK.[F]	3xCarbamidomethyl [C6; C7; C11]; 1xTMTpro [K23]; 1xTMTpro [N-Term]	1.471e-09	0.000151108	1	1	1	2	Q3URV1 [143-165]	Q3URV1 3xCarbamidomethyl [C148; C149; C153]	0	3273.37	0.875	0.77	0.757	0.71	0.733	0.983	0.922	0.968	1.033	0.999971	0.860038	0.926984	0.347739	0.737025	0.99996	0.918569	0.997437	0.97563	1	1	1	1	1	1	1	1	1	473.9	414.8	365.1	359	336.4	347.6	21.52	7.95	8.01
P48678	Prelamin-A/C OS=Mus musculus OX=10090 GN=Lmna PE=1 SV=2	[R].MQQQLDEYQELLDIK.[L]	1xTMTpro [K15]; 1xTMTpro [N-Term]	1.31285e-08	0.000151108	1	1	1	3	P48678 [352-366]		0	2502.34	1.023	1.089	1.023	1.009	0.953	0.94	0.927	0.932	0.945	0.987213	0.986807	0.998403	1	0.988681	0.999887	0.990518	0.90934	0.984487	1	1	1	1	1	1	1	1	1	1566.5	1602.4	1705.9	1602.7	1580.7	1493.4	2.24	6.95	10.21
Q8VDD5	Myosin-9 OS=Mus musculus OX=10090 GN=Myh9 PE=1 SV=4	[K].MQQNIQELEEQLEEEESAR.[Q]	1xTMTpro [N-Term]	1.10539e-10	0.000151108	1	1	1	3	Q8VDD5 [941-959]		0	2637.26	0.998	1.018	1.013	0.925	0.964	0.994	0.908	0.952	1.042	0.87872	0.864786	0.739213	0.454674	0.997792	0.999796	0.0901946	0.49965	0.693191	1	1	1	1	1	1	1	1	1	893.7	891.4	910.1	904.8	826.7	861.4	6.14	1.67	3.92
E9QA15	Caldesmon 1 OS=Mus musculus OX=10090 GN=Cald1 PE=1 SV=1	[R].MQNDSAENETAEGEEKRESR.[S]	1xTMTpro [K16]; 1xTMTpro [N-Term]; 1xPhospho [S19(100)]	6.59811e-08	0.000151108	1	1	1	1	E9QA15 [137-156]	E9QA15 1xPhospho [S155(100)]	2	2998.37	1.282	1.416	1.474	1.185	1.087	1.041	0.837	0.737	0.917	0.101783	0.0163152	0.00374653	0.438919	0.616778	0.942719	0.344288	0.0538017	0.999425	1	0.751462	0.319495	1	1	1	1	1	1	214.1	274.6	303.2	315.7	253.8	232.8	16.69	8.78	3.13
E9QA15	Caldesmon 1 OS=Mus musculus OX=10090 GN=Cald1 PE=1 SV=1	[R].MQNDSAENETAEGEEKR.[E]	1xTMTpro [K16]; 1xTMTpro [N-Term]; 1xPhospho [S5(100)]	4.94447e-10	0.000151108	1	1	1	1	E9QA15 [137-153]	E9QA15 1xPhospho [S141(100)]	1	2626.19	1.296	1.395	1.615	1.296	1.254	1.157	0.929	0.777	0.968	0.254277	0.0421308	0.0294064	0.265212	0.294098	0.999921	0.846756	0.700138	1	1	1	0.910564	1	1	1	1	1	1	553.7	717.3	772.4	893.9	717.8	694.6	11.14	3.43	12.74
O09106	Histone deacetylase 1 OS=Mus musculus OX=10090 GN=Hdac1 PE=1 SV=1	[R].MLPHAPGVQMQAIPEDAIPEESGDEDEEDPDKR.[I]	1xTMTpro [K32]; 1xTMTpro [N-Term]; 1xPhospho [S22(100)]	1.90926e-08	0.000151108	1	1	1	8	O09106 [372-404]	O09106 1xPhospho [S393(100)]	1	4334.01	1.114	1.028	1.061	1.046	0.959	1.032	1.017	0.904	0.916	0.236772	0.844677	0.973642	0.694597	1	0.997586	0.999627	0.982093	0.729607	1	1	1	1	1	1	1	1	1	3201.3	3566.4	3291.8	3396	3349.3	3069.5	8.82	3.46	5.64
P70288	Histone deacetylase 2 OS=Mus musculus OX=10090 GN=Hdac2 PE=1 SV=1	[R].MLPHAPGVQMQAIPEDAVHEDSGDEDGEDPDKR.[I]	1xTMTpro [K32]; 1xTMTpro [N-Term]; 1xPhospho [S22(100)]	4.24478e-11	0.000151108	1	1	1	23	P70288 [373-405]	P70288 1xPhospho [S394(100)]	1	4273.97	0.983	1.117	0.997	1.014	1.113	0.893	0.907	1.116	1.097	0.637351	0.999967	0.835307	0.90534	1	0.745666	0.83312	0.850356	0.916516	1	1	1	1	1	1	1	1	1	6341.5	6234	7085.4	6324.1	6429.3	7055.4	17.29	4.92	3.32
Q9DCS3	Enoyl-[acyl-carrier-protein] reductase, mitochondrial OS=Mus musculus OX=10090 GN=Mecr PE=1 SV=2	[R].MLVDFEQLQPGDSVIQNASNSGVGQAVIQIASALR.[L]	1xTMTpro [N-Term]	2.89461e-11	0.000151108	1	1	1	8	Q9DCS3 [174-208]		0	3960.08	1.065	0.977	0.976	0.93	1.026	0.999	0.952	1.051	1.103	0.998178	0.999981	0.999943	0.97565	1	0.998995	0.991944	0.999721	0.985	1	1	1	1	1	1	1	1	1	1201.6	1279.4	1174	1173	1117.2	1232.6	6.11	5.1	10.85
Q05816	Fatty acid-binding protein 5 OS=Mus musculus OX=10090 GN=Fabp5 PE=1 SV=3	[K].MIVECVMNNATCTR.[V]	2xCarbamidomethyl [C5; C12]; 1xTMTpro [N-Term]	3.19861e-08	0.000151108	1	1	1	2	Q05816 [116-129]	Q05816 2xCarbamidomethyl [C120; C127]	0	2002.95	0.903	0.859	0.9	0.838	0.866	1.048	0.975	0.962	1.033	0.999789	0.999982	0.999998	0.997125	0.99411	1	0.99964	0.997906	1	1	1	1	1	1	1	1	1	1	2368.3	2139.2	2034.8	2132.1	1984	2050.4	20.24	10.92	14.98
Q8VDQ1	Prostaglandin reductase 2 OS=Mus musculus OX=10090 GN=Ptgr2 PE=1 SV=2	[K].MNEDTGTDYLAPWQLAQVADGGGIGVVEESK.[H]	1xTMTpro [K31]; 1xTMTpro [N-Term]	6.69028e-09	0.000151108	1	1	1	2	Q8VDQ1 [56-86]		0	3858.94	1.187	0.976	1.022	1.023	1.029	1.047	1.049	1.006	1.005	0.67927	0.991963	0.99998	0.998187	0.999088	0.975485	0.999985	0.994597	1	1	1	1	1	1	1	1	1	1	399.8	474.5	390.1	408.7	409.1	411.2	18.83	3.61	11.22
Q3V3W4	Zinc finger and BTB domain containing 2 OS=Mus musculus OX=10090 GN=Zbtb2 PE=1 SV=1	[R].MNQEPVPETSQLSQLTSNLAQVNR.[T]	1xTMTpro [N-Term]	6.91675e-09	0.000151108	1	1	1	1	Q3V3W4 [166-189]		0	2988.54	3.709	1.285	2.766	1.614	0.604	2.152	1.255	0.218	0.374	0.535424	0.999998	0.96408	0.840376	0.999982	0.979851	0.882625	0.925821	0.762849	1	1	1	1	1	1	1	1	1	768.4	2849.9	987.8	2125.4	1239.9	464.3	75.68	41.8	33.63
Q3UH06	Ras-responsive element-binding protein 1 OS=Mus musculus OX=10090 GN=Rreb1 PE=1 SV=2	[K].MLATTDTNKFSPFLQTAEDDTQEEVAGAPADQHGPADEEQGSPAEDR.[L]	1xTMTpro [K9]; 1xTMTpro [N-Term]; 1xPhospho [S11(99.9)]	4.04923e-10	0.000151108	1	1	1	1	Q3UH06 [1189-1235]	Q3UH06 1xPhospho [S1199(99.9)]	1	5705.6	0.989	1.021	1.124	1.154	1.144	1.101	1.13	1.017	0.991	0.998892	0.999972	0.999999	0.999975	0.999987	0.999767	0.999211	1	1	1	1	1	1	1	1	1	1	1	188.2	186.1	192.2	211.6	217.2	215.2	18.68	14.13	10.71
Q61026	Nuclear receptor coactivator 2 OS=Mus musculus OX=10090 GN=Ncoa2 PE=1 SV=3	[K].MNSPSQSSPGMNPGQASSVLSPR.[Q]	1xTMTpro [N-Term]; 1xPhospho [S21(100)]	2.95956e-09	0.000151108	1	1	2	3	Q61026 [467-489]	Q61026 1xPhospho [S487(100)]	0	2700.24	1.555	0.901	1.266	1.111	0.814	1.405	1.233	0.643	0.733	0.13233	0.999952	0.896074	0.653133	0.999999	0.952673	0.760145	0.926085	0.704687	1	1	1	1	1	1	1	1	1	783.3	1217.8	705.9	991.8	870.3	637.6	27.1	14.05	6.34
O08795	Glucosidase 2 subunit beta OS=Mus musculus OX=10090 GN=Prkcsh PE=1 SV=1	[K].MPPYDEETQAIIDAAQEAR.[S]	1xTMTpro [N-Term]	6.02089e-08	0.000151108	1	1	1	1	O08795 [349-367]		0	2452.2	1.047	0.948	0.996	1.001	1.04	1.051	1.056	1.045	1.04	0.999858	0.767654	0.990217	0.919444	0.998526	0.972775	0.99905	0.999948	0.990606	1	1	1	1	1	1	1	1	1	222.1	232.6	210.5	221.1	222.2	231.1	12.65	3.74	8.99
P58871	182 kDa tankyrase-1-binding protein OS=Mus musculus OX=10090 GN=Tnks1bp1 PE=1 SV=2	[R].MQAESQSPTNVDLEDKER.[E]	1xTMTpro [K16]; 1xTMTpro [N-Term]; 1xPhospho [S7(100)]	6.61646e-10	0.000151108	1	1	1	6	P58871 [1057-1074]	P58871 1xPhospho [S1063(100)]	1	2765.33	1.04	0.935	0.914	1.01	0.937	0.977	1.079	1.025	0.928	0.990057	0.285917	0.173593	1	0.273417	0.999206	0.301821	0.999507	0.28881	1	1	1	1	1	1	1	1	1	2645.8	2751.1	2475.1	2418.1	2671.7	2479.3	9.62	2.39	2.4
P58871	182 kDa tankyrase-1-binding protein OS=Mus musculus OX=10090 GN=Tnks1bp1 PE=1 SV=2	[R].MQAESQSPTNVDLEDKER.[E]	1xTMTpro [K16]; 1xTMTpro [N-Term]; 2xPhospho [S5(100); S7(100)]	1.6165e-08	0.000151108	1	1	1	2	P58871 [1057-1074]	P58871 2xPhospho [S1061(100); S1063(100)]	1	2845.3	1.071	0.843	0.697	0.9	0.812	0.826	1.067	1.165	0.902	0.999915	0.706169	0.573233	0.997108	0.835096	0.999878	0.913085	0.995895	0.97297	1	1	1	1	1	1	1	1	1	553.9	593.5	467.2	386	498.3	449.7	24.5	14.15	22.68
Q61879	Myosin-10 OS=Mus musculus OX=10090 GN=Myh10 PE=1 SV=2	[K].MQAHIQDLEEQLDEEEGAR.[Q]	1xTMTpro [N-Term]	4.12863e-09	0.000151108	1	1	1	2	Q61879 [948-966]		0	2545.22	1.28	1.068	1.013	1.003	1.129	0.948	0.939	1.115	1.126	0.428743	0.999816	0.998737	0.999283	0.997833	0.98635	0.999999	1	0.969878	1	1	1	1	1	1	1	1	1	260.8	333.8	278.6	264.1	261.5	294.5	18.32	1.82	10.93
E9QA15	Caldesmon 1 OS=Mus musculus OX=10090 GN=Cald1 PE=1 SV=1	[R].MQNDSAENETAEGEEK.[R]	1xTMTpro [K16]; 1xTMTpro [N-Term]	3.18976e-09	0.000151108	1	1	1	2	E9QA15 [137-152]		0	2390.13	0.813	1.208	1.103	1.104	0.993	0.913	0.914	0.9	0.899	0.448478	0.264805	0.977083	0.881142	0.9998	0.618066	0.817587	0.997006	0.958066	1	1	1	1	1	1	1	1	1	615.5	500.6	743.8	679.1	679.8	611.3	17.05	5.4	11.48
E9QA15	Caldesmon 1 OS=Mus musculus OX=10090 GN=Cald1 PE=1 SV=1	[R].MQNDSAENETAEGEEKR.[E]	1xTMTpro [K16]; 1xTMTpro [N-Term]	3.84135e-14	0.000151108	1	1	1	4	E9QA15 [137-153]		1	2546.23	1.146	1.236	1.363	1.166	1.147	1.102	0.944	0.842	0.983	0.205108	0.00975337	0.00346312	0.0834748	0.146935	0.98647	0.790453	0.280283	0.999076	1	0.591163	0.311234	1	1	1	1	1	1	1594	1826.6	1970.3	2171.9	1859.3	1828.4	10.24	1.52	6
A2AQH4	BCL-6 corepressor-like protein 1 OS=Mus musculus OX=10090 GN=Bcorl1 PE=2 SV=1	[K].MPGGTDQQTEGTSVTFSPLKSPPQLER.[E]	1xTMTpro [K20]; 1xTMTpro [N-Term]; 1xPhospho [S21(100)]	4.93076e-08	0.000151108	1	1	1	1	A2AQH4 [577-603]	A2AQH4 1xPhospho [S597(100)]	1	3576.79	1.176	0.932	1.121	1.124	1.233	1.202	1.206	1.101	1.097	0.712933	0.683621	0.914769	0.975881	0.662947	0.210442	0.306675	0.993713	0.962965	1	1	1	1	1	1	1	1	1	190.2	223.7	177.3	213.2	213.8	234.6	11.82	8.46	11.68
A2A432	Cullin-4B OS=Mus musculus OX=10090 GN=Cul4b PE=1 SV=1	[K].MAEESSSSSSSSSPTAATSQQQQQQQLK.[T]	1xTMTpro [K28]; 1xTMTpro [N-Term]	5.57093e-12	0.000151108	1	1	1	18	A2A432 [188-215]		0	3536.73	1.003	1.04	1.032	1.08	1.101	0.992	1.038	1.067	1.019	0.997591	0.980788	0.899361	0.476661	0.240461	0.999143	0.846158	0.758764	0.993935	1	1	1	1	1	1	1	1	1	4721.9	4736.1	4912	4873.2	5100.3	5197.4	5.05	6.48	5.14
O35343	Importin subunit alpha-3 OS=Mus musculus OX=10090 GN=Kpna4 PE=1 SV=1	[K].MAEDQAETIANLIEECGGLEK.[I]	1xCarbamidomethyl [C16]; 1xTMTpro [K21]; 1xTMTpro [N-Term]	4.52446e-12	0.000151108	1	1	1	1	O35343 [441-461]	O35343 1xCarbamidomethyl [C456]	0	2929.48	1.009	1.192	1.251	1.371	1.005	1.049	1.15	0.804	0.733	0.999679	0.998998	0.989665	0.897311	0.993353	0.999878	0.98148	0.860415	0.629916	1	1	1	1	1	1	1	1	1	330.8	333.9	394.3	413.7	453.6	332.5	34.5	14.25	4.44
Q9QYH6	Melanoma-associated antigen D1 OS=Mus musculus OX=10090 GN=Maged1 PE=1 SV=1	[K].MADVGTSAGISEADGAAAQTSADGSQTQNVESR.[T]	1xTMTpro [N-Term]	6.25939e-15	0.000151108	1	1	1	10	Q9QYH6 [204-236]		0	3486.62	0.971	0.98	0.973	0.979	0.998	0.993	0.998	1.026	1.02	0.997043	0.999659	0.998833	0.999936	0.998748	0.999999	0.999999	0.971552	0.990553	1	1	1	1	1	1	1	1	1	1905.5	1850.4	1867.8	1854.4	1864.7	1902.2	6.46	1.3	1.84
O55143	Sarcoplasmic/endoplasmic reticulum calcium ATPase 2 OS=Mus musculus OX=10090 GN=Atp2a2 PE=1 SV=2	[K].IVEFLQSFDEITAMTGDGVNDAPALK.[K]	1xTMTpro [K26]; 1xTMTpro [N-Term]	8.85383e-10	0.000151108	1	1	1	7	O55143 [686-711]		0	3389.78	0.992	1.009	0.985	0.955	0.972	0.976	0.946	0.987	1.018	0.999905	0.998071	0.999995	0.917098	0.97994	0.993559	0.73337	0.99151	0.999655	1	1	1	1	1	1	1	1	1	1251.4	1241.1	1263	1232.3	1195	1216.9	3.13	3.86	2.47
P47754	F-actin-capping protein subunit alpha-2 OS=Mus musculus OX=10090 GN=Capza2 PE=1 SV=3	[K].IVEAAENEYQTAISENYQTMSDTTFK.[A]	1xTMTpro [K26]; 1xTMTpro [N-Term]	9.94795e-10	0.000151108	1	1	1	1	P47754 [231-256]		0	3591.77	1.032	1.137	0.99	0.936	1.11	0.871	0.822	1.121	1.187	0.99965	0.983756	0.966607	0.999322	0.99651	0.999995	0.91374	0.999516	0.962468	1	1	1	1	1	1	1	1	1	204.1	210.6	232.2	202.1	190.9	226.6	11.68	3.19	17.56
Q8CB76	Zinc finger protein 449 OS=Mus musculus OX=10090 GN=Zfp449 PE=1 SV=1	[K].LVDPQNPTLGETPESPSLEEPLTPKPPK.[K]	2xTMTpro [K25; K28]; 1xTMTpro [N-Term]; 1xPhospho [S15(99.2)]	1.26986e-08	0.000151108	1	1	1	2	Q8CB76 [287-314]	Q8CB76 1xPhospho [S301(99.2)]	0	4003.15	1.216	0.737	0.804	0.792	0.934	1.091	1.075	1.162	1.18	0.603697	0.999176	0.999982	0.999995	0.99846	0.995107	0.996538	0.999872	0.999743	1	1	1	1	1	1	1	1	1	471.8	573.9	347.5	379.2	373.6	440.8	26.31	10.23	23.24
A6H5X4	PHD finger protein 11 OS=Mus musculus OX=10090 GN=Phf11 PE=2 SV=1	[R].LVDETASESDYEGIETLLFDCGLFK.[D]	1xCarbamidomethyl [C21]; 1xTMTpro [K25]; 1xTMTpro [N-Term]; 1xPhospho [T5(100)]	1.20133e-10	0.000151108	1	1	3	7	A6H5X4 [232-256]	A6H5X4 1xCarbamidomethyl [C252]; 1xPhospho [T236(100)]	0	3539.7	1.515	1.913	1.686	1.253	1.429	0.881	0.655	0.848	1.14	0.164385	0.00365703	0.0054212	0.477233	0.0466565	0.999856	0.079146	0.788587	0.637412	1	0.360043	0.381671	1	1	1	1	1	1	991	1501	1895.8	1670.9	1241.8	1416.2	13.92	17.9	17.15
O08756	3-hydroxyacyl-CoA dehydrogenase type-2 OS=Mus musculus OX=10090 GN=Hsd17b10 PE=1 SV=4	[R].LVAGEMGQNEPDQGGQR.[G]	1xTMTpro [N-Term]	3.23431e-10	0.000151108	1	1	1	21	O08756 [131-147]		0	2090.03	0.865	0.992	0.999	0.892	0.929	1.007	0.9	0.931	1.041	0.935686	0.999902	0.99945	0.972705	0.999935	0.993187	0.92142	0.999997	0.993487	1	1	1	1	1	1	1	1	1	8231.5	7118	8164.2	8219.4	7346.4	7650.9	3.61	10.6	7.51
Q9R0E2	Procollagen-lysine,2-oxoglutarate 5-dioxygenase 1 OS=Mus musculus OX=10090 GN=Plod1 PE=1 SV=1	[K].LVAEWEGQDSDSDQLFYTK.[I]	1xTMTpro [K19]; 1xTMTpro [N-Term]	1.94131e-08	0.000151108	1	1	1	2	Q9R0E2 [168-186]		0	2839.43	0.856	0.887	0.854	0.858	0.86	0.963	0.967	1.007	1.002	0.014533	0.0702555	0.00917649	0.0144447	0.019562	0.823726	0.927957	0.997061	0.999966	1	1	0.506329	1	1	1	1	1	1	1551.1	1327.2	1376.2	1324.8	1330.6	1333.5	7.3	3.12	2.04
Q80TJ7	Histone lysine demethylase PHF8 OS=Mus musculus OX=10090 GN=Phf8 PE=1 SV=2	[R].LVAEQVMGDEFDLDSDDELQIDER.[L]	1xTMTpro [N-Term]; 1xPhospho [S15(100)]	8.37596e-09	0.000151108	1	1	1	1	Q80TJ7 [601-624]	Q80TJ7 1xPhospho [S615(100)]	0	3165.41	1.082	0.998	0.988	1.018	1.042	0.991	1.02	1.055	1.024	0.447878	1	0.994415	0.975695	0.916051	0.995399	0.978626	0.996671	0.999791	1	1	1	1	1	1	1	1	1	240.2	260	239.7	237.4	244.5	250.4	4.76	3.95	9.92
Q8BH79	Anoctamin-10 OS=Mus musculus OX=10090 GN=Ano10 PE=1 SV=1	[K].LVAENLKEEYQEDGKEAT.[-]	2xTMTpro [K7; K15]; 1xTMTpro [N-Term]	5.54008e-08	0.000151108	1	1	1	3	Q8BH79 [642-659]		2	2978.61	1.501	1.083	1.283	1.149	1.102	1.184	1.061	0.859	0.958	0.273897	0.999997	0.921222	0.999128	1	0.951723	0.999872	0.907172	0.998472	1	1	1	1	1	1	1	1	1	1038.4	1558.3	1125	1332	1193.6	1144	42.24	6.51	12.36
P11276	Fibronectin OS=Mus musculus OX=10090 GN=Fn1 PE=1 SV=4	[R].ITYGETGGNSPVQEFTVPGSK.[S]	1xTMTpro [K21]; 1xTMTpro [N-Term]	1.39161e-08	0.000151108	1	1	1	1	P11276 [1570-1590]		0	2776.46	0.981	1.046	1.08	0.984	0.95	1.032	0.941	0.879	0.965	0.999918	0.252008	0.128653	1	0.999977	0.997222	0.233581	0.0985756	0.999997	1	1	1	1	1	1	1	1	1	249.6	244.9	261.1	269.5	245.7	237	5.31	6.33	5.7
P13707	Glycerol-3-phosphate dehydrogenase [NAD(+)], cytoplasmic OS=Mus musculus OX=10090 GN=Gpd1 PE=1 SV=3	[R].ITVVQEVDTVEICGALK.[N]	1xCarbamidomethyl [C13]; 1xTMTpro [K17]; 1xTMTpro [N-Term]	2.67827e-09	0.000151108	1	1	1	20	P13707 [188-204]	P13707 1xCarbamidomethyl [C200]	0	2482.41	1.081	0.95	0.98	0.943	1.044	1.031	0.992	1.065	1.107	0.909941	0.997306	0.99997	0.986997	0.998922	0.999765	0.999965	0.99316	0.913336	1	1	1	1	1	1	1	1	1	2958.3	3197.6	2811.2	2899.1	2789.5	3088.2	8.59	1.47	7.98
O35658	Complement component 1 Q subcomponent-binding protein, mitochondrial OS=Mus musculus OX=10090 GN=C1qbp PE=1 SV=1	[K].ITVTFNINNSIPPTFDGEEEPSQGQK.[A]	1xTMTpro [K26]; 1xTMTpro [N-Term]	3.50528e-11	0.000151108	1	1	1	28	O35658 [126-151]		0	3470.79	1.035	1.011	1.012	1.018	0.964	1.001	1.007	0.953	0.947	0.537889	0.950334	0.714696	0.88606	0.999826	0.991505	0.999927	0.571976	0.77202	1	1	1	1	1	1	1	1	1	9465.3	9799.1	9565.6	9574.9	9633.2	9122.6	10.11	1.16	3.07
Q3UMF0	Cordon-bleu protein-like 1 OS=Mus musculus OX=10090 GN=Cobll1 PE=1 SV=2	[R].ITVEKDPDSALGISDGETSPSSK.[G]	2xTMTpro [K5; K23]; 1xTMTpro [N-Term]; 1xPhospho [S14(100)]	1.30921e-09	0.000151108	1	1	2	5	Q3UMF0 [533-555]	Q3UMF0 1xPhospho [S546(100)]	1	3325.72	1.103	0.95	0.968	0.93	0.962	1.02	0.979	0.994	1.035	0.420432	0.947764	0.993456	0.836818	0.945363	0.999323	0.999454	0.99922	0.999532	1	1	1	1	1	1	1	1	1	2478.6	2734.5	2354.3	2400.4	2303.9	2385.1	6.92	5.89	6.14
Q8C180	Fibroblast growth factor receptor substrate 2 OS=Mus musculus OX=10090 GN=Frs2 PE=1 SV=3	[R].LTSTSTSDTQNINNSAQR.[R]	1xTMTpro [N-Term]	4.67761e-12	0.000151108	1	1	1	9	Q8C180 [325-342]		0	2242.12	0.925	1.066	1.097	0.914	1.062	1.029	0.857	0.968	1.163	0.999023	0.193553	0.132351	1	0.422459	0.999838	0.204556	0.958616	0.441552	1	1	1	1	1	1	1	1	1	2352.5	2175.8	2508.7	2580.7	2149.1	2498.6	11.47	1.91	4.03
Q8CCN5	BCAS3 microtubule associated cell migration factor OS=Mus musculus OX=10090 GN=Bcas3 PE=1 SV=2	[K].LTSQDSYNNFTNNNPGNPR.[L]	1xTMTpro [N-Term]	1.46693e-10	0.000151108	1	1	1	4	Q8CCN5 [498-516]		0	2457.17	1.272	1.091	1.141	1.063	1.088	1.046	0.974	0.953	1.023	0.745069	0.981687	1	0.989777	0.999175	0.972501	0.999999	0.99807	0.999842	1	1	1	1	1	1	1	1	1	859.8	1093.5	938.5	981.2	913.7	935.1	20.25	7.99	5.92
Q8R4H2	Rho guanine nucleotide exchange factor 12 OS=Mus musculus OX=10090 GN=Arhgef12 PE=1 SV=2	[R].ITSPVLVGEENNVVHNQK.[V]	1xTMTpro [K18]; 1xTMTpro [N-Term]; 1xPhospho [S3(99.2)]	3.02598e-10	0.000151108	1	1	1	2	Q8R4H2 [188-205]	Q8R4H2 1xPhospho [S190(99.2)]	0	2665.42	1.111	0.767	0.866	0.825	0.895	1.129	1.076	1.034	1.085	0.892665	0.00429437	0.148571	0.0236212	0.369556	0.332261	0.901839	0.985785	0.527975	1	0.377376	1	1	1	1	1	1	1	801.7	890.7	614.9	694.1	661.6	717.7	4.64	8.47	6.08
Q6ZWQ0	Nesprin-2 OS=Mus musculus OX=10090 GN=Syne2 PE=1 SV=2	[R].LTSHTPGLDDEKEASENETDIEDPR.[E]	1xTMTpro [K12]; 1xTMTpro [N-Term]; 1xPhospho [S15(100)]	1.81626e-08	0.000151108	1	1	2	5	Q6ZWQ0 [6334-6358]	Q6ZWQ0 1xPhospho [S6348(100)]	1	3486.64	0.912	0.919	0.857	1.045	0.92	0.933	1.137	1.073	0.88	0.918361	0.927502	0.312476	0.926956	0.975631	0.810044	0.453721	0.692414	0.576809	1	1	1	1	1	1	1	1	1	2823.2	2575.6	2593.8	2419.5	2949.9	2597.3	11.69	3.19	7.77
Q9D1L9	Ragulator complex protein LAMTOR5 OS=Mus musculus OX=10090 GN=Lamtor5 PE=1 SV=1	[R].LTSDPTDIPVVCLESDNGNIMIQK.[H]	1xCarbamidomethyl [C12]; 1xTMTpro [K24]; 1xTMTpro [N-Term]	3.27948e-08	0.000151108	1	1	1	3	Q9D1L9 [55-78]	Q9D1L9 1xCarbamidomethyl [C66]	0	3267.71	0.946	0.993	1.019	1.058	1.145	1.026	1.066	1.124	1.082	0.999983	0.977466	0.995692	0.918113	0.502498	0.999912	0.999766	0.776321	0.957479	1	1	1	1	1	1	1	1	1	1731.1	1638	1719.2	1764.2	1831.9	1982.4	13.41	7.44	7.04
Q61183	Poly(A) polymerase alpha OS=Mus musculus OX=10090 GN=Papola PE=1 SV=4	[K].LTALNDSSLDLSMDSDNSMSVPSPTSAMK.[T]	1xTMTpro [K29]; 1xTMTpro [N-Term]; 1xPhospho [S23(100)]	1.97389e-08	0.000151108	1	1	1	1	Q61183 [515-543]	Q61183 1xPhospho [S537(100)]	0	3702.74	1.104	1.106	1.297	1.2	1.302	1.173	1.085	1.004	1.085	0.312046	0.361292	0.00217984	0.0567813	0.00143636	0.0679094	0.823577	0.999769	0.292888	1	1	0.233473	1	0.268351	1	1	1	1	243	268.1	268.7	315.1	291.5	316.4	2.66	3.73	0.9
Q99NB9	Splicing factor 3B subunit 1 OS=Mus musculus OX=10090 GN=Sf3b1 PE=1 SV=1	[K].LTATPTPLGGMTGFHMQTEDR.[T]	1xTMTpro [N-Term]; 2xPhospho [T4(100); T6(100)]	5.98759e-10	0.000151108	1	1	1	1	Q99NB9 [431-451]	Q99NB9 2xPhospho [T434(100); T436(100)]	0	2725.21	1.106	1.096	1.041	1.073	1.191	0.95	0.979	1.144	1.11	0.998123	1	0.973911	0.999999	0.986421	0.974528	0.999998	0.999998	0.975441	1	1	1	1	1	1	1	1	1	277.3	306.6	303.9	288.7	297.6	330.3	14.07	2.07	11.29
Q3U0V2	Tumor necrosis factor receptor type 1-associated DEATH domain protein OS=Mus musculus OX=10090 GN=Tradd PE=1 SV=1	[K].LTCDCTGQGGAIQVASAGSK.[F]	2xCarbamidomethyl [C3; C5]; 1xTMTpro [K20]; 1xTMTpro [N-Term]	1.13964e-08	0.000151108	1	1	1	1	Q3U0V2 [162-181]	Q3U0V2 2xCarbamidomethyl [C164; C166]	0	2589.33	0.966	0.874	0.884	0.85	0.961	1.011	0.973	1.088	1.13	0.981064	0.0664858	0.192045	0.0208426	0.853575	0.982587	0.979706	0.739167	0.138858	1	1	1	1	1	1	1	1	1	343.9	332	300.5	303.8	292.4	330.5	1.62	5.82	5.37
P02469	Laminin subunit beta-1 OS=Mus musculus OX=10090 GN=Lamb1 PE=1 SV=3	[K].LTDTASQSNSTAGELGALQAEAESLDK.[T]	1xTMTpro [K27]; 1xTMTpro [N-Term]	3.19861e-08	0.000151108	1	1	1	7	P02469 [1271-1297]		0	3315.7	1.051	1.008	0.927	0.942	0.963	0.92	0.935	1.04	1.022	1	0.999883	0.877696	0.740376	0.697598	0.950226	0.85388	0.9989	0.999999	1	1	1	1	1	1	1	1	1	1764.5	1854.2	1777.8	1634.9	1662.8	1700	4.59	5.55	7.23
Q62448	Eukaryotic translation initiation factor 4 gamma 2 OS=Mus musculus OX=10090 GN=Eif4g2 PE=1 SV=2	[K].LTEAVVTDYLNSGNANDAVSGVR.[E]	1xTMTpro [N-Term]	1.75194e-12	0.000151108	1	1	1	2	Q62448 [546-568]		0	2669.37	0.976	0.946	0.932	0.89	1.003	0.986	0.941	1.076	1.127	0.999737	0.950848	0.99741	0.638491	0.998222	0.998007	0.977925	1	0.850625	1	1	1	1	1	1	1	1	1	729.7	711.9	690.2	680.3	649.7	732.1	3.97	4.29	2.83
P15105	Glutamine synthetase OS=Mus musculus OX=10090 GN=Glul PE=1 SV=6	[R].LTGFHETSNINDFSAGVANR.[G]	1xTMTpro [N-Term]	1.99592e-10	0.000151108	1	1	1	1	P15105 [300-319]		0	2454.23	0.869	1.089	0.943	0.926	1.371	0.866	0.85	1.454	1.48	0.969967	0.986697	0.992174	0.994167	0.837471	1	0.852107	0.986854	0.554428	1	1	1	1	1	1	1	1	1	460.5	400.1	501.6	434.2	426.4	631.2	18.26	6.87	8.31
Q60575	Kinesin-like protein KIF1B OS=Mus musculus OX=10090 GN=Kif1b PE=1 SV=2	[R].IVEGQGQSSEVISPPEEVNR.[M]	1xTMTpro [N-Term]	1.60311e-11	0.000151108	1	1	1	3	Q60575 [1063-1082]		0	2458.27	0.955	1.005	0.952	0.904	0.976	0.947	0.9	1.026	1.079	0.669627	0.994362	0.926621	0.3937	0.815328	0.99771	0.6789	0.99968	0.966765	1	1	1	1	1	1	1	1	1	682.2	651.3	685.5	649.2	617.1	665.9	6.69	7.18	1.49
P11152	Lipoprotein lipase OS=Mus musculus OX=10090 GN=Lpl PE=1 SV=3	[R].ITGLDPAGPNFEYAEAPSR.[L]	1xTMTpro [N-Term]	2.27389e-08	0.000151108	1	1	1	2	P11152 [179-197]		0	2309.17	1.046	1.073	1.112	1.106	1.254	1.036	1.03	1.127	1.134	0.999724	0.965353	0.909522	0.487482	0.0561843	0.999915	0.895209	0.269191	0.689939	1	1	1	1	1	1	1	1	1	641.2	670.7	688.2	713.2	708.9	804	6.27	3.92	3.18
P09411	Phosphoglycerate kinase 1 OS=Mus musculus OX=10090 GN=Pgk1 PE=1 SV=4	[K].ITLPVDFVTADKFDENAK.[T]	2xTMTpro [K12; K18]; 1xTMTpro [N-Term]	2.5691e-09	0.000151108	1	1	1	2	P09411 [280-297]		1	2935.66	1.076	0.877	0.902	0.969	0.886	1.028	1.105	0.982	0.914	0.748647	0.657045	0.948004	0.997905	0.793971	0.983367	0.870268	0.998171	0.950787	1	1	1	1	1	1	1	1	1	1067.1	1148.7	936.1	962.4	1034	945.2	10.4	2.53	5.28
Q9Z1Q9	Valine--tRNA ligase OS=Mus musculus OX=10090 GN=Vars1 PE=1 SV=1	[K].ITPAHDQNDYEVGQR.[H]	1xTMTpro [N-Term]	5.88875e-10	0.000151108	1	1	1	3	Q9Z1Q9 [591-605]		0	2047.02	0.814	0.93	0.837	0.797	1.087	0.901	0.858	1.299	1.364	0.994994	1	1	0.879098	0.965834	1	0.906524	0.96383	0.465866	1	1	1	1	1	1	1	1	1	804.9	655.4	748.2	673.8	641.7	875.3	18.32	11.15	10.35
Q61687	Transcriptional regulator ATRX OS=Mus musculus OX=10090 GN=Atrx PE=1 SV=3	[K].LTPVSLSNSPIKGVDCQEVSQEK.[N]	1xCarbamidomethyl [C16]; 2xTMTpro [K12; K23]; 1xTMTpro [N-Term]; 1xPhospho [S9(100)]	4.06047e-09	0.000151108	1	1	1	3	Q61687 [582-604]	Q61687 1xCarbamidomethyl [C597]; 1xPhospho [S590(100)]	1	3507.86	1.335	1.056	1.343	1.21	1.142	1.272	1.146	0.85	0.944	0.108079	0.993633	0.172636	0.531452	0.804098	0.366465	0.823342	0.758782	0.99556	1	1	1	1	1	1	1	1	1	797.4	1064.8	841.8	1071	965.1	910.8	10.86	9.01	11.42
F2Z3U3	Ras association (RalGDS/AF-6) and pleckstrin homology domains 1 OS=Mus musculus OX=10090 GN=Raph1 PE=1 SV=2	[R].LTQADISEQPAMTTVVPQVPTSPK.[S]	1xTMTpro [K24]; 1xTMTpro [N-Term]; 1xPhospho [S22(100)]	4.40065e-10	0.000151108	1	1	1	4	F2Z3U3 [1148-1171]	F2Z3U3 1xPhospho [S1169(100)]	0	3226.69	1.157	0.944	1.044	1.04	1.042	1.106	1.102	0.998	1.002	0.872931	0.353871	0.999959	0.999573	0.960998	0.445611	0.507457	0.987349	0.994999	1	1	1	1	1	1	1	1	1	765.2	885.4	722.4	798.7	795.9	797.4	13.55	9.98	3.99
Q6A4J8	Ubiquitin carboxyl-terminal hydrolase 7 OS=Mus musculus OX=10090 GN=Usp7 PE=1 SV=1	[R].ITQNPVINGNVTLSDGHSNAEEDMEDDTSWR.[S]	1xTMTpro [N-Term]; 1xPhospho [S18(100)]	6.12194e-08	0.000151108	1	1	1	1	Q6A4J8 [37-67]	Q6A4J8 1xPhospho [S54(100)]	0	3828.7
Q8BJS4	SUN domain-containing protein 2 OS=Mus musculus OX=10090 GN=Sun2 PE=1 SV=3	[R].LTRYSQDDNDGGSSSSGASSVAGSQGTVFK.[D]	1xTMTpro [K30]; 1xTMTpro [N-Term]; 1xPhospho [S5(100)]	2.87859e-10	0.000151108	1	1	1	1	Q8BJS4 [8-37]	Q8BJS4 1xPhospho [S12(100)]	1	3653.72	1.716	1.05	1.188	1.028	1.029	1.131	0.979	0.866	1.001	0.289175	0.956338	0.999914	0.734931	0.921577	0.988059	0.992159	0.971858	0.997803	1	1	1	1	1	1	1	1	1	258.2	443.2	271.1	306.7	265.5	265.7	46.95	15.11	9.02
Q3U7R1	Extended synaptotagmin-1 OS=Mus musculus OX=10090 GN=Esyt1 PE=1 SV=2	[R].LTHGDSPSEAPVGPLGQVK.[L]	1xTMTpro [K19]; 1xTMTpro [N-Term]; 1xPhospho [S6(100)]	1.30559e-10	0.000151108	1	1	1	5	Q3U7R1 [946-964]	Q3U7R1 1xPhospho [S951(100)]	0	2577.36	0.964	1.01	0.99	0.982	1.059	0.98	0.972	1.07	1.079	0.93715	0.979948	0.983722	0.997707	0.968014	1	0.866138	0.999997	0.831155	1	1	1	1	1	1	1	1	1	1798.6	1733.3	1816.5	1781	1765.8	1905.4	3.9	5.68	3.69
Q4U2R1	E3 ubiquitin-protein ligase HERC2 OS=Mus musculus OX=10090 GN=Herc2 PE=1 SV=3	[K].LVELPVSSQPSAEDSDTEDDSEAEQGER.[N]	1xTMTpro [N-Term]; 1xPhospho [S15(99)]	1.69457e-09	0.000151108	1	1	1	2	Q4U2R1 [1929-1956]	Q4U2R1 1xPhospho [S1943(99)]	0	3403.49	0.994	1.04	1.012	0.908	0.977	0.973	0.873	0.965	1.076	0.99687	0.880235	1	0.944508	0.999999	0.859639	0.415737	1	0.962569	1	1	1	1	1	1	1	1	1	251.2	249.6	261.3	254.3	228	245.3	8.12	6.5	4.51
Q4U2R1	E3 ubiquitin-protein ligase HERC2 OS=Mus musculus OX=10090 GN=Herc2 PE=1 SV=3	[K].LVELPVSSQPSAEDSDTEDDSEAEQGER.[N]	1xTMTpro [N-Term]; 2xPhospho [S15(100); T17(100)]	1.55062e-08	0.000151108	1	1	1	3	Q4U2R1 [1929-1956]	Q4U2R1 2xPhospho [S1943(100); T1945(100)]	0	3483.45	1.052	0.941	0.983	0.964	1.008	1.044	1.024	1.025	1.045	0.886061	0.947502	0.983722	0.997307	1	0.6577	0.997755	0.98894	0.995351	1	1	1	1	1	1	1	1	1	368.1	387.3	346.4	361.7	354.9	370.9	8.1	4.19	6.15
Q4U2R1	E3 ubiquitin-protein ligase HERC2 OS=Mus musculus OX=10090 GN=Herc2 PE=1 SV=3	[K].LVELPVSSQPSAEDSDTEDDSEAEQGER.[N]	1xTMTpro [N-Term]; 3xPhospho [S15(100); T17(100); S21(100)]	4.537e-08	0.000151108	1	1	1	2	Q4U2R1 [1929-1956]	Q4U2R1 3xPhospho [S1943(100); T1945(100); S1949(100)]	0	3563.42	0.42	0.466	0.599	0.518	0.496	1.287	1.112	0.827	0.957	0.352149	0.561392	0.944867	0.942182	0.984305	0.95954	0.961668	0.999891	0.999864	1	1	1	1	1	1	1	1	1	1819.9	763.5	847.4	1090.6	941.9	901.8	40.16	9.76	12.31
Q9JJA4	Ribosome biogenesis protein WDR12 OS=Mus musculus OX=10090 GN=Wdr12 PE=1 SV=1	[K].IWSTVPTDEEDEMEEATNRPR.[K]	1xTMTpro [N-Term]; 1xPhospho [T7(100)]	5.18323e-08	0.000151108	1	1	1	1	Q9JJA4 [215-235]	Q9JJA4 1xPhospho [T221(100)]	0	2889.29	1.042	1.174	1.009	1.032	1.026	0.86	0.879	1.017	0.995	0.990336	0.905492	0.989622	0.999979	0.933583	0.997913	0.951823	0.999348	0.969644	1	1	1	1	1	1	1	1	1	460.6	480.1	540.7	464.8	475.2	472.7	2.22	17.01	14.28
Q99MR8	Methylcrotonoyl-CoA carboxylase subunit alpha, mitochondrial OS=Mus musculus OX=10090 GN=Mccc1 PE=1 SV=2	[R].IYAEDPDNNFMPGAGPLVHLSTPSADMSTR.[I]	1xTMTpro [N-Term]	4.95822e-12	0.000151108	1	1	1	2	Q99MR8 [382-411]		0	3507.68	0.807	0.853	0.8	0.81	1.117	0.939	0.95	1.396	1.38	0.974989	0.991274	0.999957	0.878088	0.999602	0.998664	0.994489	0.995824	0.736513	1	1	1	1	1	1	1	1	1	1105.7	892	942.7	885	895.3	1235.6	21.15	6.36	13.88
P56873	Protein ZNRD2 OS=Mus musculus OX=10090 GN=Znrd2 PE=1 SV=1	[K].IYCVACQELDSDVDKDNPALNAQAALSQAR.[E]	2xCarbamidomethyl [C3; C6]; 1xTMTpro [K15]; 1xTMTpro [N-Term]	1.36484e-09	0.000151108	1	1	1	1	P56873 [68-97]	P56873 2xCarbamidomethyl [C70; C73]	1	3943.98	1.073	1.054	1.107	1.016	0.986	1.05	0.964	0.89	0.971	0.90629	0.998289	0.852445	0.999461	0.911218	0.971684	0.976008	0.329692	0.981126	1	1	1	1	1	1	1	1	1	324.5	348.2	342.1	359.3	329.7	320	14.03	7.56	3.67
Q02053	Ubiquitin-like modifier-activating enzyme 1 OS=Mus musculus OX=10090 GN=Uba1 PE=1 SV=1	[R].IYDDDFFQNLDGVANALDNIDAR.[M]	1xTMTpro [N-Term]	1.82131e-10	0.000151108	1	1	1	6	Q02053 [559-581]		0	2918.41	1.029	1.009	0.98	0.948	1.1	0.971	0.94	1.123	1.161	1	0.997171	0.974003	0.999999	0.934135	0.999676	0.993475	0.999958	0.906926	1	1	1	1	1	1	1	1	1	1869.2	1922.9	1885.2	1831.2	1771.6	2056.8	1.9	8.42	10.24
P20029	Endoplasmic reticulum chaperone BiP OS=Mus musculus OX=10090 GN=Hspa5 PE=1 SV=3	[K].LYGSGGPPPTGEEDTSEKDEL.[-]	1xTMTpro [K18]; 1xTMTpro [N-Term]	8.32963e-11	0.000151108	1	1	1	18	P20029 [635-655]		1	2786.39	1.027	0.966	0.963	0.958	0.925	0.997	0.992	0.961	0.966	0.927448	0.577571	0.545166	0.626561	0.0806595	1	0.999999	0.753015	0.674404	1	1	1	1	1	1	1	1	1	6533.8	6707.9	6309.9	6288.9	6257.8	6043.2	2.51	4.44	2.97
P20029	Endoplasmic reticulum chaperone BiP OS=Mus musculus OX=10090 GN=Hspa5 PE=1 SV=3	[K].LYGSGGPPPTGEEDTSEKDEL.[-]	1xTMTpro [K18]; 1xTMTpro [N-Term]; 1xPhospho [S16(100)]	6.12194e-08	0.000151108	1	1	1	7	P20029 [635-655]	P20029 1xPhospho [S650(100)]	1	2866.35	1.137	0.981	1.02	1.022	0.831	1.04	1.041	0.815	0.814	0.465415	0.999652	1	0.999997	0.698768	0.999903	0.998306	0.735459	0.634936	1	1	1	1	1	1	1	1	1	2144	2436.7	2103.2	2187	2190.2	1782.2	13.24	7.31	3.7
E9Q7E2	AT-rich interactive domain-containing protein 2 OS=Mus musculus OX=10090 GN=Arid2 PE=1 SV=1	[R].IVTISDPNNAGCSATMVAVPAGADPSTVAK.[V]	1xCarbamidomethyl [C12]; 1xTMTpro [K30]; 1xTMTpro [N-Term]	6.4533e-10	0.000151108	1	1	1	1	E9Q7E2 [1532-1561]	E9Q7E2 1xCarbamidomethyl [C1543]	0	3522.84	1.008	1.052	1.043	0.997	1.051	0.991	0.948	1.008	1.055	0.999505	0.505936	0.718748	0.999995	0.918299	0.998766	0.575025	0.997298	0.951591	1	1	1	1	1	1	1	1	1	214.3	215.9	225.4	223.4	213.6	225.2	1.93	4.26	7.08
P42208	Septin-2 OS=Mus musculus OX=10090 GN=Septin2 PE=1 SV=2	[K].IYHLPDAESDEDEDFKEQTR.[L]	1xTMTpro [K16]; 1xTMTpro [N-Term]; 1xPhospho [S9(100)]	1.45074e-08	0.000151108	1	1	1	78	P42208 [210-229]	P42208 1xPhospho [S218(100)]	1	3125.46	1.022	1.029	1.028	1.028	0.993	1	0.999	0.966	0.967	0.494895	0.877533	0.856331	0.91387	0.999905	1	0.999998	0.934575	0.968537	1	1	1	1	1	1	1	1	1	38631.2	39474.1	39742.6	39730.6	39694.5	38365.8	5.88	4.34	1.91
P83887	Tubulin gamma-1 chain OS=Mus musculus OX=10090 GN=Tubg1 PE=1 SV=1	[K].LYNPENIYLSEHGGGAGNNWASGFSQGEK.[I]	1xTMTpro [K29]; 1xTMTpro [N-Term]	2.53371e-08	0.000151108	1	1	1	1	P83887 [85-113]		0	3704.82	0.71	0.788	0.663	0.759	0.966	0.842	0.964	1.457	1.273	0.551708	0.916214	0.827411	0.660873	0.999784	0.999899	0.993261	0.9277	0.802242	1	1	1	1	1	1	1	1	1	392.6	278.9	309.2	260.5	298	379.4	12.85	13.79	7.91
P17156	Heat shock-related 70 kDa protein 2 OS=Mus musculus OX=10090 GN=Hspa2 PE=1 SV=2	[K].LYQGGPGGGGSSGGPTIEEVD.[-]	1xTMTpro [N-Term]	6.27672e-08	0.000151108	1	1	1	3	P17156 [613-633]		0	2238.08	1.07	0.997	1.037	1.056	1.016	1.04	1.059	0.98	0.962	0.232016	0.999803	0.998238	0.841261	0.994921	0.983153	0.710327	0.999998	0.982534	1	1	1	1	1	1	1	1	1	714.9	765.3	712.6	741.2	754.9	726	4.16	4.32	4.31
Q91V41	Ras-related protein Rab-14 OS=Mus musculus OX=10090 GN=Rab14 PE=1 SV=3	[K].IYQNIQDGSLDLNAAESGVQHKPSAPQGGR.[L]	1xTMTpro [K22]; 1xTMTpro [N-Term]	4.60042e-15	0.000151108	1	1	1	8	Q91V41 [172-201]		0	3758.97	0.848	0.917	0.81	0.831	1.123	0.883	0.906	1.386	1.352	0.931814	0.999998	0.999408	0.939532	0.991023	0.999907	0.962624	0.940386	0.686374	1	1	1	1	1	1	1	1	1	2958.7	2509	2714	2397.5	2458.4	3324	9.21	10.22	14.72
Q9ET22	Dipeptidyl peptidase 2 OS=Mus musculus OX=10090 GN=Dpp7 PE=1 SV=2	[R].LYQSCADPTGCGTGSDAR.[A]	2xCarbamidomethyl [C5; C11]; 1xTMTpro [N-Term]	3.25231e-11	0.000151108	1	1	1	4	Q9ET22 [338-355]	Q9ET22 2xCarbamidomethyl [C342; C348]	0	2220	1.019	1.034	1.016	0.998	1.149	0.983	0.965	1.131	1.151	0.999913	0.997609	0.983266	0.999249	0.761283	0.999888	0.999999	0.981426	0.91005	1	1	1	1	1	1	1	1	1	1347.3	1372.9	1392.6	1368.8	1344.6	1547.8	7.48	7.56	10.72
Q6PGC1	ATP-dependent RNA helicase DHX29 OS=Mus musculus OX=10090 GN=Dhx29 PE=1 SV=1	[K].IYSFNSANDSGGSANLDK.[S]	1xTMTpro [K18]; 1xTMTpro [N-Term]	4.22129e-10	0.000151108	1	1	1	1	Q6PGC1 [64-81]		0	2468.25	1.017	1.007	0.974	1.018	1.055	0.968	1.012	1.083	1.036	0.997417	0.999237	0.999976	0.999898	0.935554	0.994924	0.999996	0.879942	0.979804	1	1	1	1	1	1	1	1	1	384.5	391.1	387	374.6	391.5	405.6	5.87	7.09	9.41
P06537	Glucocorticoid receptor OS=Mus musculus OX=10090 GN=Nr3c1 PE=1 SV=2	[K].LYTTDQSTFDILQDLEFSAGSPGKETNESPWR.[S]	1xTMTpro [K24]; 1xTMTpro [N-Term]; 1xPhospho [S21(98)]	7.72851e-11	0.000151108	1	1	1	4	P06537 [201-232]	P06537 1xPhospho [S221(98)]	1	4321.08	1.08	1.059	1.054	1.037	1.048	0.996	0.979	0.994	1.011	0.434349	0.57411	0.457972	0.604391	0.931771	0.999928	1	0.924943	0.979878	1	1	1	1	1	1	1	1	1	575.6	621.5	609.5	606.8	596.7	603.3	5.81	5.28	5.08
Q69ZN7	Myoferlin OS=Mus musculus OX=10090 GN=Myof PE=1 SV=2	[R].IYIVQGLQLQPQDNNGLCDPYIK.[I]	1xCarbamidomethyl [C18]; 1xTMTpro [K23]; 1xTMTpro [N-Term]	4.10578e-08	0.000151108	1	1	1	2	Q69ZN7 [1544-1566]	Q69ZN7 1xCarbamidomethyl [C1561]	0	3297.78	1.614	0.866	0.928	0.794	0.902	1.071	0.917	0.972	1.136	0.297017	0.940195	0.999998	0.823931	0.901407	0.909936	0.999473	0.862164	0.999958	1	1	1	1	1	1	1	1	1	771.3	1244.4	668.2	715.5	612.5	695.8	35.6	18.7	22.48
O88878	AN1-type zinc finger protein 5 OS=Mus musculus OX=10090 GN=Zfand5 PE=1 SV=1	[R].MSPMGTASGSNSPTSDSASVQR.[A]	1xTMTpro [N-Term]; 1xPhospho [S2(100)]	2.33787e-13	0.000151108	1	1	1	3	O88878 [47-68]	O88878 1xPhospho [S48(100)]	0	2539.11	1.098	1.146	1.157	1.07	1.094	1.01	0.934	0.946	1.023	0.610719	0.104338	0.0706152	0.31044	0.536977	0.999862	0.974732	0.717011	0.996988	1	1	1	1	1	1	1	1	1	582.1	638.9	666.8	673.2	622.6	637	2.63	3.39	3.84
Q3UPL0	Protein transport protein Sec31A OS=Mus musculus OX=10090 GN=Sec31a PE=1 SV=2	[K].LVTFESVAVPLQQGAEQQR.[R]	1xTMTpro [N-Term]	1.98488e-09	0.000151108	1	1	1	1	Q3UPL0 [404-422]		0	2404.32	0.978	0.928	0.929	0.925	1.052	1.001	0.997	1.132	1.138	1	0.998533	0.999873	0.898701	0.954387	0.986971	0.98519	0.988802	0.46334	1	1	1	1	1	1	1	1	1	227.1	222	210.7	211	210	238.9	4.75	5.68	12.78
Q8K0L9	Zinc finger and BTB domain-containing protein 20 OS=Mus musculus OX=10090 GN=Zbtb20 PE=1 SV=1	[R].IVSQNVGDVFPGIQDSGQDTPR.[G]	1xTMTpro [N-Term]; 1xPhospho [S/T]	1.52502e-08	0.000151108	1	1	1	1	Q8K0L9 [192-213]		0	2713.32	0.998	1.07	1.051	1.088	1.175	0.982	1.017	1.118	1.08	0.999477	0.66345	0.995243	0.144721	0.0173918	0.904654	0.831745	0.0404123	0.790882	1	1	1	1	0.950819	1	1	1	1	210.8	210.3	225.5	221.6	229.5	247.8	5.67	1.81	2.91
C0HKD9	Microfibrillar-associated protein 1B OS=Mus musculus OX=10090 GN=Mfap1b PE=1 SV=1	[K].IVEPEVVGESDSEVEGDAWR.[L]	1xTMTpro [N-Term]; 1xPhospho [S12(100)]	4.99963e-09	0.000151108	1	1	2	10	C0HKD9 [107-126]	C0HKD9 1xPhospho [S118(100)]	0	2586.19	0.959	0.975	0.983	0.924	1.053	1.008	0.947	1.071	1.14	0.967234	0.999963	0.998321	0.993221	1	0.999913	0.999029	0.998855	0.994825	1	1	1	1	1	1	1	1	1	3114.2	2987.4	3037.8	3061.7	2876.8	3280.3	15.15	8.38	11.55
Q8BHJ9	Pre-mRNA-splicing factor SLU7 OS=Mus musculus OX=10090 GN=Slu7 PE=1 SV=1	[K].LVEQANSPKHQWGEEEPNSQMEK.[D]	2xTMTpro [K9; K23]; 1xTMTpro [N-Term]; 1xPhospho [S7(100)]	1.37625e-09	0.000151108	1	1	1	1	Q8BHJ9 [209-231]	Q8BHJ9 1xPhospho [S215(100)]	1	3687.83	1.462	1.288	1.267	1.315	1.165	0.984	1.021	0.919	0.886	0.169897	0.857524	0.396992	0.415641	0.791353	0.948887	0.957248	0.975695	0.980676	1	1	1	1	1	1	1	1	1	295.2	431.5	380.2	374.1	388.1	343.8	42.76	5.46	27.96
Q03350	Thrombospondin-2 OS=Mus musculus OX=10090 GN=Thbs2 PE=1 SV=2	[R].LVFNPDQEDSDGDGR.[G]	1xTMTpro [N-Term]	1.87255e-09	0.000151108	1	1	1	6	Q03350 [914-928]		0	1967.93	1.093	1.022	1.032	0.95	1.025	1.01	0.93	0.994	1.08	0.995922	0.74543	0.998468	0.248464	0.956668	0.917979	0.915542	0.997518	0.659485	1	1	1	1	1	1	1	1	1	2045	2235.1	2089	2109.6	1941.8	2096.9	11.55	1.83	6.28
Q8CEE7	Retinol dehydrogenase 13 OS=Mus musculus OX=10090 GN=Rdh13 PE=1 SV=1	[R].LVGLAMAHGSPGR.[G]	1xTMTpro [N-Term]; 1xPhospho [S10(100)]	3.86269e-09	0.000151108	1	1	1	1	Q8CEE7 [316-328]	Q8CEE7 1xPhospho [S325(100)]	0	1649.85	0.925	1.034	0.956	1.013	1.241	0.924	0.98	1.299	1.225	0.969778	0.988198	0.993007	0.99992	0.934478	0.850181	0.998401	0.693119	0.977893	1	1	1	1	1	1	1	1	1	115.4	106.8	119.3	110.3	117	143.3	3.92	4.88	15.61
Q8BKC5	Importin-5 OS=Mus musculus OX=10090 GN=Ipo5 PE=1 SV=3	[K].LVLEQVVTSIASVADTAEEK.[F]	1xTMTpro [K20]; 1xTMTpro [N-Term]	1.45074e-08	0.000151108	1	1	1	1	Q8BKC5 [507-526]		0	2710.54	0.91	0.953	0.946	0.966	0.977	0.993	1.014	1.033	1.011	0.916064	0.999975	0.999955	1	0.99996	1	0.999942	0.998741	0.999984	1	1	1	1	1	1	1	1	1	94.9	86.4	90.4	89.7	91.7	92.8	7.9	3.6	6.2
Q80TY5	Intermembrane lipid transfer protein VPS13B OS=Mus musculus OX=10090 GN=Vps13b PE=1 SV=3	[R].IVLNNNQNTTDDQSSASESGSQSTCEPLVTPTALAACTR.[V]	2xCarbamidomethyl [C25; C37]; 1xTMTpro [N-Term]	1.87255e-09	0.000151108	1	1	1	1	Q80TY5 [2401-2439]	Q80TY5 2xCarbamidomethyl [C2425; C2437]	0	4442.1	0.902	0.933	0.905	1.006	1.234	0.97	1.078	1.364	1.227	0.918625	0.995327	0.9857	0.999998	0.351791	0.99999	0.98955	0.139761	0.397386	1	1	1	1	1	1	1	1	1	153.9	138.9	143.5	139.2	154.8	189.9	1.23	5.62	2.32
P04117	Fatty acid-binding protein, adipocyte OS=Mus musculus OX=10090 GN=Fabp4 PE=1 SV=3	[K].LVSSENFDDYMK.[E]	1xTMTpro [K12]; 1xTMTpro [N-Term]	1.0143e-08	0.000151108	1	1	1	4	P04117 [11-22]		0	2056.06	0.934	0.866	0.881	0.978	0.951	1.017	1.129	1.08	0.973	0.685794	0.0405145	0.546579	0.967999	0.817877	0.518216	0.142549	0.99549	0.996901	1	1	1	1	1	1	1	1	1	2628.3	2455.5	2276	2315	2569.5	2499.9	6.51	2.69	5.88
A1L3P4	Sodium/hydrogen exchanger 6 OS=Mus musculus OX=10090 GN=Slc9a6 PE=1 SV=1	[R].LVLPMDDSEPALNSLDDTRHSPA.[-]	1xTMTpro [N-Term]; 1xPhospho [S21(100)]	2.61948e-08	0.000151108	1	1	2	3	A1L3P4 [680-702]	A1L3P4 1xPhospho [S700(100)]	1	2877.37	0.986	0.912	0.937	0.955	0.921	1.027	1.047	0.983	0.965	1	0.0673867	0.402598	0.292645	0.259458	0.831528	0.925133	0.999328	0.999999	1	1	1	1	1	1	1	1	1	1426.8	1406.9	1301.3	1336.6	1362.4	1314.3	3.6	4.69	4.25
Q8BZH4	Pogo transposable element with ZNF domain OS=Mus musculus OX=10090 GN=Pogz PE=1 SV=2	[K].LVNTLNTVPSLGQSPGPVVVSNNSSAQR.[T]	1xTMTpro [N-Term]; 1xPhospho [S14(100)]	1.96843e-09	0.000151108	1	1	1	2	Q8BZH4 [320-347]	Q8BZH4 1xPhospho [S333(100)]	0	3219.67	0.963	1.014	1.051	0.923	1.004	1.037	0.911	0.955	1.088	0.999205	0.999063	0.788109	0.94341	0.992501	0.931033	0.81092	0.973757	0.70735	1	1	1	1	1	1	1	1	1	344.1	331.3	348.7	361.7	317.6	345.5	7.14	3.06	2.87
P63038	60 kDa heat shock protein, mitochondrial OS=Mus musculus OX=10090 GN=Hspd1 PE=1 SV=1	[K].LVQDVANNTNEEAGDGTTTATVLAR.[S]	1xTMTpro [N-Term]	1.97939e-13	0.000151108	1	1	1	320	P63038 [97-121]		0	2864.46	0.959	0.944	0.889	0.844	0.956	0.942	0.894	1.075	1.132	0.989812	0.998355	0.999075	0.590861	0.989098	1	0.809363	0.999841	0.895189	1	1	1	1	1	1	1	1	1	104383	100106	98488.8	92770.1	88074	99738.4	5.21	5.87	10.8
Q7M6Y3	Phosphatidylinositol-binding clathrin assembly protein OS=Mus musculus OX=10090 GN=Picalm PE=1 SV=1	[K].LVSDDLDSSLANLVGNLGIGNGTTK.[N]	1xTMTpro [K25]; 1xTMTpro [N-Term]	1.47509e-08	0.000151108	1	1	1	1	Q7M6Y3 [535-559]		0	3081.69	1.153	0.997	1.127	1.052	1.015	1.13	1.054	0.9	0.965	0.0198839	0.999927	0.253339	0.968007	1	0.186109	0.916492	0.254343	0.968488	1	1	1	1	1	1	1	1	1	309.7	357.2	308.9	349.2	325.7	314.3	8.11	3.92	3.23
Q8CGK3	Lon protease homolog, mitochondrial OS=Mus musculus OX=10090 GN=Lonp1 PE=1 SV=2	[K].IVSGEAQTVQVTPENLQDFVGKPVFTVER.[M]	1xTMTpro [K22]; 1xTMTpro [N-Term]	2.30566e-12	0.000151108	1	1	1	2	Q8CGK3 [716-744]		0	3796.08	1.032	0.957	0.937	0.905	0.94	0.979	0.946	1.003	1.038	0.991708	1	0.999967	0.997446	0.971484	0.999996	0.995187	0.932117	0.999506	1	1	1	1	1	1	1	1	1	658.4	679.5	630.1	617	595.8	618.7	4.36	6.89	11.34
P16858	Glyceraldehyde-3-phosphate dehydrogenase OS=Mus musculus OX=10090 GN=Gapdh PE=1 SV=2	[K].IVSNASCTTNCLAPLAK.[V]	2xCarbamidomethyl [C7; C11]; 1xTMTpro [K17]; 1xTMTpro [N-Term]	1.11773e-09	0.000151108	1	2	1	6	P16858 [144-160]	P16858 2xCarbamidomethyl [C150; C154]	0	2428.32	1.478	0.895	0.641	0.979	1.125	0.716	1.094	1.756	1.15	0.961146	0.999677	0.949445	0.999914	0.98194	0.99094	0.995151	0.653343	0.996932	1	1	1	1	1	1	1	1	1	1707.8	2524.4	1527.9	1094.6	1671.4	1922.2	29.77	48.17	22.89
Q80X90	Filamin-B OS=Mus musculus OX=10090 GN=Flnb PE=1 SV=3	[R].LVSPGSANETSSILVESVTR.[S]	1xTMTpro [N-Term]; 1xPhospho [S3(100)]	7.15088e-09	0.000151108	1	1	1	2	Q80X90 [2476-2495]	Q80X90 1xPhospho [S2478(100)]	0	2430.24	0.91	1.026	0.977	0.892	1.014	0.952	0.869	1.038	1.137	0.872395	0.999936	0.999991	0.353732	0.999949	0.999219	0.45508	0.999321	0.449953	1	1	1	1	1	1	1	1	1	662.8	603.1	680.2	647.3	591	671.9	3.3	7.52	7.64
Q922Q8	Leucine-rich repeat-containing protein 59 OS=Mus musculus OX=10090 GN=Lrrc59 PE=1 SV=1	[R].LVNLQHLDLLNNR.[L]	1xTMTpro [N-Term]	1.63001e-08	0.000151108	1	1	1	20	Q922Q8 [84-96]		0	1866.09	1.189	1.245	1.117	0.967	1.08	0.897	0.776	0.966	1.117	0.911242	0.66434	0.675067	0.998122	0.965603	1	0.435479	0.976896	0.833036	1	1	1	1	1	1	1	1	1	2134.4	2538.1	2657.8	2384.8	2063	2304.2	11.07	8.23	16.64
Q5SF07	Insulin-like growth factor 2 mRNA-binding protein 2 OS=Mus musculus OX=10090 GN=Igf2bp2 PE=1 SV=1	[K].ISYIPDEEVSSPSPPHR.[A]	1xTMTpro [N-Term]; 1xPhospho [S13(100)]	4.80917e-08	0.000151108	1	1	4	31	Q5SF07 [152-168]	Q5SF07 1xPhospho [S164(100)]	0	2294.1	0.981	0.905	0.867	0.894	1.026	0.958	0.988	1.184	1.148	0.973152	0.909766	0.78463	0.672687	0.997955	0.99963	0.995294	0.945881	0.880359	1	1	1	1	1	1	1	1	1	6657.2	6533.7	6023.7	5771	5951.1	6831.8	6.16	5.3	7.05
Q60929	Myocyte-specific enhancer factor 2A OS=Mus musculus OX=10090 GN=Mef2a PE=1 SV=2	[R].MTPSGFQQQQQQPQQQPPPQPPQPQPR.[Q]	1xTMTpro [N-Term]	1.42284e-09	0.000151108	1	1	1	9	Q60929 [412-438]		0	3412.71	0.917	0.979	0.891	0.91	1.149	0.909	0.929	1.29	1.262	0.999108	0.998937	0.997688	0.999731	0.941451	1	0.985648	0.996631	0.844654	1	1	1	1	1	1	1	1	1	1569.4	1438.5	1537.2	1397.6	1428.8	1803	8.23	8.49	13.31
A2AN08	E3 ubiquitin-protein ligase UBR4 OS=Mus musculus OX=10090 GN=Ubr4 PE=1 SV=1	[R].MTTSPPKDSDQLEVIQENR.[Q]	1xTMTpro [K7]; 1xTMTpro [N-Term]	8.01231e-10	0.000151108	1	1	1	2	A2AN08 [1470-1488]		1	2796.47	1.499	1.271	1.33	1.261	1.202	1.046	0.992	0.904	0.953	0.21097	0.953095	0.580775	0.892007	0.924431	0.959347	0.999933	0.977783	0.999998	1	1	1	1	1	1	1	1	1	496.9	745.1	631.6	660.8	626.4	597.1	33.28	0.97	18.39
Q9CXZ1	NADH dehydrogenase [ubiquinone] iron-sulfur protein 4, mitochondrial OS=Mus musculus OX=10090 GN=Ndufs4 PE=1 SV=3	[R].NNMQSGVNNTKK.[W]	2xTMTpro [K11; K12]; 1xTMTpro [N-Term]	1.75679e-08	0.000151108	1	1	1	2	Q9CXZ1 [85-96]		1	2247.27	2.246	1.11	1.505	1.412	1.229	1.356	1.271	0.817	0.871	0.201356	0.99888	0.911248	0.990319	0.999704	0.747628	0.92491	0.97633	0.999549	1	1	1	1	1	1	1	1	1	801	1799.1	889.4	1205.8	1130.7	984.6	72.49	15.38	27.93
Q64253	Lymphocyte antigen 6E OS=Mus musculus OX=10090 GN=Ly6e PE=1 SV=3	[K].NNINCLWPVSCQEK.[D]	2xCarbamidomethyl [C5; C11]; 1xTMTpro [K14]; 1xTMTpro [N-Term]	3.68475e-08	0.000151108	1	1	1	2	Q64253 [37-50]	Q64253 2xCarbamidomethyl [C41; C47]	0	2370.22	1.364	3.13	2.864	1.935	1.914	0.915	0.618	0.668	0.989	0.984689	0.0299169	0.0573134	0.464785	0.24939	0.998569	0.500711	0.930014	0.996083	1	1	1	1	1	1	1	1	1	697.5	951.3	2183	1997.6	1349.6	1334.7	24.43	23.7	23.31
P51660	Peroxisomal multifunctional enzyme type 2 OS=Mus musculus OX=10090 GN=Hsd17b4 PE=1 SV=3	[K].NNIHCNTIAPNAGSR.[M]	1xCarbamidomethyl [C5]; 1xTMTpro [N-Term]	2.21782e-08	0.000151108	1	1	1	2	P51660 [185-199]	P51660 1xCarbamidomethyl [C189]	0	1942.98	0.888	0.892	0.917	0.933	1.037	1.027	1.046	1.132	1.111	0.688289	0.810155	0.999971	0.995421	0.997497	0.885881	0.971946	0.988242	0.930898	1	1	1	1	1	1	1	1	1	386.1	342.9	344.6	353.9	360.3	400.4	9.57	2.14	3.19
P50136	2-oxoisovalerate dehydrogenase subunit alpha, mitochondrial OS=Mus musculus OX=10090 GN=Bckdha PE=1 SV=1	[R].NNGYAISTPTSEQYR.[G]	1xTMTpro [N-Term]	2.33138e-08	0.000151108	1	1	1	4	P50136 [263-277]		0	2004.99	0.95	0.997	1.078	0.978	1.008	1.081	0.981	0.935	1.031	0.962604	0.995365	0.996283	0.996295	0.980837	1	1	0.999931	0.999931	1	1	1	1	1	1	1	1	1	1530	1453.5	1525.1	1649.4	1496.7	1542.8	4.88	5.15	10.78
Q9WTV7	E3 ubiquitin-protein ligase RLIM OS=Mus musculus OX=10090 GN=Rlim PE=1 SV=2	[R].NNGSQTSENESEPSTR.[R]	1xTMTpro [N-Term]	3.634e-10	0.000151108	1	1	1	2	Q9WTV7 [145-160]		0	2040.94	0.952	0.864	0.81	0.797	0.811	0.938	0.923	1.001	1.017	0.94703	0.802212	0.846711	0.569933	0.698971	0.999999	0.997878	0.999646	0.999895	1	1	1	1	1	1	1	1	1	285.1	271.5	246.3	231	227.3	231.1	59.6	11.3	9.12
Q99LP6	GrpE protein homolog 1, mitochondrial OS=Mus musculus OX=10090 GN=Grpel1 PE=1 SV=1	[K].NNGQNLDEDLGHCEPK.[T]	1xCarbamidomethyl [C13]; 1xTMTpro [K16]; 1xTMTpro [N-Term]	8.90314e-14	0.000151108	1	1	1	11	Q99LP6 [35-50]	Q99LP6 1xCarbamidomethyl [C47]	0	2448.21	0.776	0.87	0.971	0.942	0.809	1.117	1.083	0.833	0.859	0.968496	0.999096	0.986654	1	0.974933	0.999723	0.999712	0.999998	0.984254	1	1	1	1	1	1	1	1	1	4146.3	3215.7	3606.2	4026.4	3903.9	3352.6	23.06	12.09	28.07
Q6ZPJ3	(E3-independent) E2 ubiquitin-conjugating enzyme UBE2O OS=Mus musculus OX=10090 GN=Ube2o PE=1 SV=3	[K].NMTVEQLLTGSPTSPTVEPEKPTR.[E]	1xTMTpro [K21]; 1xTMTpro [N-Term]; 1xPhospho [S14(100)]	1.79125e-10	0.000151108	1	1	1	1	Q6ZPJ3 [823-846]	Q6ZPJ3 1xPhospho [S836(100)]	0	3300.7	1.237	0.961	1.103	1.064	1.056	1.148	1.108	0.958	0.992	0.652021	0.991938	1	0.999289	0.999984	0.988384	0.940666	0.999941	0.995711	1	1	1	1	1	1	1	1	1	274.4	339.6	263.6	302.6	292.1	289.7	16.53	10.23	10.62
Q8R2M2	Deoxynucleotidyltransferase terminal-interacting protein 2 OS=Mus musculus OX=10090 GN=Dnttip2 PE=1 SV=1	[R].NMPNVSDSETYNSDFDDSSPR.[N]	1xTMTpro [N-Term]; 1xPhospho [S13(100)]	1.0143e-08	0.000151108	1	1	2	4	Q8R2M2 [243-263]	Q8R2M2 1xPhospho [S255(100)]	0	2761.13	1.03	0.935	1.011	1.027	0.955	1.081	1.098	0.944	0.93	0.999858	0.545014	0.999998	1	0.99384	0.605111	0.556222	0.997812	0.994831	1	1	1	1	1	1	1	1	1	1597.1	1645.3	1493.8	1614.9	1640.1	1525.2	6.54	7.8	5.87
O88569	Heterogeneous nuclear ribonucleoproteins A2/B1 OS=Mus musculus OX=10090 GN=Hnrnpa2b1 PE=1 SV=2	[R].NMGGPYGGGNYGPGGSGGSGGYGGR.[S]	1xTMTpro [N-Term]	1.57229e-15	0.000151108	1	1	1	7	O88569 [326-350]		0	2494.11	1.145	1.087	1.166	1.119	1.143	1.072	1.029	0.98	1.022	0.756302	0.993108	0.931091	0.745881	0.582255	0.998539	0.957335	0.97494	0.999646	1	1	1	1	1	1	1	1	1	2089.2	2392.1	2271.3	2435.5	2337.3	2387.6	10.78	2.56	1.56
O09044	Synaptosomal-associated protein 23 OS=Mus musculus OX=10090 GN=Snap23 PE=1 SV=1	[K].NMALDMGNEIDAQNQQIQK.[I]	1xTMTpro [K19]; 1xTMTpro [N-Term]	5.41849e-10	0.000151108	1	1	1	5	O09044 [167-185]		0	2769.42	1.035	0.997	1.053	0.978	0.987	1.057	0.981	0.937	1.01	0.917854	0.999326	0.87302	0.93829	0.858324	0.710813	0.991077	0.291791	0.999885	1	1	1	1	1	1	1	1	1	1836.7	1901.8	1830.4	1934.3	1795.6	1812.7	3.33	1.97	1.82
P40142	Transketolase OS=Mus musculus OX=10090 GN=Tkt PE=1 SV=1	[K].NMAEQIIQEIYSQVQSK.[K]	1xTMTpro [K17]; 1xTMTpro [N-Term]	2.23016e-09	0.000151108	1	1	1	6	P40142 [265-281]		0	2617.42	1.127	1	1.024	1.035	1.026	1.024	1.034	1.002	0.992	0.0465364	0.979842	0.642374	0.628902	0.614318	0.948998	0.943265	1	1	1	1	1	1	1	1	1	1	1	1356.7	1528.9	1357	1389	1403.5	1392.3	8.92	4.26	3.65
B2RX14	Terminal uridylyltransferase 4 OS=Mus musculus OX=10090 GN=Tut4 PE=1 SV=2	[R].NLVNAQQVAGSAQQQSDQSIR.[T]	1xTMTpro [N-Term]	5.21209e-12	0.000151108	1	1	1	1	B2RX14 [1394-1414]		0	2546.32	1.12	1.035	1.039	1.057	0.995	1.004	1.022	0.958	0.941	0.666211	0.999928	0.984429	0.999195	0.999939	0.949575	0.992438	0.951195	0.992864	1	1	1	1	1	1	1	1	1	136.2	152.5	140.9	141.4	143.9	135.4	8.07	6.72	12.15
Q91XL3	UDP-glucuronic acid decarboxylase 1 OS=Mus musculus OX=10090 GN=Uxs1 PE=1 SV=1	[K].NLVGSGSEIQFLSEAQDDPQK.[R]	1xTMTpro [K21]; 1xTMTpro [N-Term]	4.29214e-10	0.000151108	1	1	1	1	Q91XL3 [340-360]		0	2870.5	0.898	1.079	1.103	1.135	1.071	1.023	1.052	0.971	0.944	0.63974	0.107937	0.0683508	0.0110524	0.172524	0.999701	0.746871	0.990678	0.578059	1	1	1	0.982174	1	1	1	1	1	347.3	311.9	374.7	383.1	394	372	7.6	4.88	1.02
P13707	Glycerol-3-phosphate dehydrogenase [NAD(+)], cytoplasmic OS=Mus musculus OX=10090 GN=Gpd1 PE=1 SV=3	[K].NIVAVGAGFCDGLGFGDNTK.[A]	1xCarbamidomethyl [C10]; 1xTMTpro [K20]; 1xTMTpro [N-Term]	1.7568e-11	0.000151108	1	1	1	42	P13707 [205-224]	P13707 1xCarbamidomethyl [C214]	0	2620.37	1.126	0.849	0.962	1.027	0.941	1.134	1.21	0.977	0.916	0.122356	0.5075	0.999985	0.964383	0.999669	0.593191	0.177356	0.999992	0.882709	1	1	1	1	1	1	1	1	1	14032	15797.6	11909.7	13503.1	14412	13198.1	10.94	4.71	4.48
P43883	Perilipin-2 OS=Mus musculus OX=10090 GN=Plin2 PE=1 SV=2	[R].NLTQQLQTTCQTVLVNAQGLPQNIQDQAK.[H]	1xCarbamidomethyl [C10]; 1xTMTpro [K29]; 1xTMTpro [N-Term]	7.94591e-10	0.000151108	1	1	1	4	P43883 [314-342]	P43883 1xCarbamidomethyl [C323]	0	3861.08	1.227	1.147	1.087	1.048	1.001	0.948	0.914	0.921	0.955	0.0720413	0.755517	0.814526	0.998454	0.999989	0.999996	0.924046	0.740848	0.99336	1	1	1	1	1	1	1	1	1	1327.6	1628.6	1522.6	1443.5	1391.8	1329.6	5.2	8.25	10.16
P28658	Ataxin-10 OS=Mus musculus OX=10090 GN=Atxn10 PE=1 SV=2	[R].NLTEDNSQNQDVIAK.[M]	1xTMTpro [K15]; 1xTMTpro [N-Term]	1.64821e-10	0.000151108	1	1	1	9	P28658 [424-438]		0	2297.22	1.107	1.05	0.979	1.012	0.96	0.932	0.964	0.98	0.948	0.968644	0.999958	0.656462	0.98827	0.794319	0.760489	0.997856	0.999815	0.982957	1	1	1	1	1	1	1	1	1	2503	2770.5	2629.3	2451.1	2533.7	2402.9	7.79	6.63	6.06
Q7TQ95	Endoplasmic reticulum junction formation protein lunapark OS=Mus musculus OX=10090 GN=Lnpk PE=1 SV=1	[R].NLSPAPASSSQGPPPQGPVSPGPAK.[D]	1xTMTpro [K25]; 1xTMTpro [N-Term]; 1xPhospho [S20(100)]	1.00869e-10	0.000151108	1	1	3	9	Q7TQ95 [175-199]	Q7TQ95 1xPhospho [S194(100)]	0	3013.56	1.046	0.749	0.836	0.841	0.969	1.116	1.122	1.159	1.152	0.995381	0.0564258	0.364311	0.248953	0.727072	0.818734	0.927652	0.982617	0.926415	1	1	1	1	1	1	1	1	1	1444.6	1510.7	1082.4	1208.1	1215	1399.9	8.47	21.49	6.07
Q80XL6	Acyl-CoA dehydrogenase family member 11 OS=Mus musculus OX=10090 GN=Acad11 PE=1 SV=2	[K].NLPDSDSEECLVHGDFK.[L]	1xCarbamidomethyl [C10]; 1xTMTpro [K17]; 1xTMTpro [N-Term]; 1xPhospho [S5(100)]	2.95956e-09	0.000151108	1	1	1	1	Q80XL6 [206-222]	Q80XL6 1xCarbamidomethyl [C215]; 1xPhospho [S210(100)]	0	2650.24	0.854	0.971	1.108	1.227	1.12	1.14	1.263	1.011	0.913	0.891035	0.999916	0.999642	0.960065	0.998357	1	0.900331	0.979902	0.998064	1	1	1	1	1	1	1	1	1	401.7	342.9	390.2	444.9	492.7	449.7	17.43	11.37	27.36
O70481	E3 ubiquitin-protein ligase UBR1 OS=Mus musculus OX=10090 GN=Ubr1 PE=1 SV=2	[R].NLPENENNETGLENVINK.[V]	1xTMTpro [K18]; 1xTMTpro [N-Term]	8.70768e-10	0.000151108	1	1	1	5	O70481 [789-806]		0	2649.4	1.328	1.106	1.165	1.098	1.143	1.053	0.993	0.982	1.041	0.0588797	0.999674	0.649083	0.998724	0.989752	0.803402	0.999999	0.925972	0.999921	1	1	1	1	1	1	1	1	1	1323.3	1757.4	1463	1541.2	1452.5	1512.7	16.5	3.46	2.03
Q810A7	ATP-dependent RNA helicase DDX42 OS=Mus musculus OX=10090 GN=Ddx42 PE=1 SV=3	[K].NIPGFNNSGNISSAPVTYPSIGAQGVNNTASGNNSR.[E]	1xTMTpro [N-Term]	8.73189e-12	0.000151108	1	1	1	8	Q810A7 [763-798]		0	3880.91	1.009	1.087	0.995	0.996	1.027	0.915	0.916	1.032	1.031	0.943441	0.344069	0.916942	0.841636	0.725594	0.858774	0.928903	0.997747	0.999885	1	1	1	1	1	1	1	1	1	1346.6	1359.2	1464.2	1339.9	1341.7	1382.6	6.66	3.93	5.77
Q923B1	Lariat debranching enzyme OS=Mus musculus OX=10090 GN=Dbr1 PE=1 SV=2	[R].NLPSSMFVSSDDASRSPASGEGK.[C]	1xTMTpro [K23]; 1xTMTpro [N-Term]; 2xPhospho [S14(100); S16(100)]	2.29289e-08	0.000151108	1	1	1	4	Q923B1 [476-498]	Q923B1 2xPhospho [S489(100); S491(100)]	1	3094.41	1.106	0.972	0.91	0.986	0.815	0.937	1.015	0.896	0.827	0.381361	0.999369	0.535052	0.976349	0.346611	0.365069	0.998533	0.998897	0.121316	1	1	1	1	1	1	1	1	1	1295.6	1432.7	1259	1179.3	1277.4	1056.4	8.23	2.99	4.11
P42225	Signal transducer and activator of transcription 1 OS=Mus musculus OX=10090 GN=Stat1 PE=1 SV=1	[R].NLQDNFQEDPVQMSMIIYNCLK.[E]	1xCarbamidomethyl [C20]; 1xTMTpro [K22]; 1xTMTpro [N-Term]	7.21065e-09	0.000151108	1	1	1	2	P42225 [89-110]	P42225 1xCarbamidomethyl [C108]	0	3308.66	1.189	1.164	1.189	1.083	1.135	1.021	0.93	0.955	1.048	0.00837882	0.0246314	0.00665689	0.446322	0.0561687	0.965916	0.457353	0.795414	0.732539	1	0.92834	0.423436	1	1	1	1	1	1	513.7	610.8	598	610.6	556.4	583.2	6.93	4.03	3.97
P42225	Signal transducer and activator of transcription 1 OS=Mus musculus OX=10090 GN=Stat1 PE=1 SV=1	[R].NLQDNFQEDPVQMSMIIYNCLKEER.[K]	1xCarbamidomethyl [C20]; 1xTMTpro [K22]; 1xTMTpro [N-Term]	1.53776e-08	0.000151108	1	1	1	1	P42225 [89-113]	P42225 1xCarbamidomethyl [C108]	1	3722.85	1.389	1.096	1.232	1.118	1.232	1.124	1.02	1	1.101	0.0464366	0.91761	0.20521	0.812339	0.347789	0.668944	0.999789	0.998739	0.947762	1	1	1	1	1	1	1	1	1	92.6	128.5	101.5	114	103.5	114	17.52	6.82	19.08
Q8BMA5	Protein NPAT OS=Mus musculus OX=10090 GN=Npat PE=1 SV=2	[K].NNNSLSSESGGSVGVSPETQNTDGK.[T]	1xTMTpro [K25]; 1xTMTpro [N-Term]	4.42514e-11	0.000151108	1	1	1	1	Q8BMA5 [697-721]		0	3073.52	1.35	0.962	1.145	1.006	0.926	1.19	1.045	0.809	0.921	0.15138	0.999978	0.977583	0.999894	1	0.946725	0.998495	0.981078	0.999943	1	1	1	1	1	1	1	1	1	155.7	210.2	149.9	178.3	156.6	144.2	22.55	4.6	7.09
Q00612	Glucose-6-phosphate 1-dehydrogenase X OS=Mus musculus OX=10090 GN=G6pdx PE=1 SV=3	[K].NIQETCMSQTGWNR.[I]	1xCarbamidomethyl [C6]; 1xTMTpro [N-Term]	6.48919e-08	0.000151108	1	1	1	3	Q00612 [153-166]	Q00612 1xCarbamidomethyl [C158]	0	2028.96	1.015	0.949	0.974	0.951	0.981	1.026	1.002	1.008	1.032	0.981413	0.756077	0.958209	1	0.99706	0.993935	0.736815	0.795273	0.998012	1	1	1	1	1	1	1	1	1	640.2	649.6	607.8	623.4	608.8	628.3	4.05	1.33	1.72
Q61699	Heat shock protein 105 kDa OS=Mus musculus OX=10090 GN=Hsph1 PE=1 SV=2	[K].NIQQDNSEAGTQPQVQTDGQQTSQSPPSPELTSEESK.[T]	1xTMTpro [K37]; 1xTMTpro [N-Term]	1.7764e-10	0.000151108	1	1	1	1	Q61699 [531-567]		0	4579.22	0.248	0.694	0.627	0.757	0.577	0.903	1.09	0.92	0.763	0.377588	0.99997	0.954034	0.999999	0.99954	0.904477	0.999999	0.993556	0.99833	1	1	1	1	1	1	1	1	1	468.7	116.1	325.4	294	354.7	270.5	68.22	14.1	54.38
Q80UM3	N-alpha-acetyltransferase 15, NatA auxiliary subunit OS=Mus musculus OX=10090 GN=Naa15 PE=1 SV=1	[R].NLQTCMEVLEALCDGSLGDCK.[E]	3xCarbamidomethyl [C5; C13; C20]; 1xTMTpro [K21]; 1xTMTpro [N-Term]	3.39049e-08	0.000151108	1	1	1	1	Q80UM3 [797-817]	Q80UM3 3xCarbamidomethyl [C801; C809; C816]	0	3021.46	1.027	1.026	0.98	1.041	1.05	0.955	1.015	1.071	1.009	0.842413	1	1	0.969528	0.959232	1	0.980013	0.962004	1	1	1	1	1	1	1	1	1	1	279	286.4	286.3	273.5	290.6	293.1	11.46	7.29	10.35
Q8CGC6	RNA-binding protein 28 OS=Mus musculus OX=10090 GN=Rbm28 PE=1 SV=4	[R].NLSFDSEEEALGEVLQQFGDLK.[Y]	1xTMTpro [K22]; 1xTMTpro [N-Term]; 1xPhospho [S6(100)]	1.6165e-08	0.000151108	1	1	1	1	Q8CGC6 [331-352]	Q8CGC6 1xPhospho [S336(100)]	0	3156.56	1.146	1.06	1.172	1.145	1.101	1.106	1.081	0.939	0.961	0.313947	0.764551	0.161696	0.82581	0.865933	0.777095	0.999995	0.659655	0.999999	1	1	1	1	1	1	1	1	1	131.4	150.6	139.2	154	150.5	144.6	10.05	3.09	6.81
Q5U3K5	Rab-like protein 6 OS=Mus musculus OX=10090 GN=Rabl6 PE=1 SV=2	[K].NISLSSEEEAEGLAGHPR.[V]	1xTMTpro [N-Term]; 1xPhospho [S5(100)]	4.24476e-08	0.000151108	1	1	2	2	Q5U3K5 [478-495]	Q5U3K5 1xPhospho [S482(100)]	0	2280.08	1.051	0.947	0.969	0.912	0.893	1.023	0.963	0.922	0.979	0.29566	0.276518	0.972466	0.289631	0.0597566	0.653755	1	0.195169	0.904211	1	1	1	1	1	1	1	1	1	766.4	805.2	725.7	742.4	698.7	684.4	5.2	2.4	4.96
Q5U3K5	Rab-like protein 6 OS=Mus musculus OX=10090 GN=Rabl6 PE=1 SV=2	[K].NISLSSEEEAEGLAGHPR.[V]	1xTMTpro [N-Term]; 2xPhospho [S5(100); S6(100)]	2.23016e-09	0.000151108	1	1	1	20	Q5U3K5 [478-495]	Q5U3K5 2xPhospho [S482(100); S483(100)]	0	2360.05	1.004	0.923	1.004	0.968	1.099	1.088	1.048	1.095	1.136	0.974061	0.986285	0.957028	0.999474	0.535406	0.695811	0.999453	0.936089	0.371042	1	1	1	1	1	1	1	1	1	6656.7	6685.1	6144.8	6683.3	6442.7	7318	4.69	2.2	9.3
Q5U3K5	Rab-like protein 6 OS=Mus musculus OX=10090 GN=Rabl6 PE=1 SV=2	[K].NISLSSEEEAEGLAGHPR.[V]	1xTMTpro [N-Term]; 3xPhospho [S3(100); S5(100); S6(100)]	3.86269e-09	0.000151108	1	1	1	4	Q5U3K5 [478-495]	Q5U3K5 3xPhospho [S480(100); S482(100); S483(100)]	0	2440.02	1.094	1.06	1.005	1.067	1.184	0.948	1.007	1.179	1.11	0.759349	0.982099	0.92216	0.985476	0.558838	0.999645	1	0.973318	0.889278	1	1	1	1	1	1	1	1	1	659.1	721.2	698.5	662.2	703.4	780.6	6.56	4.61	9.68
Q2HXL6	ER degradation-enhancing alpha-mannosidase-like protein 3 OS=Mus musculus OX=10090 GN=Edem3 PE=1 SV=2	[R].NIQNAGAIGGIVIDDNEGSSSDTAPLFQMAGDGK.[D]	1xTMTpro [K34]; 1xTMTpro [N-Term]	5.83994e-10	0.000151108	1	1	1	1	Q2HXL6 [723-756]		0	3970.99	0.943	0.922	0.901	0.965	0.922	0.977	1.047	1.023	0.955	0.849029	0.45352	0.362593	0.839798	0.72535	0.999963	0.977003	0.982555	0.999894	1	1	1	1	1	1	1	1	1	295.6	278.8	272.4	266.3	285.3	272.5	2.85	5.73	1.35
P35601	Replication factor C subunit 1 OS=Mus musculus OX=10090 GN=Rfc1 PE=1 SV=2	[K].NIIGQQGDQSCANK.[L]	1xCarbamidomethyl [C11]; 1xTMTpro [K14]; 1xTMTpro [N-Term]	1.52926e-10	0.000151108	1	1	1	4	P35601 [581-594]	P35601 1xCarbamidomethyl [C591]	0	2141.13	1.053	1.001	0.942	1.118	1.017	0.941	1.116	1.08	0.91	0.913444	0.986719	0.998706	0.872566	0.998182	0.999836	0.541726	0.964871	0.979354	1	1	1	1	1	1	1	1	1	1254.2	1320.9	1255.9	1181.6	1402.1	1275.9	2.71	3.5	5.39
Q9D0F3	Protein ERGIC-53 OS=Mus musculus OX=10090 GN=Lman1 PE=1 SV=1	[K].NNPAIVVIGNNGQINYDHQNDGATQALASCQR.[D]	1xCarbamidomethyl [C30]; 1xTMTpro [N-Term]	7.07204e-16	0.000151108	1	1	1	43	Q9D0F3 [169-200]	Q9D0F3 1xCarbamidomethyl [C198]	0	3756.84	0.933	1.092	1.03	1.009	1.015	0.943	0.925	0.986	1.005	0.633421	0.453415	0.97107	0.999999	0.999821	0.857023	0.404408	0.995298	0.999147	1	1	1	1	1	1	1	1	1	12419.6	11589	13558.7	12789.5	12537	12605.6	5.36	4.88	6.16
Q9D074	E3 ubiquitin-protein ligase MGRN1 OS=Mus musculus OX=10090 GN=Mgrn1 PE=1 SV=2	[K].NNQETKPSDDENSDNSSECVVCLSDLR.[D]	2xCarbamidomethyl [C19; C22]; 1xTMTpro [K6]; 1xTMTpro [N-Term]	4.95822e-12	0.000151108	1	1	1	3	Q9D074 [260-286]	Q9D074 2xCarbamidomethyl [C278; C281]	0	3720.72	0.954	1.034	1.15	1.132	1.002	1.112	1.094	0.871	0.885	1	0.999999	0.999998	0.910047	0.997493	1	0.938475	0.999295	0.991793	1	1	1	1	1	1	1	1	1	1588.4	1515.5	1643	1826.4	1798.1	1590.9	14.87	5.74	18.53
G5E8V9	Arfaptin-1 OS=Mus musculus OX=10090 GN=Arfip1 PE=1 SV=1	[K].NSAAEIPVTSNGEVDDAHEHGYNR.[D]	1xTMTpro [N-Term]	1.36484e-09	0.000151108	1	1	1	1	G5E8V9 [8-31]		0	2886.36	1.046	0.979	0.995	0.938	1.061	1.016	0.958	1.066	1.132	0.998031	0.999973	0.993951	0.913873	0.997408	0.999057	0.848048	0.999999	0.713268	1	1	1	1	1	1	1	1	1	226.6	237	221.9	225.5	212.5	240.4	0.78	7.73	8.69
Q9R1P4	Proteasome subunit alpha type-1 OS=Mus musculus OX=10090 GN=Psma1 PE=1 SV=1	[R].NQYDNDVTVWSPQGR.[I]	1xTMTpro [N-Term]	1.32016e-09	0.000151108	1	1	1	6	Q9R1P4 [4-18]		0	2083.02	1.045	0.903	0.967	0.977	0.973	1.07	1.082	1.006	0.995	0.909805	0.0271449	0.572549	0.859009	0.892332	0.371261	0.173415	0.986999	0.999999	1	0.986354	1	1	1	1	1	1	1	2173.2	2270.9	1963.3	2101.2	2123.6	2113.8	3.67	3.29	1.93
Q8CEC0	Nuclear pore complex protein Nup88 OS=Mus musculus OX=10090 GN=Nup88 PE=1 SV=1	[R].NQSPAEAEKPAASTSPSCPSLPPHLPTR.[N]	1xCarbamidomethyl [C18]; 1xTMTpro [K9]; 1xTMTpro [N-Term]; 1xPhospho [S15(100)]	1.07515e-08	0.000151108	1	1	3	8	Q8CEC0 [33-60]	Q8CEC0 1xCarbamidomethyl [C50]; 1xPhospho [S47(100)]	0	3615.81	1.02	1.031	1.004	0.998	1.044	0.974	0.968	1.04	1.045	0.97368	0.270677	0.990373	0.999388	0.238248	0.554222	0.414482	0.50393	0.370671	1	1	1	1	1	1	1	1	1	1565.2	1596.9	1614.1	1571.4	1562.6	1633.6	2.47	3.26	1.48
P45481	Histone lysine acetyltransferase CREBBP OS=Mus musculus OX=10090 GN=Crebbp PE=1 SV=3	[R].NQQTILGSPASGIQNTIGSVGAGQQNATSLSNPNPIDPSSMQR.[A]	1xTMTpro [N-Term]	3.68475e-08	0.000151108	1	1	1	2	P45481 [440-482]		0	4640.33	1.026	1.038	1.06	1.069	1.083	1.021	1.03	1.022	1.013	1	0.999998	0.596299	0.70791	0.374469	0.657082	0.765269	0.998029	0.988221	1	1	1	1	1	1	1	1	1	307.8	315.9	319.4	326.2	329	333.3	4.25	3.68	3.04
P23949	mRNA decay activator protein ZFP36L2 OS=Mus musculus OX=10090 GN=Zfp36l2 PE=1 SV=2	[R].NQQQGLTGPAPPPAQPPAAPAPPSPPFGFQLPR.[R]	1xTMTpro [N-Term]; 1xPhospho [S24(100)]	7.25078e-10	0.000151108	1	1	1	2	P23949 [393-425]	P23949 1xPhospho [S416(100)]	0	3712.9	1.068	1.046	1.07	0.974	1.014	1.023	0.931	0.948	1.041	0.886399	0.900167	0.559032	0.940349	0.97345	0.982291	0.434787	0.921999	0.59603	1	1	1	1	1	1	1	1	1	375.5	400.8	392.6	401.6	365.6	380.6	6.78	1.37	11.51
P49312	Heterogeneous nuclear ribonucleoprotein A1 OS=Mus musculus OX=10090 GN=Hnrnpa1 PE=1 SV=2	[R].NQGGYGGSSSSSSYGSGR.[R]	1xTMTpro [N-Term]	4.51191e-10	0.000151108	1	1	1	1	P49312 [301-318]		0	1998.91	1.091	0.994	1.121	0.984	1.119	1.127	0.99	0.999	1.138	0.896854	0.999995	0.755378	0.987411	0.49959	0.689476	0.97283	0.996945	0.836965	1	1	1	1	1	1	1	1	1	230.8	251.9	229.5	258.7	227.1	258.4	12.01	1.34	14.83
P52875	Transmembrane protein 165 OS=Mus musculus OX=10090 GN=Tmem165 PE=1 SV=2	[R].NQEPPAPAQQLQPQPAAVQGLEPAR.[A]	1xTMTpro [N-Term]	3.77792e-11	0.000151108	1	1	1	5	P52875 [43-67]		0	2939.57	0.99	0.975	1	0.997	0.991	1.025	1.022	0.991	0.994	1	0.990135	0.998969	0.988205	0.984907	0.999898	1	0.999681	1	1	1	1	1	1	1	1	1	1	847.3	839.1	826.5	847	844.7	839.7	7.15	4.12	3.71
Q80UG5	Septin-9 OS=Mus musculus OX=10090 GN=Septin9 PE=1 SV=1	[R].NQEDSEVTPSCVGDMADNPR.[D]	1xCarbamidomethyl [C11]; 1xTMTpro [N-Term]	3.17212e-11	0.000151108	1	1	1	3	Q80UG5 [236-255]	Q80UG5 1xCarbamidomethyl [C246]	0	2525.12	1.043	0.99	1.011	0.919	1.01	1.021	0.928	0.999	1.1	0.963083	0.98028	0.997607	0.16777	0.970656	0.865633	0.432903	0.836547	0.468135	1	1	1	1	1	1	1	1	1	915.7	955.5	906.6	925.6	841.3	925.1	4.55	0.62	4.29
Q8BGI4	Protein FAM13A OS=Mus musculus OX=10090 GN=Fam13a PE=1 SV=1	[R].NQDGEDQQESFVPDMPQLDLTALCDEK.[T]	1xCarbamidomethyl [C24]; 1xTMTpro [K27]; 1xTMTpro [N-Term]	2.21783e-11	0.000151108	1	1	1	2	Q8BGI4 [219-245]	Q8BGI4 1xCarbamidomethyl [C242]	0	3730.77	0.903	0.803	0.958	1.004	0.933	1.193	1.249	0.973	0.929	0.999357	0.99805	0.999313	0.963864	0.999651	0.999999	0.8272	1	0.880397	1	1	1	1	1	1	1	1	1	859	775.3	690.2	823.4	862.3	801	24.42	4.06	18.19
Q9Z1A1	TFG protein OS=Mus musculus OX=10090 GN=Tfg PE=1 SV=1	[K].NQDEINKNVMSAFGLTDDQVSGPPSAPTEDR.[S]	1xTMTpro [K7]; 1xTMTpro [N-Term]	4.3642e-13	0.000151108	1	1	1	1	Q9Z1A1 [174-204]		1	3940.95	2.115	1.262	1.573	1.372	1.48	1.246	1.087	0.941	1.078	0.263403	1	0.671531	0.997073	0.942868	0.680688	0.997535	0.987934	0.997473	1	1	1	1	1	1	1	1	1	261	552.1	329.5	410.5	358.2	386.2	52.31	7.97	37.54
Q80X50	Ubiquitin-associated protein 2-like OS=Mus musculus OX=10090 GN=Ubap2l PE=1 SV=1	[K].NQDECVIALHDCNGDVNR.[A]	2xCarbamidomethyl [C5; C12]; 1xTMTpro [N-Term]	3.01762e-14	0.000151108	1	1	1	3	Q80X50 [64-81]	Q80X50 2xCarbamidomethyl [C68; C75]	0	2433.12	0.901	1.051	0.99	1.041	0.964	0.942	0.99	0.973	0.926	0.985681	0.740709	0.999855	0.926257	0.99909	0.858553	0.997683	0.999997	0.98947	1	1	1	1	1	1	1	1	1	1118.8	1008.4	1175.6	1108	1164.5	1078.6	21.45	5.22	8.39
P16546	Spectrin alpha chain, non-erythrocytic 1 OS=Mus musculus OX=10090 GN=Sptan1 PE=1 SV=4	[K].NQALNTDNYGHDLASVQALQR.[K]	1xTMTpro [N-Term]	2.37053e-14	0.000151108	1	1	1	1	P16546 [1253-1273]		0	2632.34	1.016	0.967	0.909	0.913	1.012	0.939	0.944	1.114	1.109	0.999838	0.99864	0.949077	0.745451	0.999793	0.996117	0.914896	0.988932	0.869864	1	1	1	1	1	1	1	1	1	490.7	498.7	474.6	445.8	448.1	496.8	10.06	0.88	7.7
P24270	Catalase OS=Mus musculus OX=10090 GN=Cat PE=1 SV=4	[K].NPVNYFAEVEQMAFDPSNMPPGIEPSPDK.[M]	1xTMTpro [K29]; 1xTMTpro [N-Term]	3.96036e-12	0.000151108	1	1	1	7	P24270 [321-349]		0	3828.87	1.104	1.071	1.204	1.266	1.193	1.123	1.181	0.991	0.943	0.414095	0.566724	0.15985	0.00329731	0.0705699	0.92178	0.0545576	0.994779	0.480274	1	1	1	0.537571	1	1	1	1	1	1341.6	1481.7	1437.4	1614.7	1697.9	1600.9	7.12	3.42	1.72
Q9R0L6	Pericentriolar material 1 protein OS=Mus musculus OX=10090 GN=Pcm1 PE=1 SV=2	[R].NPQVASTWNEVNTNSNTQCGSNNR.[D]	1xCarbamidomethyl [C19]; 1xTMTpro [N-Term]	3.04282e-11	0.000151108	1	1	1	3	Q9R0L6 [555-578]	Q9R0L6 1xCarbamidomethyl [C573]	0	2996.38	1.129	1.23	1.22	1.112	1.18	0.992	0.904	0.967	1.061	0.505248	0.0734759	0.183541	0.413445	0.207133	0.990895	0.845376	0.999999	0.994874	1	1	1	1	1	1	1	1	1	420.2	474.4	516.6	512.7	467.3	495.9	4.64	3.68	6.1
P29341	Polyadenylate-binding protein 1 OS=Mus musculus OX=10090 GN=Pabpc1 PE=1 SV=2	[R].NPQQHLNAQPQVTMQQPAVHVQGQEPLTASMLASAPPQEQK.[Q]	1xTMTpro [K41]; 1xTMTpro [N-Term]	1.38391e-10	0.000151108	1	1	1	14	P29341 [519-559]		0	5065.62	1.184	1.156	1.249	1.116	1.154	1.08	0.965	0.924	1.035	0.0404171	0.199376	0.00837852	0.605662	0.0915184	0.43423	0.943488	0.712022	0.737652	1	1	0.480936	1	1	1	1	1	1	2880.9	3411.5	3331	3597.4	3214.4	3325.7	9.49	1.28	2.86
Q9D883	Splicing factor U2AF 35 kDa subunit OS=Mus musculus OX=10090 GN=U2af1 PE=1 SV=4	[R].NPQNSSQSADGLR.[C]	1xTMTpro [N-Term]	1.71347e-08	0.000151108	1	1	1	4	Q9D883 [54-66]		0	1677.85	0.733	0.97	0.898	0.916	0.886	0.926	0.944	0.986	0.968	0.545708	0.903784	1	0.998587	0.999337	0.922755	0.986317	0.999742	1	1	1	1	1	1	1	1	1	1	986.3	723	956.7	886	903.1	873.8	25.86	3.36	5.11
P59997	Lysine-specific demethylase 2A OS=Mus musculus OX=10090 GN=Kdm2a PE=1 SV=2	[R].NPQHGDEEGLGGEEEEEEEEEEDDSAEEGGAAR.[L]	1xTMTpro [N-Term]; 1xPhospho [S25(100)]	3.40939e-15	0.000151108	1	1	1	2	P59997 [844-876]	P59997 1xPhospho [S868(100)]	0	3942.54	1.033	0.995	1.124	0.925	0.973	1.13	0.93	0.866	1.052	0.973842	0.971652	0.999951	0.915268	0.96507	0.928314	0.999871	0.916631	0.999946	1	1	1	1	1	1	1	1	1	386.9	399.7	384.8	434.9	357.9	376.6	1.55	6.17	9.92
P17225	Polypyrimidine tract-binding protein 1 OS=Mus musculus OX=10090 GN=Ptbp1 PE=1 SV=3	[K].NNQFQALLQYADPVSAQHAK.[L]	1xTMTpro [K20]; 1xTMTpro [N-Term]	8.78045e-10	0.000151108	1	1	1	1	P17225 [218-237]		0	2851.53	1.06	1.105	0.947	0.989	1.088	0.857	0.895	1.148	1.1	0.993225	0.962868	0.999954	0.99999	0.891594	0.988592	0.929521	0.949397	0.833836	1	1	1	1	1	1	1	1	1	186.6	197.8	206.1	176.7	184.5	202.9	6.42	8.64	13.88
Q9Z1K5	E3 ubiquitin-protein ligase ARIH1 OS=Mus musculus OX=10090 GN=Arih1 PE=1 SV=3	[K].NNQSIIFENNQADLENATEVLSGYLER.[D]	1xTMTpro [N-Term]	6.25936e-12	0.000151108	1	1	1	2	Q9Z1K5 [483-509]		0	3385.68	1.203	1.19	1.245	1.164	1.206	1.046	0.978	0.969	1.035	0.198271	0.304445	0.117327	0.796066	0.235163	0.985515	0.930173	0.996921	0.865492	1	1	1	1	1	1	1	1	1	327.8	394.5	390.1	408	381.7	395.2	12.63	3.73	3.72
Q68FL6	Methionine--tRNA ligase, cytoplasmic OS=Mus musculus OX=10090 GN=Mars1 PE=1 SV=1	[K].NNSELLNNLGNFINR.[A]	1xTMTpro [N-Term]	1.78134e-09	0.000151108	1	1	1	2	Q68FL6 [644-658]		0	2036.08	1.031	0.935	1.076	0.999	1.074	1.151	1.068	0.999	1.076	0.993415	0.994031	0.999866	0.999169	0.997398	0.999661	0.946863	0.981383	0.999999	1	1	1	1	1	1	1	1	1	985.2	1016.2	921.2	1059.9	983.9	1058.5	1.98	6.58	16.16
Q6P9Q6	FK506-binding protein 15 OS=Mus musculus OX=10090 GN=Fkbp15 PE=1 SV=2	[R].NNSLQTATENTQAR.[I]	1xTMTpro [N-Term]	2.29289e-08	0.000151108	1	1	1	2	Q6P9Q6 [615-628]		0	1851.95	0.993	0.986	1.114	1.032	1.021	1.13	1.046	0.916	0.99	1	0.999993	0.999992	0.992591	0.999745	1	0.997929	0.999991	0.999703	1	1	1	1	1	1	1	1	1	448.1	445	441.9	499.4	462.3	457.6	12.26	6.44	13.89
Q9Z2X8	Kelch-like ECH-associated protein 1 OS=Mus musculus OX=10090 GN=Keap1 PE=1 SV=1	[R].NNSPDGNTDSSALDCYNPMTNQWSPCASMSVPR.[N]	2xCarbamidomethyl [C15; C26]; 1xTMTpro [N-Term]	2.97603e-10	0.000151108	1	1	1	1	Q9Z2X8 [381-413]	Q9Z2X8 2xCarbamidomethyl [C395; C406]	0	3977.71	1.394	1.142	1.26	1.214	1.268	1.104	1.063	1.006	1.044	0.524974	0.999971	0.764085	0.999693	0.883385	0.848789	0.999997	0.999796	0.9639	1	1	1	1	1	1	1	1	1	127.9	178.4	146.1	161.2	155.3	162.2	30.64	2.04	5.28
Q6KCD5	Nipped-B-like protein OS=Mus musculus OX=10090 GN=Nipbl PE=1 SV=1	[K].NNTAADTEDEESDGEDRGGGTSGSLR.[R]	1xTMTpro [N-Term]; 1xPhospho [S12(100)]	5.57091e-09	0.000151108	1	1	1	1	Q6KCD5 [2655-2680]	Q6KCD5 1xPhospho [S2666(100)]	1	3024.26	0.909	0.703	0.792	0.908	0.998	1.126	1.29	1.26	1.1	0.999465	0.732524	1	0.99931	0.996269	0.745798	0.888963	0.995284	0.960914	1	1	1	1	1	1	1	1	1	189.4	172.1	133.2	150.1	171.9	189.1	11.51	9.73	5.21
Q9DC22	DDB1- and CUL4-associated factor 6 OS=Mus musculus OX=10090 GN=Dcaf6 PE=1 SV=1	[K].NNPSQDSPCGLPEEGTLSETDRETCEQASTESATR.[H]	2xCarbamidomethyl [C9; C25]; 1xTMTpro [N-Term]	2.18121e-08	0.000151108	1	1	1	1	Q9DC22 [578-612]	Q9DC22 2xCarbamidomethyl [C586; C602]	1	4157.84	0.866	0.911	1.082	1.039	1.044	1.188	1.14	0.965	1.005	0.835665	0.999805	0.948954	0.813953	0.957715	0.865238	0.677725	1	0.998115	1	1	1	1	1	1	1	1	1	74.8	64.8	68.1	80.9	77.6	78	12.51	1.8	4.79
Q80Y44	Probable ATP-dependent RNA helicase DDX10 OS=Mus musculus OX=10090 GN=Ddx10 PE=1 SV=2	[R].NNTEDDDVRPR.[S]	1xTMTpro [N-Term]	3.68475e-08	0.000151108	1	1	1	1	Q80Y44 [829-839]		0	1634.81	0.939	0.897	1.114	1.017	1.003	1.242	1.134	0.901	0.987	1	0.915749	0.992153	0.99993	0.993119	0.649579	0.834327	1	0.999301	1	1	1	1	1	1	1	1	1	114.8	107.8	103	127.9	116.8	115.2	11.44	11.85	9.93
Q02788	Collagen alpha-2(VI) chain OS=Mus musculus OX=10090 GN=Col6a2 PE=1 SV=3	[R].NNYATMRPDSTEIDQDTINR.[I]	1xTMTpro [N-Term]	9.10288e-09	0.000151108	1	1	1	6	Q02788 [229-248]		0	2658.27	1.046	0.908	0.878	0.909	0.879	0.968	1.001	1.001	0.967	0.988536	0.313673	0.0743329	0.739686	0.454992	0.927621	0.961591	0.811346	0.994879	1	1	1	1	1	1	1	1	1	2808.6	2937.7	2549.7	2467	2552.8	2469.5	2.59	0.21	4.26
Q80VQ0	Aldehyde dehydrogenase family 3 member B1 OS=Mus musculus OX=10090 GN=Aldh3b1 PE=1 SV=1	[K].NPCYVDDNCDPQIVANR.[V]	2xCarbamidomethyl [C3; C9]; 1xTMTpro [N-Term]	3.87342e-08	0.000151108	1	1	1	2	Q80VQ0 [215-231]	Q80VQ0 2xCarbamidomethyl [C217; C223]	0	2354.08	0.879	0.98	0.973	1.022	1.046	0.993	1.043	1.075	1.023	0.92951	0.96894	0.999997	0.97765	0.721644	0.984172	1	0.780766	0.977889	1	1	1	1	1	1	1	1	1	336.3	295.7	329.7	327.2	343.7	351.7	17.3	4.41	7.74
E9Q3E1	Aldehyde dehydrogenase family 3 member B2 OS=Mus musculus OX=10090 GN=Aldh3b2 PE=1 SV=1	[K].NPCYVDDNCDPQTVANR.[V]	2xCarbamidomethyl [C3; C9]; 1xTMTpro [N-Term]	2.76893e-09	0.000151108	1	2	1	9	E9Q3E1 [228-244]	E9Q3E1 2xCarbamidomethyl [C230; C236]	0	2342.05	0.972	0.904	0.925	0.982	0.885	1.023	1.086	0.957	0.901	0.999602	0.792709	0.795381	0.99656	0.694255	1	0.960294	0.999956	0.911652	1	1	1	1	1	1	1	1	1	2699.6	2623.4	2440.2	2496.6	2649.9	2388.4	18.63	6.58	2.21
P11499	Heat shock protein HSP 90-beta OS=Mus musculus OX=10090 GN=Hsp90ab1 PE=1 SV=3	[R].NPDDITQEEYGEFYK.[S]	1xTMTpro [K15]; 1xTMTpro [N-Term]	4.17469e-08	0.000151108	1	1	1	2	P11499 [292-306]		0	2456.21	1.073	1.039	1.037	0.978	1.036	0.999	0.941	0.998	1.059	0.142217	0.871304	0.901425	0.990976	0.487984	0.999999	0.993835	0.962243	0.806054	1	1	1	1	1	1	1	1	1	1023.6	1097.8	1063.2	1061.8	1000.7	1059.9	3.45	0.55	3.97
Q3ULW8	Protein mono-ADP-ribosyltransferase PARP3 OS=Mus musculus OX=10090 GN=Parp3 PE=2 SV=1	[R].NPGIQVHEDYDCTLNQTNIGNNNNK.[F]	1xCarbamidomethyl [C12]; 1xTMTpro [K25]; 1xTMTpro [N-Term]	3.18977e-12	0.000151108	1	1	1	25	Q3ULW8 [55-79]	Q3ULW8 1xCarbamidomethyl [C66]	0	3480.71	0.895	1.098	1.062	1.017	1.058	0.967	0.926	0.996	1.04	0.567106	0.226424	0.400761	0.86456	0.418018	0.997848	0.784059	1	0.954665	1	1	1	1	1	1	1	1	1	6238.7	5586.2	6853	6627.7	6346.1	6600	7.46	5.87	3.98
P59997	Lysine-specific demethylase 2A OS=Mus musculus OX=10090 GN=Kdm2a PE=1 SV=2	[R].NPQHGDEEGLGGEEEEEEEEEEDDSAEEGGAAR.[L]	1xTMTpro [N-Term]	6.13902e-16	0.000151108	1	1	1	1	P59997 [844-876]		0	3862.57	1.08	0.976	1.196	0.984	1.018	1.225	1.008	0.851	1.034	0.920603	0.994533	0.307346	0.996879	0.999987	0.144301	1	0.249883	0.999526	1	1	1	1	1	1	1	1	1	102.9	111.2	100.5	123.1	101.3	104.8	6.5	4.39	2.61
Q04857	Collagen alpha-1(VI) chain OS=Mus musculus OX=10090 GN=Col6a1 PE=1 SV=1	[K].NNVEQVCCSFECQAAR.[G]	3xCarbamidomethyl [C7; C8; C12]; 1xTMTpro [N-Term]	2.4781e-10	0.000151108	1	1	1	9	Q04857 [240-255]	Q04857 3xCarbamidomethyl [C246; C247; C251]	0	2276.02	0.981	0.927	0.883	0.913	0.901	0.953	0.985	1.02	0.987	1	0.868813	0.579708	0.998972	0.816864	0.992572	0.971403	0.997547	0.948131	1	1	1	1	1	1	1	1	1	2660.9	2611.2	2467	2350.3	2428.9	2397.7	6.31	3.5	5.77
P28867	Protein kinase C delta type OS=Mus musculus OX=10090 GN=Prkcd PE=1 SV=3	[K].NLIDSMDQEAFHGFSFVNPK.[F]	1xTMTpro [K20]; 1xTMTpro [N-Term]; 1xPhospho [S15(100)]	3.80949e-11	0.000151108	1	1	1	6	P28867 [648-667]	P28867 1xPhospho [S662(100)]	0	2984.45	0.75	0.978	0.93	0.914	0.938	0.951	0.935	1.009	1.026	0.919989	0.993746	0.995908	0.999835	0.998483	0.904806	0.999687	0.945634	0.999989	1	1	1	1	1	1	1	1	1	3160.2	2369.5	3089.1	2938.3	2889.7	2964.6	19.97	18.12	34.94
O70458	Oncostatin-M-specific receptor subunit beta OS=Mus musculus OX=10090 GN=Osmr PE=1 SV=1	[K].NLGPNTTSTTITSDDFKPGVR.[Y]	1xTMTpro [K17]; 1xTMTpro [N-Term]	9.97558e-09	0.000151108	1	1	1	1	O70458 [573-593]		0	2829.52	1.011	0.971	0.91	0.881	0.783	0.936	0.907	0.861	0.889	0.920108	0.999997	0.917565	0.415164	0.0368869	0.948257	0.472905	0.17988	0.625288	1	1	1	1	1	1	1	1	1	651.7	659.2	633	592.8	574.2	510.4	5.3	7.79	1.61
Q9DBW0	Cytochrome P450 4V2 OS=Mus musculus OX=10090 GN=Cyp4v2 PE=1 SV=1	[K].NIGAQSNNDSEYVR.[T]	1xTMTpro [N-Term]	1.91989e-09	0.000151108	1	1	1	3	Q9DBW0 [208-221]		0	1870.92	1.095	1.149	1.195	1.032	1.181	1.04	0.898	0.989	1.144	0.977747	0.97818	0.84677	0.98385	0.862608	0.996789	1	1	0.996442	1	1	1	1	1	1	1	1	1	598.7	655.7	688.1	715.3	618	707.2	17.01	8.61	17.35
Q69ZS0	E3 ubiquitin-protein ligase PDZRN3 OS=Mus musculus OX=10090 GN=Pdzrn3 PE=1 SV=3	[R].NDESSEQENNGEDATASANPLAGQR.[K]	1xTMTpro [N-Term]	6.70888e-11	0.000151108	1	1	1	1	Q69ZS0 [580-604]		0	2908.31	0.813	0.904	0.977	0.972	0.862	1.081	1.075	0.883	0.887	0.939698	1	0.999351	0.999329	0.999724	0.999413	0.99926	1	0.988555	1	1	1	1	1	1	1	1	1	252.5	205.1	228.1	246.6	245.3	217.6	17.25	10.38	10.39
P22892	AP-1 complex subunit gamma-1 OS=Mus musculus OX=10090 GN=Ap1g1 PE=1 SV=3	[R].NDDDSSEAMNDILAQVATNTETSK.[N]	1xTMTpro [K24]; 1xTMTpro [N-Term]	3.24331e-12	0.000151108	1	1	1	2	P22892 [259-282]		0	3177.53	1.074	1.191	1.363	1.343	1.242	1.145	1.128	0.911	0.925	0.993675	0.999548	0.999588	0.996451	0.999032	1	0.999978	1	0.999997	1	1	1	1	1	1	1	1	1	760.4	816.4	905.3	1036.6	1021	944.2	21.48	17.74	30.44
Q8BZ47	Zinc finger protein 609 OS=Mus musculus OX=10090 GN=Znf609 PE=1 SV=2	[R].NCPSPVLIDCPHPNCNKK.[Y]	3xCarbamidomethyl [C2; C10; C15]; 2xTMTpro [K17; K18]; 1xTMTpro [N-Term]; 1xPhospho [S4(100)]	7.83644e-09	0.000151108	1	1	1	1	Q8BZ47 [488-505]	Q8BZ47 3xCarbamidomethyl [C489; C497; C502]; 1xPhospho [S491(100)]	1	3142.58	1.263	0.972	1.15	1.125	0.925	1.184	1.158	0.804	0.822	0.358695	0.957227	0.996056	0.897472	0.999992	0.77809	0.468556	0.999159	0.939043	1	1	1	1	1	1	1	1	1	657.9	830.9	639.3	756.6	740.5	608.7	11.52	11.99	24.12
B1AX39	Zinc finger CCHC domain-containing protein 7 OS=Mus musculus OX=10090 GN=Zcchc7 PE=2 SV=1	[K].NCENSETVSSQPNQK.[N]	1xCarbamidomethyl [C2]; 1xTMTpro [K15]; 1xTMTpro [N-Term]	1.39161e-08	0.000151108	1	1	1	1	B1AX39 [57-71]	B1AX39 1xCarbamidomethyl [C58]	0	2330.15	0.99	1.116	1.114	1.208	1.22	0.998	1.083	1.095	1.01	0.999997	0.458347	0.319049	0.057377	0.0574086	0.999649	0.727055	0.868201	1	1	1	1	1	1	1	1	1	1	197	195	219.8	219.4	237.9	240.3	15.34	1.98	1.25
P60898	DNA-directed RNA polymerase II subunit RPB9 OS=Mus musculus OX=10090 GN=Polr2i PE=1 SV=1	[R].NCDYQQEADNSCIYVNK.[I]	2xCarbamidomethyl [C2; C12]; 1xTMTpro [K17]; 1xTMTpro [N-Term]	1.37625e-09	0.000151108	1	1	1	3	P60898 [41-57]	P60898 2xCarbamidomethyl [C42; C52]	0	2729.28	1.058	1.083	1.176	1.118	1.187	1.086	1.032	1.009	1.061	0.644832	0.500051	0.0908341	0.073352	0.0662578	0.829777	0.765178	0.999953	1	1	1	1	1	1	1	1	1	1	678.6	718.1	734.9	798.2	758.6	805.2	9.59	9.82	2.63
Q9Z329	Inositol 1,4,5-trisphosphate receptor type 2 OS=Mus musculus OX=10090 GN=Itpr2 PE=1 SV=4	[K].NAYNQGLECDHGDEEGGDDGVSPK.[D]	1xCarbamidomethyl [C9]; 1xTMTpro [K24]; 1xTMTpro [N-Term]	4.28025e-11	0.000151108	1	1	1	2	Q9Z329 [2079-2102]	Q9Z329 1xCarbamidomethyl [C2087]	0	3171.44	0.993	0.968	1.002	1.004	0.971	1.035	1.038	0.97	0.967	0.999995	0.992224	0.996035	0.998785	0.911881	1	0.999964	0.994652	0.987428	1	1	1	1	1	1	1	1	1	690.9	686.2	668.5	692	693.8	671.2	2.86	10.28	5
B1AZI6	THO complex subunit 2 OS=Mus musculus OX=10090 GN=Thoc2 PE=1 SV=1	[R].NAVASVQNGPGGGTSSSSIGNASK.[S]	1xTMTpro [K24]; 1xTMTpro [N-Term]	4.46211e-08	0.000151108	1	1	1	1	B1AZI6 [1195-1218]		0	2755.45	0.969	0.877	0.887	0.844	0.847	1.012	0.962	0.955	1.004	0.999857	0.975505	0.999126	0.82201	0.954561	0.884185	0.995478	0.835552	0.998714	1	1	1	1	1	1	1	1	1	242.9	235.3	212.9	215.5	204.9	205.8	26.4	9.07	2.68
Q8BGS1	Band 4.1-like protein 5 OS=Mus musculus OX=10090 GN=Epb41l5 PE=1 SV=1	[K].NASVQDAATNSTAFNENDVPVCK.[D]	1xCarbamidomethyl [C22]; 1xTMTpro [K23]; 1xTMTpro [N-Term]	2.35086e-08	0.000151108	1	1	1	1	Q8BGS1 [587-609]	Q8BGS1 1xCarbamidomethyl [C608]	0	3060.52	1.055	0.995	1.041	1.045	0.927	1.046	1.05	0.891	0.887	0.959766	0.970374	0.999997	0.999997	0.873498	0.984831	0.947537	0.913125	0.824155	1	1	1	1	1	1	1	1	1	220.5	232.5	219.2	229.4	230.3	204.3	8.36	5.77	6.32
P55937	Golgin subfamily A member 3 OS=Mus musculus OX=10090 GN=Golga3 PE=1 SV=3	[K].NASLASSNNDLQVAEEQYQR.[L]	1xTMTpro [N-Term]	2.64873e-13	0.000151108	1	1	1	3	P55937 [491-510]		0	2541.25	1.024	1.083	1.101	1.051	1.048	1.017	0.971	0.952	0.998	0.998387	0.761878	0.838942	0.859469	0.992343	0.999983	0.999937	0.986908	0.990769	1	1	1	1	1	1	1	1	1	543.2	556.3	588.1	598	570.9	569.5	0.71	5.12	4.13
Q8C9S4	Coiled-coil domain-containing protein 186 OS=Mus musculus OX=10090 GN=Ccdc186 PE=1 SV=2	[K].NAQLQSESSALQSQVDNLSCTESQLQSQCQQMGQANR.[N]	2xCarbamidomethyl [C20; C29]; 1xTMTpro [N-Term]	4.29214e-10	0.000151108	1	1	1	2	Q8C9S4 [618-654]	Q8C9S4 2xCarbamidomethyl [C637; C646]	0	4458.06	1.04	0.947	0.909	0.939	0.956	0.959	0.991	1.052	1.018	0.982795	0.896608	0.672298	0.992613	0.822968	0.996721	0.995765	0.999674	0.98291	1	1	1	1	1	1	1	1	1	350.5	364.4	332	318.5	329.1	335	3.71	0.86	1.2
Q9DBR4	Amyloid beta precursor protein binding family B member 2 OS=Mus musculus OX=10090 GN=Apbb2 PE=1 SV=2	[R].NAPHGDDDDSCSINSDPEAK.[C]	1xCarbamidomethyl [C11]; 1xTMTpro [K20]; 1xTMTpro [N-Term]; 1xPhospho [S15(100)]	2.4781e-10	0.000151108	1	1	2	2	Q9DBR4 [398-417]	Q9DBR4 1xCarbamidomethyl [C408]; 1xPhospho [S412(100)]	0	2832.23	0.892	0.911	0.874	0.84	0.839	0.959	0.921	0.96	0.999	0.225413	0.0817173	0.0458889	0.00788274	0.00771097	0.999146	0.730026	0.887918	1	1	1	1	0.823937	0.649738	1	1	1	1	366.8	327.4	334.3	320.6	308	307.6	11.36	7.58	2.69
Q9DBR4	Amyloid beta precursor protein binding family B member 2 OS=Mus musculus OX=10090 GN=Apbb2 PE=1 SV=2	[R].NAPHGDDDDSCSINSDPEAK.[C]	1xCarbamidomethyl [C11]; 1xTMTpro [K20]; 1xTMTpro [N-Term]	8.46944e-11	0.000151108	1	1	1	2	Q9DBR4 [398-417]	Q9DBR4 1xCarbamidomethyl [C408]	0	2752.26	1.056	1.169	1.146	1.13	1.21	0.98	0.967	1.056	1.071	0.321913	0.0363203	0.0389081	0.0650713	0.00292642	1	0.999135	0.639858	0.466764	1	1	1	1	0.367381	1	1	1	1	466.9	493	545.7	534.9	527.7	565.1	8.98	5.1	4.02
Q9EQQ9	Protein O-GlcNAcase OS=Mus musculus OX=10090 GN=Oga PE=1 SV=2	[R].NANPAAASGASLEQSVAPAPGEDNPSGAGAAAVVGAAGGAR.[R]	1xTMTpro [N-Term]	6.84048e-16	0.000151108	1	1	1	2	Q9EQQ9 [18-58]		0	3862.92	1.145	1.061	1.084	1.137	1.065	1.022	1.071	0.982	0.937	0.701075	0.994096	0.753948	0.842119	0.997618	0.956721	0.984583	0.93406	0.972568	1	1	1	1	1	1	1	1	1	219.3	251.3	232.8	237.8	249.3	233.7	11.76	1.32	7.96
P24270	Catalase OS=Mus musculus OX=10090 GN=Cat PE=1 SV=4	[K].NAIHTYTQAGSHMAAK.[G]	1xTMTpro [K16]; 1xTMTpro [N-Term]; 1xPhospho [S11(100)]	1.53351e-09	0.000151108	1	1	1	1	P24270 [507-522]	P24270 1xPhospho [S517(100)]	0	2389.2	1.001	1.139	1.166	1.075	1.08	1.024	0.944	0.927	1.005	0.977224	0.905696	0.971973	0.960182	0.99842	0.999764	0.999941	0.999123	0.998003	1	1	1	1	1	1	1	1	1	315.3	315.6	359	367.5	339	340.6	13.62	6.72	5.99
Q5SVQ0	Histone acetyltransferase KAT7 OS=Mus musculus OX=10090 GN=Kat7 PE=1 SV=1	[R].NAGSSSDGTEDSDFSTDLEHTDSSESDGTSR.[R]	1xTMTpro [N-Term]; 1xPhospho [S4(99)]	9.81095e-12	0.000151108	1	1	1	1	Q5SVQ0 [9-39]	Q5SVQ0 1xPhospho [S12(99)]	0	3577.42	1.105	0.952	0.958	0.946	0.869	1.007	0.994	0.907	0.919	0.764688	0.997496	0.907964	0.935397	0.979126	0.991368	0.996074	0.999511	0.999908	1	1	1	1	1	1	1	1	1	149.1	164.8	141.9	142.8	141	129.6	10.44	5.83	8.42
Q3UM18	Large subunit GTPase 1 homolog OS=Mus musculus OX=10090 GN=Lsg1 PE=1 SV=2	[K].NAENQQVNNDSYLVSK.[Q]	1xTMTpro [K16]; 1xTMTpro [N-Term]	5.85616e-09	0.000151108	1	1	1	4	Q3UM18 [337-352]		0	2431.27	0.724	0.984	0.987	0.998	0.942	1.003	1.014	0.955	0.945	0.613037	0.999813	0.999999	0.999989	0.999993	0.999207	0.999997	0.999911	1	1	1	1	1	1	1	1	1	1	1099.4	796.5	1082	1085	1096.8	1036	18.35	10.99	19.9
P63168	Dynein light chain 1, cytoplasmic OS=Mus musculus OX=10090 GN=Dynll1 PE=1 SV=1	[K].NADMSEEMQQDSVECATQALEK.[Y]	1xCarbamidomethyl [C15]; 1xTMTpro [K22]; 1xTMTpro [N-Term]	1.49569e-09	0.000151108	1	1	1	5	P63168 [10-31]	P63168 1xCarbamidomethyl [C24]	0	3122.46	1.044	1.014	1.036	1.004	1.045	1.022	0.99	1.01	1.042	0.849055	0.999894	0.999986	0.976631	0.988774	0.998752	0.928295	0.996959	0.999997	1	1	1	1	1	1	1	1	1	1996.8	2084.5	2024.1	2067.7	2003.8	2087.5	2.68	4.28	6.71
P35821	Tyrosine-protein phosphatase non-receptor type 1 OS=Mus musculus OX=10090 GN=Ptpn1 PE=1 SV=2	[R].MVGGGLQSAQASVPTEEELSSTEEEHK.[A]	1xTMTpro [K27]; 1xTMTpro [N-Term]; 1xPhospho [S20(98.7)]	2.76126e-10	0.000151108	1	1	1	2	P35821 [373-399]	P35821 1xPhospho [S392(98.7)]	0	3518.69	0.959	1.018	0.909	0.925	0.917	0.893	0.909	1.009	0.991	0.966997	0.996535	0.865034	0.998296	0.912692	0.622579	0.947408	0.999994	0.989927	1	1	1	1	1	1	1	1	1	367.1	352.2	373.7	333.7	339.6	336.6	8.99	7.84	12.3
Q8BTI8	Serine/arginine repetitive matrix protein 2 OS=Mus musculus OX=10090 GN=Srrm2 PE=1 SV=3	[R].MVQASSQSLLPPAQDRPRSPVPSAFSDQSR.[S]	1xTMTpro [N-Term]; 1xPhospho [S19(100)]	5.49418e-11	0.000151108	1	1	1	20	Q8BTI8 [2386-2415]	Q8BTI8 1xPhospho [S2404(100)]	1	3623.8	1.255	1.102	1.164	1.109	1.093	1.057	1.006	0.939	0.986	0.325407	0.991215	0.564794	0.988704	0.991759	0.866611	1	0.863291	1	1	1	1	1	1	1	1	1	1	4904	6154.6	5403.4	5708.8	5437.6	5359.6	20.25	3.25	7.88
P63005	Platelet-activating factor acetylhydrolase IB subunit beta OS=Mus musculus OX=10090 GN=Pafah1b1 PE=1 SV=2	[R].MVRPNQDGTLIASCSNDQTVR.[V]	1xCarbamidomethyl [C14]; 1xTMTpro [N-Term]	1.56357e-08	0.000151108	1	1	1	1	P63005 [239-259]	P63005 1xCarbamidomethyl [C252]	0	2666.33	0.935	0.913	0.917	0.904	0.956	1.005	0.991	1.043	1.058	0.973634	0.773042	0.977863	0.85984	0.996003	0.988228	0.999963	0.999901	0.984414	1	1	1	1	1	1	1	1	1	243.3	227.4	222.1	223.2	220.1	232.7	6.75	5.42	5.92
Q8BKI2	Trinucleotide repeat-containing gene 6B protein OS=Mus musculus OX=10090 GN=Tnrc6b PE=1 SV=2	[R].MVSALQQQQQQQQQQQR.[Q]	1xTMTpro [N-Term]	8.46944e-11	0.000151108	1	1	1	4	Q8BKI2 [1290-1306]		0	2389.23	0.985	0.848	0.845	0.85	0.958	0.997	1.002	1.133	1.127	0.999982	0.062262	0.404615	0.079183	0.88628	0.806976	0.999988	0.934559	0.386837	1	1	1	1	1	1	1	1	1	1188.5	1170.5	1008.1	1004.6	1009.8	1138.4	2.99	1.96	6.43
Q7TPR4	Alpha-actinin-1 OS=Mus musculus OX=10090 GN=Actn1 PE=1 SV=1	[R].MVSDINNAWGCLEQAEK.[G]	1xCarbamidomethyl [C11]; 1xTMTpro [K17]; 1xTMTpro [N-Term]	1.198e-08	0.000151108	1	1	1	1	Q7TPR4 [360-376]	Q7TPR4 1xCarbamidomethyl [C370]	0	2573.3	0.845	1.054	0.971	0.986	1.136	0.921	0.935	1.17	1.152	0.973973	0.635781	0.968024	0.861252	0.546341	0.963387	0.997519	0.925294	0.989773	1	1	1	1	1	1	1	1	1	459.5	388.1	484.6	446.2	453.2	522.2	18.82	10.8	4.56
P57780	Alpha-actinin-4 OS=Mus musculus OX=10090 GN=Actn4 PE=1 SV=1	[R].MVSDINNGWQHLEQAEK.[G]	1xTMTpro [K17]; 1xTMTpro [N-Term]	3.96036e-12	0.000151108	1	1	1	2	P57780 [380-396]		0	2607.35	0.838	1.054	1.009	0.987	1.19	0.957	0.936	1.18	1.207	0.227145	0.99982	0.99771	0.884433	0.994304	0.99997	0.958704	0.926275	0.620184	1	1	1	1	1	1	1	1	1	690	578.5	727.4	696	680.8	821.4	17.51	15.92	3.02
Q9CQ20	Mid1-interacting protein 1 OS=Mus musculus OX=10090 GN=Mid1ip1 PE=1 SV=1	[R].NDIEWGVLHQPSSPPAGSEESTWKPK.[D]	2xTMTpro [K24; K26]; 1xTMTpro [N-Term]; 1xPhospho [S/T]	1.20801e-08	0.000151108	1	1	2	2	Q9CQ20 [98-123]		0	3868.97	0.989	0.918	1.074	1.052	1.023	1.17	1.146	0.953	0.973	0.99676	0.9846	0.999742	0.999939	0.999042	0.998746	0.951582	0.999999	0.992085	1	1	1	1	1	1	1	1	1	874.8	865.1	803	939.3	920.1	895	13.91	12.59	14.01
Q91ZX7	Prolow-density lipoprotein receptor-related protein 1 OS=Mus musculus OX=10090 GN=Lrp1 PE=1 SV=1	[R].MYDAQQQQVGTNK.[C]	1xTMTpro [K13]; 1xTMTpro [N-Term]	1.84163e-09	0.000151108	1	1	1	4	Q91ZX7 [795-807]		0	2119.11	0.987	0.996	0.92	1.026	1.063	0.923	1.03	1.156	1.036	0.997431	0.999759	0.997321	0.972915	0.823061	0.977163	0.99639	0.582506	0.996251	1	1	1	1	1	1	1	1	1	1536.7	1517.5	1531.1	1413.4	1576.9	1634.2	7.52	6.02	5.42
E9QAT4	Protein transport protein Sec16A OS=Mus musculus OX=10090 GN=Sec16a PE=1 SV=1	[R].MYSPSPSDGPASQQPLPNHPR.[Q]	1xTMTpro [N-Term]; 2xPhospho [S3(100); S5(100)]	4.30406e-09	0.000151108	1	1	1	1	E9QAT4 [1026-1046]	E9QAT4 2xPhospho [S1028(100); S1030(100)]	0	2727.2	1	1.015	1.009	1.036	0.979	0.995	1.022	0.97	0.945	0.999974	0.978959	0.988756	0.706328	0.987795	0.999999	0.972423	1	0.957538	1	1	1	1	1	1	1	1	1	168.8	168.8	171.2	170.4	174.9	165.2	2.42	3.5	3.36
Q8R317	Ubiquilin-1 OS=Mus musculus OX=10090 GN=Ubqln1 PE=1 SV=1	[R].MYTDIQEPMLNAAQEQFGGNPFASLVSSSSSAEGTQPSR.[T]	1xTMTpro [N-Term]	8.16942e-09	0.000151108	1	1	1	2	Q8R317 [266-304]		0	4437.09	1.376	1.125	1.322	1.179	1.174	1.175	1.048	0.888	0.996	0.0208803	0.766575	0.111418	0.628005	0.63804	0.644462	0.999831	0.772407	1	1	1	1	1	1	1	1	1	1	402.2	553.4	452.6	531.7	474.3	472.3	18.31	5.1	5.82
Q9QZM0	Ubiquilin-2 OS=Mus musculus OX=10090 GN=Ubqln2 PE=1 SV=2	[R].MYTDIQEPMLNAAQEQFGGNPFATVGSSSTSGEGTQPSR.[T]	1xTMTpro [N-Term]	3.76744e-09	0.000151108	1	1	1	1	Q9QZM0 [282-320]		0	4395.05	1.142	1.186	1.188	1.199	1.383	1.001	1.011	1.164	1.153	0.2192	0.0953755	0.0416108	0.0664441	0.00198351	0.995199	0.999907	0.479386	0.340132	1	1	1	1	0.311674	1	1	1	1	205	234.3	243.2	243.5	245.8	283.6	3.88	5.46	5.3
Q00519	Xanthine dehydrogenase/oxidase OS=Mus musculus OX=10090 GN=Xdh PE=1 SV=5	[R].NACVDQFTTLCATGTPENCK.[S]	3xCarbamidomethyl [C3; C11; C19]; 1xTMTpro [K20]; 1xTMTpro [N-Term]	5.31429e-11	0.000151108	1	1	1	1	Q00519 [1310-1329]	Q00519 3xCarbamidomethyl [C1312; C1320; C1328]	0	2895.39	1.278	1.165	1.307	1.077	1.076	1.122	0.924	0.823	0.999	0.150485	0.925324	0.52567	0.988408	0.985189	0.961193	0.999205	0.867323	1	1	1	1	1	1	1	1	1	1	257.2	328.6	299.7	336.2	277	276.8	11.6	6.59	10.23
Q8VBX6	Multiple PDZ domain protein OS=Mus musculus OX=10090 GN=Mpdz PE=1 SV=2	[R].NADAVNQMAVCPGIAADSPSSTSDSPQNK.[E]	1xCarbamidomethyl [C11]; 1xTMTpro [K29]; 1xTMTpro [N-Term]	1.26635e-12	0.000151108	1	1	1	7	Q8VBX6 [1420-1448]	Q8VBX6 1xCarbamidomethyl [C1430]	0	3540.72	0.934	1.019	0.972	1.035	1.236	0.954	1.016	1.271	1.194	0.561977	0.983167	0.972612	0.993455	0.878009	0.999999	0.999994	0.486039	0.601492	1	1	1	1	1	1	1	1	1	1186.1	1108.3	1208.9	1153.3	1227.9	1466.4	21.59	1.15	3.65
Q9D0M5	Dynein light chain 2, cytoplasmic OS=Mus musculus OX=10090 GN=Dynll2 PE=1 SV=1	[K].NADMSEDMQQDAVDCATQAMEK.[Y]	1xCarbamidomethyl [C15]; 1xTMTpro [K22]; 1xTMTpro [N-Term]	7.37248e-10	0.000151108	1	1	1	5	Q9D0M5 [10-31]	Q9D0M5 1xCarbamidomethyl [C24]	0	3096.39	0.77	0.929	0.882	0.881	0.806	0.949	0.948	0.914	0.915	0.96344	0.999998	0.914748	0.999999	0.993084	0.944381	0.999961	0.997313	0.987053	1	1	1	1	1	1	1	1	1	3060.4	2356.8	2844.4	2700.6	2696.6	2467.7	21.15	3.77	19.21
E9QAT4	Protein transport protein Sec16A OS=Mus musculus OX=10090 GN=Sec16a PE=1 SV=1	[R].MYSPSPSDGPASQQPLPNHPR.[Q]	1xTMTpro [N-Term]; 1xPhospho [S3(100)]	2.06922e-09	0.000151108	1	1	1	3	E9QAT4 [1026-1046]	E9QAT4 1xPhospho [S1028(100)]	0	2647.23	1.004	1.169	1.12	1.009	1.13	0.958	0.863	1.009	1.12	0.994457	0.162139	0.482892	0.9227	0.411311	0.961748	0.570276	0.999991	0.905847	1	1	1	1	1	1	1	1	1	499.9	501.9	584.5	559.9	504.5	564.9	12.99	1.66	3.6
E9Q3G8	Nucleoporin 153 OS=Mus musculus OX=10090 GN=Nup153 PE=1 SV=1	[K].NDNKNDNFQFGSSSGLTNPASSAPFQFGVSTLGQQEK.[K]	2xTMTpro [K4; K37]; 1xTMTpro [N-Term]	2.39033e-11	0.000151108	1	1	1	2	E9Q3G8 [963-999]		1	4831.44	1.001	1.165	1.227	1.2	1.074	1.053	1.031	0.876	0.895	0.999381	0.936415	0.989487	0.715482	0.982716	0.999456	0.994754	1	0.970099	1	1	1	1	1	1	1	1	1	429	429.4	499.6	526.3	514.9	460.8	5.9	1.81	8.56
Q9D219	B-cell CLL/lymphoma 9 protein OS=Mus musculus OX=10090 GN=Bcl9 PE=1 SV=3	[R].NDPKPLPQQPPAPANQDQNSSQNAR.[L]	1xTMTpro [K4]; 1xTMTpro [N-Term]	5.85616e-09	0.000151108	1	1	1	4	Q9D219 [229-253]		0	3320.72	1.106	1.045	1.083	1.132	1.005	1.037	1.083	0.927	0.887	0.678301	0.999112	1	0.947716	0.999921	0.999413	0.994454	0.999852	0.880382	1	1	1	1	1	1	1	1	1	1078.4	1192.9	1127.2	1168.4	1221.2	1083.6	9.65	12.35	5.46
Q8BX70	Intermembrane lipid transfer protein VPS13C OS=Mus musculus OX=10090 GN=Vps13c PE=1 SV=2	[K].NDQDNNSSMIDISYSQDK.[N]	1xTMTpro [K18]; 1xTMTpro [N-Term]	2.77662e-08	0.000151108	1	1	1	1	Q8BX70 [2014-2031]		0	2682.28	0.951	1.014	1.1	1.125	1.077	1.085	1.11	0.979	0.957	0.871005	1	0.967323	0.960875	0.99238	0.977554	0.972518	0.999911	0.999817	1	1	1	1	1	1	1	1	1	261.5	248.6	265	287.5	294.2	281.5	9.54	8.17	7.49
Q9D620	Rab11 family-interacting protein 1 OS=Mus musculus OX=10090 GN=Rab11fip1 PE=1 SV=2	[K].NKDSASDTASAIVPSVTPSVDSDDESFSK.[D]	2xTMTpro [K2; K29]; 1xTMTpro [N-Term]; 1xPhospho [S22(100)]	1.37625e-09	0.000151108	1	1	1	1	Q9D620 [183-211]	Q9D620 1xPhospho [S204(100)]	1	3948.94	1.462	1.154	1.299	1.116	1.071	1.125	0.967	0.825	0.96	0.106804	0.90232	0.37028	0.882432	0.979369	0.898165	1	0.7485	0.998654	1	1	1	1	1	1	1	1	1	244.8	358.1	282.7	318.1	273.3	262.3	23.22	9.25	15.64
Q6P8X1	Sorting nexin-6 OS=Mus musculus OX=10090 GN=Snx6 PE=1 SV=2	[K].NKDVLQAETSQQLCCQK.[F]	2xCarbamidomethyl [C14; C15]; 2xTMTpro [K2; K17]; 1xTMTpro [N-Term]	5.12603e-09	0.000151108	1	1	1	1	Q6P8X1 [334-350]	Q6P8X1 2xCarbamidomethyl [C347; C348]	1	2962.59	1.173	1.022	1.007	0.969	1.062	0.985	0.948	1.055	1.096	0.917785	0.998874	0.96476	0.993775	0.99969	0.849664	0.99998	0.88495	0.999836	1	1	1	1	1	1	1	1	1	338.7	397.2	346	341	328.1	359.7	16.03	4.55	16.29
Q6A026	Sister chromatid cohesion protein PDS5 homolog A OS=Mus musculus OX=10090 GN=Pds5a PE=1 SV=3	[K].NKEINSDQSTQGNISSDR.[G]	1xTMTpro [K2]; 1xTMTpro [N-Term]	1.42679e-11	0.000151108	1	1	1	3	Q6A026 [1217-1234]		1	2601.34	2.229	1.225	1.466	1.448	1.205	1.196	1.182	0.822	0.833	0.118345	0.999998	0.735137	0.942271	0.993247	0.788404	0.964585	0.952475	0.99912	1	1	1	1	1	1	1	1	1	932.2	2077.5	1142.3	1366.6	1349.8	1123.7	63.67	8.81	23.06
Q8R310	Transmembrane and coiled-coil domain protein 3 OS=Mus musculus OX=10090 GN=Tmcc3 PE=1 SV=2	[R].NKFGSADNIAHLK.[ND]	2xTMTpro [K2; K13]; 1xTMTpro [N-Term]; 1xPhospho [S5(100)]	1.38007e-08	0.000151108	1	2	1	6	Q8R310 [212-224]	Q8R310 1xPhospho [S216(100)]	1	2407.33	2.322	1.319	1.527	1.563	1.154	1.158	1.185	0.756	0.738	0.35301	0.997481	0.921915	0.934169	0.997206	0.994008	0.995922	0.9945	0.99629	1	1	1	1	1	1	1	1	1	1663.6	3863.1	2193.6	2539.7	2600.3	1919.4	78.07	20.75	20.95
Q00519	Xanthine dehydrogenase/oxidase OS=Mus musculus OX=10090 GN=Xdh PE=1 SV=5	[R].NKPEPTVEEIENAFQGNLCR.[C]	1xCarbamidomethyl [C19]; 1xTMTpro [K2]; 1xTMTpro [N-Term]	2.10396e-12	0.000151108	1	1	1	1	Q00519 [132-151]	Q00519 1xCarbamidomethyl [C150]	0	2953.53	1.272	1.377	1.468	1.127	1.127	1.066	0.819	0.768	0.999	0.613088	0.697867	0.810869	0.96216	0.979606	0.999919	0.98409	0.992747	0.999997	1	1	1	1	1	1	1	1	1	870.7	1107.3	1199.1	1277.9	981.6	980.9	5.5	5.33	14.61
Q7TT18	Activating transcription factor 7-interacting protein 1 OS=Mus musculus OX=10090 GN=Atf7ip PE=1 SV=1	[K].NKQEDLNSEALSPSITCDLSSR.[V]	1xCarbamidomethyl [C17]; 1xTMTpro [K2]; 1xTMTpro [N-Term]; 1xPhospho [S12(100)]	2.26131e-10	0.000151108	1	1	1	3	Q7TT18 [101-122]	Q7TT18 1xCarbamidomethyl [C117]; 1xPhospho [S112(100)]	1	3152.54	1.188	1.06	1.185	1.096	0.96	1.117	1.033	0.81	0.876	0.489447	0.982039	0.80705	0.719454	0.998116	0.990919	0.972216	0.954654	0.908105	1	1	1	1	1	1	1	1	1	938.6	1114.6	995.3	1111.8	1028.4	900.9	6.62	4.45	6.65
P15261	Interferon gamma receptor 1 OS=Mus musculus OX=10090 GN=Ifngr1 PE=1 SV=3	[R].NGSDSGLVGSGSSISDLESLPNNNSETK.[M]	1xTMTpro [K28]; 1xTMTpro [N-Term]; 1xPhospho [S3(100)]	7.07198e-10	0.000151108	1	1	2	2	P15261 [400-427]	P15261 1xPhospho [S402(100)]	0	3453.65	1.074	1.071	1.155	1.015	0.959	1.078	0.948	0.831	0.945	0.572008	0.752682	0.430583	1	1	0.990694	0.767334	0.445591	1	1	1	1	1	1	1	1	1	1	418.1	449	448	483	424.5	401.2	1.48	7.22	6.49
Q68EF0	Rab-3A-interacting protein OS=Mus musculus OX=10090 GN=Rab3ip PE=1 SV=1	[R].NKSTSSAMGGSHQDLSVIQPIVK.[D]	2xTMTpro [K2; K23]; 1xTMTpro [N-Term]; 1xPhospho [S3(97.7)]	4.76931e-08	0.000151108	1	1	3	7	Q68EF0 [238-260]	Q68EF0 1xPhospho [S240(97.7)]	1	3376.81	0.892	0.803	0.858	0.836	0.889	1.068	1.041	1.036	1.063	0.917198	0.157814	0.208104	0.20599	0.560316	0.999963	0.99997	0.966678	0.965432	1	1	1	1	1	1	1	1	1	3480.3	3105.8	2795	2985.7	2910.9	3094.4	11.89	18	7.34
G3UWE2	Interferon-gamma-inducible GTPase Ifgga4 protein OS=Mus musculus OX=10090 GN=F830016B08Rik PE=1 SV=1	[R].NIDNAPINIAVTGESGAGK.[S]	1xTMTpro [K19]; 1xTMTpro [N-Term]	7.68574e-10	0.000151108	1	1	1	1	G3UWE2 [64-82]		0	2449.35	1.082	1.676	1.506	1.128	1.152	0.899	0.673	0.765	1.021	0.982496	0.111901	0.336551	0.974214	0.64315	0.972138	0.330607	0.990732	0.958333	1	1	1	1	1	1	1	1	1	298	322.3	499.3	448.8	336.2	343.4	6.44	3.41	16.27
Q9WUQ2	Prolactin regulatory element-binding protein OS=Mus musculus OX=10090 GN=Preb PE=1 SV=1	[K].NLEAVQTDFSNEPLQK.[V]	1xTMTpro [K16]; 1xTMTpro [N-Term]	6.56162e-10	0.000151108	1	1	1	2	Q9WUQ2 [143-158]		0	2441.32	0.992	0.959	0.961	1.022	1.026	1.003	1.066	1.067	1.003	1	0.945304	0.999764	0.999215	0.987546	0.988199	0.993468	0.999105	0.999721	1	1	1	1	1	1	1	1	1	514.3	510.1	493.1	494.4	525.8	527.5	10.35	11.29	5.53
P99027	Large ribosomal subunit protein P2 OS=Mus musculus OX=10090 GN=Rplp2 PE=1 SV=3	[K].NIEDVIAQGVGK.[L]	1xTMTpro [K12]; 1xTMTpro [N-Term]	4.038e-08	0.000151108	1	2	1	2	P99027 [50-61]		0	1851.08	0.99	0.95	1.044	0.929	0.944	1.098	0.978	0.904	1.016	0.999966	0.930467	0.997036	0.996848	0.983893	0.996008	0.996233	0.999938	0.999946	1	1	1	1	1	1	1	1	1	1065.2	1055	1012.4	1111.9	989.7	1005.6	2.54	6.7	4.73
Q9WU40	Inner nuclear membrane protein Man1 OS=Mus musculus OX=10090 GN=Lemd3 PE=1 SV=2	[R].NLEEAAAEPGGGGGGGCGCDPVDSIPR.[Y]	2xCarbamidomethyl [C17; C19]; 1xTMTpro [N-Term]	4.63884e-12	0.000151108	1	1	1	2	Q9WU40 [340-366]	Q9WU40 2xCarbamidomethyl [C356; C358]	0	2903.32	1.305	1.094	1.128	1.07	1.106	1.031	0.978	0.98	1.034	0.180265	0.989916	0.996575	0.997515	0.999999	0.890207	0.999984	0.992929	0.999045	1	1	1	1	1	1	1	1	1	390.3	509.2	426.9	440.2	417.5	431.6	17.6	4.54	7.98
Q61166	Microtubule-associated protein RP/EB family member 1 OS=Mus musculus OX=10090 GN=Mapre1 PE=1 SV=3	[R].NIELICQENEGENDPVLQR.[I]	1xCarbamidomethyl [C6]; 1xTMTpro [N-Term]	2.21782e-08	0.000151108	1	1	1	2	Q61166 [223-241]	Q61166 1xCarbamidomethyl [C228]	0	2574.28	1.183	0.896	1.08	0.908	0.899	1.205	1.013	0.832	0.99	0.215655	0.0889893	0.996579	0.105432	0.0326182	0.0410921	0.999998	0.014869	0.977489	1	1	1	1	1	1	1	1	1	248.7	294.2	222.8	268.6	225.7	223.5	8.16	4.29	3.07
Q8JZQ2	AFG3-like protein 2 OS=Mus musculus OX=10090 GN=Afg3l2 PE=1 SV=1	[R].NLETLQQELGIEGENR.[V]	1xTMTpro [N-Term]	1.25237e-10	0.000151108	1	1	1	3	Q8JZQ2 [224-239]		0	2147.13	0.729	1.002	0.899	0.934	0.908	0.898	0.932	1.01	0.972	0.175233	0.999994	0.692759	0.952191	0.969044	0.763019	0.975843	0.978492	0.999999	1	1	1	1	1	1	1	1	1	1356.7	989.1	1359	1219.8	1266.8	1231.9	23.8	4.53	14.29
Q99JF8	PC4 and SFRS1-interacting protein OS=Mus musculus OX=10090 GN=Psip1 PE=1 SV=1	[K].NLAKPGVTSTSDSEDEDDQEGEK.[K]	2xTMTpro [K4; K23]; 1xTMTpro [N-Term]; 1xPhospho [S13(100)]	6.59811e-08	0.000151108	1	1	2	3	Q99JF8 [262-284]	Q99JF8 1xPhospho [S274(100)]	0	3443.65	0.67	0.677	0.754	0.671	0.626	1.113	0.991	0.83	0.933	0.966581	0.933411	0.999999	0.999499	0.989165	0.953809	0.988135	0.994431	0.99966	1	1	1	1	1	1	1	1	1	2341.5	1568.2	1584.6	1764.4	1570.2	1464.8	49.2	17.46	19.72
E9PVA8	Stalled ribosome sensor GCN1 OS=Mus musculus OX=10090 GN=Gcn1 PE=1 SV=1	[K].MTTETASEDDNFGTAQSNK.[A]	1xTMTpro [K19]; 1xTMTpro [N-Term]	9.00244e-10	0.000151108	1	1	1	4	E9PVA8 [1853-1871]		0	2655.27	0.951	0.945	0.912	0.877	0.975	0.966	0.928	1.068	1.112	0.982837	0.983826	0.9347	0.962557	0.985889	0.999783	0.999989	0.999689	0.999979	1	1	1	1	1	1	1	1	1	1093.7	1040.7	1033.4	997.8	958.7	1066.1	7.92	11.29	10.19
P0DOV1; P0DOV2	Interferon-activable protein 205-B OS=Mus musculus OX=10090 GN=Mnda PE=1 SV=1 Interferon-activable protein 204 OS=Mus musculus OX=10090 GN=Ifi204 PE=1 SV=1	[K].NGQEAGPATPTSTTSHMLASER.[G]	1xTMTpro [N-Term]; 1xPhospho [T9(100)]	2.83894e-12	0.000151108	2	2	1	3	P0DOV1 [98-119]; P0DOV2 [98-119]	P0DOV1 1xPhospho [T106(100)]; P0DOV2 1xPhospho [T106(100)]	0	2627.21	1.401	1.263	1.351	1.101	1.29	1.07	0.872	0.955	1.172	0.0857551	0.270998	0.150331	0.985062	0.356381	0.998379	0.58923	0.989014	0.705087	1	1	1	1	1	1	1	1	1	559.1	783.5	706.1	755.4	615.4	721.1	21.85	5.06	2.96
Q8BMD8	Mitochondrial adenyl nucleotide antiporter SLC25A24 OS=Mus musculus OX=10090 GN=Slc25a24 PE=1 SV=1	[R].NGDGVVDIGELQQGLQSLGIPLGQDAEEK.[I]	1xTMTpro [K29]; 1xTMTpro [N-Term]	1.54632e-09	0.000151108	1	1	1	2	Q8BMD8 [34-62]		0	3587.9	0.751	1.015	0.86	0.97	0.891	0.848	0.956	1.036	0.919	0.547724	0.999903	0.763018	1	0.941932	0.639479	0.999624	0.997279	0.958373	1	1	1	1	1	1	1	1	1	571.5	429.2	580	491.7	554.2	509.3	26.81	14.56	11.65
Q8R081	Heterogeneous nuclear ribonucleoprotein L OS=Mus musculus OX=10090 GN=Hnrnpl PE=1 SV=2	[K].NDQDTWDYTNPNLSGQGDPGSNPNK.[R]	1xTMTpro [K25]; 1xTMTpro [N-Term]	2.97603e-10	0.000151108	1	1	1	6	Q8R081 [275-299]		0	3342.58	0.558	0.869	0.804	0.925	0.838	0.925	1.065	1.042	0.906	0.414852	0.999992	0.896021	0.999919	0.998941	0.937957	0.999999	0.981548	0.999987	1	1	1	1	1	1	1	1	1	2563.6	1431.4	2227.3	2061.1	2371.1	2147.1	44.05	9.44	27.05
Q8R081	Heterogeneous nuclear ribonucleoprotein L OS=Mus musculus OX=10090 GN=Hnrnpl PE=1 SV=2	[K].NDQDTWDYTNPNLSGQGDPGSNPNKR.[Q]	1xTMTpro [K25]; 1xTMTpro [N-Term]	4.25658e-13	0.000151108	1	1	1	14	Q8R081 [275-300]		1	3498.68	1.059	0.958	1.027	0.967	0.982	1.072	1.009	0.956	1.016	0.876264	0.996494	1	0.999479	1	0.996795	0.965677	0.999999	0.999857	1	1	1	1	1	1	1	1	1	7761.4	8219	7438.3	7970.2	7504.6	7622.4	3.66	1.33	3.62
Q3UMQ8	H/ACA ribonucleoprotein complex non-core subunit NAF1 OS=Mus musculus OX=10090 GN=Naf1 PE=1 SV=2	[K].NDQEPPPEVLDFSDDEKEK.[E]	2xTMTpro [K17; K19]; 1xTMTpro [N-Term]; 1xPhospho [S13(100)]	4.038e-08	0.000151108	1	1	1	4	Q3UMQ8 [296-314]	Q3UMQ8 1xPhospho [S308(100)]	1	3223.59	1.071	1.385	1.579	1.569	1.095	1.14	1.133	0.693	0.698	1	0.976083	0.986833	0.679044	0.998839	0.999999	0.967884	0.999811	0.866091	1	1	1	1	1	1	1	1	1	1486.7	1592.2	2059	2346.9	2332.4	1627.5	29.4	2.95	27.31
Q923W1	Trimethylguanosine synthase OS=Mus musculus OX=10090 GN=Tgs1 PE=1 SV=2	[R].NDYEEDDLVVSDDPSSVEHCENNR.[T]	1xCarbamidomethyl [C20]; 1xTMTpro [N-Term]; 1xPhospho [S11(100)]	1.32383e-11	0.000151108	1	1	1	1	Q923W1 [142-165]	Q923W1 1xCarbamidomethyl [C161]; 1xPhospho [S152(100)]	0	3221.32	0.944	0.935	0.927	1.034	1.04	0.992	1.106	1.122	1.006	0.493795	0.617761	0.429749	0.999999	1	0.999236	0.666383	0.407861	0.999994	1	1	1	1	1	1	1	1	1	181.3	171.1	169.5	168.2	187.5	188.6	7.43	12.04	3.08
Q02053	Ubiquitin-like modifier-activating enzyme 1 OS=Mus musculus OX=10090 GN=Uba1 PE=1 SV=1	[R].NEEDATELVGLAQAVNAR.[S]	1xTMTpro [N-Term]	2.73838e-10	0.000151108	1	1	1	1	Q02053 [351-368]		0	2204.15	1.043	0.858	0.923	0.914	0.872	1.076	1.065	0.944	0.954	0.922444	0.0994758	0.848711	0.636426	0.423946	0.50777	0.736494	0.964537	0.998631	1	1	1	1	1	1	1	1	1	157.2	164	134.9	145.2	143.7	137.1	6.7	4.73	2.61
Q91YM2	Rho GTPase-activating protein 35 OS=Mus musculus OX=10090 GN=Arhgap35 PE=1 SV=3	[R].NEEENIYSVPHDSTQGK.[I]	1xTMTpro [K17]; 1xTMTpro [N-Term]; 1xPhospho [S8(100)]	1.471e-09	0.000151108	1	1	1	1	Q91YM2 [1099-1115]	Q91YM2 1xPhospho [S1106(100)]	0	2635.25	1.036	0.885	0.958	0.982	0.864	1.082	1.109	0.902	0.88	0.999938	0.245387	0.991239	0.97434	0.346222	0.508611	0.598238	0.651426	0.739968	1	1	1	1	1	1	1	1	1	477.4	494.8	422.5	457.2	468.6	412.6	1.39	6.35	6.86
Q8BYC6	Serine/threonine-protein kinase TAO3 OS=Mus musculus OX=10090 GN=Taok3 PE=1 SV=2	[R].NGPLNESQEEEEDGEQGSNLNR.[E]	1xTMTpro [N-Term]; 1xPhospho [S7(100)]	3.36239e-08	0.000151108	1	1	1	2	Q8BYC6 [318-339]	Q8BYC6 1xPhospho [S324(100)]	0	2829.21	1.002	1.191	1.027	1.064	1.083	0.863	0.894	1.054	1.018	0.999997	0.362268	0.762954	0.970479	0.776854	0.97311	0.771579	1	0.992419	1	1	1	1	1	1	1	1	1	219.3	219.7	261.2	225.3	233.4	237.5	7.77	4.56	10.9
P51125	Calpastatin OS=Mus musculus OX=10090 GN=Cast PE=1 SV=2	[K].NEGITQPLPDSPKPMGTDQAIDALSSDFTCSSPTGK.[Q]	1xCarbamidomethyl [C30]; 2xTMTpro [K13; K36]; 1xTMTpro [N-Term]	8.37596e-09	0.000151108	1	1	1	1	P51125 [293-328]	P51125 1xCarbamidomethyl [C322]	0	4675.37	1.069	1.052	1.085	1.051	1.036	1.032	1	0.955	0.986	0.657184	0.987204	0.834653	0.688663	0.849644	0.991517	0.952096	1	0.999471	1	1	1	1	1	1	1	1	1	276.7	295.7	290.9	300.1	290.9	286.7	4.36	2.63	8.33
O89116	Vesicle transport through interaction with t-SNAREs homolog 1A OS=Mus musculus OX=10090 GN=Vti1a PE=1 SV=1	[R].NELLGDAGNSSENQR.[A]	1xTMTpro [N-Term]	1.79125e-10	0.000151108	1	1	1	4	O89116 [101-115]		0	1907.94	0.769	0.903	0.901	0.983	0.871	0.997	1.088	0.967	0.886	0.875611	0.999889	0.964535	0.999721	0.996762	0.992029	0.995019	0.999356	0.97332	1	1	1	1	1	1	1	1	1	1396.5	1074.1	1261.5	1258.2	1372.4	1216.2	20.97	2.72	19.38
P82349	Beta-sarcoglycan OS=Mus musculus OX=10090 GN=Sgcb PE=1 SV=1	[R].NENLVITGNNQPIVFQQGTTK.[L]	1xTMTpro [K21]; 1xTMTpro [N-Term]	6.5253e-09	0.000151108	1	1	1	2	P82349 [134-154]		0	2923.61	0.899	0.892	0.94	1.03	0.993	1.054	1.155	1.057	0.965	0.984671	0.986642	0.997658	0.979118	0.999972	0.999945	0.768836	0.999805	0.947478	1	1	1	1	1	1	1	1	1	458.7	412.2	409	431.1	472.2	455.5	7.01	8.32	8.68
Q8K0L9	Zinc finger and BTB domain-containing protein 20 OS=Mus musculus OX=10090 GN=Zbtb20 PE=1 SV=1	[R].NESEECTEDTDQAEGTESEPK.[G]	1xCarbamidomethyl [C6]; 1xTMTpro [K21]; 1xTMTpro [N-Term]	1.16522e-09	0.000151108	1	1	1	2	Q8K0L9 [351-371]	Q8K0L9 1xCarbamidomethyl [C356]	0	2993.33	0.683	1.046	1.017	1.244	0.984	0.972	1.189	0.968	0.791	0.83937	0.895173	0.999181	0.453422	0.873033	0.978907	0.952408	0.970385	0.964333	1	1	1	1	1	1	1	1	1	445.8	304.6	466.3	453.4	554.6	438.8	29.66	3.05	17.3
Q68FD7	Folliculin-interacting protein 1 OS=Mus musculus OX=10090 GN=Fnip1 PE=1 SV=1	[R].NESSDSALGDSESEDTGPDIR.[R]	1xTMTpro [N-Term]; 1xPhospho [S11(100)]	5.72761e-08	0.000151108	1	1	1	3	Q68FD7 [935-955]	Q68FD7 1xPhospho [S945(100)]	0	2565.08	0.961	0.888	0.94	0.958	0.996	1.059	1.079	1.059	1.04	0.884015	0.401288	0.972445	0.885046	0.980715	0.806377	0.933599	0.714132	0.528299	1	1	1	1	1	1	1	1	1	519.1	499.1	460.8	488.2	497.3	517.2	5.63	1.29	7.39
P51912	Neutral amino acid transporter B(0) OS=Mus musculus OX=10090 GN=Slc1a5 PE=1 SV=2	[K].NEVSLNPLPLATEEGNPLLK.[Q]	1xTMTpro [K20]; 1xTMTpro [N-Term]; 1xPhospho [S4(100)]	5.31427e-08	0.000151108	1	1	1	2	P51912 [515-534]	P51912 1xPhospho [S518(100)]	0	2836.54	1.005	1.105	0.949	0.947	0.907	0.859	0.857	0.956	0.958	0.998745	0.999534	1	0.999984	0.998672	0.999016	0.996751	0.999337	0.999892	1	1	1	1	1	1	1	1	1	534	536.8	590	507	505.8	484.5	9.2	26.63	20.77
Q80TV8	CLIP-associating protein 1 OS=Mus musculus OX=10090 GN=Clasp1 PE=1 SV=2	[K].NFDDEDSVDGNRPSSASSSSSK.[A]	1xTMTpro [K22]; 1xTMTpro [N-Term]	3.48588e-10	0.000151108	1	1	1	3	Q80TV8 [240-261]		0	2896.37	1.08	1.041	1.155	1.136	1.184	1.109	1.091	1.025	1.042	0.954745	0.999936	0.871012	0.660948	0.463246	0.939532	0.773282	0.968549	0.999104	1	1	1	1	1	1	1	1	1	1085.3	1171.8	1130.3	1253.7	1233	1284.4	3.93	4.24	10.11
P62960	Y-box-binding protein 1 OS=Mus musculus OX=10090 GN=Ybx1 PE=1 SV=3	[K].NEGSESAPEGQAQQR.[R]	1xTMTpro [N-Term]	1.21811e-08	0.000151108	1	1	1	4	P62960 [169-183]		0	1891.91	0.655	0.769	0.668	0.789	0.847	0.869	1.026	1.267	1.073	0.425495	0.999978	0.900288	0.998624	0.999999	0.948971	0.999911	0.930204	0.999642	1	1	1	1	1	1	1	1	1	1292.8	846.7	994.1	863.7	1019.9	1094.4	34.24	7.91	13.7
Q61316	Heat shock 70 kDa protein 4 OS=Mus musculus OX=10090 GN=Hspa4 PE=1 SV=1	[K].HAEQNGPVDGQGDNPGSQAAEHGADTAVPSDGDK.[K]	1xTMTpro [K34]; 1xTMTpro [N-Term]; 1xPhospho [S/T]	4.67759e-09	0.000151108	1	1	2	2	Q61316 [800-833]		0	4016.81	0.983	1.004	0.985	0.995	0.993	0.981	0.991	1.008	0.997	0.999864	0.937311	0.999994	0.886442	0.9803	0.897031	0.999983	0.959475	0.998705	1	1	1	1	1	1	1	1	1	384.5	378	386.2	378.7	382.7	381.7	5.68	3.22	3.59
G3X9K3	Brefeldin A-inhibited guanine nucleotide-exchange protein 1 OS=Mus musculus OX=10090 GN=Arfgef1 PE=1 SV=1	[R].LSVSSNDTQESGNSSGPSPGAK.[F]	1xTMTpro [K22]; 1xTMTpro [N-Term]; 2xPhospho [S4(98.8); S5(100)]	2.51271e-08	0.000151108	1	1	1	2	G3X9K3 [390-411]	G3X9K3 2xPhospho [S393(98.8); S394(100)]	0	2874.31	1.113	1.082	1.041	1.026	0.996	0.963	0.948	0.956	0.971	0.987584	0.996788	0.899962	0.978665	0.999631	0.991405	0.999861	0.973387	0.998198	1	1	1	1	1	1	1	1	1	539.2	600.1	583.2	561.5	553	536.9	2.07	13.22	7.83
G3X9K3	Brefeldin A-inhibited guanine nucleotide-exchange protein 1 OS=Mus musculus OX=10090 GN=Arfgef1 PE=1 SV=1	[R].LSVSSNDTQESGNSSGPSPGAK.[F]	1xTMTpro [K22]; 1xTMTpro [N-Term]	1.27694e-12	0.000151108	1	1	1	2	G3X9K3 [390-411]		0	2714.37	1.041	1.107	1.006	1.051	0.978	0.908	0.949	0.973	0.931	0.993231	0.754684	0.958757	0.9952	0.93774	0.31957	0.951975	0.999999	0.723549	1	1	1	1	1	1	1	1	1	579.2	603.1	641.3	582.5	608.6	566.5	7.09	4.08	5.59
Q80UG5	Septin-9 OS=Mus musculus OX=10090 GN=Septin9 PE=1 SV=1	[R].LNEGNSAMANGIEKEPEAQEM.[-]	1xTMTpro [K14]; 1xTMTpro [N-Term]	1.7764e-10	0.000151108	1	1	1	2	Q80UG5 [563-583]		1	2870.42	1.039	0.951	0.965	0.882	0.921	1.014	0.928	0.955	1.044	0.91655	0.583648	0.854375	0.0290373	0.0719994	0.994803	0.381024	0.397059	0.993069	1	1	1	1	1	1	1	1	1	522.2	542.6	496.5	503.7	460.7	481	4.24	5.2	0.7
Q9R1P0	Proteasome subunit alpha type-4 OS=Mus musculus OX=10090 GN=Psma4 PE=1 SV=1	[K].LNEDMACSVAGITSDANVLTNELR.[L]	1xCarbamidomethyl [C7]; 1xTMTpro [N-Term]	2.49883e-13	0.000151108	1	1	1	1	Q9R1P0 [68-91]	Q9R1P0 1xCarbamidomethyl [C74]	0	2897.43	1.175	1.084	1.101	1.1	1.017	1.016	1.015	0.924	0.924	0.00370141	0.0294329	0.0553442	0.100941	0.613155	0.998758	0.972528	0.557464	0.762975	1	1	1	1	1	1	1	1	1	269.7	317	292.4	296.9	296.7	274.3	7.14	3.76	3.79
P97807	Fumarate hydratase, mitochondrial OS=Mus musculus OX=10090 GN=Fh PE=1 SV=3	[K].LNDHFPLVVWQTGSGTQTNMNVNEVISNR.[A]	1xTMTpro [N-Term]	4.99967e-15	0.000151108	1	1	1	138	P97807 [129-157]		0	3574.8	1.149	1.04	1.046	0.998	1.05	1.006	0.96	1.004	1.052	0.595001	0.999994	0.968164	0.996431	1	0.941126	0.999188	0.957638	0.998016	1	1	1	1	1	1	1	1	1	20830.5	23931	21655.2	21788.5	20796.5	21869.7	9.68	2.44	9.26
Q6PAL0	BEN domain-containing protein 3 OS=Mus musculus OX=10090 GN=Bend3 PE=1 SV=1	[R].INDELEGLGLEGGSEGEAPRDDCYDSSSLPDDISVVK.[V]	1xCarbamidomethyl [C23]; 1xTMTpro [K37]; 1xTMTpro [N-Term]; 1xPhospho [S14(100)]	1.42679e-08	0.000151108	1	1	1	1	Q6PAL0 [473-509]	Q6PAL0 1xCarbamidomethyl [C495]; 1xPhospho [S486(100)]	1	4626.16	1.17	1.212	1.222	1.198	1.157	1.008	0.989	0.947	0.965	0.0190001	0.0023845	0.00572624	0.00257277	0.00974722	0.993157	1	0.999421	0.95948	1	0.289534	0.391529	0.492292	0.741926	1	1	1	1	174.9	204.6	212	213.7	209.6	202.4	5.44	2.18	2.07
P08775	DNA-directed RNA polymerase II subunit RPB1 OS=Mus musculus OX=10090 GN=Polr2a PE=1 SV=3	[K].INAGFGDDLNCIFNDDNAEK.[L]	1xCarbamidomethyl [C11]; 1xTMTpro [K20]; 1xTMTpro [N-Term]	1.25585e-09	0.000151108	1	1	1	1	P08775 [1235-1254]	P08775 1xCarbamidomethyl [C1245]	0	2850.39	1.125	1.101	1.183	1.177	1.097	1.074	1.069	0.927	0.932	0.843052	0.978605	0.999402	0.802724	0.983629	0.998753	0.992191	0.999292	0.989176	1	1	1	1	1	1	1	1	1	617.8	695.1	680.2	730.6	727.3	677.6	6.18	2.32	7.54
E9PXC0	Signal recognition particle 54 kDa protein OS=Mus musculus OX=10090 GN=Srp54c PE=1 SV=1	[K].LMTIMDSMNDQELDSTDGAK.[V]	1xTMTpro [K20]; 1xTMTpro [N-Term]	5.93796e-10	0.000151108	1	2	1	1	E9PXC0 [375-394]		0	2823.37	0.995	0.998	0.912	0.968	0.999	0.914	0.97	1.096	1.032	0.99425	0.999995	0.999919	0.999086	0.99203	0.999999	0.996184	0.999178	0.936275	1	1	1	1	1	1	1	1	1	427.5	425.5	426.7	389.9	413.8	427.1	10.98	2.1	5.34
Q80TY0	Formin-binding protein 1 OS=Mus musculus OX=10090 GN=Fnbp1 PE=1 SV=2	[K].LMSLLTSPHQPPPPPPASASPSAVPNGPQSPK.[Q]	1xTMTpro [K32]; 1xTMTpro [N-Term]; 1xPhospho [S30(100)]	1.32382e-08	0.000151108	1	1	1	2	Q80TY0 [329-360]	Q80TY0 1xPhospho [S358(100)]	0	3873.03	0.93	1.101	1.034	1.07	1.211	0.939	0.972	1.171	1.132	0.981946	0.867564	0.96713	0.988636	0.123535	0.999243	0.99489	0.378942	0.303785	1	1	1	1	1	1	1	1	1	466.7	433.8	513.6	482.5	499.4	565.2	3.68	3.37	8.93
Q78T81	Early estrogen-induced gene 1 protein OS=Mus musculus OX=10090 GN=Eeig1 PE=1 SV=1	[K].IMQSQDFTDGSNTEDSNLR.[L]	1xTMTpro [N-Term]	1.02847e-09	0.000151108	1	1	1	1	Q78T81 [341-359]		0	2462.14	1.149	0.978	0.96	0.964	1.055	0.982	0.986	1.098	1.095	0.799678	0.888741	0.994514	0.91205	0.999977	0.993012	1	0.9808	0.847927	1	1	1	1	1	1	1	1	1	239.6	275.3	234.2	230	230.8	252.7	22.76	2.64	6.4
Q61576	Peptidyl-prolyl cis-trans isomerase FKBP10 OS=Mus musculus OX=10090 GN=Fkbp10 PE=1 SV=2	[R].LMPGQDPDKTISDMFQNQDR.[N]	1xTMTpro [K9]; 1xTMTpro [N-Term]	1.21473e-09	0.000151108	1	1	1	4	Q61576 [536-555]		1	2944.48	1.664	1.15	1.218	1.092	1.158	1.059	0.95	0.951	1.061	0.410219	0.999531	0.944608	0.999998	1	0.835416	0.999926	0.956884	0.999986	1	1	1	1	1	1	1	1	1	1736.7	2890	1997.2	2115.9	1896.6	2011.4	49.75	3.95	27.46
Q8CHH5	BRD4-interacting chromatin-remodeling complex-associated protein-like OS=Mus musculus OX=10090 GN=Bicral PE=1 SV=2	[K].IMPATLGATQAQPESSVGSSPSQTAVQVDSHPGQK.[R]	1xTMTpro [K35]; 1xTMTpro [N-Term]; 1xPhospho [S15(96.9)]	9.41106e-12	0.000151108	1	1	2	3	Q8CHH5 [654-688]	Q8CHH5 1xPhospho [S668(96.9)]	0	4180.09	1.149	1.273	1.187	1.241	1.191	0.933	0.975	1.004	0.96	0.479021	0.15551	0.0786006	0.143874	0.117676	0.99773	1	0.999831	0.999994	1	1	1	1	1	1	1	1	1	409	469.9	520.5	485.4	507.5	487.1	6.92	2.32	11.82
Q9ER00	Syntaxin-12 OS=Mus musculus OX=10090 GN=Stx12 PE=1 SV=1	[R].LMNDFSSALNNFQVVQR.[K]	1xTMTpro [N-Term]	2.61948e-08	0.000151108	1	1	1	1	Q9ER00 [106-122]		0	2287.18	1.5	1.083	1.066	1.043	1.041	0.984	0.963	0.977	0.998	0.461529	0.999832	0.99062	1	1	0.956411	0.999953	0.986393	1	1	1	1	1	1	1	1	1	1	226.7	339.9	245.5	241.6	236.4	236	37.92	9.16	18.14
Q69ZX6	ATPase MORC2A OS=Mus musculus OX=10090 GN=Morc2a PE=1 SV=2	[R].LMKPPSPEHQSPDTQQEGGEEEEAMVAR.[Q]	1xTMTpro [K3]; 1xTMTpro [N-Term]; 2xPhospho [S6(100); S11(100)]	2.18121e-08	0.000151108	1	1	2	2	Q69ZX6 [849-876]	Q69ZX6 2xPhospho [S854(100); S859(100)]	0	3875.75	0.971	0.93	0.953	0.934	0.904	1.024	1.003	0.95	0.969	0.987668	0.918669	0.999995	0.990179	0.95798	0.951677	0.998584	0.978559	0.999872	1	1	1	1	1	1	1	1	1	577.5	560.7	537.3	550.1	539.2	522.3	8.66	6.54	1.51
Q69ZX6	ATPase MORC2A OS=Mus musculus OX=10090 GN=Morc2a PE=1 SV=2	[R].LMKPPSPEHQSPDTQQEGGEEEEAMVAR.[Q]	1xTMTpro [K3]; 1xTMTpro [N-Term]; 1xPhospho [S6(100)]	4.42514e-11	0.000151108	1	1	1	4	Q69ZX6 [849-876]	Q69ZX6 1xPhospho [S854(100)]	0	3795.79	0.997	1.004	0.98	0.969	0.989	0.976	0.965	1.009	1.02	0.978288	0.993861	0.985726	0.989497	0.999423	0.999997	1	0.999457	0.99973	1	1	1	1	1	1	1	1	1	1527.6	1523.2	1534.1	1497.1	1480.8	1510.5	4.45	10.3	13.44
Q9Z1J2	Serine/threonine-protein kinase Nek4 OS=Mus musculus OX=10090 GN=Nek4 PE=1 SV=1	[R].LMHGLSEDELSSSTSSTDK.[S]	1xTMTpro [K19]; 1xTMTpro [N-Term]; 1xPhospho [S6(100)]	2.45075e-08	0.000151108	1	1	1	1	Q9Z1J2 [624-642]	Q9Z1J2 1xPhospho [S629(100)]	0	2712.29	0.788	1.024	0.951	0.918	0.984	0.929	0.897	1.034	1.072	0.366356	0.986683	0.990981	0.967513	0.999574	0.828503	0.728225	0.999732	0.996407	1	1	1	1	1	1	1	1	1	458.6	361.3	469.4	436.2	420.9	451.2	20.27	7.52	6.59
Q9Z103	Activity-dependent neuroprotector homeobox protein OS=Mus musculus OX=10090 GN=Adnp PE=1 SV=2	[K].LMHDASDSEVDQDDVVEWK.[D]	1xTMTpro [K19]; 1xTMTpro [N-Term]; 1xPhospho [S6(100)]	1.65737e-08	0.000151108	1	1	1	2	Q9Z103 [954-972]	Q9Z103 1xPhospho [S959(100)]	0	2906.34	0.622	0.814	0.942	0.817	0.964	1.157	1.004	1.023	1.179	0.480078	0.99632	0.999109	0.998113	0.999995	0.999995	1	0.99633	0.993643	1	1	1	1	1	1	1	1	1	875.3	544.9	712.6	824.3	715.6	843.4	36.71	17.19	6.58
Q91YE5	Bromodomain adjacent to zinc finger domain protein 2A OS=Mus musculus OX=10090 GN=Baz2a PE=1 SV=2	[R].IMEETSGIEEEEEEENTTAVHGR.[R]	1xTMTpro [N-Term]; 1xPhospho [T/S]	6.48919e-08	0.000151108	1	1	2	2	Q91YE5 [1037-1059]		0	3003.31	0.89	1.176	1.311	1.083	0.921	1.115	0.921	0.702	0.85	0.974636	0.320747	0.130671	0.988391	0.997988	0.988227	0.639452	0.0665782	0.901382	1	1	1	1	1	1	1	1	1	438	390	515.4	574.4	474.6	403.3	4.82	5.7	4.33
P56480	ATP synthase subunit beta, mitochondrial OS=Mus musculus OX=10090 GN=Atp5f1b PE=1 SV=2	[R].IMDPNIVGNEHYDVAR.[G]	1xTMTpro [N-Term]	2.86266e-09	0.000151108	1	1	1	4	P56480 [407-422]		0	2147.09	1.193	1.117	1.058	1.071	1.192	0.947	0.959	1.127	1.113	0.999993	0.996615	0.999995	0.966535	0.999923	0.999187	0.999489	0.999999	0.991678	1	1	1	1	1	1	1	1	1	632.6	754.9	706.6	669	677.4	753.8	34.74	5.37	21.73
Q8K2J0	1-phosphatidylinositol 4,5-bisphosphate phosphodiesterase delta-3 OS=Mus musculus OX=10090 GN=Plcd3 PE=1 SV=2	[R].ILSDREEEEEEEEEAEEALEAAEQR.[S]	1xTMTpro [N-Term]; 1xPhospho [S3(100)]	9.05254e-11	0.000151108	1	1	1	4	Q8K2J0 [490-514]	Q8K2J0 1xPhospho [S492(100)]	1	3346.47	1.009	1.125	1.077	1.042	1.01	0.958	0.926	0.937	0.97	1	0.276636	0.639452	0.981273	0.996995	0.976238	0.617318	0.391988	0.860082	1	1	1	1	1	1	1	1	1	1996.2	2014.6	2244.8	2150.8	2079.6	2016.2	6.95	2.69	5.55
Q3UHJ0	AP2-associated protein kinase 1 OS=Mus musculus OX=10090 GN=Aak1 PE=1 SV=2	[R].ILSDVTHSAVFGVPASK.[S]	1xTMTpro [K17]; 1xTMTpro [N-Term]; 1xPhospho [S3(100)]	4.42513e-08	0.000151108	1	1	1	2	Q3UHJ0 [633-649]	Q3UHJ0 1xPhospho [S635(100)]	0	2416.31	1.096	1.008	1.09	1.033	1.123	1.081	1.024	1.031	1.088	1	0.995043	1	0.999209	0.999649	0.993896	0.99998	0.999767	0.986276	1	1	1	1	1	1	1	1	1	614.2	673.4	619.3	669.5	634.2	690.1	20.07	11.02	2.91
Q91W39	Nuclear receptor coactivator 5 OS=Mus musculus OX=10090 GN=Ncoa5 PE=1 SV=1	[K].ILSLFNSGAVAANSSSASPSVATGSSQNQNFSTAANSQPQQRPQASGNQPPNIVGQAGSAR.[N]	1xTMTpro [N-Term]	4.43743e-10	0.000151108	1	1	1	3	Q91W39 [435-495]		0	6316.13	1.238	1.178	1.303	1.11	1.149	1.106	0.942	0.882	1.035	0.492035	0.802568		0.989892	0.874814		0.98169		0.994751	1	1		1	1		1		1	250.9	310.7	295.6	326.9	278.6	288.2	13.77	4.35	18.96
Q9Z2I0	Mitochondrial proton/calcium exchanger protein OS=Mus musculus OX=10090 GN=Letm1 PE=1 SV=1	[K].LISLTSALDDNKDGNINIDDLVK.[V]	2xTMTpro [K12; K23]; 1xTMTpro [N-Term]	2.13927e-12	0.000151108	1	1	1	3	Q9Z2I0 [667-689]		1	3398.92	1.103	1.015	1.044	0.981	0.94	1.028	0.966	0.9	0.958	0.631626	0.950593	0.992014	0.77369	0.276049	0.999612	0.996816	0.548796	0.922136	1	1	1	1	1	1	1	1	1	1253.4	1382.4	1272.8	1308.7	1229.2	1177.6	9.85	4.27	3.07
E9PVZ8	Golgi autoantigen, golgin subfamily b, macrogolgin 1 OS=Mus musculus OX=10090 GN=Golgb1 PE=1 SV=1	[K].LISSLQAQLDQSEQASQLDK.[S]	1xTMTpro [K20]; 1xTMTpro [N-Term]	1.3275e-10	0.000151108	1	1	1	1	E9PVZ8 [161-180]		0	2810.54	1.246	1.048	1.175	1.146	1.11	1.12	1.093	0.945	0.968	0.0209019	0.999982	0.132169	0.397121	0.495291	0.168837	0.478685	0.923447	0.999958	1	1	1	1	1	1	1	1	1	417.7	520.6	437.9	490.6	478.6	463.4	12.64	3.45	7.32
Q91Z40	Guanylate-binding protein 7 OS=Mus musculus OX=10090 GN=Gbp7 PE=1 SV=2	[K].ILSSQMNQTQNSDK.[V]	1xTMTpro [K14]; 1xTMTpro [N-Term]	9.78374e-10	0.000151108	1	1	1	7	Q91Z40 [621-634]		0	2202.17	1.037	1.152	1.096	1.031	1.051	0.951	0.895	0.96	1.019	0.869764	0.0305558	0.119573	0.738763	0.40965	0.95725	0.275434	0.950121	0.989534	1	1	1	1	1	1	1	1	1	2346	2432.2	2702.2	2570.1	2419.5	2466.1	3.49	5.55	5.02
Q9R1C0	Transcription initiation factor TFIID subunit 7 OS=Mus musculus OX=10090 GN=Taf7 PE=1 SV=1	[K].LNESDEQHQENEGTNQLVMGIQK.[Q]	1xTMTpro [K23]; 1xTMTpro [N-Term]; 1xPhospho [S4(100)]	2.18727e-10	0.000151108	1	1	1	2	Q9R1C0 [253-275]	Q9R1C0 1xPhospho [S256(100)]	0	3329.6	0.867	0.97	0.902	0.915	0.927	0.93	0.944	1.028	1.013	0.684702	0.959765	0.998611	0.999802	0.997467	0.830663	0.884573	1	0.999966	1	1	1	1	1	1	1	1	1	554.2	480.7	537.5	500	507.3	513.8	16.16	4.75	3.85
Q99K74	Mediator of RNA polymerase II transcription subunit 24 OS=Mus musculus OX=10090 GN=Med24 PE=1 SV=1	[R].LLSSSDDDANILSSPTDR.[S]	1xTMTpro [N-Term]; 1xPhospho [S14(100)]	4.98579e-10	0.000151108	1	1	2	7	Q99K74 [858-875]	Q99K74 1xPhospho [S871(100)]	0	2290.08	0.951	0.911	0.924	0.921	1.002	1.014	1.011	1.085	1.088	0.999729	0.996356	0.997142	0.999518	0.961039	1	0.999979	0.803537	0.866606	1	1	1	1	1	1	1	1	1	1848.2	1757.3	1683.9	1707.6	1702.6	1852.3	14.19	6.53	5.15
Q99J21	Mucolipin-1 OS=Mus musculus OX=10090 GN=Mcoln1 PE=1 SV=1	[R].LLTPNPGYGTQVGTSPAPTTPTEEEDLR.[R]	1xTMTpro [N-Term]; 1xPhospho [T20(100)]	4.98579e-10	0.000151108	1	1	1	3	Q99J21 [15-42]	Q99J21 1xPhospho [T34(100)]	0	3325.62	1.064	0.983	0.921	0.939	0.946	0.938	0.955	1.026	1.007	0.960702	0.994296	0.995337	0.950482	0.90285	1	0.99928	0.994175	0.999978	1	1	1	1	1	1	1	1	1	432.9	460.4	425.3	398.9	406.4	409.4	5.13	5.53	4.44
Q62261	Spectrin beta chain, non-erythrocytic 1 OS=Mus musculus OX=10090 GN=Sptbn1 PE=1 SV=2	[K].LLTQHENIKNEIDNYEEDYQK.[M]	2xTMTpro [K9; K21]; 1xTMTpro [N-Term]	4.75614e-15	0.000151108	1	1	1	1	Q62261 [1100-1120]		1	3548.87	1.167	1.104	1.069	0.971	1.165	0.969	0.879	1.089	1.2	0.986788	0.999618	1	0.969601	0.999874	0.999853	0.9966	0.999663	0.911592	1	1	1	1	1	1	1	1	1	485.5	566.6	535.9	519.2	471.2	565.4	17.41	3.83	16.27
Q01853	Transitional endoplasmic reticulum ATPase OS=Mus musculus OX=10090 GN=Vcp PE=1 SV=4	[R].LIVDEAINEDNSVVSLSQPK.[M]	1xTMTpro [K20]; 1xTMTpro [N-Term]	1.37625e-09	0.000151108	1	1	1	2	Q01853 [26-45]		0	2778.54	0.883	0.823	0.898	0.858	0.838	1.091	1.042	0.934	0.977	0.142048	0.00978569	0.227716	0.164385	0.0227832	0.435744	0.554573	0.716667	0.828479	1	0.591163	1	1	1	1	1	1	1	687.5	607.2	565.9	617.4	589.9	576.4	6.46	3.43	7.78
P59808	SAM and SH3 domain-containing protein 1 OS=Mus musculus OX=10090 GN=Sash1 PE=1 SV=1	[K].LLVDNQGLSGRSPR.[D]	1xTMTpro [N-Term]; 1xPhospho [S12(100)]	6.15601e-09	0.000151108	1	1	2	3	P59808 [703-716]	P59808 1xPhospho [S714(100)]	1	1896	1.087	1.326	1.307	1.288	1.076	0.986	0.972	0.823	0.835	0.996352	0.220117	0.466515	0.243019	0.948089	0.991398	1	0.910221	0.672341	1	1	1	1	1	1	1	1	1	911.2	990.8	1208.2	1191.2	1173.9	980.8	13.69	3.67	6.21
Q8CFJ9	GATOR complex protein WDR24 OS=Mus musculus OX=10090 GN=Wdr24 PE=1 SV=1	[R].IIYCSPGLVSSANLNHSVGK.[G]	1xCarbamidomethyl [C4]; 1xTMTpro [K20]; 1xTMTpro [N-Term]; 1xPhospho [S17(100)]	7.45473e-09	0.000151108	1	1	1	1	Q8CFJ9 [454-473]	Q8CFJ9 1xCarbamidomethyl [C457]; 1xPhospho [S470(100)]	0	2804.47	1.226	1.138	1.164	1.118	1.129	1.022	0.982	0.97	1.01	0.558556	0.657339	0.853426	0.953413	0.476148	0.998711	0.9807	0.978554	0.908498	1	1	1	1	1	1	1	1	1	392.4	481.3	446.7	456.6	438.7	443.1	4.05	12.19	9.3
P03893	NADH-ubiquinone oxidoreductase chain 2 OS=Mus musculus OX=10090 GN=mt-Nd2 PE=1 SV=2	[R].LIYSTSLTMFPTNNNSK.[M]	1xTMTpro [K17]; 1xTMTpro [N-Term]	3.16332e-09	0.000151108	1	1	1	1	P03893 [296-312]		0	2539.37	0.884	1.169	1.033	1.049	1.005	0.884	0.897	0.973	0.958	0.788571	0.999895	0.984693	0.959171	0.995499	0.997871	0.989922	0.999985	0.999413	1	1	1	1	1	1	1	1	1	279.5	247.1	326.7	288.8	293.1	280.9	36.84	19.83	29.2
P61979	Heterogeneous nuclear ribonucleoprotein K OS=Mus musculus OX=10090 GN=Hnrnpk PE=1 SV=1	[R].IITITGTQDQIQNAQYLLQNSVK.[Q]	1xTMTpro [K23]; 1xTMTpro [N-Term]	3.23431e-10	0.000151108	1	1	1	2	P61979 [434-456]		0	3197.8	1.272	1.123	1.115	1.055	1.178	0.992	0.939	1.057	1.117	0.703223	0.999999	0.967237	0.999945	0.994	0.950837	0.999706	0.999836	0.999361	1	1	1	1	1	1	1	1	1	584.7	743.4	656.7	651.8	616.8	688.8	18.91	2.88	14.46
Q9Z0U1	Tight junction protein ZO-2 OS=Mus musculus OX=10090 GN=Tjp2 PE=1 SV=2	[R].LISDFEDTDGEGGAYTDNELEEPAEEPLVSSITR.[S]	1xTMTpro [N-Term]; 1xPhospho [T8(100)]	1.03707e-09	0.000151108	1	1	3	4	Q9Z0U1 [900-933]	Q9Z0U1 1xPhospho [T907(100)]	0	4082.85	1.046	1.087	1.014	0.992	1.112	0.933	0.913	1.097	1.121	0.99993	0.999599	0.998978	0.998882	0.994648	1	0.982772	0.999985	0.944488	1	1	1	1	1	1	1	1	1	808	845.4	878.1	819.3	801.4	898.3	9.68	1.14	8.72
Q8VE73	Cullin-7 OS=Mus musculus OX=10090 GN=Cul7 PE=1 SV=2	[R].LNGDAGDQGAQNNFIPEELNVGR.[G]	1xTMTpro [N-Term]	1.27694e-12	0.000151108	1	1	1	1	Q8VE73 [265-287]		0	2732.36	0.963	0.971	1.063	1.069	1.161	1.095	1.1	1.092	1.087	0.891731	0.999994	0.95344	0.790323	0.297863	0.919337	0.722926	0.740127	0.928852	1	1	1	1	1	1	1	1	1	277.1	266.7	269.1	294.6	296.1	321.7	11.37	3.22	7.62
[truncated: 22,879 more rows]
[truncated: 45 more columns]

## Sheet: Phosphopeptides
Master Protein Accessions	Master Protein Descriptions	Annotated Sequence	Modifications	Qvality PEP	Qvality q-value	# Protein Groups	# Proteins	# Isoforms	# PSMs	Positions in Master Proteins	Modifications in Master Proteins	# Missed Cleavages	Theo. MH+ [Da]	Abundance Ratio: (Control Insulin) / (Control)	Abundance Ratio: (LGR4 KD1) / (Control)	Abundance Ratio: (LGR4 KD1 Insulin) / (Control)	Abundance Ratio: (LGR4 KD2) / (Control)	Abundance Ratio: (LGR4 KD2 Insulin) / (Control)	Abundance Ratio: (LGR4 KD1 Insulin) / (LGR4 KD1)	Abundance Ratio: (LGR4 KD2) / (LGR4 KD1)	Abundance Ratio: (LGR4 KD2 Insulin) / (LGR4 KD1 Insulin)	Abundance Ratio: (LGR4 KD2 Insulin) / (LGR4 KD2)	Abundance Ratio P-Value: (Control Insulin) / (Control)	Abundance Ratio P-Value: (LGR4 KD1) / (Control)	Abundance Ratio P-Value: (LGR4 KD1 Insulin) / (Control)	Abundance Ratio P-Value: (LGR4 KD2) / (Control)	Abundance Ratio P-Value: (LGR4 KD2 Insulin) / (Control)	Abundance Ratio P-Value: (LGR4 KD1 Insulin) / (LGR4 KD1)	Abundance Ratio P-Value: (LGR4 KD2) / (LGR4 KD1)	Abundance Ratio P-Value: (LGR4 KD2 Insulin) / (LGR4 KD1 Insulin)	Abundance Ratio P-Value: (LGR4 KD2 Insulin) / (LGR4 KD2)	Abundance Ratio Adj. P-Value: (Control Insulin) / (Control)	Abundance Ratio Adj. P-Value: (LGR4 KD1) / (Control)	Abundance Ratio Adj. P-Value: (LGR4 KD1 Insulin) / (Control)	Abundance Ratio Adj. P-Value: (LGR4 KD2) / (Control)	Abundance Ratio Adj. P-Value: (LGR4 KD2 Insulin) / (Control)	Abundance Ratio Adj. P-Value: (LGR4 KD1 Insulin) / (LGR4 KD1)	Abundance Ratio Adj. P-Value: (LGR4 KD2) / (LGR4 KD1)	Abundance Ratio Adj. P-Value: (LGR4 KD2 Insulin) / (LGR4 KD1 Insulin)	Abundance Ratio Adj. P-Value: (LGR4 KD2 Insulin) / (LGR4 KD2)	Abundances (Grouped): Control	Abundances (Grouped): Control Insulin	Abundances (Grouped): LGR4 KD1	Abundances (Grouped): LGR4 KD1 Insulin	Abundances (Grouped): LGR4 KD2	Abundances (Grouped): LGR4 KD2 Insulin	Abundances (Grouped) CV [%]: Control	Abundances (Grouped) CV [%]: Control Insulin	Abundances (Grouped) CV [%]: LGR4 KD1
[truncated: 16,139 more rows]
[truncated: 45 more columns]
