# Supplementary material for: LGR signaling mediates muscle-adipose tissue crosstalk and protects against diet-induced insulin resistance
Source: Nat Commun. 2024 Jul 20;15:6126. doi: 10.1038/s41467-024-50468-w (PMC11271308; doi:10.1038/s41467-024-50468-w)
Supplement: Supplementary file 6 — Supplementary Data 3 [file 41467_2024_50468_MOESM6_ESM.xlsx]

## Sheet: Pathway analysis
Supplementary Data 3	Control									Lgr4 KD1									Lgr4 KD2
Reactome pathways	Mus musculus - REFLIST (21983)	Client Text Box Input (1508)	Client Text Box Input (expected)	Client Text Box Input (over/under)	Client Text Box Input (fold Enrichment)	Client Text Box Input (raw P-value)	Client Text Box Input (FDR)		Reactome pathways	Mus musculus - REFLIST (21983)	Client Text Box Input (579)	Client Text Box Input (expected)	Client Text Box Input (over/under)	Client Text Box Input (fold Enrichment)	Client Text Box Input (raw P-value)	Client Text Box Input (FDR)		Reactome pathways	Mus musculus - REFLIST (21983)	Client Text Box Input (667)	Client Text Box Input (expected)	Client Text Box Input (over/under)	Client Text Box Input (fold Enrichment)	Client Text Box Input (raw P-value)	Client Text Box Input (FDR)
Metabolism of RNA (R-MMU-8953854)	601	141	41.23	+	3.42	1.03e-39	1.78e-36		Metabolism of RNA (R-MMU-8953854)	601	66	15.83	+	4.17	5.14e-23	8.87e-20		Metabolism of RNA (R-MMU-8953854)	601	74	18.24	+	4.06	5.21e-25	2.25e-22
Unclassified (UNCLASSIFIED)	12918	647	886.15	-	0.73	9.91e-38	8.55e-35		Unclassified (UNCLASSIFIED)	12918	244	340.24	-	0.72	4.77e-16	1.65e-13		Unclassified (UNCLASSIFIED)	12918	279	391.95	-	0.71	5.04e-19	1.74e-16
Processing of Capped Intron-Containing Pre-mRNA (R-MMU-72203)	274	89	18.8	+	4.74	5.64e-37	3.24e-34		Processing of Capped Intron-Containing Pre-mRNA (R-MMU-72203)	274	44	7.22	+	6.1	4.25e-22	3.66e-19		Processing of Capped Intron-Containing Pre-mRNA (R-MMU-72203)	274	58	8.31	+	6.98	2.94e-32	5.07e-29
mRNA Splicing (R-MMU-72172)	205	70	14.06	+	4.98	7.58e-31	3.27e-28		mRNA Splicing (R-MMU-72172)	205	37	5.4	+	6.85	1.51e-20	8.67e-18		mRNA Splicing (R-MMU-72172)	205	50	6.22	+	8.04	4.92e-31	2.83e-28
mRNA Splicing - Major Pathway (R-MMU-72163)	197	68	13.51	+	5.03	2.51e-30	8.66e-28		mRNA Splicing - Major Pathway (R-MMU-72163)	197	36	5.19	+	6.94	3.26e-20	1.41e-17		mRNA Splicing - Major Pathway (R-MMU-72163)	197	50	5.98	+	8.36	6.28e-32	5.42e-29
Gene expression (Transcription) (R-MMU-74160)	1064	177	72.99	+	2.43	5.46e-29	1.57e-26		Gene expression (Transcription) (R-MMU-74160)	1064	64	28.02	+	2.28	7.52e-10	1.3e-07		Gene expression (Transcription) (R-MMU-74160)	1064	82	32.28	+	2.54	9.43e-15	2.71e-12
Signaling by Rho GTPases (R-MMU-194315)	608	110	41.71	+	2.64	3.26e-21	8.05e-19		Signaling by Rho GTPases (R-MMU-194315)	608	55	16.01	+	3.43	1.47e-15	3.62e-13		Signaling by Rho GTPases (R-MMU-194315)	608	56	18.45	+	3.04	1.53e-13	3.78e-11
Signaling by Rho GTPases, Miro GTPases and RHOBTB3 (R-MMU-9716542)	623	111	42.74	+	2.6	7.39e-21	1.59e-18		Signaling by Rho GTPases, Miro GTPases and RHOBTB3 (R-MMU-9716542)	623	56	16.41	+	3.41	1.05e-15	3.03e-13		Signaling by Rho GTPases, Miro GTPases and RHOBTB3 (R-MMU-9716542)	623	56	18.9	+	2.96	4.19e-13	9.05e-11
Chromatin organization (R-MMU-4839726)	177	53	12.14	+	4.37	1.14e-20	1.96e-18		Chromatin organization (R-MMU-4839726)	177	17	4.66	+	3.65	4.74e-06	0.000356		Chromatin organization (R-MMU-4839726)	177	21	5.37	+	3.91	1.06e-07	1.22e-05
Chromatin modifying enzymes (R-MMU-3247509)	177	53	12.14	+	4.37	1.14e-20	2.18e-18		Chromatin modifying enzymes (R-MMU-3247509)	177	17	4.66	+	3.65	4.74e-06	0.000372		Chromatin modifying enzymes (R-MMU-3247509)	177	21	5.37	+	3.91	1.06e-07	1.31e-05
RHO GTPase cycle (R-MMU-9012999)	426	85	29.22	+	2.91	2.3e-19	3.62e-17		RHO GTPase cycle (R-MMU-9012999)	426	41	11.22	+	3.65	9.44e-13	1.81e-10		RHO GTPase cycle (R-MMU-9012999)	426	43	12.93	+	3.33	5.78e-12	1.11e-09
RNA Polymerase II Transcription (R-MMU-73857)	934	140	64.07	+	2.19	7.22e-19	1.04e-16		RNA Polymerase II Transcription (R-MMU-73857)	934	52	24.6	+	2.11	5.32e-07	6.56e-05		RNA Polymerase II Transcription (R-MMU-73857)	934	66	28.34	+	2.33	2.44e-10	3.83e-08
SUMOylation (R-MMU-2990846)	154	44	10.56	+	4.17	1.52e-16	2.02e-14		SUMOylation (R-MMU-2990846)	154	17	4.06	+	4.19	6.88e-07	7.92e-05		SUMOylation (R-MMU-2990846)	154	14	4.67	+	3	0.000259	0.00932
SUMO E3 ligases SUMOylate target proteins (R-MMU-3108232)	148	42	10.15	+	4.14	9.67e-16	1.19e-13		SUMO E3 ligases SUMOylate target proteins (R-MMU-3108232)	148	17	3.9	+	4.36	3.9e-07	5.17e-05		SUMO E3 ligases SUMOylate target proteins (R-MMU-3108232)	148	13	4.49	+	2.89	0.000591	0.0162
Signal Transduction (R-MMU-162582)	2230	249	152.97	+	1.63	2.26e-15	2.6e-13		Signal Transduction (R-MMU-162582)	2230	116	58.73	+	1.97	7.11e-13	1.53e-10		Signal Transduction (R-MMU-162582)	2230	122	67.66	+	1.8	1.02e-10	1.76e-08
Membrane Trafficking (R-MMU-199991)	561	88	38.48	+	2.29	2.53e-13	2.72e-11		Membrane Trafficking (R-MMU-199991)	561	34	14.78	+	2.3	1.09e-05	0.000722		Membrane Trafficking (R-MMU-199991)	561	38	17.02	+	2.23	4.31e-06	0.00031
SUMOylation of DNA damage response and repair proteins (R-MMU-3108214)	74	26	5.08	+	5.12	1.2e-12	1.21e-10		SUMOylation of DNA damage response and repair proteins (R-MMU-3108214)	74	7	1.95	+	3.59	0.00332	0.0675		SUMOylation of DNA damage response and repair proteins (R-MMU-3108214)	74	6	2.25	+	2.67	0.0248	0.266
Transport of Mature mRNA derived from an Intron-Containing Transcript (R-MMU-159236)	71	25	4.87	+	5.13	3.06e-12	2.94e-10		Transport of Mature mRNA derived from an Intron-Containing Transcript (R-MMU-159236)	71	11	1.87	+	5.88	2.36e-06	0.000203		Transport of Mature mRNA derived from an Intron-Containing Transcript (R-MMU-159236)	71	13	2.15	+	6.03	1.89e-07	1.92e-05
Transport of Mature Transcript to Cytoplasm (R-MMU-72202)	80	26	5.49	+	4.74	9.31e-12	8.45e-10		Transport of Mature Transcript to Cytoplasm (R-MMU-72202)	80	12	2.11	+	5.7	1.17e-06	0.000112		Transport of Mature Transcript to Cytoplasm (R-MMU-72202)	80	14	2.43	+	5.77	1.16e-07	1.25e-05
Cellular response to heat stress (R-MMU-3371556)	84	26	5.76	+	4.51	3.24e-11	2.79e-09		Cellular response to heat stress (R-MMU-3371556)	84	9	2.21	+	4.07	0.000365	0.0128		Cellular response to heat stress (R-MMU-3371556)	84	12	2.55	+	4.71	8.46e-06	0.000584
MTOR signalling (R-MMU-165159)	41	18	2.81	+	6.4	4.53e-11	3.72e-09		MTOR signalling (R-MMU-165159)	41	8	1.08	+	7.41	9.79e-06	0.000676		MTOR signalling (R-MMU-165159)	41	8	1.24	+	6.43	2.71e-05	0.00167
GPCR ligand binding (R-MMU-500792)	405	2	27.78	-	0.07	2.34e-10	1.75e-08		GPCR ligand binding (R-MMU-500792)	405	1	10.67	-	0.09	0.000429	0.0148		GPCR ligand binding (R-MMU-500792)	405	1	12.29	-	0.08	9.71e-05	0.00453
mRNA 3'-end processing (R-MMU-72187)	55	20	3.77	+	5.3	2.33e-10	1.83e-08		mRNA 3'-end processing (R-MMU-72187)	55	11	1.45	+	7.59	1.61e-07	2.32e-05		mRNA 3'-end processing (R-MMU-72187)	55	13	1.67	+	7.79	7.39e-09	1.06e-06
Formation of WDR5-containing histone-modifying complexes (R-MMU-9772755)	40	17	2.74	+	6.2	2.94e-10	2.11e-08		Formation of WDR5-containing histone-modifying complexes (R-MMU-9772755)	40	4	1.05	+	3.8	0.0206	0.215		Formation of WDR5-containing histone-modifying complexes (R-MMU-9772755)	40	7	1.21	+	5.77	0.000179	0.00701
Cellular responses to stress (R-MMU-2262752)	451	68	30.94	+	2.2	7.44e-10	5.13e-08		Cellular responses to stress (R-MMU-2262752)	451	28	11.88	+	2.36	3.31e-05	0.00184		Cellular responses to stress (R-MMU-2262752)	451	34	13.68	+	2.48	1.22e-06	0.000105
Apoptotic cleavage of cellular proteins (R-MMU-111465)	38	16	2.61	+	6.14	1.16e-09	7.73e-08		Apoptotic cleavage of cellular proteins (R-MMU-111465)	38	4	1	+	4	0.0173	0.189		Apoptotic cleavage of cellular proteins (R-MMU-111465)	38	6	1.15	+	5.2	0.00092	0.0221
Cellular responses to stimuli (R-MMU-8953897)	454	68	31.14	+	2.18	1.34e-09	8.58e-08		Cellular responses to stimuli (R-MMU-8953897)	454	28	11.96	+	2.34	3.62e-05	0.00195		Cellular responses to stimuli (R-MMU-8953897)	454	34	13.78	+	2.47	2.14e-06	0.000168
Generic Transcription Pathway (R-MMU-212436)	816	103	55.98	+	1.84	1.9e-09	1.17e-07		Generic Transcription Pathway (R-MMU-212436)	816	32	21.49	+	1.49	0.0252	0.247		Generic Transcription Pathway (R-MMU-212436)	816	43	24.76	+	1.74	0.000521	0.0145
RNA Polymerase II Transcription Termination (R-MMU-73856)	64	20	4.39	+	4.56	4.98e-09	2.96e-07		RNA Polymerase II Transcription Termination (R-MMU-73856)	64	11	1.69	+	6.53	8.08e-07	8.72e-05		RNA Polymerase II Transcription Termination (R-MMU-73856)	64	13	1.94	+	6.69	5.2e-08	6.91e-06
Vesicle-mediated transport (R-MMU-5653656)	708	90	48.57	+	1.85	1.44e-08	8.3e-07		Vesicle-mediated transport (R-MMU-5653656)	708	36	18.65	+	1.93	0.000177	0.00712		Vesicle-mediated transport (R-MMU-5653656)	708	40	21.48	+	1.86	0.000193	0.00741
Apoptotic execution phase (R-MMU-75153)	50	17	3.43	+	4.96	1.69e-08	9.4e-07		Apoptotic execution phase (R-MMU-75153)	50	4	1.32	+	3.04	0.0423	0.335		Apoptotic execution phase (R-MMU-75153)	50	6	1.52	+	3.95	0.0039	0.0686
Class A/1 (Rhodopsin-like receptors) (R-MMU-373076)	316	2	21.68	-	0.09	7.1e-08	3.71e-06		Class A/1 (Rhodopsin-like receptors) (R-MMU-373076)	316	1	8.32	-	0.12	0.0039	0.0748		Class A/1 (Rhodopsin-like receptors) (R-MMU-373076)	316	1	9.59	-	0.1	0.00131	0.0298
Cell Cycle (R-MMU-1640170)	583	76	39.99	+	1.9	6.9e-08	3.72e-06		Cell Cycle (R-MMU-1640170)	583	26	15.36	+	1.69	0.00846	0.114		Cell Cycle (R-MMU-1640170)	583	26	17.69	+	1.47	0.0493	0.397
Epigenetic regulation of gene expression (R-MMU-212165)	118	26	8.09	+	3.21	8.92e-08	4.53e-06		Epigenetic regulation of gene expression (R-MMU-212165)	118	8	3.11	+	2.57	0.0129	0.151		Epigenetic regulation of gene expression (R-MMU-212165)	118	12	3.58	+	3.35	0.000251	0.00921
PKMTs methylate histone lysines (R-MMU-3214841)	45	15	3.09	+	4.86	1.58e-07	7.81e-06		PKMTs methylate histone lysines (R-MMU-3214841)	45	4	1.19	+	3.37	0.0303	0.275		PKMTs methylate histone lysines (R-MMU-3214841)	45	4	1.37	+	2.93	0.047	0.386
Caspase-mediated cleavage of cytoskeletal proteins (R-MMU-264870)	12	8	0.82	+	9.72	1.86e-07	8.91e-06		Caspase-mediated cleavage of cytoskeletal proteins (R-MMU-264870)	12	0	0.32	-	< 0.01	1	1		Caspase-mediated cleavage of cytoskeletal proteins (R-MMU-264870)	12	1	0.36	+	2.75	0.309	1
Rab regulation of trafficking (R-MMU-9007101)	115	25	7.89	+	3.17	2.07e-07	9.64e-06		Rab regulation of trafficking (R-MMU-9007101)	115	10	3.03	+	3.3	0.000932	0.0251		Rab regulation of trafficking (R-MMU-9007101)	115	8	3.49	+	2.29	0.024	0.265
SUMOylation of RNA binding proteins (R-MMU-4570464)	46	15	3.16	+	4.75	2.2e-07	9.99e-06		SUMOylation of RNA binding proteins (R-MMU-4570464)	46	5	1.21	+	4.13	0.00701	0.102		SUMOylation of RNA binding proteins (R-MMU-4570464)	46	6	1.4	+	4.3	0.00254	0.0488
HDMs demethylate histones (R-MMU-3214842)	25	11	1.71	+	6.41	2.77e-07	1.23e-05		HDMs demethylate histones (R-MMU-3214842)	25	2	0.66	+	3.04	0.14	0.688		HDMs demethylate histones (R-MMU-3214842)	25	3	0.76	+	3.95	0.039	0.354
RAC1 GTPase cycle (R-MMU-9013149)	176	32	12.07	+	2.65	3.58e-07	1.55e-05		RAC1 GTPase cycle (R-MMU-9013149)	176	15	4.64	+	3.24	6.88e-05	0.0033		RAC1 GTPase cycle (R-MMU-9013149)	176	19	5.34	+	3.56	1.82e-06	0.000149
RUNX1 interacts with co-factors whose precise effect on RUNX1 targets is not known (R-MMU-8939243)	36	13	2.47	+	5.26	3.68e-07	1.55e-05		RUNX1 interacts with co-factors whose precise effect on RUNX1 targets is not known (R-MMU-8939243)	36	4	0.95	+	4.22	0.0144	0.165		RUNX1 interacts with co-factors whose precise effect on RUNX1 targets is not known (R-MMU-8939243)	36	8	1.09	+	7.32	9.82e-06	0.000628
Cohesin Loading onto Chromatin (R-MMU-2470946)	10	7	0.69	+	10.2	7.04e-07	2.89e-05		Cohesin Loading onto Chromatin (R-MMU-2470946)	10	3	0.26	+	11.39	0.0019	0.0462		Cohesin Loading onto Chromatin (R-MMU-2470946)	10	2	0.3	+	6.59	0.0352	0.332
Cell Cycle, Mitotic (R-MMU-69278)	495	64	33.96	+	1.88	8.95e-07	3.59e-05		Cell Cycle, Mitotic (R-MMU-69278)	495	23	13.04	+	1.76	0.00958	0.124		Cell Cycle, Mitotic (R-MMU-69278)	495	23	15.02	+	1.53	0.0451	0.376
Regulation of HSF1-mediated heat shock response (R-MMU-3371453)	64	17	4.39	+	3.87	9.42e-07	3.7e-05		Regulation of HSF1-mediated heat shock response (R-MMU-3371453)	64	6	1.69	+	3.56	0.0067	0.098		Regulation of HSF1-mediated heat shock response (R-MMU-3371453)	64	6	1.94	+	3.09	0.0129	0.173
Programmed Cell Death (R-MMU-5357801)	134	26	9.19	+	2.83	1.23e-06	4.7e-05		Programmed Cell Death (R-MMU-5357801)	134	5	3.53	+	1.42	0.407	1		Programmed Cell Death (R-MMU-5357801)	134	7	4.07	+	1.72	0.13	0.693
RHOBTB GTPase Cycle (R-MMU-9706574)	34	12	2.33	+	5.15	1.38e-06	5.17e-05		RHOBTB GTPase Cycle (R-MMU-9706574)	34	7	0.9	+	7.82	2.46e-05	0.00152		RHOBTB GTPase Cycle (R-MMU-9706574)	34	9	1.03	+	8.72	5.49e-07	4.99e-05
Apoptosis (R-MMU-109581)	103	22	7.07	+	3.11	1.5e-06	5.5e-05		Apoptosis (R-MMU-109581)	103	5	2.71	+	1.84	0.2	0.793		Apoptosis (R-MMU-109581)	103	6	3.13	+	1.92	0.135	0.708
Formation of the beta-catenin:TCF transactivating complex (R-MMU-201722)	24	10	1.65	+	6.07	1.8e-06	6.48e-05		Formation of the beta-catenin:TCF transactivating complex (R-MMU-201722)	24	5	0.63	+	7.91	0.00035	0.0128		Formation of the beta-catenin:TCF transactivating complex (R-MMU-201722)	24	8	0.73	+	10.99	3.29e-07	3.16e-05
RAB GEFs exchange GTP for GDP on RABs (R-MMU-8876198)	89	20	6.11	+	3.28	1.92e-06	6.78e-05		RAB GEFs exchange GTP for GDP on RABs (R-MMU-8876198)	89	8	2.34	+	3.41	0.0024	0.0546		RAB GEFs exchange GTP for GDP on RABs (R-MMU-8876198)	89	6	2.7	+	2.22	0.0536	0.418
SUMOylation of chromatin organization proteins (R-MMU-4551638)	54	15	3.7	+	4.05	2.21e-06	7.62e-05		SUMOylation of chromatin organization proteins (R-MMU-4551638)	54	6	1.42	+	4.22	0.00288	0.0628		SUMOylation of chromatin organization proteins (R-MMU-4551638)	54	7	1.64	+	4.27	0.00118	0.0275
Transcriptional Regulation by TP53 (R-MMU-3700989)	301	44	20.65	+	2.13	2.57e-06	8.52e-05		Transcriptional Regulation by TP53 (R-MMU-3700989)	301	14	7.93	+	1.77	0.0425	0.335		Transcriptional Regulation by TP53 (R-MMU-3700989)	301	21	9.13	+	2.3	0.000463	0.0138
Nuclear Envelope Breakdown (R-MMU-2980766)	48	14	3.29	+	4.25	2.53e-06	8.57e-05		Nuclear Envelope Breakdown (R-MMU-2980766)	48	5	1.26	+	3.95	0.00839	0.114		Nuclear Envelope Breakdown (R-MMU-2980766)	48	5	1.46	+	3.43	0.0148	0.191
Regulation of lipid metabolism by PPARalpha (R-MMU-400206)	20	9	1.37	+	6.56	2.76e-06	8.98e-05		Regulation of lipid metabolism by PPARalpha (R-MMU-400206)	20	8	0.53	+	15.19	2.1e-08	3.3e-06		Regulation of lipid metabolism by PPARalpha (R-MMU-400206)	20	5	0.61	+	8.24	0.000269	0.00928
Golgi Associated Vesicle Biogenesis (R-MMU-432722)	55	15	3.77	+	3.98	2.85e-06	9.09e-05		Golgi Associated Vesicle Biogenesis (R-MMU-432722)	55	4	1.45	+	2.76	0.0567	0.393		Golgi Associated Vesicle Biogenesis (R-MMU-432722)	55	5	1.67	+	3	0.0253	0.265
Peptide ligand-binding receptors (R-MMU-375276)	187	0	12.83	-	< 0.01	3.04e-06	9.53e-05		Peptide ligand-binding receptors (R-MMU-375276)	187	0	4.93	-	< 0.01	0.0108	0.135		Peptide ligand-binding receptors (R-MMU-375276)	187	0	5.67	-	< 0.01	0.00784	0.12
trans-Golgi Network Vesicle Budding (R-MMU-199992)	71	17	4.87	+	3.49	4.47e-06	0.000138		trans-Golgi Network Vesicle Budding (R-MMU-199992)	71	5	1.87	+	2.67	0.0392	0.321		trans-Golgi Network Vesicle Budding (R-MMU-199992)	71	8	2.15	+	3.71	0.00136	0.0305
Ribosomal scanning and start codon recognition (R-MMU-72702)	57	15	3.91	+	3.84	4.63e-06	0.00014		Ribosomal scanning and start codon recognition (R-MMU-72702)	57	6	1.5	+	4	0.00378	0.075		Ribosomal scanning and start codon recognition (R-MMU-72702)	57	9	1.73	+	5.2	5.05e-05	0.00291
SUMOylation of transcription cofactors (R-MMU-3899300)	38	12	2.61	+	4.6	5.26e-06	0.000157		SUMOylation of transcription cofactors (R-MMU-3899300)	38	7	1	+	6.99	5.26e-05	0.0026		SUMOylation of transcription cofactors (R-MMU-3899300)	38	6	1.15	+	5.2	0.00092	0.0224
RHOD GTPase cycle (R-MMU-9013405)	51	14	3.5	+	4	5.59e-06	0.000164		RHOD GTPase cycle (R-MMU-9013405)	51	7	1.34	+	5.21	0.000359	0.0129		RHOD GTPase cycle (R-MMU-9013405)	51	4	1.55	+	2.58	0.0686	0.46
Activation of the mRNA upon binding of the cap-binding complex and eIFs, and subsequent binding to 43S (R-MMU-72662)	58	15	3.98	+	3.77	5.85e-06	0.000166		Activation of the mRNA upon binding of the cap-binding complex and eIFs, and subsequent binding to 43S (R-MMU-72662)	58	6	1.53	+	3.93	0.00413	0.0758		Activation of the mRNA upon binding of the cap-binding complex and eIFs, and subsequent binding to 43S (R-MMU-72662)	58	9	1.76	+	5.11	5.82e-05	0.00296
RHOQ GTPase cycle (R-MMU-9013406)	58	15	3.98	+	3.77	5.85e-06	0.000168		RHOQ GTPase cycle (R-MMU-9013406)	58	9	1.53	+	5.89	1.93e-05	0.00124		RHOQ GTPase cycle (R-MMU-9013406)	58	10	1.76	+	5.68	8.66e-06	0.000575
RHOBTB1 GTPase cycle (R-MMU-9013422)	22	9	1.51	+	5.96	7.2e-06	0.000201		RHOBTB1 GTPase cycle (R-MMU-9013422)	22	7	0.58	+	12.08	1.03e-06	0.000104		RHOBTB1 GTPase cycle (R-MMU-9013422)	22	6	0.67	+	8.99	3.76e-05	0.00224
Mitotic Telophase/Cytokinesis (R-MMU-68884)	13	7	0.89	+	7.85	8.37e-06	0.000229		Mitotic Telophase/Cytokinesis (R-MMU-68884)	13	3	0.34	+	8.76	0.00427	0.0744		Mitotic Telophase/Cytokinesis (R-MMU-68884)	13	2	0.39	+	5.07	0.0575	0.428
rRNA processing (R-MMU-72312)	175	29	12	+	2.42	1.22e-05	0.000319		rRNA processing (R-MMU-72312)	175	13	4.61	+	2.82	0.000774	0.0223		rRNA processing (R-MMU-72312)	175	7	5.31	+	1.32	0.379	1
rRNA processing in the nucleus and cytosol (R-MMU-8868773)	175	29	12	+	2.42	1.22e-05	0.000324		rRNA processing in the nucleus and cytosol (R-MMU-8868773)	175	13	4.61	+	2.82	0.000774	0.0226		rRNA processing in the nucleus and cytosol (R-MMU-8868773)	175	7	5.31	+	1.32	0.379	1
Major pathway of rRNA processing in the nucleolus and cytosol (R-MMU-6791226)	175	29	12	+	2.42	1.22e-05	0.000329		Major pathway of rRNA processing in the nucleolus and cytosol (R-MMU-6791226)	175	13	4.61	+	2.82	0.000774	0.023		Major pathway of rRNA processing in the nucleolus and cytosol (R-MMU-6791226)	175	7	5.31	+	1.32	0.379	1
Complement cascade (R-MMU-166658)	166	0	11.39	-	< 0.01	1.57e-05	0.000404		Complement cascade (R-MMU-166658)	166	0	4.37	-	< 0.01	0.0245	0.243		Complement cascade (R-MMU-166658)	166	0	5.04	-	< 0.01	0.0107	0.149
M Phase (R-MMU-68886)	368	48	25.24	+	1.9	1.63e-05	0.000413		M Phase (R-MMU-68886)	368	19	9.69	+	1.96	0.00488	0.0803		M Phase (R-MMU-68886)	368	18	11.17	+	1.61	0.0448	0.375
Signaling by TGF-beta Receptor Complex (R-MMU-170834)	78	17	5.35	+	3.18	1.71e-05	0.000423		Signaling by TGF-beta Receptor Complex (R-MMU-170834)	78	4	2.05	+	1.95	0.15	0.706		Signaling by TGF-beta Receptor Complex (R-MMU-170834)	78	4	2.37	+	1.69	0.302	1
RNA Polymerase II Pre-transcription Events (R-MMU-674695)	78	17	5.35	+	3.18	1.71e-05	0.000429		RNA Polymerase II Pre-transcription Events (R-MMU-674695)	78	7	2.05	+	3.41	0.00446	0.077		RNA Polymerase II Pre-transcription Events (R-MMU-674695)	78	10	2.37	+	4.23	0.000121	0.00523
RNA Polymerase II Transcription Elongation (R-MMU-75955)	56	14	3.84	+	3.64	1.82e-05	0.000435		RNA Polymerase II Transcription Elongation (R-MMU-75955)	56	7	1.47	+	4.75	0.000643	0.0202		RNA Polymerase II Transcription Elongation (R-MMU-75955)	56	8	1.7	+	4.71	0.00027	0.00898
Formation of RNA Pol II elongation complex (R-MMU-112382)	56	14	3.84	+	3.64	1.82e-05	0.000441		Formation of RNA Pol II elongation complex (R-MMU-112382)	56	7	1.47	+	4.75	0.000643	0.0205		Formation of RNA Pol II elongation complex (R-MMU-112382)	56	8	1.7	+	4.71	0.00027	0.00915
Transcriptional activity of SMAD2/SMAD3:SMAD4 heterotrimer (R-MMU-2173793)	43	12	2.95	+	4.07	2.16e-05	0.000498		Transcriptional activity of SMAD2/SMAD3:SMAD4 heterotrimer (R-MMU-2173793)	43	3	1.13	+	2.65	0.104	0.583		Transcriptional activity of SMAD2/SMAD3:SMAD4 heterotrimer (R-MMU-2173793)	43	3	1.3	+	2.3	0.141	0.739
RND2 GTPase cycle (R-MMU-9696270)	43	12	2.95	+	4.07	2.16e-05	0.000505		RND2 GTPase cycle (R-MMU-9696270)	43	7	1.13	+	6.18	0.00012	0.00505		RND2 GTPase cycle (R-MMU-9696270)	43	6	1.3	+	4.6	0.00179	0.0376
Gene Silencing by RNA (R-MMU-211000)	43	12	2.95	+	4.07	2.16e-05	0.000512		Gene Silencing by RNA (R-MMU-211000)	43	4	1.13	+	3.53	0.0261	0.253		Gene Silencing by RNA (R-MMU-211000)	43	4	1.3	+	3.07	0.0408	0.361
Translation initiation complex formation (R-MMU-72649)	57	14	3.91	+	3.58	2.26e-05	0.000512		Translation initiation complex formation (R-MMU-72649)	57	5	1.5	+	3.33	0.0169	0.187		Translation initiation complex formation (R-MMU-72649)	57	8	1.73	+	4.63	0.000306	0.00998
Transcriptional Regulation by E2F6 (R-MMU-8953750)	25	9	1.71	+	5.25	2.45e-05	0.000549		Transcriptional Regulation by E2F6 (R-MMU-8953750)	25	2	0.66	+	3.04	0.14	0.692		Transcriptional Regulation by E2F6 (R-MMU-8953750)	25	2	0.76	+	2.64	0.175	0.853
Glucose metabolism (R-MMU-70326)	81	17	5.56	+	3.06	2.88e-05	0.000638		Glucose metabolism (R-MMU-70326)	81	4	2.13	+	1.87	0.165	0.756		Glucose metabolism (R-MMU-70326)	81	6	2.46	+	2.44	0.0365	0.338
Signaling by Receptor Tyrosine Kinases (R-MMU-9006934)	414	52	28.4	+	1.83	2.94e-05	0.000643		Signaling by Receptor Tyrosine Kinases (R-MMU-9006934)	414	24	10.9	+	2.2	0.000464	0.0157		Signaling by Receptor Tyrosine Kinases (R-MMU-9006934)	414	28	12.56	+	2.23	0.00011	0.00497
Transcriptional regulation by RUNX1 (R-MMU-8878171)	166	27	11.39	+	2.37	3.12e-05	0.000673		Transcriptional regulation by RUNX1 (R-MMU-8878171)	166	7	4.37	+	1.6	0.214	0.823		Transcriptional regulation by RUNX1 (R-MMU-8878171)	166	12	5.04	+	2.38	0.00483	0.0826
SUMOylation of ubiquitinylation proteins (R-MMU-3232142)	38	11	2.61	+	4.22	3.26e-05	0.000695		SUMOylation of ubiquitinylation proteins (R-MMU-3232142)	38	5	1	+	5	0.00305	0.0634		SUMOylation of ubiquitinylation proteins (R-MMU-3232142)	38	4	1.15	+	3.47	0.0274	0.283
Establishment of Sister Chromatid Cohesion (R-MMU-2468052)	11	6	0.75	+	7.95	3.53e-05	0.000743		Establishment of Sister Chromatid Cohesion (R-MMU-2468052)	11	2	0.29	+	6.9	0.0325	0.285		Establishment of Sister Chromatid Cohesion (R-MMU-2468052)	11	1	0.33	+	3	0.288	1
Regulation of Complement cascade (R-MMU-977606)	156	0	10.7	-	< 0.01	3.65e-05	0.000759		Regulation of Complement cascade (R-MMU-977606)	156	0	4.11	-	< 0.01	0.038	0.32		Regulation of Complement cascade (R-MMU-977606)	156	0	4.73	-	< 0.01	0.0162	0.204
Eukaryotic Translation Initiation (R-MMU-72613)	116	21	7.96	+	2.64	3.76e-05	0.000763		Eukaryotic Translation Initiation (R-MMU-72613)	116	11	3.06	+	3.6	0.000249	0.00956		Eukaryotic Translation Initiation (R-MMU-72613)	116	13	3.52	+	3.69	5.15e-05	0.00278
Cap-dependent Translation Initiation (R-MMU-72737)	116	21	7.96	+	2.64	3.76e-05	0.000772		Cap-dependent Translation Initiation (R-MMU-72737)	116	11	3.06	+	3.6	0.000249	0.00978		Cap-dependent Translation Initiation (R-MMU-72737)	116	13	3.52	+	3.69	5.15e-05	0.00287
RHOA GTPase cycle (R-MMU-8980692)	144	24	9.88	+	2.43	4.45e-05	0.000893		RHOA GTPase cycle (R-MMU-8980692)	144	14	3.79	+	3.69	2.82e-05	0.00168		RHOA GTPase cycle (R-MMU-8980692)	144	11	4.37	+	2.52	0.00453	0.079
Glycolysis (R-MMU-70171)	61	14	4.18	+	3.35	5.1e-05	0.00101		Glycolysis (R-MMU-70171)	61	3	1.61	+	1.87	0.217	0.828		Glycolysis (R-MMU-70171)	61	6	1.85	+	3.24	0.0103	0.145
RHOF GTPase cycle (R-MMU-9035034)	40	11	2.74	+	4.01	5.52e-05	0.00107		RHOF GTPase cycle (R-MMU-9035034)	40	8	1.05	+	7.59	8.07e-06	0.00058		RHOF GTPase cycle (R-MMU-9035034)	40	7	1.21	+	5.77	0.000179	0.00718
Cytoprotection by HMOX1 (R-MMU-9707564)	54	13	3.7	+	3.51	5.52e-05	0.00108		Cytoprotection by HMOX1 (R-MMU-9707564)	54	8	1.42	+	5.62	7.9e-05	0.00368		Cytoprotection by HMOX1 (R-MMU-9707564)	54	7	1.64	+	4.27	0.00118	0.0271
RAF activation (R-MMU-5673000)	34	10	2.33	+	4.29	6.4e-05	0.00121		RAF activation (R-MMU-5673000)	34	5	0.9	+	5.58	0.00184	0.0461		RAF activation (R-MMU-5673000)	34	2	1.03	+	1.94	0.276	1
RHOB GTPase cycle (R-MMU-9013026)	70	15	4.8	+	3.12	6.51e-05	0.00121		RHOB GTPase cycle (R-MMU-9013026)	70	11	1.84	+	5.97	2.04e-06	0.000185		RHOB GTPase cycle (R-MMU-9013026)	70	5	2.12	+	2.35	0.0613	0.434
RHOBTB2 GTPase cycle (R-MMU-9013418)	22	8	1.51	+	5.3	6.45e-05	0.00121		RHOBTB2 GTPase cycle (R-MMU-9013418)	22	4	0.58	+	6.9	0.00239	0.055		RHOBTB2 GTPase cycle (R-MMU-9013418)	22	7	0.67	+	10.49	2.63e-06	0.000197
SUMOylation of SUMOylation proteins (R-MMU-4085377)	34	10	2.33	+	4.29	6.4e-05	0.00123		SUMOylation of SUMOylation proteins (R-MMU-4085377)	34	3	0.9	+	3.35	0.0595	0.405		SUMOylation of SUMOylation proteins (R-MMU-4085377)	34	4	1.03	+	3.88	0.0189	0.23
Signaling by GPCR (R-MMU-372790)	625	20	42.87	-	0.47	7.6e-05	0.0014		Signaling by GPCR (R-MMU-372790)	625	7	16.46	-	0.43	0.015	0.169		Signaling by GPCR (R-MMU-372790)	625	7	18.96	-	0.37	0.00279	0.0517
mRNA Splicing - Minor Pathway (R-MMU-72165)	49	12	3.36	+	3.57	8.87e-05	0.00158		mRNA Splicing - Minor Pathway (R-MMU-72165)	49	8	1.29	+	6.2	3.84e-05	0.00195		mRNA Splicing - Minor Pathway (R-MMU-72165)	49	7	1.49	+	4.71	0.000651	0.0176
SUMOylation of DNA replication proteins (R-MMU-4615885)	42	11	2.88	+	3.82	9e-05	0.00158		SUMOylation of DNA replication proteins (R-MMU-4615885)	42	5	1.11	+	4.52	0.00474	0.0787		SUMOylation of DNA replication proteins (R-MMU-4615885)	42	5	1.27	+	3.92	0.00852	0.128
Metabolism of non-coding RNA (R-MMU-194441)	49	12	3.36	+	3.57	8.87e-05	0.00159		Metabolism of non-coding RNA (R-MMU-194441)	49	3	1.29	+	2.32	0.138	0.686		Metabolism of non-coding RNA (R-MMU-194441)	49	4	1.49	+	2.69	0.0609	0.432
RHOC GTPase cycle (R-MMU-9013106)	72	15	4.94	+	3.04	9.16e-05	0.0016		RHOC GTPase cycle (R-MMU-9013106)	72	9	1.9	+	4.75	0.000111	0.00481		RHOC GTPase cycle (R-MMU-9013106)	72	4	2.18	+	1.83	0.175	0.855
Energy dependent regulation of mTOR by LKB1-AMPK (R-MMU-380972)	29	9	1.99	+	4.52	9.35e-05	0.00161		Energy dependent regulation of mTOR by LKB1-AMPK (R-MMU-380972)	29	3	0.76	+	3.93	0.04	0.323		Energy dependent regulation of mTOR by LKB1-AMPK (R-MMU-380972)	29	3	0.88	+	3.41	0.0567	0.431
snRNP Assembly (R-MMU-191859)	49	12	3.36	+	3.57	8.87e-05	0.00161		snRNP Assembly (R-MMU-191859)	49	3	1.29	+	2.32	0.138	0.69		snRNP Assembly (R-MMU-191859)	49	4	1.49	+	2.69	0.0609	0.434
IRS activation (R-MMU-74713)	5	4	0.34	+	11.66	0.000104	0.00178		IRS activation (R-MMU-74713)	5	3	0.13	+	22.78	0.000175	0.00718		IRS activation (R-MMU-74713)	5	2	0.15	+	13.18	0.00865	0.128
RHOV GTPase cycle (R-MMU-9013424)	36	10	2.47	+	4.05	0.000109	0.00183		RHOV GTPase cycle (R-MMU-9013424)	36	7	0.95	+	7.38	3.64e-05	0.00191		RHOV GTPase cycle (R-MMU-9013424)	36	7	1.09	+	6.41	8.89e-05	0.00426
RNA polymerase II transcribes snRNA genes (R-MMU-6807505)	73	15	5.01	+	3	0.000108	0.00183		RNA polymerase II transcribes snRNA genes (R-MMU-6807505)	73	4	1.92	+	2.08	0.126	0.647		RNA polymerase II transcribes snRNA genes (R-MMU-6807505)	73	6	2.21	+	2.71	0.0234	0.269
Initial triggering of complement (R-MMU-166663)	138	0	9.47	-	< 0.01	0.000117	0.00194		Initial triggering of complement (R-MMU-166663)	138	0	3.63	-	< 0.01	0.0547	0.387		Initial triggering of complement (R-MMU-166663)	138	0	4.19	-	< 0.01	0.0235	0.269
Cell junction organization (R-MMU-446728)	74	15	5.08	+	2.95	0.000127	0.00205		Cell junction organization (R-MMU-446728)	74	6	1.95	+	3.08	0.0133	0.154		Cell junction organization (R-MMU-446728)	74	9	2.25	+	4.01	0.000393	0.0119
Clathrin-mediated endocytosis (R-MMU-8856828)	140	23	9.6	+	2.39	0.000126	0.00205		Clathrin-mediated endocytosis (R-MMU-8856828)	140	9	3.69	+	2.44	0.012	0.144		Clathrin-mediated endocytosis (R-MMU-8856828)	140	11	4.25	+	2.59	0.00366	0.0651
mTORC1-mediated signalling (R-MMU-166208)	24	8	1.65	+	4.86	0.000131	0.00206		mTORC1-mediated signalling (R-MMU-166208)	24	6	0.63	+	9.49	2.92e-05	0.00168		mTORC1-mediated signalling (R-MMU-166208)	24	6	0.73	+	8.24	6.43e-05	0.00317
Regulation of Glucokinase by Glucokinase Regulatory Protein (R-MMU-170822)	30	9	2.06	+	4.37	0.000126	0.00206		Regulation of Glucokinase by Glucokinase Regulatory Protein (R-MMU-170822)	30	3	0.79	+	3.8	0.0436	0.337		Regulation of Glucokinase by Glucokinase Regulatory Protein (R-MMU-170822)	30	3	0.91	+	3.3	0.0616	0.434
HSF1-dependent transactivation (R-MMU-3371571)	24	8	1.65	+	4.86	0.000131	0.00207		HSF1-dependent transactivation (R-MMU-3371571)	24	3	0.63	+	4.75	0.0244	0.243		HSF1-dependent transactivation (R-MMU-3371571)	24	5	0.73	+	6.87	0.000667	0.0172
Axon guidance (R-MMU-422475)	270	36	18.52	+	1.94	0.000134	0.00208		Axon guidance (R-MMU-422475)	270	16	7.11	+	2.25	0.00297	0.0634		Axon guidance (R-MMU-422475)	270	18	8.19	+	2.2	0.00183	0.038
HDACs deacetylate histones (R-MMU-3214815)	24	8	1.65	+	4.86	0.000131	0.00209		HDACs deacetylate histones (R-MMU-3214815)	24	5	0.63	+	7.91	0.00035	0.0131		HDACs deacetylate histones (R-MMU-3214815)	24	2	0.73	+	2.75	0.164	0.826
Nervous system development (R-MMU-9675108)	271	36	18.59	+	1.94	0.00014	0.00215		Nervous system development (R-MMU-9675108)	271	16	7.14	+	2.24	0.00304	0.064		Nervous system development (R-MMU-9675108)	271	18	8.22	+	2.19	0.00189	0.0383
GTP hydrolysis and joining of the 60S ribosomal subunit (R-MMU-72706)	109	19	7.48	+	2.54	0.000146	0.00223		GTP hydrolysis and joining of the 60S ribosomal subunit (R-MMU-72706)	109	10	2.87	+	3.48	0.000613	0.02		GTP hydrolysis and joining of the 60S ribosomal subunit (R-MMU-72706)	109	12	3.31	+	3.63	0.000118	0.00522
Mitotic Prophase (R-MMU-68875)	101	18	6.93	+	2.6	0.000162	0.00245		Mitotic Prophase (R-MMU-68875)	101	8	2.66	+	3.01	0.00523	0.0821		Mitotic Prophase (R-MMU-68875)	101	7	3.06	+	2.28	0.0341	0.334
FCGR activation (R-MMU-2029481)	131	0	8.99	-	< 0.01	0.000169	0.00251		FCGR activation (R-MMU-2029481)	131	0	3.45	-	< 0.01	0.0528	0.376		FCGR activation (R-MMU-2029481)	131	0	3.97	-	< 0.01	0.036	0.336
Creation of C4 and C2 activators (R-MMU-166786)	131	0	8.99	-	< 0.01	0.000169	0.00253		Creation of C4 and C2 activators (R-MMU-166786)	131	0	3.45	-	< 0.01	0.0528	0.378		Creation of C4 and C2 activators (R-MMU-166786)	131	0	3.97	-	< 0.01	0.036	0.337
Immunoregulatory interactions between a Lymphoid and a non-Lymphoid cell (R-MMU-198933)	228	3	15.64	-	0.19	0.000172	0.00253		Immunoregulatory interactions between a Lymphoid and a non-Lymphoid cell (R-MMU-198933)	228	0	6.01	-	< 0.01	0.00522	0.0827		Immunoregulatory interactions between a Lymphoid and a non-Lymphoid cell (R-MMU-198933)	228	1	6.92	-	0.14	0.0171	0.213
Regulation of TP53 Activity (R-MMU-5633007)	156	24	10.7	+	2.24	0.000177	0.00256		Regulation of TP53 Activity (R-MMU-5633007)	156	7	4.11	+	1.7	0.134	0.677		Regulation of TP53 Activity (R-MMU-5633007)	156	10	4.73	+	2.11	0.0289	0.297
HATs acetylate histones (R-MMU-3214847)	45	11	3.09	+	3.56	0.000176	0.00258		HATs acetylate histones (R-MMU-3214847)	45	3	1.19	+	2.53	0.115	0.627		HATs acetylate histones (R-MMU-3214847)	45	6	1.37	+	4.39	0.00227	0.0445
Nuclear Pore Complex (NPC) Disassembly (R-MMU-3301854)	32	9	2.2	+	4.1	0.000217	0.00312		Nuclear Pore Complex (NPC) Disassembly (R-MMU-3301854)	32	3	0.84	+	3.56	0.0513	0.378		Nuclear Pore Complex (NPC) Disassembly (R-MMU-3301854)	32	3	0.97	+	3.09	0.072	0.471
Autophagy (R-MMU-9612973)	122	20	8.37	+	2.39	0.000234	0.00331		Autophagy (R-MMU-9612973)	122	7	3.21	+	2.18	0.0427	0.333		Autophagy (R-MMU-9612973)	122	6	3.7	+	1.62	0.19	0.895
Macroautophagy (R-MMU-1632852)	122	20	8.37	+	2.39	0.000234	0.00334		Macroautophagy (R-MMU-1632852)	122	7	3.21	+	2.18	0.0427	0.335		Macroautophagy (R-MMU-1632852)	122	6	3.7	+	1.62	0.19	0.897
Classical antibody-mediated complement activation (R-MMU-173623)	124	0	8.51	-	< 0.01	0.000248	0.0034		Classical antibody-mediated complement activation (R-MMU-173623)	124	0	3.27	-	< 0.01	0.0821	0.492		Classical antibody-mediated complement activation (R-MMU-173623)	124	0	3.76	-	< 0.01	0.035	0.338
RHO GTPases activate PAKs (R-MMU-5627123)	20	7	1.37	+	5.1	0.000247	0.00341		RHO GTPases activate PAKs (R-MMU-5627123)	20	4	0.53	+	7.59	0.00165	0.0419		RHO GTPases activate PAKs (R-MMU-5627123)	20	2	0.61	+	3.3	0.122	0.667
Notch-HLH transcription pathway (R-MMU-350054)	26	8	1.78	+	4.49	0.000246	0.00342		Notch-HLH transcription pathway (R-MMU-350054)	26	4	0.68	+	5.84	0.00449	0.076		Notch-HLH transcription pathway (R-MMU-350054)	26	2	0.79	+	2.54	0.186	0.887
Downregulation of SMAD2/3:SMAD4 transcriptional activity (R-MMU-2173795)	26	8	1.78	+	4.49	0.000246	0.00345		Downregulation of SMAD2/3:SMAD4 transcriptional activity (R-MMU-2173795)	26	3	0.68	+	4.38	0.0301	0.275		Downregulation of SMAD2/3:SMAD4 transcriptional activity (R-MMU-2173795)	26	1	0.79	+	1.27	0.551	1
Signaling by TGFB family members (R-MMU-9006936)	105	18	7.2	+	2.5	0.000268	0.00364		Signaling by TGFB family members (R-MMU-9006936)	105	4	2.77	+	1.45	0.36	1		Signaling by TGFB family members (R-MMU-9006936)	105	4	3.19	+	1.26	0.563	1
Transcriptional regulation by small RNAs (R-MMU-5578749)	33	9	2.26	+	3.98	0.000281	0.00378		Transcriptional regulation by small RNAs (R-MMU-5578749)	33	3	0.87	+	3.45	0.0553	0.387		Transcriptional regulation by small RNAs (R-MMU-5578749)	33	3	1	+	3	0.0775	0.494
Deadenylation-dependent mRNA decay (R-MMU-429914)	55	12	3.77	+	3.18	0.000288	0.00385		Deadenylation-dependent mRNA decay (R-MMU-429914)	55	6	1.45	+	4.14	0.00316	0.0649		Deadenylation-dependent mRNA decay (R-MMU-429914)	55	5	1.67	+	3	0.0253	0.267
Inhibition of TSC complex formation by PKB (R-MMU-165181)	3	3	0.21	+	14.58	0.000322	0.00428		Inhibition of TSC complex formation by PKB (R-MMU-165181)	3	1	0.08	+	12.66	0.077	0.476		Inhibition of TSC complex formation by PKB (R-MMU-165181)	3	1	0.09	+	10.99	0.0883	0.539
VEGFR2 mediated vascular permeability (R-MMU-5218920)	27	8	1.85	+	4.32	0.000329	0.00433		VEGFR2 mediated vascular permeability (R-MMU-5218920)	27	2	0.71	+	2.81	0.158	0.732		VEGFR2 mediated vascular permeability (R-MMU-5218920)	27	6	0.82	+	7.32	0.000131	0.00551
Transport of the SLBP independent Mature mRNA (R-MMU-159227)	34	9	2.33	+	3.86	0.000359	0.00455		Transport of the SLBP independent Mature mRNA (R-MMU-159227)	34	3	0.9	+	3.35	0.0595	0.403		Transport of the SLBP independent Mature mRNA (R-MMU-159227)	34	3	1.03	+	2.91	0.0832	0.522
Transport of Mature mRNA Derived from an Intronless Transcript (R-MMU-159231)	41	10	2.81	+	3.56	0.000352	0.00457		Transport of Mature mRNA Derived from an Intronless Transcript (R-MMU-159231)	41	4	1.08	+	3.7	0.0223	0.228		Transport of Mature mRNA Derived from an Intronless Transcript (R-MMU-159231)	41	4	1.24	+	3.22	0.0351	0.336
GPCR downstream signalling (R-MMU-388396)	591	20	40.54	-	0.49	0.000355	0.00458		GPCR downstream signalling (R-MMU-388396)	591	7	15.57	-	0.45	0.0255	0.249		GPCR downstream signalling (R-MMU-388396)	591	7	17.93	-	0.39	0.00483	0.0833
DDX58/IFIH1-mediated induction of interferon-alpha/beta (R-MMU-168928)	34	9	2.33	+	3.86	0.000359	0.00459		DDX58/IFIH1-mediated induction of interferon-alpha/beta (R-MMU-168928)	34	0	0.9	-	< 0.01	1	1		DDX58/IFIH1-mediated induction of interferon-alpha/beta (R-MMU-168928)	34	4	1.03	+	3.88	0.0189	0.232
RND3 GTPase cycle (R-MMU-9696264)	41	10	2.81	+	3.56	0.000352	0.00461		RND3 GTPase cycle (R-MMU-9696264)	41	7	1.08	+	6.48	8.76e-05	0.00398		RND3 GTPase cycle (R-MMU-9696264)	41	6	1.24	+	4.82	0.00139	0.0307
CD22 mediated BCR regulation (R-MMU-5690714)	120	0	8.23	-	< 0.01	0.000379	0.00478		CD22 mediated BCR regulation (R-MMU-5690714)	120	0	3.16	-	< 0.01	0.0799	0.487		CD22 mediated BCR regulation (R-MMU-5690714)	120	0	3.64	-	< 0.01	0.0545	0.421
Mitotic Anaphase (R-MMU-68882)	221	30	15.16	+	1.98	0.00039	0.00487		Mitotic Anaphase (R-MMU-68882)	221	12	5.82	+	2.06	0.0172	0.189		Mitotic Anaphase (R-MMU-68882)	221	9	6.71	+	1.34	0.324	1
Mitotic Metaphase and Anaphase (R-MMU-2555396)	222	30	15.23	+	1.97	0.000405	0.00499		Mitotic Metaphase and Anaphase (R-MMU-2555396)	222	12	5.85	+	2.05	0.0176	0.19		Mitotic Metaphase and Anaphase (R-MMU-2555396)	222	9	6.74	+	1.34	0.326	1
Signaling by NTRK1 (TRKA) (R-MMU-187037)	65	13	4.46	+	2.92	0.000404	0.00502		Signaling by NTRK1 (TRKA) (R-MMU-187037)	65	7	1.71	+	4.09	0.00157	0.0406		Signaling by NTRK1 (TRKA) (R-MMU-187037)	65	7	1.97	+	3.55	0.00348	0.0625
Transport of Mature mRNAs Derived from Intronless Transcripts (R-MMU-159234)	42	10	2.88	+	3.47	0.000434	0.00528		Transport of Mature mRNAs Derived from Intronless Transcripts (R-MMU-159234)	42	4	1.11	+	3.62	0.0242	0.244		Transport of Mature mRNAs Derived from Intronless Transcripts (R-MMU-159234)	42	4	1.27	+	3.14	0.0379	0.348
RND1 GTPase cycle (R-MMU-9696273)	42	10	2.88	+	3.47	0.000434	0.00531		RND1 GTPase cycle (R-MMU-9696273)	42	7	1.11	+	6.33	0.000103	0.00455		RND1 GTPase cycle (R-MMU-9696273)	42	5	1.27	+	3.92	0.00852	0.129
Transport of the SLBP Dependant Mature mRNA (R-MMU-159230)	35	9	2.4	+	3.75	0.000454	0.00548		Transport of the SLBP Dependant Mature mRNA (R-MMU-159230)	35	3	0.92	+	3.25	0.0639	0.431		Transport of the SLBP Dependant Mature mRNA (R-MMU-159230)	35	3	1.06	+	2.82	0.089	0.537
RHO GTPase Effectors (R-MMU-195258)	244	32	16.74	+	1.91	0.000468	0.00561		RHO GTPase Effectors (R-MMU-195258)	244	16	6.43	+	2.49	0.000795	0.0225		RHO GTPase Effectors (R-MMU-195258)	244	17	7.4	+	2.3	0.00185	0.038
RAC3 GTPase cycle (R-MMU-9013423)	92	16	6.31	+	2.54	0.000487	0.0058		RAC3 GTPase cycle (R-MMU-9013423)	92	8	2.42	+	3.3	0.00296	0.0638		RAC3 GTPase cycle (R-MMU-9013423)	92	10	2.79	+	3.58	0.000476	0.0137
Intracellular signaling by second messengers (R-MMU-9006925)	267	34	18.32	+	1.86	0.000535	0.00628		Intracellular signaling by second messengers (R-MMU-9006925)	267	13	7.03	+	1.85	0.0317	0.285		Intracellular signaling by second messengers (R-MMU-9006925)	267	14	8.1	+	1.73	0.0455	0.377
Negative regulation of MAPK pathway (R-MMU-5675221)	43	10	2.95	+	3.39	0.000531	0.00628		Negative regulation of MAPK pathway (R-MMU-5675221)	43	4	1.13	+	3.53	0.0261	0.252		Negative regulation of MAPK pathway (R-MMU-5675221)	43	2	1.3	+	1.53	0.377	1
Regulation of mRNA stability by proteins that bind AU-rich elements (R-MMU-450531)	85	15	5.83	+	2.57	0.000616	0.00718		Regulation of mRNA stability by proteins that bind AU-rich elements (R-MMU-450531)	85	3	2.24	+	1.34	0.492	1		Regulation of mRNA stability by proteins that bind AU-rich elements (R-MMU-450531)	85	3	2.58	+	1.16	0.745	1
Interleukin-7 signaling (R-MMU-1266695)	17	6	1.17	+	5.15	0.000661	0.0076		Interleukin-7 signaling (R-MMU-1266695)	17	6	0.45	+	13.4	3.14e-06	0.000258		Interleukin-7 signaling (R-MMU-1266695)	17	3	0.52	+	5.82	0.0138	0.183
Beta-catenin phosphorylation cascade (R-MMU-196299)	17	6	1.17	+	5.15	0.000661	0.00765		Beta-catenin phosphorylation cascade (R-MMU-196299)	17	2	0.45	+	4.47	0.0726	0.467		Beta-catenin phosphorylation cascade (R-MMU-196299)	17	2	0.52	+	3.88	0.0926	0.551
Positive epigenetic regulation of rRNA expression (R-MMU-5250913)	30	8	2.06	+	3.89	0.000721	0.00818		Positive epigenetic regulation of rRNA expression (R-MMU-5250913)	30	4	0.79	+	5.06	0.00758	0.108		Positive epigenetic regulation of rRNA expression (R-MMU-5250913)	30	5	0.91	+	5.49	0.00192	0.0382
B-WICH complex positively regulates rRNA expression (R-MMU-5250924)	30	8	2.06	+	3.89	0.000721	0.00824		B-WICH complex positively regulates rRNA expression (R-MMU-5250924)	30	4	0.79	+	5.06	0.00758	0.109		B-WICH complex positively regulates rRNA expression (R-MMU-5250924)	30	5	0.91	+	5.49	0.00192	0.0386
FCERI mediated Ca+2 mobilization (R-MMU-2871809)	142	1	9.74	-	0.1	0.000731	0.00825		FCERI mediated Ca+2 mobilization (R-MMU-2871809)	142	0	3.74	-	< 0.01	0.0569	0.393		FCERI mediated Ca+2 mobilization (R-MMU-2871809)	142	0	4.31	-	< 0.01	0.0239	0.266
DNA Repair (R-MMU-73894)	281	35	19.28	+	1.82	0.000745	0.00835		DNA Repair (R-MMU-73894)	281	7	7.4	-	0.95	1	1		DNA Repair (R-MMU-73894)	281	11	8.53	+	1.29	0.378	1
DNA Damage Recognition in GG-NER (R-MMU-5696394)	38	9	2.61	+	3.45	0.000869	0.00968		DNA Damage Recognition in GG-NER (R-MMU-5696394)	38	0	1	-	< 0.01	0.627	1		DNA Damage Recognition in GG-NER (R-MMU-5696394)	38	0	1.15	-	< 0.01	0.631	1
Antigen activates B Cell Receptor (BCR) leading to generation of second messengers (R-MMU-983695)	138	1	9.47	-	0.11	0.00107	0.0118		Antigen activates B Cell Receptor (BCR) leading to generation of second messengers (R-MMU-983695)	138	0	3.63	-	< 0.01	0.0547	0.386		Antigen activates B Cell Receptor (BCR) leading to generation of second messengers (R-MMU-983695)	138	1	4.19	-	0.24	0.135	0.708
RHOU GTPase cycle (R-MMU-9013420)	39	9	2.68	+	3.36	0.00106	0.0118		RHOU GTPase cycle (R-MMU-9013420)	39	5	1.03	+	4.87	0.00342	0.0687		RHOU GTPase cycle (R-MMU-9013420)	39	6	1.18	+	5.07	0.00106	0.0251
Nonhomologous End-Joining (NHEJ) (R-MMU-5693571)	47	10	3.22	+	3.1	0.00112	0.0122		Nonhomologous End-Joining (NHEJ) (R-MMU-5693571)	47	2	1.24	+	1.62	0.352	1		Nonhomologous End-Joining (NHEJ) (R-MMU-5693571)	47	1	1.43	-	0.7	1	1
Deadenylation of mRNA (R-MMU-429947)	25	7	1.71	+	4.08	0.00113	0.0123		Deadenylation of mRNA (R-MMU-429947)	25	4	0.66	+	6.07	0.00388	0.0753		Deadenylation of mRNA (R-MMU-429947)	25	4	0.76	+	5.27	0.0064	0.102
Deactivation of the beta-catenin transactivating complex (R-MMU-3769402)	32	8	2.2	+	3.64	0.00115	0.0124		Deactivation of the beta-catenin transactivating complex (R-MMU-3769402)	32	1	0.84	+	1.19	0.575	1		Deactivation of the beta-catenin transactivating complex (R-MMU-3769402)	32	3	0.97	+	3.09	0.072	0.473
HSF1 activation (R-MMU-3371511)	8	4	0.55	+	7.29	0.00123	0.0126		HSF1 activation (R-MMU-3371511)	8	3	0.21	+	14.24	0.000922	0.0253		HSF1 activation (R-MMU-3371511)	8	4	0.24	+	16.48	5.33e-05	0.00279
LRR FLII-interacting protein 1 (LRRFIP1) activates type I IFN production (R-MMU-3134973)	4	3	0.27	+	10.93	0.00122	0.0126		LRR FLII-interacting protein 1 (LRRFIP1) activates type I IFN production (R-MMU-3134973)	4	0	0.11	-	< 0.01	1	1		LRR FLII-interacting protein 1 (LRRFIP1) activates type I IFN production (R-MMU-3134973)	4	2	0.12	+	16.48	0.0053	0.0862
Potassium Channels (R-MMU-1296071)	100	0	6.86	-	< 0.01	0.00124	0.0126		Potassium Channels (R-MMU-1296071)	100	0	2.63	-	< 0.01	0.118	0.637		Potassium Channels (R-MMU-1296071)	100	1	3.03	-	0.33	0.376	1
HuR (ELAVL1) binds and stabilizes mRNA (R-MMU-450520)	8	4	0.55	+	7.29	0.00123	0.0127		HuR (ELAVL1) binds and stabilizes mRNA (R-MMU-450520)	8	1	0.21	+	4.75	0.192	0.783		HuR (ELAVL1) binds and stabilizes mRNA (R-MMU-450520)	8	1	0.24	+	4.12	0.218	0.952
Regulation of beta-cell development (R-MMU-186712)	4	3	0.27	+	10.93	0.00122	0.0127		Regulation of beta-cell development (R-MMU-186712)	4	0	0.11	-	< 0.01	1	1		Regulation of beta-cell development (R-MMU-186712)	4	0	0.12	-	< 0.01	1	1
AKT-mediated inactivation of FOXO1A (R-MMU-211163)	4	3	0.27	+	10.93	0.00122	0.0128		AKT-mediated inactivation of FOXO1A (R-MMU-211163)	4	0	0.11	-	< 0.01	1	1		AKT-mediated inactivation of FOXO1A (R-MMU-211163)	4	0	0.12	-	< 0.01	1	1
Regulation of gene expression in beta cells (R-MMU-210745)	4	3	0.27	+	10.93	0.00122	0.0129		Regulation of gene expression in beta cells (R-MMU-210745)	4	0	0.11	-	< 0.01	1	1		Regulation of gene expression in beta cells (R-MMU-210745)	4	0	0.12	-	< 0.01	1	1
Transcriptional regulation of white adipocyte differentiation (R-MMU-381340)	4	3	0.27	+	10.93	0.00122	0.0129		Transcriptional regulation of white adipocyte differentiation (R-MMU-381340)	4	2	0.11	+	18.98	0.00401	0.0744		Transcriptional regulation of white adipocyte differentiation (R-MMU-381340)	4	1	0.12	+	8.24	0.116	0.652
Depolymerization of the Nuclear Lamina (R-MMU-4419969)	13	5	0.89	+	5.61	0.00122	0.013		Depolymerization of the Nuclear Lamina (R-MMU-4419969)	13	2	0.34	+	5.84	0.0446	0.34		Depolymerization of the Nuclear Lamina (R-MMU-4419969)	13	2	0.39	+	5.07	0.0575	0.426
Nuclear Envelope (NE) Reassembly (R-MMU-2995410)	64	12	4.39	+	2.73	0.00122	0.013		Nuclear Envelope (NE) Reassembly (R-MMU-2995410)	64	6	1.69	+	3.56	0.0067	0.0988		Nuclear Envelope (NE) Reassembly (R-MMU-2995410)	64	3	1.94	+	1.54	0.446	1
Signaling by ERBB2 (R-MMU-1227986)	48	10	3.29	+	3.04	0.00133	0.0134		Signaling by ERBB2 (R-MMU-1227986)	48	2	1.26	+	1.58	0.362	1		Signaling by ERBB2 (R-MMU-1227986)	48	3	1.46	+	2.06	0.178	0.861
Estrogen-dependent gene expression (R-MMU-9018519)	65	12	4.46	+	2.69	0.0014	0.014		Estrogen-dependent gene expression (R-MMU-9018519)	65	7	1.71	+	4.09	0.00157	0.0412		Estrogen-dependent gene expression (R-MMU-9018519)	65	7	1.97	+	3.55	0.00348	0.0632
TP53 Regulates Metabolic Genes (R-MMU-5628897)	74	13	5.08	+	2.56	0.00145	0.0145		TP53 Regulates Metabolic Genes (R-MMU-5628897)	74	3	1.95	+	1.54	0.448	1		TP53 Regulates Metabolic Genes (R-MMU-5628897)	74	6	2.25	+	2.67	0.0248	0.267
Cell surface interactions at the vascular wall (R-MMU-202733)	211	4	14.47	-	0.28	0.00153	0.0151		Cell surface interactions at the vascular wall (R-MMU-202733)	211	2	5.56	-	0.36	0.188	0.783		Cell surface interactions at the vascular wall (R-MMU-202733)	211	1	6.4	-	0.16	0.0237	0.268
L13a-mediated translational silencing of Ceruloplasmin expression (R-MMU-156827)	108	17	7.41	+	2.29	0.00152	0.0151		L13a-mediated translational silencing of Ceruloplasmin expression (R-MMU-156827)	108	8	2.84	+	2.81	0.00778	0.108		L13a-mediated translational silencing of Ceruloplasmin expression (R-MMU-156827)	108	10	3.28	+	3.05	0.00166	0.0354
Factors involved in megakaryocyte development and platelet production (R-MMU-983231)	120	18	8.23	+	2.19	0.00156	0.0153		Factors involved in megakaryocyte development and platelet production (R-MMU-983231)	120	9	3.16	+	2.85	0.00451	0.0756		Factors involved in megakaryocyte development and platelet production (R-MMU-983231)	120	6	3.64	+	1.65	0.183	0.88
Scavenging of heme from plasma (R-MMU-2168880)	136	1	9.33	-	0.11	0.00167	0.0163		Scavenging of heme from plasma (R-MMU-2168880)	136	1	3.58	-	0.28	0.273	0.955		Scavenging of heme from plasma (R-MMU-2168880)	136	1	4.13	-	0.24	0.135	0.71
TBC/RABGAPs (R-MMU-8854214)	34	8	2.33	+	3.43	0.00175	0.017		TBC/RABGAPs (R-MMU-8854214)	34	2	0.9	+	2.23	0.225	0.858		TBC/RABGAPs (R-MMU-8854214)	34	4	1.03	+	3.88	0.0189	0.229
Prolonged ERK activation events (R-MMU-169893)	14	5	0.96	+	5.21	0.00179	0.0173		Prolonged ERK activation events (R-MMU-169893)	14	1	0.37	+	2.71	0.312	1		Prolonged ERK activation events (R-MMU-169893)	14	0	0.42	-	< 0.01	1	1
Formation of the ternary complex, and subsequently, the 43S complex (R-MMU-72695)	50	10	3.43	+	2.92	0.00184	0.0176		Formation of the ternary complex, and subsequently, the 43S complex (R-MMU-72695)	50	3	1.32	+	2.28	0.144	0.7		Formation of the ternary complex, and subsequently, the 43S complex (R-MMU-72695)	50	5	1.52	+	3.3	0.0174	0.215
Acetylcholine regulates insulin secretion (R-MMU-399997)	9	4	0.62	+	6.48	0.0021	0.02		Acetylcholine regulates insulin secretion (R-MMU-399997)	9	1	0.24	+	4.22	0.214	0.836		Acetylcholine regulates insulin secretion (R-MMU-399997)	9	1	0.27	+	3.66	0.242	1
Cargo recognition for clathrin-mediated endocytosis (R-MMU-8856825)	101	16	6.93	+	2.31	0.00213	0.0202		Cargo recognition for clathrin-mediated endocytosis (R-MMU-8856825)	101	5	2.66	+	1.88	0.195	0.785		Cargo recognition for clathrin-mediated endocytosis (R-MMU-8856825)	101	7	3.06	+	2.28	0.0341	0.336
Mitotic Prometaphase (R-MMU-68877)	192	25	13.17	+	1.9	0.00218	0.0205		Mitotic Prometaphase (R-MMU-68877)	192	12	5.06	+	2.37	0.00506	0.0816		Mitotic Prometaphase (R-MMU-68877)	192	10	5.83	+	1.72	0.0871	0.541
Interferon gamma signaling (R-MMU-877300)	21	6	1.44	+	4.17	0.00228	0.0214		Interferon gamma signaling (R-MMU-877300)	21	2	0.55	+	3.62	0.105	0.585		Interferon gamma signaling (R-MMU-877300)	21	3	0.64	+	4.71	0.0246	0.271
RAC2 GTPase cycle (R-MMU-9013404)	87	14	5.97	+	2.35	0.00231	0.0215		RAC2 GTPase cycle (R-MMU-9013404)	87	8	2.29	+	3.49	0.00208	0.0492		RAC2 GTPase cycle (R-MMU-9013404)	87	8	2.64	+	3.03	0.00491	0.0831
Signaling by NTRKs (R-MMU-166520)	78	13	5.35	+	2.43	0.00237	0.022		Signaling by NTRKs (R-MMU-166520)	78	7	2.05	+	3.41	0.00446	0.0763		Signaling by NTRKs (R-MMU-166520)	78	7	2.37	+	2.96	0.00943	0.137
Role of LAT2/NTAL/LAB on calcium mobilization (R-MMU-2730905)	130	1	8.92	-	0.11	0.00241	0.0222		Role of LAT2/NTAL/LAB on calcium mobilization (R-MMU-2730905)	130	0	3.42	-	< 0.01	0.0527	0.379		Role of LAT2/NTAL/LAB on calcium mobilization (R-MMU-2730905)	130	1	3.94	-	0.25	0.193	0.907
Semaphorin interactions (R-MMU-373755)	52	10	3.57	+	2.8	0.0025	0.0229		Semaphorin interactions (R-MMU-373755)	52	2	1.37	+	1.46	0.399	1		Semaphorin interactions (R-MMU-373755)	52	3	1.58	+	1.9	0.209	0.935
KSRP (KHSRP) binds and destabilizes mRNA (R-MMU-450604)	15	5	1.03	+	4.86	0.00253	0.0231		KSRP (KHSRP) binds and destabilizes mRNA (R-MMU-450604)	15	1	0.4	+	2.53	0.33	1		KSRP (KHSRP) binds and destabilizes mRNA (R-MMU-450604)	15	0	0.46	-	< 0.01	1	1
RHOH GTPase cycle (R-MMU-9013407)	36	8	2.47	+	3.24	0.00258	0.0234		RHOH GTPase cycle (R-MMU-9013407)	36	2	0.95	+	2.11	0.245	0.907		RHOH GTPase cycle (R-MMU-9013407)	36	3	1.09	+	2.75	0.095	0.564
TP53 Regulates Transcription of DNA Repair Genes (R-MMU-6796648)	44	9	3.02	+	2.98	0.00261	0.0236		TP53 Regulates Transcription of DNA Repair Genes (R-MMU-6796648)	44	3	1.16	+	2.59	0.109	0.6		TP53 Regulates Transcription of DNA Repair Genes (R-MMU-6796648)	44	3	1.34	+	2.25	0.148	0.758
Interferon Signaling (R-MMU-913531)	79	13	5.42	+	2.4	0.00266	0.0239		Interferon Signaling (R-MMU-913531)	79	5	2.08	+	2.4	0.0574	0.395		Interferon Signaling (R-MMU-913531)	79	5	2.4	+	2.09	0.092	0.55
Antimicrobial peptides (R-MMU-6803157)	90	0	6.17	-	< 0.01	0.00278	0.0249		Antimicrobial peptides (R-MMU-6803157)	90	0	2.37	-	< 0.01	0.179	0.762		Antimicrobial peptides (R-MMU-6803157)	90	0	2.73	-	< 0.01	0.118	0.649
Eukaryotic Translation Elongation (R-MMU-156842)	5	3	0.34	+	8.75	0.0029	0.0254		Eukaryotic Translation Elongation (R-MMU-156842)	5	2	0.13	+	15.19	0.00657	0.0986		Eukaryotic Translation Elongation (R-MMU-156842)	5	3	0.15	+	19.77	0.000266	0.00936
Beta oxidation of lauroyl-CoA to decanoyl-CoA-CoA (R-MMU-77310)	5	3	0.34	+	8.75	0.0029	0.0255		Beta oxidation of lauroyl-CoA to decanoyl-CoA-CoA (R-MMU-77310)	5	1	0.13	+	7.59	0.125	0.654		Beta oxidation of lauroyl-CoA to decanoyl-CoA-CoA (R-MMU-77310)	5	0	0.15	-	< 0.01	1	1
Beta oxidation of octanoyl-CoA to hexanoyl-CoA (R-MMU-77348)	5	3	0.34	+	8.75	0.0029	0.0257		Beta oxidation of octanoyl-CoA to hexanoyl-CoA (R-MMU-77348)	5	1	0.13	+	7.59	0.125	0.655		Beta oxidation of octanoyl-CoA to hexanoyl-CoA (R-MMU-77348)	5	0	0.15	-	< 0.01	1	1
Beta oxidation of hexanoyl-CoA to butanoyl-CoA (R-MMU-77350)	5	3	0.34	+	8.75	0.0029	0.0258		Beta oxidation of hexanoyl-CoA to butanoyl-CoA (R-MMU-77350)	5	1	0.13	+	7.59	0.125	0.657		Beta oxidation of hexanoyl-CoA to butanoyl-CoA (R-MMU-77350)	5	0	0.15	-	< 0.01	1	1
Binding and Uptake of Ligands by Scavenger Receptors (R-MMU-2173782)	148	2	10.15	-	0.2	0.00306	0.0267		Binding and Uptake of Ligands by Scavenger Receptors (R-MMU-2173782)	148	2	3.9	-	0.51	0.445	1		Binding and Uptake of Ligands by Scavenger Receptors (R-MMU-2173782)	148	2	4.49	-	0.45	0.333	1
Signal attenuation (R-MMU-74749)	10	4	0.69	+	5.83	0.00331	0.0287		Signal attenuation (R-MMU-74749)	10	3	0.26	+	11.39	0.0019	0.0468		Signal attenuation (R-MMU-74749)	10	2	0.3	+	6.59	0.0352	0.334
TCF dependent signaling in response to WNT (R-MMU-201681)	155	21	10.63	+	1.98	0.00337	0.0291		TCF dependent signaling in response to WNT (R-MMU-201681)	155	7	4.08	+	1.71	0.132	0.668		TCF dependent signaling in response to WNT (R-MMU-201681)	155	12	4.7	+	2.55	0.00278	0.0521
Cell-Cell communication (R-MMU-1500931)	97	15	6.65	+	2.25	0.00345	0.0296		Cell-Cell communication (R-MMU-1500931)	97	6	2.55	+	2.35	0.0431	0.335		Cell-Cell communication (R-MMU-1500931)	97	9	2.94	+	3.06	0.00275	0.0521
Disassembly of the destruction complex and recruitment of AXIN to the membrane (R-MMU-4641262)	30	7	2.06	+	3.4	0.00354	0.0303		Disassembly of the destruction complex and recruitment of AXIN to the membrane (R-MMU-4641262)	30	2	0.79	+	2.53	0.187	0.782		Disassembly of the destruction complex and recruitment of AXIN to the membrane (R-MMU-4641262)	30	3	0.91	+	3.3	0.0616	0.43
DNA Double-Strand Break Repair (R-MMU-5693532)	141	19	9.67	+	1.96	0.00409	0.0348		DNA Double-Strand Break Repair (R-MMU-5693532)	141	4	3.71	+	1.08	0.79	1		DNA Double-Strand Break Repair (R-MMU-5693532)	141	4	4.28	-	0.93	1	1
Signaling by the B Cell Receptor (BCR) (R-MMU-983705)	216	5	14.82	-	0.34	0.00424	0.0359		Signaling by the B Cell Receptor (BCR) (R-MMU-983705)	216	0	5.69	-	< 0.01	0.00489	0.0796		Signaling by the B Cell Receptor (BCR) (R-MMU-983705)	216	2	6.55	-	0.31	0.0712	0.473
Olfactory Signaling Pathway (R-MMU-381753)	87	0	5.97	-	< 0.01	0.00435	0.0366		Olfactory Signaling Pathway (R-MMU-381753)	87	0	2.29	-	< 0.01	0.177	0.767		Olfactory Signaling Pathway (R-MMU-381753)	87	0	2.64	-	< 0.01	0.117	0.648
Post-translational modification: synthesis of GPI-anchored proteins (R-MMU-163125)	88	0	6.04	-	< 0.01	0.00447	0.0375		Post-translational modification: synthesis of GPI-anchored proteins (R-MMU-163125)	88	0	2.32	-	< 0.01	0.178	0.763		Post-translational modification: synthesis of GPI-anchored proteins (R-MMU-163125)	88	0	2.67	-	< 0.01	0.117	0.647
FCERI mediated MAPK activation (R-MMU-2871796)	147	2	10.08	-	0.2	0.00454	0.0379		FCERI mediated MAPK activation (R-MMU-2871796)	147	1	3.87	-	0.26	0.192	0.787		FCERI mediated MAPK activation (R-MMU-2871796)	147	0	4.46	-	< 0.01	0.025	0.266
Inhibition of DNA recombination at telomere (R-MMU-9670095)	2	2	0.14	+	14.58	0.0047	0.0388		Inhibition of DNA recombination at telomere (R-MMU-9670095)	2	2	0.05	+	37.97	0.000693	0.0213		Inhibition of DNA recombination at telomere (R-MMU-9670095)	2	1	0.06	+	16.48	0.0598	0.428
Translation (R-MMU-72766)	224	27	15.37	+	1.76	0.0047	0.039		Translation (R-MMU-72766)	224	13	5.9	+	2.2	0.00912	0.12		Translation (R-MMU-72766)	224	17	6.8	+	2.5	0.000514	0.0145
AKT phosphorylates targets in the cytosol (R-MMU-198323)	11	4	0.75	+	5.3	0.00492	0.0401		AKT phosphorylates targets in the cytosol (R-MMU-198323)	11	1	0.29	+	3.45	0.254	0.923		AKT phosphorylates targets in the cytosol (R-MMU-198323)	11	1	0.33	+	3	0.288	1
Developmental Biology (R-MMU-1266738)	490	50	33.61	+	1.49	0.00489	0.0402		Developmental Biology (R-MMU-1266738)	490	19	12.91	+	1.47	0.0861	0.511		Developmental Biology (R-MMU-1266738)	490	25	14.87	+	1.68	0.0109	0.15
Apoptotic cleavage of cell adhesion proteins (R-MMU-351906)	11	4	0.75	+	5.3	0.00492	0.0403		Apoptotic cleavage of cell adhesion proteins (R-MMU-351906)	11	1	0.29	+	3.45	0.254	0.939		Apoptotic cleavage of cell adhesion proteins (R-MMU-351906)	11	2	0.33	+	5.99	0.0422	0.369
Protein ubiquitination (R-MMU-8852135)	66	11	4.53	+	2.43	0.00498	0.0403		Protein ubiquitination (R-MMU-8852135)	66	5	1.74	+	2.88	0.0299	0.276		Protein ubiquitination (R-MMU-8852135)	66	5	2	+	2.5	0.0498	0.398
Regulation of TP53 Activity through Phosphorylation (R-MMU-6804756)	91	14	6.24	+	2.24	0.00507	0.0409		Regulation of TP53 Activity through Phosphorylation (R-MMU-6804756)	91	2	2.4	-	0.83	1	1		Regulation of TP53 Activity through Phosphorylation (R-MMU-6804756)	91	4	2.76	+	1.45	0.359	1
Keratinization (R-MMU-6805567)	168	3	11.52	-	0.26	0.00516	0.0412		Keratinization (R-MMU-6805567)	168	0	4.42	-	< 0.01	0.0249	0.245		Keratinization (R-MMU-6805567)	168	1	5.1	-	0.2	0.0675	0.455
MAP2K and MAPK activation (R-MMU-5674135)	40	8	2.74	+	2.92	0.00514	0.0413		MAP2K and MAPK activation (R-MMU-5674135)	40	3	1.05	+	2.85	0.0878	0.517		MAP2K and MAPK activation (R-MMU-5674135)	40	2	1.21	+	1.65	0.344	1
Resolution of Sister Chromatid Cohesion (R-MMU-2500257)	120	17	8.23	+	2.07	0.00531	0.0422		Resolution of Sister Chromatid Cohesion (R-MMU-2500257)	120	10	3.16	+	3.16	0.00129	0.0343		Resolution of Sister Chromatid Cohesion (R-MMU-2500257)	120	6	3.64	+	1.65	0.183	0.878
Negative feedback regulation of MAPK pathway (R-MMU-5674499)	6	3	0.41	+	7.29	0.0055	0.043		Negative feedback regulation of MAPK pathway (R-MMU-5674499)	6	2	0.16	+	12.66	0.00968	0.124		Negative feedback regulation of MAPK pathway (R-MMU-5674499)	6	0	0.18	-	< 0.01	1	1
AMPK inhibits chREBP transcriptional activation activity (R-MMU-163680)	6	3	0.41	+	7.29	0.0055	0.0432		AMPK inhibits chREBP transcriptional activation activity (R-MMU-163680)	6	1	0.16	+	6.33	0.148	0.706		AMPK inhibits chREBP transcriptional activation activity (R-MMU-163680)	6	1	0.18	+	5.49	0.169	0.832
RUNX3 regulates WNT signaling (R-MMU-8951430)	6	3	0.41	+	7.29	0.0055	0.0434		RUNX3 regulates WNT signaling (R-MMU-8951430)	6	0	0.16	-	< 0.01	1	1		RUNX3 regulates WNT signaling (R-MMU-8951430)	6	2	0.18	+	10.99	0.0127	0.173
Beta oxidation of decanoyl-CoA to octanoyl-CoA-CoA (R-MMU-77346)	6	3	0.41	+	7.29	0.0055	0.0436		Beta oxidation of decanoyl-CoA to octanoyl-CoA-CoA (R-MMU-77346)	6	1	0.16	+	6.33	0.148	0.708		Beta oxidation of decanoyl-CoA to octanoyl-CoA-CoA (R-MMU-77346)	6	0	0.18	-	< 0.01	1	1
Myogenesis (R-MMU-525793)	25	6	1.71	+	3.5	0.00589	0.0458		Myogenesis (R-MMU-525793)	25	1	0.66	+	1.52	0.487	1		Myogenesis (R-MMU-525793)	25	4	0.76	+	5.27	0.0064	0.103
Cell-extracellular matrix interactions (R-MMU-446353)	18	5	1.23	+	4.05	0.00608	0.0471		Cell-extracellular matrix interactions (R-MMU-446353)	18	1	0.47	+	2.11	0.382	1		Cell-extracellular matrix interactions (R-MMU-446353)	18	2	0.55	+	3.66	0.102	0.598
Smooth Muscle Contraction (R-MMU-445355)	33	7	2.26	+	3.09	0.00621	0.0476		Smooth Muscle Contraction (R-MMU-445355)	33	3	0.87	+	3.45	0.0553	0.388		Smooth Muscle Contraction (R-MMU-445355)	33	3	1	+	3	0.0775	0.496
Cytosolic sensors of pathogen-associated DNA (R-MMU-1834949)	33	7	2.26	+	3.09	0.00621	0.0478		Cytosolic sensors of pathogen-associated DNA (R-MMU-1834949)	33	1	0.87	+	1.15	0.586	1		Cytosolic sensors of pathogen-associated DNA (R-MMU-1834949)	33	2	1	+	2	0.265	1
Role of phospholipids in phagocytosis (R-MMU-2029485)	140	2	9.6	-	0.21	0.00632	0.0483		Role of phospholipids in phagocytosis (R-MMU-2029485)	140	0	3.69	-	< 0.01	0.0557	0.388		Role of phospholipids in phagocytosis (R-MMU-2029485)	140	0	4.25	-	< 0.01	0.0236	0.268
PIP3 activates AKT signaling (R-MMU-1257604)	240	28	16.46	+	1.7	0.00638	0.0485		PIP3 activates AKT signaling (R-MMU-1257604)	240	13	6.32	+	2.06	0.0131	0.153		PIP3 activates AKT signaling (R-MMU-1257604)	240	12	7.28	+	1.65	0.0851	0.53
Death Receptor Signaling (R-MMU-73887)	142	19	9.74	+	1.95	0.00656	0.0497		Death Receptor Signaling (R-MMU-73887)	142	7	3.74	+	1.87	0.104	0.585		Death Receptor Signaling (R-MMU-73887)	142	7	4.31	+	1.62	0.209	0.934
Regulation of CDH11 Expression and Function (R-MMU-9759475)	12	4	0.82	+	4.86	0.00699	0.0511		Regulation of CDH11 Expression and Function (R-MMU-9759475)	12	1	0.32	+	3.16	0.274	0.943		Regulation of CDH11 Expression and Function (R-MMU-9759475)	12	4	0.36	+	10.99	0.000342	0.0105
Regulation of Homotypic Cell-Cell Adhesion (R-MMU-9759476)	12	4	0.82	+	4.86	0.00699	0.0513		Regulation of Homotypic Cell-Cell Adhesion (R-MMU-9759476)	12	1	0.32	+	3.16	0.274	0.944		Regulation of Homotypic Cell-Cell Adhesion (R-MMU-9759476)	12	4	0.36	+	10.99	0.000342	0.0107
Regulation of Expression and Function of Type II Classical Cadherins (R-MMU-9764260)	12	4	0.82	+	4.86	0.00699	0.0515		Regulation of Expression and Function of Type II Classical Cadherins (R-MMU-9764260)	12	1	0.32	+	3.16	0.274	0.95		Regulation of Expression and Function of Type II Classical Cadherins (R-MMU-9764260)	12	4	0.36	+	10.99	0.000342	0.0109
Growth hormone receptor signaling (R-MMU-982772)	12	4	0.82	+	4.86	0.00699	0.0518		Growth hormone receptor signaling (R-MMU-982772)	12	2	0.32	+	6.33	0.0384	0.32		Growth hormone receptor signaling (R-MMU-982772)	12	0	0.36	-	< 0.01	1	1
Cytokine Signaling in Immune system (R-MMU-1280215)	403	42	27.65	+	1.52	0.00693	0.052		Cytokine Signaling in Immune system (R-MMU-1280215)	403	19	10.61	+	1.79	0.0167	0.186		Cytokine Signaling in Immune system (R-MMU-1280215)	403	22	12.23	+	1.8	0.00772	0.119
Frs2-mediated activation (R-MMU-170968)	12	4	0.82	+	4.86	0.00699	0.052		Frs2-mediated activation (R-MMU-170968)	12	1	0.32	+	3.16	0.274	0.956		Frs2-mediated activation (R-MMU-170968)	12	0	0.36	-	< 0.01	1	1
O-linked glycosylation (R-MMU-5173105)	108	1	7.41	-	0.13	0.0069	0.052		O-linked glycosylation (R-MMU-5173105)	108	0	2.84	-	< 0.01	0.122	0.652		O-linked glycosylation (R-MMU-5173105)	108	0	3.28	-	< 0.01	0.0819	0.516
Regulation of localization of FOXO transcription factors (R-MMU-9614399)	12	4	0.82	+	4.86	0.00699	0.0522		Regulation of localization of FOXO transcription factors (R-MMU-9614399)	12	0	0.32	-	< 0.01	1	1		Regulation of localization of FOXO transcription factors (R-MMU-9614399)	12	0	0.36	-	< 0.01	1	1
Insulin receptor signalling cascade (R-MMU-74751)	51	9	3.5	+	2.57	0.00728	0.053		Insulin receptor signalling cascade (R-MMU-74751)	51	6	1.34	+	4.47	0.00214	0.05		Insulin receptor signalling cascade (R-MMU-74751)	51	4	1.55	+	2.58	0.0686	0.459
CD209 (DC-SIGN) signaling (R-MMU-5621575)	19	5	1.3	+	3.84	0.0078	0.0565		CD209 (DC-SIGN) signaling (R-MMU-5621575)	19	3	0.5	+	5.99	0.0129	0.153		CD209 (DC-SIGN) signaling (R-MMU-5621575)	19	2	0.58	+	3.47	0.112	0.651
Intra-Golgi and retrograde Golgi-to-ER traffic (R-MMU-6811442)	187	23	12.83	+	1.79	0.00797	0.0576		Intra-Golgi and retrograde Golgi-to-ER traffic (R-MMU-6811442)	187	7	4.93	+	1.42	0.351	1		Intra-Golgi and retrograde Golgi-to-ER traffic (R-MMU-6811442)	187	10	5.67	+	1.76	0.0807	0.51
G alpha (q) signalling events (R-MMU-416476)	208	5	14.27	-	0.35	0.00803	0.0578		G alpha (q) signalling events (R-MMU-416476)	208	2	5.48	-	0.37	0.186	0.784		G alpha (q) signalling events (R-MMU-416476)	208	3	6.31	-	0.48	0.223	0.953
p75 NTR receptor-mediated signalling (R-MMU-193704)	87	13	5.97	+	2.18	0.00826	0.0591		p75 NTR receptor-mediated signalling (R-MMU-193704)	87	7	2.29	+	3.05	0.00807	0.111		p75 NTR receptor-mediated signalling (R-MMU-193704)	87	6	2.64	+	2.27	0.0489	0.396
Gluconeogenesis (R-MMU-70263)	35	7	2.4	+	2.92	0.00867	0.0616		Gluconeogenesis (R-MMU-70263)	35	1	0.92	+	1.08	0.607	1		Gluconeogenesis (R-MMU-70263)	35	3	1.06	+	2.82	0.089	0.534
Organelle biogenesis and maintenance (R-MMU-1852241)	212	25	14.54	+	1.72	0.00863	0.0616		Organelle biogenesis and maintenance (R-MMU-1852241)	212	6	5.58	+	1.07	0.827	1		Organelle biogenesis and maintenance (R-MMU-1852241)	212	12	6.43	+	1.87	0.0397	0.359
DAG and IP3 signaling (R-MMU-1489509)	27	6	1.85	+	3.24	0.00876	0.0617		DAG and IP3 signaling (R-MMU-1489509)	27	0	0.71	-	< 0.01	1	1		DAG and IP3 signaling (R-MMU-1489509)	27	2	0.82	+	2.44	0.197	0.895
DNA Damage/Telomere Stress Induced Senescence (R-MMU-2559586)	27	6	1.85	+	3.24	0.00876	0.0619		DNA Damage/Telomere Stress Induced Senescence (R-MMU-2559586)	27	3	0.71	+	4.22	0.0333	0.287		DNA Damage/Telomere Stress Induced Senescence (R-MMU-2559586)	27	3	0.82	+	3.66	0.0474	0.386
NR1H2 & NR1H3 regulate gene expression to control bile acid homeostasis (R-MMU-9623433)	7	3	0.48	+	6.25	0.00914	0.0639		NR1H2 & NR1H3 regulate gene expression to control bile acid homeostasis (R-MMU-9623433)	7	3	0.18	+	16.27	0.000588	0.0195		NR1H2 & NR1H3 regulate gene expression to control bile acid homeostasis (R-MMU-9623433)	7	1	0.21	+	4.71	0.194	0.893
Aryl hydrocarbon receptor signalling (R-MMU-8937144)	7	3	0.48	+	6.25	0.00914	0.0642		Aryl hydrocarbon receptor signalling (R-MMU-8937144)	7	1	0.18	+	5.42	0.17	0.772		Aryl hydrocarbon receptor signalling (R-MMU-8937144)	7	3	0.21	+	14.12	0.000888	0.0222
Biosynthesis of the N-glycan precursor (dolichol lipid-linked oligosaccharide, LLO) and transfer to a nascent protein (R-MMU-446193)	72	0	4.94	-	< 0.01	0.00937	0.0652		Biosynthesis of the N-glycan precursor (dolichol lipid-linked oligosaccharide, LLO) and transfer to a nascent protein (R-MMU-446193)	72	0	1.9	-	< 0.01	0.268	0.951		Biosynthesis of the N-glycan precursor (dolichol lipid-linked oligosaccharide, LLO) and transfer to a nascent protein (R-MMU-446193)	72	0	2.18	-	< 0.01	0.283	1
NR1H3 & NR1H2 regulate gene expression linked to cholesterol transport and efflux (R-MMU-9029569)	13	4	0.89	+	4.49	0.00955	0.0654		NR1H3 & NR1H2 regulate gene expression linked to cholesterol transport and efflux (R-MMU-9029569)	13	3	0.34	+	8.76	0.00427	0.0752		NR1H3 & NR1H2 regulate gene expression linked to cholesterol transport and efflux (R-MMU-9029569)	13	2	0.39	+	5.07	0.0575	0.429
Metabolism of proteins (R-MMU-392499)	1633	138	112.02	+	1.23	0.00945	0.0655		Metabolism of proteins (R-MMU-392499)	1633	52	43.01	+	1.21	0.148	0.701		Metabolism of proteins (R-MMU-392499)	1633	60	49.55	+	1.21	0.116	0.665
p75NTR recruits signalling complexes (R-MMU-209543)	13	4	0.89	+	4.49	0.00955	0.0657		p75NTR recruits signalling complexes (R-MMU-209543)	13	3	0.34	+	8.76	0.00427	0.0759		p75NTR recruits signalling complexes (R-MMU-209543)	13	1	0.39	+	2.54	0.33	1
NR1H2 and NR1H3-mediated signaling (R-MMU-9024446)	13	4	0.89	+	4.49	0.00955	0.066		NR1H2 and NR1H3-mediated signaling (R-MMU-9024446)	13	3	0.34	+	8.76	0.00427	0.0767		NR1H2 and NR1H3-mediated signaling (R-MMU-9024446)	13	2	0.39	+	5.07	0.0575	0.431
PLC beta mediated events (R-MMU-112043)	36	7	2.47	+	2.83	0.0101	0.0692		PLC beta mediated events (R-MMU-112043)	36	0	0.95	-	< 0.01	1	1		PLC beta mediated events (R-MMU-112043)	36	2	1.09	+	1.83	0.299	1
Cellular response to chemical stress (R-MMU-9711123)	160	20	10.98	+	1.82	0.0107	0.0713		Cellular response to chemical stress (R-MMU-9711123)	160	9	4.21	+	2.14	0.0399	0.323		Cellular response to chemical stress (R-MMU-9711123)	160	11	4.85	+	2.27	0.00978	0.139
Downregulation of ERBB2 signaling (R-MMU-8863795)	28	6	1.92	+	3.12	0.0105	0.0714		Downregulation of ERBB2 signaling (R-MMU-8863795)	28	1	0.74	+	1.36	0.527	1		Downregulation of ERBB2 signaling (R-MMU-8863795)	28	1	0.85	+	1.18	0.578	1
Recruitment and ATM-mediated phosphorylation of repair and signaling proteins at DNA double strand breaks (R-MMU-5693565)	54	9	3.7	+	2.43	0.0106	0.0714		Recruitment and ATM-mediated phosphorylation of repair and signaling proteins at DNA double strand breaks (R-MMU-5693565)	54	1	1.42	-	0.7	1	1		Recruitment and ATM-mediated phosphorylation of repair and signaling proteins at DNA double strand breaks (R-MMU-5693565)	54	1	1.64	-	0.61	1	1
Retrograde transport at the Trans-Golgi-Network (R-MMU-6811440)	45	8	3.09	+	2.59	0.0106	0.0715		Retrograde transport at the Trans-Golgi-Network (R-MMU-6811440)	45	2	1.19	+	1.69	0.333	1		Retrograde transport at the Trans-Golgi-Network (R-MMU-6811440)	45	2	1.37	+	1.46	0.398	1
Sensory Perception (R-MMU-9709957)	199	5	13.65	-	0.37	0.0106	0.0715		Sensory Perception (R-MMU-9709957)	199	2	5.24	-	0.38	0.183	0.774		Sensory Perception (R-MMU-9709957)	199	2	6.04	-	0.33	0.0978	0.578
Degradation of beta-catenin by the destruction complex (R-MMU-195253)	79	12	5.42	+	2.21	0.011	0.0731		Degradation of beta-catenin by the destruction complex (R-MMU-195253)	79	2	2.08	-	0.96	1	1		Degradation of beta-catenin by the destruction complex (R-MMU-195253)	79	4	2.4	+	1.67	0.306	1
Cellular Senescence (R-MMU-2559583)	92	13	6.31	+	2.06	0.0113	0.0749		Cellular Senescence (R-MMU-2559583)	92	6	2.42	+	2.48	0.0346	0.296		Cellular Senescence (R-MMU-2559583)	92	8	2.79	+	2.87	0.00686	0.107
VEGFA-VEGFR2 Pathway (R-MMU-4420097)	92	13	6.31	+	2.06	0.0113	0.0752		VEGFA-VEGFR2 Pathway (R-MMU-4420097)	92	4	2.42	+	1.65	0.31	1		VEGFA-VEGFR2 Pathway (R-MMU-4420097)	92	10	2.79	+	3.58	0.000476	0.0139
G alpha (i) signalling events (R-MMU-418594)	278	9	19.07	-	0.47	0.0119	0.0782		G alpha (i) signalling events (R-MMU-418594)	278	1	7.32	-	0.14	0.0121	0.145		G alpha (i) signalling events (R-MMU-418594)	278	3	8.43	-	0.36	0.0522	0.413
DNA Double Strand Break Response (R-MMU-5693606)	55	9	3.77	+	2.39	0.0119	0.0785		DNA Double Strand Break Response (R-MMU-5693606)	55	1	1.45	-	0.69	1	1		DNA Double Strand Break Response (R-MMU-5693606)	55	1	1.67	-	0.6	1	1
E3 ubiquitin ligases ubiquitinate target proteins (R-MMU-8866654)	46	8	3.16	+	2.54	0.0121	0.079		E3 ubiquitin ligases ubiquitinate target proteins (R-MMU-8866654)	46	4	1.21	+	3.3	0.0325	0.289		E3 ubiquitin ligases ubiquitinate target proteins (R-MMU-8866654)	46	5	1.4	+	3.58	0.0124	0.17
Global Genome Nucleotide Excision Repair (GG-NER) (R-MMU-5696399)	81	12	5.56	+	2.16	0.0121	0.0791		Global Genome Nucleotide Excision Repair (GG-NER) (R-MMU-5696399)	81	1	2.13	-	0.47	0.727	1		Global Genome Nucleotide Excision Repair (GG-NER) (R-MMU-5696399)	81	2	2.46	-	0.81	1	1
ISG15 antiviral mechanism (R-MMU-1169408)	29	6	1.99	+	3.02	0.0125	0.0811		ISG15 antiviral mechanism (R-MMU-1169408)	29	2	0.76	+	2.62	0.177	0.768		ISG15 antiviral mechanism (R-MMU-1169408)	29	2	0.88	+	2.27	0.219	0.942
Negative regulators of DDX58/IFIH1 signaling (R-MMU-936440)	14	4	0.96	+	4.17	0.0127	0.0812		Negative regulators of DDX58/IFIH1 signaling (R-MMU-936440)	14	0	0.37	-	< 0.01	1	1		Negative regulators of DDX58/IFIH1 signaling (R-MMU-936440)	14	1	0.42	+	2.35	0.35	1
Attenuation phase (R-MMU-3371568)	14	4	0.96	+	4.17	0.0127	0.0815		Attenuation phase (R-MMU-3371568)	14	2	0.37	+	5.42	0.0511	0.382		Attenuation phase (R-MMU-3371568)	14	4	0.42	+	9.42	0.000659	0.0172
Carnitine metabolism (R-MMU-200425)	14	4	0.96	+	4.17	0.0127	0.0818		Carnitine metabolism (R-MMU-200425)	14	1	0.37	+	2.71	0.312	1		Carnitine metabolism (R-MMU-200425)	14	1	0.42	+	2.35	0.35	1
PTEN Regulation (R-MMU-6807070)	113	15	7.75	+	1.94	0.0133	0.0852		PTEN Regulation (R-MMU-6807070)	113	7	2.98	+	2.35	0.03	0.275		PTEN Regulation (R-MMU-6807070)	113	5	3.43	+	1.46	0.398	1
Beta oxidation of myristoyl-CoA to lauroyl-CoA (R-MMU-77285)	3	2	0.21	+	9.72	0.0135	0.0854		Beta oxidation of myristoyl-CoA to lauroyl-CoA (R-MMU-77285)	3	1	0.08	+	12.66	0.077	0.478		Beta oxidation of myristoyl-CoA to lauroyl-CoA (R-MMU-77285)	3	0	0.09	-	< 0.01	1	1
Beta oxidation of palmitoyl-CoA to myristoyl-CoA (R-MMU-77305)	3	2	0.21	+	9.72	0.0135	0.0858		Beta oxidation of palmitoyl-CoA to myristoyl-CoA (R-MMU-77305)	3	1	0.08	+	12.66	0.077	0.481		Beta oxidation of palmitoyl-CoA to myristoyl-CoA (R-MMU-77305)	3	0	0.09	-	< 0.01	1	1
CDC42 GTPase cycle (R-MMU-9013148)	95	13	6.52	+	1.99	0.014	0.0883		CDC42 GTPase cycle (R-MMU-9013148)	95	9	2.5	+	3.6	0.000902	0.0251		CDC42 GTPase cycle (R-MMU-9013148)	95	9	2.88	+	3.12	0.00238	0.0462
FCERI mediated NF-kB activation (R-MMU-2871837)	191	5	13.1	-	0.38	0.0142	0.0892		FCERI mediated NF-kB activation (R-MMU-2871837)	191	1	5.03	-	0.2	0.0675	0.443		FCERI mediated NF-kB activation (R-MMU-2871837)	191	1	5.8	-	0.17	0.033	0.328
FOXO-mediated transcription (R-MMU-9614085)	22	5	1.51	+	3.31	0.0149	0.0931		FOXO-mediated transcription (R-MMU-9614085)	22	0	0.58	-	< 0.01	1	1		FOXO-mediated transcription (R-MMU-9614085)	22	1	0.67	+	1.5	0.492	1
Postmitotic nuclear pore complex (NPC) reformation (R-MMU-9615933)	22	5	1.51	+	3.31	0.0149	0.0934		Postmitotic nuclear pore complex (NPC) reformation (R-MMU-9615933)	22	3	0.58	+	5.18	0.0193	0.204		Postmitotic nuclear pore complex (NPC) reformation (R-MMU-9615933)	22	1	0.67	+	1.5	0.492	1
RMTs methylate histone arginines (R-MMU-3214858)	48	8	3.29	+	2.43	0.0155	0.0969		RMTs methylate histone arginines (R-MMU-3214858)	48	3	1.26	+	2.37	0.132	0.67		RMTs methylate histone arginines (R-MMU-3214858)	48	5	1.46	+	3.43	0.0148	0.192
Sema3A PAK dependent Axon repulsion (R-MMU-399954)	15	4	1.03	+	3.89	0.0163	0.101		Sema3A PAK dependent Axon repulsion (R-MMU-399954)	15	1	0.4	+	2.53	0.33	1		Sema3A PAK dependent Axon repulsion (R-MMU-399954)	15	2	0.46	+	4.39	0.0744	0.481
TGF-beta receptor signaling in EMT (epithelial to mesenchymal transition) (R-MMU-2173791)	15	4	1.03	+	3.89	0.0163	0.101		TGF-beta receptor signaling in EMT (epithelial to mesenchymal transition) (R-MMU-2173791)	15	1	0.4	+	2.53	0.33	1		TGF-beta receptor signaling in EMT (epithelial to mesenchymal transition) (R-MMU-2173791)	15	1	0.46	+	2.2	0.37	1
Metabolism of amino acids and derivatives (R-MMU-71291)	252	8	17.29	-	0.46	0.0166	0.102		Metabolism of amino acids and derivatives (R-MMU-71291)	252	2	6.64	-	0.3	0.072	0.469		Metabolism of amino acids and derivatives (R-MMU-71291)	252	4	7.65	-	0.52	0.263	1
Post-translational protein modification (R-MMU-597592)	1287	110	88.29	+	1.25	0.0168	0.103		Post-translational protein modification (R-MMU-597592)	1287	40	33.9	+	1.18	0.281	0.96		Post-translational protein modification (R-MMU-597592)	1287	43	39.05	+	1.1	0.502	1
Cell-cell junction organization (R-MMU-421270)	49	8	3.36	+	2.38	0.0175	0.107		Cell-cell junction organization (R-MMU-421270)	49	4	1.29	+	3.1	0.0397	0.323		Cell-cell junction organization (R-MMU-421270)	49	7	1.49	+	4.71	0.000651	0.0173
G alpha (s) signalling events (R-MMU-418555)	141	3	9.67	-	0.31	0.0188	0.114		G alpha (s) signalling events (R-MMU-418555)	141	1	3.71	-	0.27	0.191	0.789		G alpha (s) signalling events (R-MMU-418555)	141	0	4.28	-	< 0.01	0.0237	0.266
Separation of Sister Chromatids (R-MMU-2467813)	184	21	12.62	+	1.66	0.0189	0.115		Separation of Sister Chromatids (R-MMU-2467813)	184	10	4.85	+	2.06	0.0315	0.285		Separation of Sister Chromatids (R-MMU-2467813)	184	7	5.58	+	1.25	0.513	1
Signaling by WNT (R-MMU-195721)	237	26	16.26	+	1.6	0.0189	0.115		Signaling by WNT (R-MMU-195721)	237	7	6.24	+	1.12	0.682	1		Signaling by WNT (R-MMU-195721)	237	13	7.19	+	1.81	0.0349	0.339
mitochondrial fatty acid beta-oxidation of saturated fatty acids (R-MMU-77286)	9	3	0.62	+	4.86	0.0198	0.119		mitochondrial fatty acid beta-oxidation of saturated fatty acids (R-MMU-77286)	9	1	0.24	+	4.22	0.214	0.83		mitochondrial fatty acid beta-oxidation of saturated fatty acids (R-MMU-77286)	9	0	0.27	-	< 0.01	1	1
Regulation of PTEN localization (R-MMU-8948747)	9	3	0.62	+	4.86	0.0198	0.119		Regulation of PTEN localization (R-MMU-8948747)	9	2	0.24	+	8.44	0.0221	0.228		Regulation of PTEN localization (R-MMU-8948747)	9	0	0.27	-	< 0.01	1	1
G-protein mediated events (R-MMU-112040)	41	7	2.81	+	2.49	0.0203	0.122		G-protein mediated events (R-MMU-112040)	41	0	1.08	-	< 0.01	0.628	1		G-protein mediated events (R-MMU-112040)	41	2	1.24	+	1.61	0.355	1
p75NTR signals via NF-kB (R-MMU-193639)	16	4	1.1	+	3.64	0.0206	0.123		p75NTR signals via NF-kB (R-MMU-193639)	16	3	0.42	+	7.12	0.00788	0.109		p75NTR signals via NF-kB (R-MMU-193639)	16	1	0.49	+	2.06	0.389	1
Nucleotide Excision Repair (R-MMU-5696398)	109	14	7.48	+	1.87	0.0208	0.124		Nucleotide Excision Repair (R-MMU-5696398)	109	2	2.87	-	0.7	1	1		Nucleotide Excision Repair (R-MMU-5696398)	109	4	3.31	+	1.21	0.575	1
Synthesis of substrates in N-glycan biosythesis (R-MMU-446219)	61	0	4.18	-	< 0.01	0.0212	0.126		Synthesis of substrates in N-glycan biosythesis (R-MMU-446219)	61	0	1.61	-	< 0.01	0.413	1		Synthesis of substrates in N-glycan biosythesis (R-MMU-446219)	61	0	1.85	-	< 0.01	0.266	1
Peptide hormone metabolism (R-MMU-2980736)	64	0	4.39	-	< 0.01	0.0219	0.129		Peptide hormone metabolism (R-MMU-2980736)	64	0	1.69	-	< 0.01	0.418	1		Peptide hormone metabolism (R-MMU-2980736)	64	1	1.94	-	0.51	1	1
Antiviral mechanism by IFN-stimulated genes (R-MMU-1169410)	33	6	2.26	+	2.65	0.0231	0.135		Antiviral mechanism by IFN-stimulated genes (R-MMU-1169410)	33	2	0.87	+	2.3	0.216	0.825		Antiviral mechanism by IFN-stimulated genes (R-MMU-1169410)	33	2	1	+	2	0.265	1
Nonsense Mediated Decay (NMD) enhanced by the Exon Junction Complex (EJC) (R-MMU-975957)	111	14	7.61	+	1.84	0.023	0.135		Nonsense Mediated Decay (NMD) enhanced by the Exon Junction Complex (EJC) (R-MMU-975957)	111	9	2.92	+	3.08	0.00268	0.0601		Nonsense Mediated Decay (NMD) enhanced by the Exon Junction Complex (EJC) (R-MMU-975957)	111	9	3.37	+	2.67	0.00671	0.106
Nonsense-Mediated Decay (NMD) (R-MMU-927802)	111	14	7.61	+	1.84	0.023	0.135		Nonsense-Mediated Decay (NMD) (R-MMU-927802)	111	9	2.92	+	3.08	0.00268	0.0594		Nonsense-Mediated Decay (NMD) (R-MMU-927802)	111	9	3.37	+	2.67	0.00671	0.105
Signaling by NOTCH (R-MMU-157118)	42	7	2.88	+	2.43	0.023	0.135		Signaling by NOTCH (R-MMU-157118)	42	3	1.11	+	2.71	0.0982	0.567		Signaling by NOTCH (R-MMU-157118)	42	4	1.27	+	3.14	0.0379	0.349
C-type lectin receptors (CLRs) (R-MMU-5621481)	112	14	7.68	+	1.82	0.0242	0.141		C-type lectin receptors (CLRs) (R-MMU-5621481)	112	4	2.95	+	1.36	0.543	1		C-type lectin receptors (CLRs) (R-MMU-5621481)	112	3	3.4	-	0.88	1	1
Drug-mediated inhibition of ERBB2 signaling (R-MMU-9652282)	4	2	0.27	+	7.29	0.0257	0.145		Drug-mediated inhibition of ERBB2 signaling (R-MMU-9652282)	4	1	0.11	+	9.49	0.101	0.571		Drug-mediated inhibition of ERBB2 signaling (R-MMU-9652282)	4	1	0.12	+	8.24	0.116	0.646
Regulation of PTEN gene transcription (R-MMU-8943724)	43	7	2.95	+	2.37	0.0259	0.145		Regulation of PTEN gene transcription (R-MMU-8943724)	43	5	1.13	+	4.41	0.00525	0.0816		Regulation of PTEN gene transcription (R-MMU-8943724)	43	4	1.3	+	3.07	0.0408	0.359
Signaling by VEGF (R-MMU-194138)	100	13	6.86	+	1.9	0.0259	0.145		Signaling by VEGF (R-MMU-194138)	100	4	2.63	+	1.52	0.339	1		Signaling by VEGF (R-MMU-194138)	100	10	3.03	+	3.3	0.00092	0.0227
Formation of Incision Complex in GG-NER (R-MMU-5696395)	43	7	2.95	+	2.37	0.0259	0.146		Formation of Incision Complex in GG-NER (R-MMU-5696395)	43	0	1.13	-	< 0.01	0.631	1		Formation of Incision Complex in GG-NER (R-MMU-5696395)	43	2	1.3	+	1.53	0.377	1
Regulation of CDH11 gene transcription (R-MMU-9762293)	4	2	0.27	+	7.29	0.0257	0.146		Regulation of CDH11 gene transcription (R-MMU-9762293)	4	0	0.11	-	< 0.01	1	1		Regulation of CDH11 gene transcription (R-MMU-9762293)	4	2	0.12	+	16.48	0.0053	0.0871
TRAF6 mediated IRF7 activation (R-MMU-933541)	4	2	0.27	+	7.29	0.0257	0.146		TRAF6 mediated IRF7 activation (R-MMU-933541)	4	0	0.11	-	< 0.01	1	1		TRAF6 mediated IRF7 activation (R-MMU-933541)	4	1	0.12	+	8.24	0.116	0.65
Activation, myristolyation of BID and translocation to mitochondria (R-MMU-75108)	4	2	0.27	+	7.29	0.0257	0.147		Activation, myristolyation of BID and translocation to mitochondria (R-MMU-75108)	4	1	0.11	+	9.49	0.101	0.577		Activation, myristolyation of BID and translocation to mitochondria (R-MMU-75108)	4	0	0.12	-	< 0.01	1	1
Initiation of Nuclear Envelope (NE) Reformation (R-MMU-2995383)	17	4	1.17	+	3.43	0.0255	0.147		Initiation of Nuclear Envelope (NE) Reformation (R-MMU-2995383)	17	2	0.45	+	4.47	0.0726	0.471		Initiation of Nuclear Envelope (NE) Reformation (R-MMU-2995383)	17	1	0.52	+	1.94	0.408	1
SOS-mediated signalling (R-MMU-112412)	4	2	0.27	+	7.29	0.0257	0.147		SOS-mediated signalling (R-MMU-112412)	4	2	0.11	+	18.98	0.00401	0.0753		SOS-mediated signalling (R-MMU-112412)	4	1	0.12	+	8.24	0.116	0.656
Butyrate Response Factor 1 (BRF1) binds and destabilizes mRNA (R-MMU-450385)	17	4	1.17	+	3.43	0.0255	0.148		Butyrate Response Factor 1 (BRF1) binds and destabilizes mRNA (R-MMU-450385)	17	0	0.45	-	< 0.01	1	1		Butyrate Response Factor 1 (BRF1) binds and destabilizes mRNA (R-MMU-450385)	17	0	0.52	-	< 0.01	1	1
Transcriptional Regulation by VENTX (R-MMU-8853884)	4	2	0.27	+	7.29	0.0257	0.148		Transcriptional Regulation by VENTX (R-MMU-8853884)	4	0	0.11	-	< 0.01	1	1		Transcriptional Regulation by VENTX (R-MMU-8853884)	4	1	0.12	+	8.24	0.116	0.663
AKT phosphorylates targets in the nucleus (R-MMU-198693)	10	3	0.69	+	4.37	0.0268	0.149		AKT phosphorylates targets in the nucleus (R-MMU-198693)	10	0	0.26	-	< 0.01	1	1		AKT phosphorylates targets in the nucleus (R-MMU-198693)	10	0	0.3	-	< 0.01	1	1
Bicarbonate transporters (R-MMU-425381)	10	3	0.69	+	4.37	0.0268	0.149		Bicarbonate transporters (R-MMU-425381)	10	3	0.26	+	11.39	0.0019	0.0455		Bicarbonate transporters (R-MMU-425381)	10	1	0.3	+	3.3	0.265	1
Repression of WNT target genes (R-MMU-4641265)	10	3	0.69	+	4.37	0.0268	0.149		Repression of WNT target genes (R-MMU-4641265)	10	0	0.26	-	< 0.01	1	1		Repression of WNT target genes (R-MMU-4641265)	10	1	0.3	+	3.3	0.265	1
SEMA3A-Plexin repulsion signaling by inhibiting Integrin adhesion (R-MMU-399955)	10	3	0.69	+	4.37	0.0268	0.15		SEMA3A-Plexin repulsion signaling by inhibiting Integrin adhesion (R-MMU-399955)	10	0	0.26	-	< 0.01	1	1		SEMA3A-Plexin repulsion signaling by inhibiting Integrin adhesion (R-MMU-399955)	10	1	0.3	+	3.3	0.265	1
PI3K Cascade (R-MMU-109704)	44	7	3.02	+	2.32	0.029	0.16		PI3K Cascade (R-MMU-109704)	44	5	1.16	+	4.31	0.0058	0.0894		PI3K Cascade (R-MMU-109704)	44	3	1.34	+	2.25	0.148	0.756
Calmodulin induced events (R-MMU-111933)	26	5	1.78	+	2.8	0.0296	0.162		Calmodulin induced events (R-MMU-111933)	26	0	0.68	-	< 0.01	1	1		Calmodulin induced events (R-MMU-111933)	26	2	0.79	+	2.54	0.186	0.882
CaM pathway (R-MMU-111997)	26	5	1.78	+	2.8	0.0296	0.162		CaM pathway (R-MMU-111997)	26	0	0.68	-	< 0.01	1	1		CaM pathway (R-MMU-111997)	26	2	0.79	+	2.54	0.186	0.884
SMAD2/SMAD3:SMAD4 heterotrimer regulates transcription (R-MMU-2173796)	26	5	1.78	+	2.8	0.0296	0.163		SMAD2/SMAD3:SMAD4 heterotrimer regulates transcription (R-MMU-2173796)	26	0	0.68	-	< 0.01	1	1		SMAD2/SMAD3:SMAD4 heterotrimer regulates transcription (R-MMU-2173796)	26	2	0.79	+	2.54	0.186	0.889
G0 and Early G1 (R-MMU-1538133)	18	4	1.23	+	3.24	0.0311	0.169		G0 and Early G1 (R-MMU-1538133)	18	0	0.47	-	< 0.01	1	1		G0 and Early G1 (R-MMU-1538133)	18	1	0.55	+	1.83	0.426	1
Regulation of TP53 Activity through Methylation (R-MMU-6804760)	18	4	1.23	+	3.24	0.0311	0.169		Regulation of TP53 Activity through Methylation (R-MMU-6804760)	18	0	0.47	-	< 0.01	1	1		Regulation of TP53 Activity through Methylation (R-MMU-6804760)	18	1	0.55	+	1.83	0.426	1
S Phase (R-MMU-69242)	147	17	10.08	+	1.69	0.0318	0.172		S Phase (R-MMU-69242)	147	4	3.87	+	1.03	0.797	1		S Phase (R-MMU-69242)	147	3	4.46	-	0.67	0.633	1
IRS-mediated signalling (R-MMU-112399)	45	7	3.09	+	2.27	0.0324	0.175		IRS-mediated signalling (R-MMU-112399)	45	5	1.19	+	4.22	0.00638	0.0975		IRS-mediated signalling (R-MMU-112399)	45	3	1.37	+	2.2	0.156	0.788
Class B/2 (Secretin family receptors) (R-MMU-373080)	58	0	3.98	-	< 0.01	0.0327	0.176		Class B/2 (Secretin family receptors) (R-MMU-373080)	58	0	1.53	-	< 0.01	0.409	1		Class B/2 (Secretin family receptors) (R-MMU-373080)	58	0	1.76	-	< 0.01	0.425	1
O-linked glycosylation of mucins (R-MMU-913709)	59	0	4.05	-	< 0.01	0.0335	0.179		O-linked glycosylation of mucins (R-MMU-913709)	59	0	1.55	-	< 0.01	0.41	1		O-linked glycosylation of mucins (R-MMU-913709)	59	0	1.79	-	< 0.01	0.428	1
Nuclear Events (kinase and transcription factor activation) (R-MMU-198725)	27	5	1.85	+	2.7	0.0344	0.182		Nuclear Events (kinase and transcription factor activation) (R-MMU-198725)	27	4	0.71	+	5.62	0.00516	0.0825		Nuclear Events (kinase and transcription factor activation) (R-MMU-198725)	27	6	0.82	+	7.32	0.000131	0.00538
Alpha-protein kinase 1 signaling pathway (R-MMU-9645460)	11	3	0.75	+	3.98	0.0351	0.183		Alpha-protein kinase 1 signaling pathway (R-MMU-9645460)	11	0	0.29	-	< 0.01	1	1		Alpha-protein kinase 1 signaling pathway (R-MMU-9645460)	11	0	0.33	-	< 0.01	1	1
Mitochondrial biogenesis (R-MMU-1592230)	27	5	1.85	+	2.7	0.0344	0.183		Mitochondrial biogenesis (R-MMU-1592230)	27	1	0.71	+	1.41	0.514	1		Mitochondrial biogenesis (R-MMU-1592230)	27	0	0.82	-	< 0.01	1	1
Signalling to ERKs (R-MMU-187687)	27	5	1.85	+	2.7	0.0344	0.183		Signalling to ERKs (R-MMU-187687)	27	1	0.71	+	1.41	0.514	1		Signalling to ERKs (R-MMU-187687)	27	0	0.82	-	< 0.01	1	1
eNOS activation (R-MMU-203615)	11	3	0.75	+	3.98	0.0351	0.184		eNOS activation (R-MMU-203615)	11	0	0.29	-	< 0.01	1	1		eNOS activation (R-MMU-203615)	11	2	0.33	+	5.99	0.0422	0.362
RHOG GTPase cycle (R-MMU-9013408)	74	10	5.08	+	1.97	0.0344	0.184		RHOG GTPase cycle (R-MMU-9013408)	74	8	1.95	+	4.1	0.000722	0.0219		RHOG GTPase cycle (R-MMU-9013408)	74	6	2.25	+	2.67	0.0248	0.269
Interleukin-2 signaling (R-MMU-9020558)	11	3	0.75	+	3.98	0.0351	0.185		Interleukin-2 signaling (R-MMU-9020558)	11	2	0.29	+	6.9	0.0325	0.288		Interleukin-2 signaling (R-MMU-9020558)	11	0	0.33	-	< 0.01	1	1
MET activates RAP1 and RAC1 (R-MMU-8875555)	11	3	0.75	+	3.98	0.0351	0.185		MET activates RAP1 and RAC1 (R-MMU-8875555)	11	2	0.29	+	6.9	0.0325	0.287		MET activates RAP1 and RAC1 (R-MMU-8875555)	11	2	0.33	+	5.99	0.0422	0.366
Metabolism of carbohydrates (R-MMU-71387)	264	27	18.11	+	1.49	0.0364	0.19		Metabolism of carbohydrates (R-MMU-71387)	264	6	6.95	-	0.86	1	1		Metabolism of carbohydrates (R-MMU-71387)	264	8	8.01	-	1	1	1
COPI-dependent Golgi-to-ER retrograde traffic (R-MMU-6811434)	95	12	6.52	+	1.84	0.0382	0.199		COPI-dependent Golgi-to-ER retrograde traffic (R-MMU-6811434)	95	5	2.5	+	2	0.106	0.584		COPI-dependent Golgi-to-ER retrograde traffic (R-MMU-6811434)	95	7	2.88	+	2.43	0.0255	0.265
HDR through Single Strand Annealing (SSA) (R-MMU-5685938)	37	6	2.54	+	2.36	0.0385	0.199		HDR through Single Strand Annealing (SSA) (R-MMU-5685938)	37	1	0.97	+	1.03	1	1		HDR through Single Strand Annealing (SSA) (R-MMU-5685938)	37	0	1.12	-	< 0.01	0.629	1
Ca-dependent events (R-MMU-111996)	28	5	1.92	+	2.6	0.0396	0.205		Ca-dependent events (R-MMU-111996)	28	0	0.74	-	< 0.01	1	1		Ca-dependent events (R-MMU-111996)	28	2	0.85	+	2.35	0.208	0.938
Cilium Assembly (R-MMU-5617833)	185	20	12.69	+	1.58	0.0399	0.205		Cilium Assembly (R-MMU-5617833)	185	5	4.87	+	1.03	0.818	1		Cilium Assembly (R-MMU-5617833)	185	12	5.61	+	2.14	0.0143	0.189
Disinhibition of SNARE formation (R-MMU-114516)	5	2	0.34	+	5.83	0.0409	0.205		Disinhibition of SNARE formation (R-MMU-114516)	5	0	0.13	-	< 0.01	1	1		Disinhibition of SNARE formation (R-MMU-114516)	5	2	0.15	+	13.18	0.00865	0.127
Signaling by EGFR (R-MMU-177929)	47	7	3.22	+	2.17	0.0399	0.205		Signaling by EGFR (R-MMU-177929)	47	3	1.24	+	2.42	0.126	0.649		Signaling by EGFR (R-MMU-177929)	47	4	1.43	+	2.8	0.0537	0.417
Acyl chain remodeling of CL (R-MMU-1482798)	5	2	0.34	+	5.83	0.0409	0.206		Acyl chain remodeling of CL (R-MMU-1482798)	5	1	0.13	+	7.59	0.125	0.648		Acyl chain remodeling of CL (R-MMU-1482798)	5	0	0.15	-	< 0.01	1	1
STAT3 nuclear events downstream of ALK signaling (R-MMU-9701898)	5	2	0.34	+	5.83	0.0409	0.206		STAT3 nuclear events downstream of ALK signaling (R-MMU-9701898)	5	1	0.13	+	7.59	0.125	0.646		STAT3 nuclear events downstream of ALK signaling (R-MMU-9701898)	5	1	0.15	+	6.59	0.143	0.733
Selective autophagy (R-MMU-9663891)	64	9	4.39	+	2.05	0.0404	0.207		Selective autophagy (R-MMU-9663891)	64	4	1.69	+	2.37	0.0882	0.518		Selective autophagy (R-MMU-9663891)	64	3	1.94	+	1.54	0.446	1
Synthesis of PI (R-MMU-1483226)	5	2	0.34	+	5.83	0.0409	0.207		Synthesis of PI (R-MMU-1483226)	5	1	0.13	+	7.59	0.125	0.65		Synthesis of PI (R-MMU-1483226)	5	1	0.15	+	6.59	0.143	0.736
Regulation of MECP2 expression and activity (R-MMU-9022692)	5	2	0.34	+	5.83	0.0409	0.208		Regulation of MECP2 expression and activity (R-MMU-9022692)	5	1	0.13	+	7.59	0.125	0.66		Regulation of MECP2 expression and activity (R-MMU-9022692)	5	0	0.15	-	< 0.01	1	1
Synthesis of PIPs at the ER membrane (R-MMU-1483248)	5	2	0.34	+	5.83	0.0409	0.208		Synthesis of PIPs at the ER membrane (R-MMU-1483248)	5	0	0.13	-	< 0.01	1	1		Synthesis of PIPs at the ER membrane (R-MMU-1483248)	5	0	0.15	-	< 0.01	1	1
Transcriptional Regulation by MECP2 (R-MMU-8986944)	5	2	0.34	+	5.83	0.0409	0.209		Transcriptional Regulation by MECP2 (R-MMU-8986944)	5	1	0.13	+	7.59	0.125	0.662		Transcriptional Regulation by MECP2 (R-MMU-8986944)	5	0	0.15	-	< 0.01	1	1
Intrinsic Pathway for Apoptosis (R-MMU-109606)	38	6	2.61	+	2.3	0.0431	0.216		Intrinsic Pathway for Apoptosis (R-MMU-109606)	38	1	1	-	1	1	1		Intrinsic Pathway for Apoptosis (R-MMU-109606)	38	0	1.15	-	< 0.01	0.631	1
Formation of a pool of free 40S subunits (R-MMU-72689)	98	12	6.72	+	1.79	0.0435	0.217		Formation of a pool of free 40S subunits (R-MMU-72689)	98	6	2.58	+	2.32	0.045	0.342		Formation of a pool of free 40S subunits (R-MMU-72689)	98	6	2.97	+	2.02	0.0777	0.493
Processing of Intronless Pre-mRNAs (R-MMU-77595)	20	4	1.37	+	2.92	0.0442	0.219		Processing of Intronless Pre-mRNAs (R-MMU-77595)	20	3	0.53	+	5.7	0.0148	0.167		Processing of Intronless Pre-mRNAs (R-MMU-77595)	20	3	0.61	+	4.94	0.0216	0.255
HDR through MMEJ (alt-NHEJ) (R-MMU-5685939)	12	3	0.82	+	3.64	0.0444	0.22		HDR through MMEJ (alt-NHEJ) (R-MMU-5685939)	12	2	0.32	+	6.33	0.0384	0.317		HDR through MMEJ (alt-NHEJ) (R-MMU-5685939)	12	0	0.36	-	< 0.01	1	1
Signaling by NOTCH1 (R-MMU-1980143)	20	4	1.37	+	2.92	0.0442	0.22		Signaling by NOTCH1 (R-MMU-1980143)	20	1	0.53	+	1.9	0.414	1		Signaling by NOTCH1 (R-MMU-1980143)	20	2	0.61	+	3.3	0.122	0.664
Mitophagy (R-MMU-5205647)	29	5	1.99	+	2.51	0.0452	0.223		Mitophagy (R-MMU-5205647)	29	1	0.76	+	1.31	0.539	1		Mitophagy (R-MMU-5205647)	29	1	0.88	+	1.14	0.591	1
Regulation of PLK1 Activity at G2/M Transition (R-MMU-2565942)	85	11	5.83	+	1.89	0.0476	0.234		Regulation of PLK1 Activity at G2/M Transition (R-MMU-2565942)	85	4	2.24	+	1.79	0.289	0.974		Regulation of PLK1 Activity at G2/M Transition (R-MMU-2565942)	85	5	2.58	+	1.94	0.116	0.645
Chemokine receptors bind chemokines (R-MMU-380108)	50	0	3.43	-	< 0.01	0.0481	0.236		Chemokine receptors bind chemokines (R-MMU-380108)	50	0	1.32	-	< 0.01	0.644	1		Chemokine receptors bind chemokines (R-MMU-380108)	50	0	1.52	-	< 0.01	0.407	1
Defensins (R-MMU-1461973)	52	0	3.57	-	< 0.01	0.0491	0.24		Defensins (R-MMU-1461973)	52	0	1.37	-	< 0.01	0.649	1		Defensins (R-MMU-1461973)	52	0	1.58	-	< 0.01	0.41	1
L1CAM interactions (R-MMU-373760)	68	9	4.66	+	1.93	0.0499	0.243		L1CAM interactions (R-MMU-373760)	68	2	1.79	+	1.12	0.7	1		L1CAM interactions (R-MMU-373760)	68	2	2.06	-	0.97	1	1
Endosomal Sorting Complex Required For Transport (ESCRT) (R-MMU-917729)	30	5	2.06	+	2.43	0.0513	0.248		Endosomal Sorting Complex Required For Transport (ESCRT) (R-MMU-917729)	30	2	0.79	+	2.53	0.187	0.78		Endosomal Sorting Complex Required For Transport (ESCRT) (R-MMU-917729)	30	2	0.91	+	2.2	0.231	0.976
MAPK family signaling cascades (R-MMU-5683057)	305	30	20.92	+	1.43	0.0511	0.248		MAPK family signaling cascades (R-MMU-5683057)	305	14	8.03	+	1.74	0.0443	0.342		MAPK family signaling cascades (R-MMU-5683057)	305	15	9.25	+	1.62	0.0624	0.433
Negative regulation of MET activity (R-MMU-6807004)	21	4	1.44	+	2.78	0.0517	0.248		Negative regulation of MET activity (R-MMU-6807004)	21	1	0.55	+	1.81	0.429	1		Negative regulation of MET activity (R-MMU-6807004)	21	3	0.64	+	4.71	0.0246	0.269
CTLA4 inhibitory signaling (R-MMU-389513)	21	4	1.44	+	2.78	0.0517	0.249		CTLA4 inhibitory signaling (R-MMU-389513)	21	2	0.55	+	3.62	0.105	0.581		CTLA4 inhibitory signaling (R-MMU-389513)	21	0	0.64	-	< 0.01	1	1
Regulation of TP53 Activity through Acetylation (R-MMU-6804758)	30	5	2.06	+	2.43	0.0513	0.249		Regulation of TP53 Activity through Acetylation (R-MMU-6804758)	30	4	0.79	+	5.06	0.00758	0.107		Regulation of TP53 Activity through Acetylation (R-MMU-6804758)	30	3	0.91	+	3.3	0.0616	0.432
Signaling by ROBO receptors (R-MMU-376176)	21	4	1.44	+	2.78	0.0517	0.249		Signaling by ROBO receptors (R-MMU-376176)	21	1	0.55	+	1.81	0.429	1		Signaling by ROBO receptors (R-MMU-376176)	21	2	0.64	+	3.14	0.132	0.703
RET signaling (R-MMU-8853659)	40	6	2.74	+	2.19	0.0535	0.256		RET signaling (R-MMU-8853659)	40	5	1.05	+	4.75	0.00383	0.0751		RET signaling (R-MMU-8853659)	40	3	1.21	+	2.47	0.121	0.661
Regulation of innate immune responses to cytosolic DNA (R-MMU-3134975)	13	3	0.89	+	3.36	0.0549	0.26		Regulation of innate immune responses to cytosolic DNA (R-MMU-3134975)	13	0	0.34	-	< 0.01	1	1		Regulation of innate immune responses to cytosolic DNA (R-MMU-3134975)	13	0	0.39	-	< 0.01	1	1
Triglyceride biosynthesis (R-MMU-75109)	13	3	0.89	+	3.36	0.0549	0.261		Triglyceride biosynthesis (R-MMU-75109)	13	3	0.34	+	8.76	0.00427	0.0775		Triglyceride biosynthesis (R-MMU-75109)	13	1	0.39	+	2.54	0.33	1
Downregulation of ERBB2:ERBB3 signaling (R-MMU-1358803)	13	3	0.89	+	3.36	0.0549	0.262		Downregulation of ERBB2:ERBB3 signaling (R-MMU-1358803)	13	0	0.34	-	< 0.01	1	1		Downregulation of ERBB2:ERBB3 signaling (R-MMU-1358803)	13	0	0.39	-	< 0.01	1	1
Signaling by MET (R-MMU-6806834)	70	9	4.8	+	1.87	0.056	0.265		Signaling by MET (R-MMU-6806834)	70	5	1.84	+	2.71	0.0372	0.315		Signaling by MET (R-MMU-6806834)	70	6	2.12	+	2.82	0.0194	0.232
TNF signaling (R-MMU-75893)	57	8	3.91	+	2.05	0.0571	0.269		TNF signaling (R-MMU-75893)	57	0	1.5	-	< 0.01	0.408	1		TNF signaling (R-MMU-75893)	57	2	1.73	+	1.16	0.692	1
EGFR downregulation (R-MMU-182971)	31	5	2.13	+	2.35	0.0579	0.271		EGFR downregulation (R-MMU-182971)	31	0	0.82	-	< 0.01	1	1		EGFR downregulation (R-MMU-182971)	31	2	0.94	+	2.13	0.242	1
ESR-mediated signaling (R-MMU-8939211)	135	15	9.26	+	1.62	0.0587	0.271		ESR-mediated signaling (R-MMU-8939211)	135	8	3.56	+	2.25	0.0267	0.249		ESR-mediated signaling (R-MMU-8939211)	135	9	4.1	+	2.2	0.0221	0.259
Sensing of DNA Double Strand Breaks (R-MMU-5693548)	6	2	0.41	+	4.86	0.0586	0.271		Sensing of DNA Double Strand Breaks (R-MMU-5693548)	6	1	0.16	+	6.33	0.148	0.704		Sensing of DNA Double Strand Breaks (R-MMU-5693548)	6	0	0.18	-	< 0.01	1	1
Trafficking of AMPA receptors (R-MMU-399719)	31	5	2.13	+	2.35	0.0579	0.271		Trafficking of AMPA receptors (R-MMU-399719)	31	2	0.82	+	2.45	0.196	0.786		Trafficking of AMPA receptors (R-MMU-399719)	31	3	0.94	+	3.19	0.0667	0.452
Adherens junctions interactions (R-MMU-418990)	41	6	2.81	+	2.13	0.0592	0.272		Adherens junctions interactions (R-MMU-418990)	41	2	1.08	+	1.85	0.294	0.981		Adherens junctions interactions (R-MMU-418990)	41	6	1.24	+	4.82	0.00139	0.0303
Glutamate binding, activation of AMPA receptors and synaptic plasticity (R-MMU-399721)	31	5	2.13	+	2.35	0.0579	0.272		Glutamate binding, activation of AMPA receptors and synaptic plasticity (R-MMU-399721)	31	2	0.82	+	2.45	0.196	0.787		Glutamate binding, activation of AMPA receptors and synaptic plasticity (R-MMU-399721)	31	3	0.94	+	3.19	0.0667	0.453
NGF-stimulated transcription (R-MMU-9031628)	6	2	0.41	+	4.86	0.0586	0.272		NGF-stimulated transcription (R-MMU-9031628)	6	1	0.16	+	6.33	0.148	0.712		NGF-stimulated transcription (R-MMU-9031628)	6	1	0.18	+	5.49	0.169	0.837
Deubiquitination (R-MMU-5688426)	252	25	17.29	+	1.45	0.0594	0.273		Deubiquitination (R-MMU-5688426)	252	8	6.64	+	1.21	0.55	1		Deubiquitination (R-MMU-5688426)	252	10	7.65	+	1.31	0.354	1
Glycogen synthesis (R-MMU-3322077)	6	2	0.41	+	4.86	0.0586	0.273		Glycogen synthesis (R-MMU-3322077)	6	1	0.16	+	6.33	0.148	0.716		Glycogen synthesis (R-MMU-3322077)	6	1	0.18	+	5.49	0.169	0.845
Tight junction interactions (R-MMU-420029)	6	2	0.41	+	4.86	0.0586	0.273		Tight junction interactions (R-MMU-420029)	6	2	0.16	+	12.66	0.00968	0.125		Tight junction interactions (R-MMU-420029)	6	1	0.18	+	5.49	0.169	0.842
PINK1-PRKN Mediated Mitophagy (R-MMU-5205685)	22	4	1.51	+	2.65	0.0599	0.274		PINK1-PRKN Mediated Mitophagy (R-MMU-5205685)	22	1	0.58	+	1.73	0.444	1		PINK1-PRKN Mediated Mitophagy (R-MMU-5205685)	22	1	0.67	+	1.5	0.492	1
RHO GTPases activate PKNs (R-MMU-5625740)	22	4	1.51	+	2.65	0.0599	0.274		RHO GTPases activate PKNs (R-MMU-5625740)	22	3	0.58	+	5.18	0.0193	0.203		RHO GTPases activate PKNs (R-MMU-5625740)	22	2	0.67	+	3	0.143	0.742
DAP12 interactions (R-MMU-2172127)	72	1	4.94	-	0.2	0.0622	0.283		DAP12 interactions (R-MMU-2172127)	72	0	1.9	-	< 0.01	0.268	0.953		DAP12 interactions (R-MMU-2172127)	72	0	2.18	-	< 0.01	0.283	1
Transport of bile salts and organic acids, metal ions and amine compounds (R-MMU-425366)	73	1	5.01	-	0.2	0.0623	0.283		Transport of bile salts and organic acids, metal ions and amine compounds (R-MMU-425366)	73	1	1.92	-	0.52	1	1		Transport of bile salts and organic acids, metal ions and amine compounds (R-MMU-425366)	73	2	2.21	-	0.9	1	1
Non-integrin membrane-ECM interactions (R-MMU-3000171)	32	5	2.2	+	2.28	0.0649	0.292		Non-integrin membrane-ECM interactions (R-MMU-3000171)	32	0	0.84	-	< 0.01	1	1		Non-integrin membrane-ECM interactions (R-MMU-3000171)	32	2	0.97	+	2.06	0.253	1
Interleukin-3, Interleukin-5 and GM-CSF signaling (R-MMU-512988)	42	6	2.88	+	2.08	0.0652	0.293		Interleukin-3, Interleukin-5 and GM-CSF signaling (R-MMU-512988)	42	3	1.11	+	2.71	0.0982	0.565		Interleukin-3, Interleukin-5 and GM-CSF signaling (R-MMU-512988)	42	1	1.27	-	0.78	1	1
Ovarian tumor domain proteases (R-MMU-5689896)	32	5	2.2	+	2.28	0.0649	0.293		Ovarian tumor domain proteases (R-MMU-5689896)	32	3	0.84	+	3.56	0.0513	0.38		Ovarian tumor domain proteases (R-MMU-5689896)	32	1	0.97	+	1.03	1	1
FLT3 Signaling (R-MMU-9607240)	32	5	2.2	+	2.28	0.0649	0.294		FLT3 Signaling (R-MMU-9607240)	32	1	0.84	+	1.19	0.575	1		FLT3 Signaling (R-MMU-9607240)	32	1	0.97	+	1.03	1	1
Metabolism of nitric oxide: NOS3 activation and regulation (R-MMU-202131)	14	3	0.96	+	3.12	0.0664	0.297		Metabolism of nitric oxide: NOS3 activation and regulation (R-MMU-202131)	14	0	0.37	-	< 0.01	1	1		Metabolism of nitric oxide: NOS3 activation and regulation (R-MMU-202131)	14	2	0.42	+	4.71	0.0657	0.45
mRNA decay by 5' to 3' exoribonuclease (R-MMU-430039)	14	3	0.96	+	3.12	0.0664	0.298		mRNA decay by 5' to 3' exoribonuclease (R-MMU-430039)	14	2	0.37	+	5.42	0.0511	0.384		mRNA decay by 5' to 3' exoribonuclease (R-MMU-430039)	14	1	0.42	+	2.35	0.35	1
PDE3B signalling (R-MMU-165160)	1	1	0.07	+	14.58	0.0686	0.301		PDE3B signalling (R-MMU-165160)	1	1	0.03	+	37.97	0.0263	0.25		PDE3B signalling (R-MMU-165160)	1	0	0.03	-	< 0.01	1	1
PKB-mediated events (R-MMU-109703)	1	1	0.07	+	14.58	0.0686	0.302		PKB-mediated events (R-MMU-109703)	1	1	0.03	+	37.97	0.0263	0.251		PKB-mediated events (R-MMU-109703)	1	0	0.03	-	< 0.01	1	1
Peptide chain elongation (R-MMU-156902)	1	1	0.07	+	14.58	0.0686	0.303		Peptide chain elongation (R-MMU-156902)	1	1	0.03	+	37.97	0.0263	0.253		Peptide chain elongation (R-MMU-156902)	1	1	0.03	+	32.96	0.0303	0.308
Signaling by Insulin receptor (R-MMU-74752)	79	10	5.42	+	1.85	0.0679	0.303		Signaling by Insulin receptor (R-MMU-74752)	79	6	2.08	+	2.88	0.0179	0.191		Signaling by Insulin receptor (R-MMU-74752)	79	4	2.4	+	1.67	0.306	1
IRF3 mediated activation of type 1 IFN (R-MMU-1606341)	1	1	0.07	+	14.58	0.0686	0.304		IRF3 mediated activation of type 1 IFN (R-MMU-1606341)	1	0	0.03	-	< 0.01	1	1		IRF3 mediated activation of type 1 IFN (R-MMU-1606341)	1	0	0.03	-	< 0.01	1	1
Synthesis of PG (R-MMU-1483148)	1	1	0.07	+	14.58	0.0686	0.304		Synthesis of PG (R-MMU-1483148)	1	0	0.03	-	< 0.01	1	1		Synthesis of PG (R-MMU-1483148)	1	1	0.03	+	32.96	0.0303	0.31
Fc epsilon receptor (FCERI) signaling (R-MMU-2454202)	236	9	16.19	-	0.56	0.0686	0.305		Fc epsilon receptor (FCERI) signaling (R-MMU-2454202)	236	2	6.22	-	0.32	0.0989	0.567		Fc epsilon receptor (FCERI) signaling (R-MMU-2454202)	236	2	7.16	-	0.28	0.0527	0.416
Toll Like Receptor 3 (TLR3) Cascade (R-MMU-168164)	80	10	5.49	+	1.82	0.0697	0.306		Toll Like Receptor 3 (TLR3) Cascade (R-MMU-168164)	80	4	2.11	+	1.9	0.16	0.739		Toll Like Receptor 3 (TLR3) Cascade (R-MMU-168164)	80	6	2.43	+	2.47	0.0346	0.338
CD28 co-stimulation (R-MMU-389356)	33	5	2.26	+	2.21	0.0723	0.316		CD28 co-stimulation (R-MMU-389356)	33	1	0.87	+	1.15	0.586	1		CD28 co-stimulation (R-MMU-389356)	33	2	1	+	2	0.265	1
Toll Like Receptor TLR1:TLR2 Cascade (R-MMU-168179)	84	10	5.76	+	1.74	0.0794	0.331		Toll Like Receptor TLR1:TLR2 Cascade (R-MMU-168179)	84	4	2.21	+	1.81	0.286	0.969		Toll Like Receptor TLR1:TLR2 Cascade (R-MMU-168179)	84	6	2.55	+	2.35	0.0424	0.357
Toll Like Receptor 10 (TLR10) Cascade (R-MMU-168142)	83	10	5.69	+	1.76	0.0767	0.332		Toll Like Receptor 10 (TLR10) Cascade (R-MMU-168142)	83	4	2.19	+	1.83	0.175	0.775		Toll Like Receptor 10 (TLR10) Cascade (R-MMU-168142)	83	6	2.52	+	2.38	0.0404	0.359
Toll Like Receptor TLR6:TLR2 Cascade (R-MMU-168188)	84	10	5.76	+	1.74	0.0794	0.332		Toll Like Receptor TLR6:TLR2 Cascade (R-MMU-168188)	84	4	2.21	+	1.81	0.286	0.971		Toll Like Receptor TLR6:TLR2 Cascade (R-MMU-168188)	84	6	2.55	+	2.35	0.0424	0.359
Golgi-to-ER retrograde transport (R-MMU-8856688)	129	14	8.85	+	1.58	0.0792	0.333		Golgi-to-ER retrograde transport (R-MMU-8856688)	129	5	3.4	+	1.47	0.396	1		Golgi-to-ER retrograde transport (R-MMU-8856688)	129	8	3.91	+	2.04	0.0616	0.429
MyD88:MAL(TIRAP) cascade initiated on plasma membrane (R-MMU-166058)	84	10	5.76	+	1.74	0.0794	0.333		MyD88:MAL(TIRAP) cascade initiated on plasma membrane (R-MMU-166058)	84	4	2.21	+	1.81	0.286	0.973		MyD88:MAL(TIRAP) cascade initiated on plasma membrane (R-MMU-166058)	84	6	2.55	+	2.35	0.0424	0.36
Toll Like Receptor 5 (TLR5) Cascade (R-MMU-168176)	83	10	5.69	+	1.76	0.0767	0.333		Toll Like Receptor 5 (TLR5) Cascade (R-MMU-168176)	83	4	2.19	+	1.83	0.175	0.777		Toll Like Receptor 5 (TLR5) Cascade (R-MMU-168176)	83	6	2.52	+	2.38	0.0404	0.361
IRS-related events triggered by IGF1R (R-MMU-2428928)	49	7	3.36	+	2.08	0.0791	0.334		IRS-related events triggered by IGF1R (R-MMU-2428928)	49	5	1.29	+	3.87	0.00915	0.12		IRS-related events triggered by IGF1R (R-MMU-2428928)	49	3	1.49	+	2.02	0.186	0.89
MyD88 cascade initiated on plasma membrane (R-MMU-975871)	83	10	5.69	+	1.76	0.0767	0.334		MyD88 cascade initiated on plasma membrane (R-MMU-975871)	83	4	2.19	+	1.83	0.175	0.778		MyD88 cascade initiated on plasma membrane (R-MMU-975871)	83	6	2.52	+	2.38	0.0404	0.363
N-glycan trimming in the ER and Calnexin/Calreticulin cycle (R-MMU-532668)	15	3	1.03	+	2.92	0.0789	0.334		N-glycan trimming in the ER and Calnexin/Calreticulin cycle (R-MMU-532668)	15	1	0.4	+	2.53	0.33	1		N-glycan trimming in the ER and Calnexin/Calreticulin cycle (R-MMU-532668)	15	1	0.46	+	2.2	0.37	1
Toll Like Receptor 2 (TLR2) Cascade (R-MMU-181438)	84	10	5.76	+	1.74	0.0794	0.334		Toll Like Receptor 2 (TLR2) Cascade (R-MMU-181438)	84	4	2.21	+	1.81	0.286	0.975		Toll Like Receptor 2 (TLR2) Cascade (R-MMU-181438)	84	6	2.55	+	2.35	0.0424	0.362
Formation of Senescence-Associated Heterochromatin Foci (SAHF) (R-MMU-2559584)	15	3	1.03	+	2.92	0.0789	0.335		Formation of Senescence-Associated Heterochromatin Foci (SAHF) (R-MMU-2559584)	15	2	0.4	+	5.06	0.058	0.396		Formation of Senescence-Associated Heterochromatin Foci (SAHF) (R-MMU-2559584)	15	3	0.46	+	6.59	0.00963	0.139
Insertion of tail-anchored proteins into the endoplasmic reticulum membrane (R-MMU-9609523)	15	3	1.03	+	2.92	0.0789	0.335		Insertion of tail-anchored proteins into the endoplasmic reticulum membrane (R-MMU-9609523)	15	1	0.4	+	2.53	0.33	1		Insertion of tail-anchored proteins into the endoplasmic reticulum membrane (R-MMU-9609523)	15	0	0.46	-	< 0.01	1	1
Calnexin/calreticulin cycle (R-MMU-901042)	7	2	0.48	+	4.17	0.0784	0.336		Calnexin/calreticulin cycle (R-MMU-901042)	7	1	0.18	+	5.42	0.17	0.76		Calnexin/calreticulin cycle (R-MMU-901042)	7	1	0.21	+	4.71	0.194	0.884
Signaling by Nuclear Receptors (R-MMU-9006931)	186	19	12.76	+	1.49	0.0787	0.336		Signaling by Nuclear Receptors (R-MMU-9006931)	186	10	4.9	+	2.04	0.0328	0.286		Signaling by Nuclear Receptors (R-MMU-9006931)	186	12	5.64	+	2.13	0.0147	0.192
Synthesis of PIPs at the early endosome membrane (R-MMU-1660516)	15	3	1.03	+	2.92	0.0789	0.336		Synthesis of PIPs at the early endosome membrane (R-MMU-1660516)	15	1	0.4	+	2.53	0.33	1		Synthesis of PIPs at the early endosome membrane (R-MMU-1660516)	15	1	0.46	+	2.2	0.37	1
Regulation of cholesterol biosynthesis by SREBP (SREBF) (R-MMU-1655829)	7	2	0.48	+	4.17	0.0784	0.337		Regulation of cholesterol biosynthesis by SREBP (SREBF) (R-MMU-1655829)	7	1	0.18	+	5.42	0.17	0.762		Regulation of cholesterol biosynthesis by SREBP (SREBF) (R-MMU-1655829)	7	0	0.21	-	< 0.01	1	1
TP53 Regulates Transcription of Genes Involved in Cytochrome C Release (R-MMU-6803204)	7	2	0.48	+	4.17	0.0784	0.337		TP53 Regulates Transcription of Genes Involved in Cytochrome C Release (R-MMU-6803204)	7	1	0.18	+	5.42	0.17	0.766		TP53 Regulates Transcription of Genes Involved in Cytochrome C Release (R-MMU-6803204)	7	1	0.21	+	4.71	0.194	0.891
STING mediated induction of host immune responses (R-MMU-1834941)	7	2	0.48	+	4.17	0.0784	0.338		STING mediated induction of host immune responses (R-MMU-1834941)	7	0	0.18	-	< 0.01	1	1		STING mediated induction of host immune responses (R-MMU-1834941)	7	0	0.21	-	< 0.01	1	1
IGF1R signaling cascade (R-MMU-2428924)	50	7	3.43	+	2.04	0.0817	0.339		IGF1R signaling cascade (R-MMU-2428924)	50	5	1.32	+	3.8	0.00995	0.125		IGF1R signaling cascade (R-MMU-2428924)	50	3	1.52	+	1.98	0.193	0.907
Regulation of FOXO transcriptional activity by acetylation (R-MMU-9617629)	7	2	0.48	+	4.17	0.0784	0.339		Regulation of FOXO transcriptional activity by acetylation (R-MMU-9617629)	7	0	0.18	-	< 0.01	1	1		Regulation of FOXO transcriptional activity by acetylation (R-MMU-9617629)	7	1	0.21	+	4.71	0.194	0.908
Nuclear Receptor transcription pathway (R-MMU-383280)	50	7	3.43	+	2.04	0.0817	0.34		Nuclear Receptor transcription pathway (R-MMU-383280)	50	5	1.32	+	3.8	0.00995	0.126		Nuclear Receptor transcription pathway (R-MMU-383280)	50	4	1.52	+	2.64	0.0647	0.446
HDR through Homologous Recombination (HRR) or Single Strand Annealing (SSA) (R-MMU-5693567)	107	12	7.34	+	1.63	0.0823	0.341		HDR through Homologous Recombination (HRR) or Single Strand Annealing (SSA) (R-MMU-5693567)	107	2	2.82	-	0.71	1	1		HDR through Homologous Recombination (HRR) or Single Strand Annealing (SSA) (R-MMU-5693567)	107	2	3.25	-	0.62	0.774	1
Mitotic G1 phase and G1/S transition (R-MMU-453279)	131	14	8.99	+	1.56	0.0837	0.345		Mitotic G1 phase and G1/S transition (R-MMU-453279)	131	0	3.45	-	< 0.01	0.0528	0.375		Mitotic G1 phase and G1/S transition (R-MMU-453279)	131	3	3.97	-	0.75	0.801	1
Signaling by Type 1 Insulin-like Growth Factor 1 Receptor (IGF1R) (R-MMU-2404192)	51	7	3.5	+	2	0.0847	0.349		Signaling by Type 1 Insulin-like Growth Factor 1 Receptor (IGF1R) (R-MMU-2404192)	51	5	1.34	+	3.72	0.0108	0.134		Signaling by Type 1 Insulin-like Growth Factor 1 Receptor (IGF1R) (R-MMU-2404192)	51	3	1.55	+	1.94	0.201	0.909
Regulation of TP53 Degradation (R-MMU-6804757)	35	5	2.4	+	2.08	0.0886	0.363		Regulation of TP53 Degradation (R-MMU-6804757)	35	1	0.92	+	1.08	0.607	1		Regulation of TP53 Degradation (R-MMU-6804757)	35	3	1.06	+	2.82	0.089	0.535
Regulation of TP53 Expression and Degradation (R-MMU-6806003)	35	5	2.4	+	2.08	0.0886	0.364		Regulation of TP53 Expression and Degradation (R-MMU-6806003)	35	1	0.92	+	1.08	0.607	1		Regulation of TP53 Expression and Degradation (R-MMU-6806003)	35	3	1.06	+	2.82	0.089	0.539
RAF/MAP kinase cascade (R-MMU-5673001)	274	26	18.8	+	1.38	0.0911	0.373		RAF/MAP kinase cascade (R-MMU-5673001)	274	11	7.22	+	1.52	0.178	0.767		RAF/MAP kinase cascade (R-MMU-5673001)	274	13	8.31	+	1.56	0.107	0.625
Syndecan interactions (R-MMU-3000170)	16	3	1.1	+	2.73	0.0924	0.373		Syndecan interactions (R-MMU-3000170)	16	0	0.42	-	< 0.01	1	1		Syndecan interactions (R-MMU-3000170)	16	1	0.49	+	2.06	0.389	1
Glycogen metabolism (R-MMU-8982491)	16	3	1.1	+	2.73	0.0924	0.374		Glycogen metabolism (R-MMU-8982491)	16	1	0.42	+	2.37	0.348	1		Glycogen metabolism (R-MMU-8982491)	16	1	0.49	+	2.06	0.389	1
Downregulation of TGF-beta receptor signaling (R-MMU-2173788)	16	3	1.1	+	2.73	0.0924	0.375		Downregulation of TGF-beta receptor signaling (R-MMU-2173788)	16	0	0.42	-	< 0.01	1	1		Downregulation of TGF-beta receptor signaling (R-MMU-2173788)	16	0	0.49	-	< 0.01	1	1
NRAGE signals death through JNK (R-MMU-193648)	53	7	3.64	+	1.93	0.0919	0.375		NRAGE signals death through JNK (R-MMU-193648)	53	3	1.4	+	2.15	0.163	0.752		NRAGE signals death through JNK (R-MMU-193648)	53	2	1.61	+	1.24	0.676	1
SHC1 events in ERBB2 signaling (R-MMU-1250196)	16	3	1.1	+	2.73	0.0924	0.376		SHC1 events in ERBB2 signaling (R-MMU-1250196)	16	0	0.42	-	< 0.01	1	1		SHC1 events in ERBB2 signaling (R-MMU-1250196)	16	1	0.49	+	2.06	0.389	1
Cell death signalling via NRAGE, NRIF and NADE (R-MMU-204998)	72	9	4.94	+	1.82	0.0947	0.382		Cell death signalling via NRAGE, NRIF and NADE (R-MMU-204998)	72	5	1.9	+	2.64	0.0412	0.328		Cell death signalling via NRAGE, NRIF and NADE (R-MMU-204998)	72	4	2.18	+	1.83	0.175	0.857
Aggrephagy (R-MMU-9646399)	36	5	2.47	+	2.02	0.0974	0.392		Aggrephagy (R-MMU-9646399)	36	3	0.95	+	3.16	0.0684	0.447		Aggrephagy (R-MMU-9646399)	36	2	1.09	+	1.83	0.299	1
Fatty Acids bound to GPR40 (FFAR1) regulate insulin secretion (R-MMU-434316)	8	2	0.55	+	3.64	0.0999	0.395		Fatty Acids bound to GPR40 (FFAR1) regulate insulin secretion (R-MMU-434316)	8	0	0.21	-	< 0.01	1	1		Fatty Acids bound to GPR40 (FFAR1) regulate insulin secretion (R-MMU-434316)	8	0	0.24	-	< 0.01	1	1
Regulation of CDH11 function (R-MMU-9762292)	8	2	0.55	+	3.64	0.0999	0.395		Regulation of CDH11 function (R-MMU-9762292)	8	1	0.21	+	4.75	0.192	0.779		Regulation of CDH11 function (R-MMU-9762292)	8	2	0.24	+	8.24	0.0228	0.266
Cellular response to starvation (R-MMU-9711097)	55	7	3.77	+	1.86	0.101	0.396		Cellular response to starvation (R-MMU-9711097)	55	1	1.45	-	0.69	1	1		Cellular response to starvation (R-MMU-9711097)	55	2	1.67	+	1.2	0.684	1
Recycling of eIF2:GDP (R-MMU-72731)	8	2	0.55	+	3.64	0.0999	0.396		Recycling of eIF2:GDP (R-MMU-72731)	8	0	0.21	-	< 0.01	1	1		Recycling of eIF2:GDP (R-MMU-72731)	8	1	0.24	+	4.12	0.218	0.945
Amino acids regulate mTORC1 (R-MMU-9639288)	55	7	3.77	+	1.86	0.101	0.397		Amino acids regulate mTORC1 (R-MMU-9639288)	55	1	1.45	-	0.69	1	1		Amino acids regulate mTORC1 (R-MMU-9639288)	55	2	1.67	+	1.2	0.684	1
Regulation of cytoskeletal remodeling and cell spreading by IPP complex components (R-MMU-446388)	8	2	0.55	+	3.64	0.0999	0.397		Regulation of cytoskeletal remodeling and cell spreading by IPP complex components (R-MMU-446388)	8	1	0.21	+	4.75	0.192	0.781		Regulation of cytoskeletal remodeling and cell spreading by IPP complex components (R-MMU-446388)	8	1	0.24	+	4.12	0.218	0.948
Regulation of RUNX1 Expression and Activity (R-MMU-8934593)	8	2	0.55	+	3.64	0.0999	0.398		Regulation of RUNX1 Expression and Activity (R-MMU-8934593)	8	2	0.21	+	9.49	0.0175	0.189		Regulation of RUNX1 Expression and Activity (R-MMU-8934593)	8	0	0.24	-	< 0.01	1	1
IFNG signaling activates MAPKs (R-MMU-9732724)	8	2	0.55	+	3.64	0.0999	0.399		IFNG signaling activates MAPKs (R-MMU-9732724)	8	1	0.21	+	4.75	0.192	0.785		IFNG signaling activates MAPKs (R-MMU-9732724)	8	1	0.24	+	4.12	0.218	0.962
Anchoring of the basal body to the plasma membrane (R-MMU-5620912)	96	11	6.59	+	1.67	0.0997	0.4		Anchoring of the basal body to the plasma membrane (R-MMU-5620912)	96	2	2.53	-	0.79	1	1		Anchoring of the basal body to the plasma membrane (R-MMU-5620912)	96	6	2.91	+	2.06	0.0719	0.475
POLB-Dependent Long Patch Base Excision Repair (R-MMU-110362)	8	2	0.55	+	3.64	0.0999	0.4		POLB-Dependent Long Patch Base Excision Repair (R-MMU-110362)	8	1	0.21	+	4.75	0.192	0.787		POLB-Dependent Long Patch Base Excision Repair (R-MMU-110362)	8	1	0.24	+	4.12	0.218	0.964
Cristae formation (R-MMU-8949613)	17	3	1.17	+	2.57	0.107	0.409		Cristae formation (R-MMU-8949613)	17	0	0.45	-	< 0.01	1	1		Cristae formation (R-MMU-8949613)	17	0	0.52	-	< 0.01	1	1
Formation of ATP by chemiosmotic coupling (R-MMU-163210)	17	3	1.17	+	2.57	0.107	0.41		Formation of ATP by chemiosmotic coupling (R-MMU-163210)	17	0	0.45	-	< 0.01	1	1		Formation of ATP by chemiosmotic coupling (R-MMU-163210)	17	0	0.52	-	< 0.01	1	1
Signaling by Erythropoietin (R-MMU-9006335)	17	3	1.17	+	2.57	0.107	0.411		Signaling by Erythropoietin (R-MMU-9006335)	17	2	0.45	+	4.47	0.0726	0.462		Signaling by Erythropoietin (R-MMU-9006335)	17	1	0.52	+	1.94	0.408	1
Synthesis of PIPs at the Golgi membrane (R-MMU-1660514)	17	3	1.17	+	2.57	0.107	0.412		Synthesis of PIPs at the Golgi membrane (R-MMU-1660514)	17	1	0.45	+	2.23	0.365	1		Synthesis of PIPs at the Golgi membrane (R-MMU-1660514)	17	1	0.52	+	1.94	0.408	1
Tristetraprolin (TTP, ZFP36) binds and destabilizes mRNA (R-MMU-450513)	17	3	1.17	+	2.57	0.107	0.413		Tristetraprolin (TTP, ZFP36) binds and destabilizes mRNA (R-MMU-450513)	17	0	0.45	-	< 0.01	1	1		Tristetraprolin (TTP, ZFP36) binds and destabilizes mRNA (R-MMU-450513)	17	0	0.52	-	< 0.01	1	1
Hyaluronan metabolism (R-MMU-2142845)	17	3	1.17	+	2.57	0.107	0.414		Hyaluronan metabolism (R-MMU-2142845)	17	1	0.45	+	2.23	0.365	1		Hyaluronan metabolism (R-MMU-2142845)	17	0	0.52	-	< 0.01	1	1
Kinesins (R-MMU-983189)	56	7	3.84	+	1.82	0.106	0.414		Kinesins (R-MMU-983189)	56	2	1.47	+	1.36	0.66	1		Kinesins (R-MMU-983189)	56	3	1.7	+	1.77	0.241	1
TAK1-dependent IKK and NF-kappa-B activation (R-MMU-445989)	37	5	2.54	+	1.97	0.107	0.414		TAK1-dependent IKK and NF-kappa-B activation (R-MMU-445989)	37	0	0.97	-	< 0.01	0.627	1		TAK1-dependent IKK and NF-kappa-B activation (R-MMU-445989)	37	1	1.12	-	0.89	1	1
NCAM signaling for neurite out-growth (R-MMU-375165)	37	5	2.54	+	1.97	0.107	0.415		NCAM signaling for neurite out-growth (R-MMU-375165)	37	3	0.97	+	3.08	0.073	0.462		NCAM signaling for neurite out-growth (R-MMU-375165)	37	5	1.12	+	4.45	0.00494	0.0828
RUNX1 regulates genes involved in megakaryocyte differentiation and platelet function (R-MMU-8936459)	56	7	3.84	+	1.82	0.106	0.415		RUNX1 regulates genes involved in megakaryocyte differentiation and platelet function (R-MMU-8936459)	56	1	1.47	-	0.68	1	1		RUNX1 regulates genes involved in megakaryocyte differentiation and platelet function (R-MMU-8936459)	56	3	1.7	+	1.77	0.241	1
Activation of NMDA receptors and postsynaptic events (R-MMU-442755)	37	5	2.54	+	1.97	0.107	0.416		Activation of NMDA receptors and postsynaptic events (R-MMU-442755)	37	3	0.97	+	3.08	0.073	0.463		Activation of NMDA receptors and postsynaptic events (R-MMU-442755)	37	4	1.12	+	3.56	0.0251	0.266
Chaperonin-mediated protein folding (R-MMU-390466)	39	0	2.68	-	< 0.01	0.111	0.418		Chaperonin-mediated protein folding (R-MMU-390466)	39	0	1.03	-	< 0.01	0.627	1		Chaperonin-mediated protein folding (R-MMU-390466)	39	0	1.18	-	< 0.01	0.633	1
O-glycosylation of TSR domain-containing proteins (R-MMU-5173214)	39	0	2.68	-	< 0.01	0.111	0.418		O-glycosylation of TSR domain-containing proteins (R-MMU-5173214)	39	0	1.03	-	< 0.01	0.627	1		O-glycosylation of TSR domain-containing proteins (R-MMU-5173214)	39	0	1.18	-	< 0.01	0.633	1
Cooperation of PDCL (PhLP1) and TRiC/CCT in G-protein beta folding (R-MMU-6814122)	38	0	2.61	-	< 0.01	0.11	0.419		Cooperation of PDCL (PhLP1) and TRiC/CCT in G-protein beta folding (R-MMU-6814122)	38	0	1	-	< 0.01	0.627	1		Cooperation of PDCL (PhLP1) and TRiC/CCT in G-protein beta folding (R-MMU-6814122)	38	0	1.15	-	< 0.01	0.631	1
Protein folding (R-MMU-391251)	39	0	2.68	-	< 0.01	0.111	0.419		Protein folding (R-MMU-391251)	39	0	1.03	-	< 0.01	0.627	1		Protein folding (R-MMU-391251)	39	0	1.18	-	< 0.01	0.633	1
Formation of Fibrin Clot (Clotting Cascade) (R-MMU-140877)	38	0	2.61	-	< 0.01	0.11	0.42		Formation of Fibrin Clot (Clotting Cascade) (R-MMU-140877)	38	0	1	-	< 0.01	0.627	1		Formation of Fibrin Clot (Clotting Cascade) (R-MMU-140877)	38	0	1.15	-	< 0.01	0.631	1
Recruitment of mitotic centrosome proteins and complexes (R-MMU-380270)	78	9	5.35	+	1.68	0.112	0.42		Recruitment of mitotic centrosome proteins and complexes (R-MMU-380270)	78	2	2.05	-	0.97	1	1		Recruitment of mitotic centrosome proteins and complexes (R-MMU-380270)	78	3	2.37	+	1.27	0.513	1
Centrosome maturation (R-MMU-380287)	78	9	5.35	+	1.68	0.112	0.421		Centrosome maturation (R-MMU-380287)	78	2	2.05	-	0.97	1	1		Centrosome maturation (R-MMU-380287)	78	3	2.37	+	1.27	0.513	1
Neddylation (R-MMU-8951664)	226	9	15.5	-	0.58	0.11	0.421		Neddylation (R-MMU-8951664)	226	1	5.95	-	0.17	0.0338	0.29		Neddylation (R-MMU-8951664)	226	1	6.86	-	0.15	0.0168	0.21
Signaling by Interleukins (R-MMU-449147)	265	25	18.18	+	1.38	0.11	0.421		Signaling by Interleukins (R-MMU-449147)	265	14	6.98	+	2.01	0.0177	0.189		Signaling by Interleukins (R-MMU-449147)	265	16	8.04	+	1.99	0.00982	0.139
Voltage gated Potassium channels (R-MMU-1296072)	41	0	2.81	-	< 0.01	0.113	0.424		Voltage gated Potassium channels (R-MMU-1296072)	41	0	1.08	-	< 0.01	0.628	1		Voltage gated Potassium channels (R-MMU-1296072)	41	0	1.24	-	< 0.01	0.637	1
Phospholipid metabolism (R-MMU-1483257)	193	19	13.24	+	1.44	0.113	0.425		Phospholipid metabolism (R-MMU-1483257)	193	8	5.08	+	1.57	0.174	0.774		Phospholipid metabolism (R-MMU-1483257)	193	6	5.86	+	1.02	0.833	1
Integration of energy metabolism (R-MMU-163685)	79	9	5.42	+	1.66	0.116	0.43		Integration of energy metabolism (R-MMU-163685)	79	2	2.08	-	0.96	1	1		Integration of energy metabolism (R-MMU-163685)	79	3	2.4	+	1.25	0.519	1
Transcriptional regulation by RUNX3 (R-MMU-8878159)	79	9	5.42	+	1.66	0.116	0.431		Transcriptional regulation by RUNX3 (R-MMU-8878159)	79	1	2.08	-	0.48	0.726	1		Transcriptional regulation by RUNX3 (R-MMU-8878159)	79	4	2.4	+	1.67	0.306	1
Metabolism of steroid hormones (R-MMU-196071)	42	0	2.88	-	< 0.01	0.116	0.432		Metabolism of steroid hormones (R-MMU-196071)	42	0	1.11	-	< 0.01	0.629	1		Metabolism of steroid hormones (R-MMU-196071)	42	0	1.27	-	< 0.01	0.639	1
RHO GTPases Activate Formins (R-MMU-5663220)	133	14	9.12	+	1.53	0.117	0.435		RHO GTPases Activate Formins (R-MMU-5663220)	133	9	3.5	+	2.57	0.00872	0.117		RHO GTPases Activate Formins (R-MMU-5663220)	133	7	4.04	+	1.73	0.127	0.685
PTK6 Regulates RTKs and Their Effectors AKT1 and DOK1 (R-MMU-8849469)	9	2	0.62	+	3.24	0.123	0.44		PTK6 Regulates RTKs and Their Effectors AKT1 and DOK1 (R-MMU-8849469)	9	1	0.24	+	4.22	0.214	0.823		PTK6 Regulates RTKs and Their Effectors AKT1 and DOK1 (R-MMU-8849469)	9	0	0.27	-	< 0.01	1	1
Prolactin receptor signaling (R-MMU-1170546)	9	2	0.62	+	3.24	0.123	0.441		Prolactin receptor signaling (R-MMU-1170546)	9	0	0.24	-	< 0.01	1	1		Prolactin receptor signaling (R-MMU-1170546)	9	0	0.27	-	< 0.01	1	1
Interleukin-9 signaling (R-MMU-8985947)	9	2	0.62	+	3.24	0.123	0.442		Interleukin-9 signaling (R-MMU-8985947)	9	2	0.24	+	8.44	0.0221	0.227		Interleukin-9 signaling (R-MMU-8985947)	9	0	0.27	-	< 0.01	1	1
Small interfering RNA (siRNA) biogenesis (R-MMU-426486)	9	2	0.62	+	3.24	0.123	0.442		Small interfering RNA (siRNA) biogenesis (R-MMU-426486)	9	1	0.24	+	4.22	0.214	0.827		Small interfering RNA (siRNA) biogenesis (R-MMU-426486)	9	0	0.27	-	< 0.01	1	1
Estrogen-dependent nuclear events downstream of ESR-membrane signaling (R-MMU-9634638)	9	2	0.62	+	3.24	0.123	0.443		Estrogen-dependent nuclear events downstream of ESR-membrane signaling (R-MMU-9634638)	9	0	0.24	-	< 0.01	1	1		Estrogen-dependent nuclear events downstream of ESR-membrane signaling (R-MMU-9634638)	9	0	0.27	-	< 0.01	1	1
Type I hemidesmosome assembly (R-MMU-446107)	9	2	0.62	+	3.24	0.123	0.444		Type I hemidesmosome assembly (R-MMU-446107)	9	1	0.24	+	4.22	0.214	0.838		Type I hemidesmosome assembly (R-MMU-446107)	9	0	0.27	-	< 0.01	1	1
Formation of apoptosome (R-MMU-111458)	9	2	0.62	+	3.24	0.123	0.445		Formation of apoptosome (R-MMU-111458)	9	0	0.24	-	< 0.01	1	1		Formation of apoptosome (R-MMU-111458)	9	0	0.27	-	< 0.01	1	1
MAPK1/MAPK3 signaling (R-MMU-5684996)	280	26	19.21	+	1.35	0.12	0.445		MAPK1/MAPK3 signaling (R-MMU-5684996)	280	12	7.37	+	1.63	0.0887	0.519		MAPK1/MAPK3 signaling (R-MMU-5684996)	280	13	8.5	+	1.53	0.114	0.659
Cyclin D associated events in G1 (R-MMU-69231)	44	6	3.02	+	1.99	0.122	0.446		Cyclin D associated events in G1 (R-MMU-69231)	44	0	1.16	-	< 0.01	0.632	1		Cyclin D associated events in G1 (R-MMU-69231)	44	1	1.34	-	0.75	1	1
PI3K/AKT activation (R-MMU-198203)	9	2	0.62	+	3.24	0.123	0.446		PI3K/AKT activation (R-MMU-198203)	9	2	0.24	+	8.44	0.0221	0.229		PI3K/AKT activation (R-MMU-198203)	9	1	0.27	+	3.66	0.242	1
FGFR2 alternative splicing (R-MMU-6803529)	18	3	1.23	+	2.43	0.122	0.447		FGFR2 alternative splicing (R-MMU-6803529)	18	2	0.47	+	4.22	0.0803	0.483		FGFR2 alternative splicing (R-MMU-6803529)	18	1	0.55	+	1.83	0.426	1
G1 Phase (R-MMU-69236)	44	6	3.02	+	1.99	0.122	0.447		G1 Phase (R-MMU-69236)	44	0	1.16	-	< 0.01	0.632	1		G1 Phase (R-MMU-69236)	44	1	1.34	-	0.75	1	1
Regulation of the apoptosome activity (R-MMU-9627069)	9	2	0.62	+	3.24	0.123	0.447		Regulation of the apoptosome activity (R-MMU-9627069)	9	0	0.24	-	< 0.01	1	1		Regulation of the apoptosome activity (R-MMU-9627069)	9	0	0.27	-	< 0.01	1	1
Ephrin signaling (R-MMU-3928664)	18	3	1.23	+	2.43	0.122	0.448		Ephrin signaling (R-MMU-3928664)	18	2	0.47	+	4.22	0.0803	0.484		Ephrin signaling (R-MMU-3928664)	18	1	0.55	+	1.83	0.426	1
Tetrahydrobiopterin (BH4) synthesis, recycling, salvage and regulation (R-MMU-1474151)	9	2	0.62	+	3.24	0.123	0.448		Tetrahydrobiopterin (BH4) synthesis, recycling, salvage and regulation (R-MMU-1474151)	9	0	0.24	-	< 0.01	1	1		Tetrahydrobiopterin (BH4) synthesis, recycling, salvage and regulation (R-MMU-1474151)	9	1	0.27	+	3.66	0.242	1
TP53 regulates transcription of additional cell cycle genes whose exact role in the p53 pathway remain uncertain (R-MMU-6804115)	18	3	1.23	+	2.43	0.122	0.449		TP53 regulates transcription of additional cell cycle genes whose exact role in the p53 pathway remain uncertain (R-MMU-6804115)	18	1	0.47	+	2.11	0.382	1		TP53 regulates transcription of additional cell cycle genes whose exact role in the p53 pathway remain uncertain (R-MMU-6804115)	18	2	0.55	+	3.66	0.102	0.6
Signaling by ALK (R-MMU-201556)	18	3	1.23	+	2.43	0.122	0.45		Signaling by ALK (R-MMU-201556)	18	2	0.47	+	4.22	0.0803	0.488		Signaling by ALK (R-MMU-201556)	18	2	0.55	+	3.66	0.102	0.602
TRAF6 mediated induction of NFkB and MAP kinases upon TLR7/8 or 9 activation (R-MMU-975138)	88	10	6.04	+	1.66	0.133	0.457		TRAF6 mediated induction of NFkB and MAP kinases upon TLR7/8 or 9 activation (R-MMU-975138)	88	4	2.32	+	1.73	0.297	0.988		TRAF6 mediated induction of NFkB and MAP kinases upon TLR7/8 or 9 activation (R-MMU-975138)	88	6	2.67	+	2.25	0.0512	0.407
Negative regulation of NOTCH4 signaling (R-MMU-9604323)	2	1	0.14	+	7.29	0.132	0.458		Negative regulation of NOTCH4 signaling (R-MMU-9604323)	2	0	0.05	-	< 0.01	1	1		Negative regulation of NOTCH4 signaling (R-MMU-9604323)	2	0	0.06	-	< 0.01	1	1
Recruitment of NuMA to mitotic centrosomes (R-MMU-380320)	88	10	6.04	+	1.66	0.133	0.458		Recruitment of NuMA to mitotic centrosomes (R-MMU-380320)	88	4	2.32	+	1.73	0.297	0.99		Recruitment of NuMA to mitotic centrosomes (R-MMU-380320)	88	4	2.67	+	1.5	0.344	1
Enzymatic degradation of Dopamine by monoamine oxidase (R-MMU-379398)	2	1	0.14	+	7.29	0.132	0.459		Enzymatic degradation of Dopamine by monoamine oxidase (R-MMU-379398)	2	0	0.05	-	< 0.01	1	1		Enzymatic degradation of Dopamine by monoamine oxidase (R-MMU-379398)	2	0	0.06	-	< 0.01	1	1
mRNA Editing: A to I Conversion (R-MMU-75064)	2	1	0.14	+	7.29	0.132	0.46		mRNA Editing: A to I Conversion (R-MMU-75064)	2	0	0.05	-	< 0.01	1	1		mRNA Editing: A to I Conversion (R-MMU-75064)	2	0	0.06	-	< 0.01	1	1
Negative regulation of the PI3K/AKT network (R-MMU-199418)	112	12	7.68	+	1.56	0.129	0.46		Negative regulation of the PI3K/AKT network (R-MMU-199418)	112	6	2.95	+	2.03	0.0758	0.477		Negative regulation of the PI3K/AKT network (R-MMU-199418)	112	4	3.4	+	1.18	0.585	1
Processing of Capped Intronless Pre-mRNA (R-MMU-75067)	29	4	1.99	+	2.01	0.134	0.461		Processing of Capped Intronless Pre-mRNA (R-MMU-75067)	29	3	0.76	+	3.93	0.04	0.321		Processing of Capped Intronless Pre-mRNA (R-MMU-75067)	29	3	0.88	+	3.41	0.0567	0.429
TRAF3-dependent IRF activation pathway (R-MMU-918233)	2	1	0.14	+	7.29	0.132	0.461		TRAF3-dependent IRF activation pathway (R-MMU-918233)	2	0	0.05	-	< 0.01	1	1		TRAF3-dependent IRF activation pathway (R-MMU-918233)	2	0	0.06	-	< 0.01	1	1
MyD88 dependent cascade initiated on endosome (R-MMU-975155)	89	10	6.11	+	1.64	0.135	0.462		MyD88 dependent cascade initiated on endosome (R-MMU-975155)	89	4	2.34	+	1.71	0.3	0.996		MyD88 dependent cascade initiated on endosome (R-MMU-975155)	89	6	2.7	+	2.22	0.0536	0.42
Regulation of HMOX1 expression and activity (R-MMU-9707587)	2	1	0.14	+	7.29	0.132	0.462		Regulation of HMOX1 expression and activity (R-MMU-9707587)	2	0	0.05	-	< 0.01	1	1		Regulation of HMOX1 expression and activity (R-MMU-9707587)	2	0	0.06	-	< 0.01	1	1
TFAP2A acts as a transcriptional repressor during retinoic acid induced cell differentiation (R-MMU-8869496)	2	1	0.14	+	7.29	0.132	0.463		TFAP2A acts as a transcriptional repressor during retinoic acid induced cell differentiation (R-MMU-8869496)	2	0	0.05	-	< 0.01	1	1		TFAP2A acts as a transcriptional repressor during retinoic acid induced cell differentiation (R-MMU-8869496)	2	0	0.06	-	< 0.01	1	1
C6 deamination of adenosine (R-MMU-75102)	2	1	0.14	+	7.29	0.132	0.464		C6 deamination of adenosine (R-MMU-75102)	2	0	0.05	-	< 0.01	1	1		C6 deamination of adenosine (R-MMU-75102)	2	0	0.06	-	< 0.01	1	1
TICAM1-dependent activation of IRF3/IRF7 (R-MMU-9013973)	2	1	0.14	+	7.29	0.132	0.465		TICAM1-dependent activation of IRF3/IRF7 (R-MMU-9013973)	2	0	0.05	-	< 0.01	1	1		TICAM1-dependent activation of IRF3/IRF7 (R-MMU-9013973)	2	0	0.06	-	< 0.01	1	1
Formation of editosomes by ADAR proteins (R-MMU-77042)	2	1	0.14	+	7.29	0.132	0.466		Formation of editosomes by ADAR proteins (R-MMU-77042)	2	0	0.05	-	< 0.01	1	1		Formation of editosomes by ADAR proteins (R-MMU-77042)	2	0	0.06	-	< 0.01	1	1
Abasic sugar-phosphate removal via the single-nucleotide replacement pathway (R-MMU-73930)	2	1	0.14	+	7.29	0.132	0.467		Abasic sugar-phosphate removal via the single-nucleotide replacement pathway (R-MMU-73930)	2	0	0.05	-	< 0.01	1	1		Abasic sugar-phosphate removal via the single-nucleotide replacement pathway (R-MMU-73930)	2	1	0.06	+	16.48	0.0598	0.433
Homology Directed Repair (R-MMU-5693538)	113	12	7.75	+	1.55	0.131	0.467		Homology Directed Repair (R-MMU-5693538)	113	3	2.98	+	1.01	1	1		Homology Directed Repair (R-MMU-5693538)	113	2	3.43	-	0.58	0.779	1
Hydroxycarboxylic acid-binding receptors (R-MMU-3296197)	2	1	0.14	+	7.29	0.132	0.468		Hydroxycarboxylic acid-binding receptors (R-MMU-3296197)	2	0	0.05	-	< 0.01	1	1		Hydroxycarboxylic acid-binding receptors (R-MMU-3296197)	2	1	0.06	+	16.48	0.0598	0.435
DNA Damage Reversal (R-MMU-73942)	2	1	0.14	+	7.29	0.132	0.469		DNA Damage Reversal (R-MMU-73942)	2	1	0.05	+	18.98	0.052	0.379		DNA Damage Reversal (R-MMU-73942)	2	1	0.06	+	16.48	0.0598	0.437
ERK/MAPK targets (R-MMU-198753)	19	3	1.3	+	2.3	0.138	0.47		ERK/MAPK targets (R-MMU-198753)	19	3	0.5	+	5.99	0.0129	0.152		ERK/MAPK targets (R-MMU-198753)	19	5	0.58	+	8.67	0.000207	0.00776
Reversal of alkylation damage by DNA dioxygenases (R-MMU-73943)	2	1	0.14	+	7.29	0.132	0.47		Reversal of alkylation damage by DNA dioxygenases (R-MMU-73943)	2	1	0.05	+	18.98	0.052	0.38		Reversal of alkylation damage by DNA dioxygenases (R-MMU-73943)	2	1	0.06	+	16.48	0.0598	0.439
Toll Like Receptor 7/8 (TLR7/8) Cascade (R-MMU-168181)	90	10	6.17	+	1.62	0.137	0.47		Toll Like Receptor 7/8 (TLR7/8) Cascade (R-MMU-168181)	90	4	2.37	+	1.69	0.303	1		Toll Like Receptor 7/8 (TLR7/8) Cascade (R-MMU-168181)	90	6	2.73	+	2.2	0.056	0.427
Pre-NOTCH Transcription and Translation (R-MMU-1912408)	2	1	0.14	+	7.29	0.132	0.471		Pre-NOTCH Transcription and Translation (R-MMU-1912408)	2	1	0.05	+	18.98	0.052	0.382		Pre-NOTCH Transcription and Translation (R-MMU-1912408)	2	0	0.06	-	< 0.01	1	1
Synthesis of PS (R-MMU-1483101)	2	1	0.14	+	7.29	0.132	0.472		Synthesis of PS (R-MMU-1483101)	2	0	0.05	-	< 0.01	1	1		Synthesis of PS (R-MMU-1483101)	2	0	0.06	-	< 0.01	1	1
Nonsense Mediated Decay (NMD) independent of the Exon Junction Complex (EJC) (R-MMU-975956)	91	10	6.24	+	1.6	0.14	0.477		Nonsense Mediated Decay (NMD) independent of the Exon Junction Complex (EJC) (R-MMU-975956)	91	6	2.4	+	2.5	0.0331	0.287		Nonsense Mediated Decay (NMD) independent of the Exon Junction Complex (EJC) (R-MMU-975956)	91	6	2.76	+	2.17	0.0585	0.431
Loss of Nlp from mitotic centrosomes (R-MMU-380259)	68	8	4.66	+	1.72	0.141	0.478		Loss of Nlp from mitotic centrosomes (R-MMU-380259)	68	2	1.79	+	1.12	0.7	1		Loss of Nlp from mitotic centrosomes (R-MMU-380259)	68	3	2.06	+	1.45	0.463	1
Loss of proteins required for interphase microtubule organization from the centrosome (R-MMU-380284)	68	8	4.66	+	1.72	0.141	0.479		Loss of proteins required for interphase microtubule organization from the centrosome (R-MMU-380284)	68	2	1.79	+	1.12	0.7	1		Loss of proteins required for interphase microtubule organization from the centrosome (R-MMU-380284)	68	3	2.06	+	1.45	0.463	1
MET receptor recycling (R-MMU-8875656)	10	2	0.69	+	2.92	0.147	0.487		MET receptor recycling (R-MMU-8875656)	10	1	0.26	+	3.8	0.234	0.872		MET receptor recycling (R-MMU-8875656)	10	1	0.3	+	3.3	0.265	1
Synthesis of active ubiquitin: roles of E1 and E2 enzymes (R-MMU-8866652)	30	4	2.06	+	1.94	0.147	0.487		Synthesis of active ubiquitin: roles of E1 and E2 enzymes (R-MMU-8866652)	30	1	0.79	+	1.27	0.551	1		Synthesis of active ubiquitin: roles of E1 and E2 enzymes (R-MMU-8866652)	30	0	0.91	-	< 0.01	1	1
Transcriptional activation of mitochondrial biogenesis (R-MMU-2151201)	10	2	0.69	+	2.92	0.147	0.488		Transcriptional activation of mitochondrial biogenesis (R-MMU-2151201)	10	1	0.26	+	3.8	0.234	0.875		Transcriptional activation of mitochondrial biogenesis (R-MMU-2151201)	10	0	0.3	-	< 0.01	1	1
Pexophagy (R-MMU-9664873)	10	2	0.69	+	2.92	0.147	0.489		Pexophagy (R-MMU-9664873)	10	1	0.26	+	3.8	0.234	0.877		Pexophagy (R-MMU-9664873)	10	1	0.3	+	3.3	0.265	1
Interleukin-21 signaling (R-MMU-9020958)	10	2	0.69	+	2.92	0.147	0.49		Interleukin-21 signaling (R-MMU-9020958)	10	2	0.26	+	7.59	0.0271	0.251		Interleukin-21 signaling (R-MMU-9020958)	10	0	0.3	-	< 0.01	1	1
Synthesis of PIPs at the late endosome membrane (R-MMU-1660517)	10	2	0.69	+	2.92	0.147	0.491		Synthesis of PIPs at the late endosome membrane (R-MMU-1660517)	10	1	0.26	+	3.8	0.234	0.879		Synthesis of PIPs at the late endosome membrane (R-MMU-1660517)	10	0	0.3	-	< 0.01	1	1
IRAK2 mediated activation of TAK1 complex (R-MMU-937042)	10	2	0.69	+	2.92	0.147	0.492		IRAK2 mediated activation of TAK1 complex (R-MMU-937042)	10	0	0.26	-	< 0.01	1	1		IRAK2 mediated activation of TAK1 complex (R-MMU-937042)	10	0	0.3	-	< 0.01	1	1
Amplification of signal from the kinetochores (R-MMU-141424)	93	10	6.38	+	1.57	0.146	0.493		Amplification of signal from the kinetochores (R-MMU-141424)	93	7	2.45	+	2.86	0.0114	0.139		Amplification of signal from the kinetochores (R-MMU-141424)	93	5	2.82	+	1.77	0.209	0.937
Glycerophospholipid biosynthesis (R-MMU-1483206)	118	12	8.09	+	1.48	0.145	0.493		Glycerophospholipid biosynthesis (R-MMU-1483206)	118	6	3.11	+	1.93	0.134	0.676		Glycerophospholipid biosynthesis (R-MMU-1483206)	118	4	3.58	+	1.12	0.784	1
Processing and activation of SUMO (R-MMU-3215018)	10	2	0.69	+	2.92	0.147	0.493		Processing and activation of SUMO (R-MMU-3215018)	10	0	0.26	-	< 0.01	1	1		Processing and activation of SUMO (R-MMU-3215018)	10	2	0.3	+	6.59	0.0352	0.336
Activated NOTCH1 Transmits Signal to the Nucleus (R-MMU-2122948)	10	2	0.69	+	2.92	0.147	0.494		Activated NOTCH1 Transmits Signal to the Nucleus (R-MMU-2122948)	10	1	0.26	+	3.8	0.234	0.883		Activated NOTCH1 Transmits Signal to the Nucleus (R-MMU-2122948)	10	1	0.3	+	3.3	0.265	1
Amplification of signal from unattached kinetochores via a MAD2 inhibitory signal (R-MMU-141444)	93	10	6.38	+	1.57	0.146	0.494		Amplification of signal from unattached kinetochores via a MAD2 inhibitory signal (R-MMU-141444)	93	7	2.45	+	2.86	0.0114	0.14		Amplification of signal from unattached kinetochores via a MAD2 inhibitory signal (R-MMU-141444)	93	5	2.82	+	1.77	0.209	0.94
Toll Like Receptor 9 (TLR9) Cascade (R-MMU-168138)	94	10	6.45	+	1.55	0.149	0.494		Toll Like Receptor 9 (TLR9) Cascade (R-MMU-168138)	94	4	2.48	+	1.62	0.316	1		Toll Like Receptor 9 (TLR9) Cascade (R-MMU-168138)	94	6	2.85	+	2.1	0.0663	0.452
Erythropoietin activates RAS (R-MMU-9027284)	10	2	0.69	+	2.92	0.147	0.495		Erythropoietin activates RAS (R-MMU-9027284)	10	1	0.26	+	3.8	0.234	0.885		Erythropoietin activates RAS (R-MMU-9027284)	10	0	0.3	-	< 0.01	1	1
AURKA Activation by TPX2 (R-MMU-8854518)	71	8	4.87	+	1.64	0.152	0.502		AURKA Activation by TPX2 (R-MMU-8854518)	71	2	1.87	+	1.07	0.711	1		AURKA Activation by TPX2 (R-MMU-8854518)	71	3	2.15	+	1.39	0.477	1
Ion homeostasis (R-MMU-5578775)	50	6	3.43	+	1.75	0.154	0.505		Ion homeostasis (R-MMU-5578775)	50	3	1.32	+	2.28	0.144	0.702		Ion homeostasis (R-MMU-5578775)	50	2	1.52	+	1.32	0.665	1
Branched-chain amino acid catabolism (R-MMU-70895)	20	3	1.37	+	2.19	0.154	0.506		Branched-chain amino acid catabolism (R-MMU-70895)	20	1	0.53	+	1.9	0.414	1		Branched-chain amino acid catabolism (R-MMU-70895)	20	1	0.61	+	1.65	0.46	1
Signaling by Hippo (R-MMU-2028269)	20	3	1.37	+	2.19	0.154	0.507		Signaling by Hippo (R-MMU-2028269)	20	3	0.53	+	5.7	0.0148	0.169		Signaling by Hippo (R-MMU-2028269)	20	3	0.61	+	4.94	0.0216	0.257
Class I peroxisomal membrane protein import (R-MMU-9603798)	20	3	1.37	+	2.19	0.154	0.508		Class I peroxisomal membrane protein import (R-MMU-9603798)	20	0	0.53	-	< 0.01	1	1		Class I peroxisomal membrane protein import (R-MMU-9603798)	20	1	0.61	+	1.65	0.46	1
RIPK1-mediated regulated necrosis (R-MMU-5213460)	31	4	2.13	+	1.88	0.16	0.522		RIPK1-mediated regulated necrosis (R-MMU-5213460)	31	0	0.82	-	< 0.01	1	1		RIPK1-mediated regulated necrosis (R-MMU-5213460)	31	1	0.94	+	1.06	0.616	1
NOD1/2 Signaling Pathway (R-MMU-168638)	31	4	2.13	+	1.88	0.16	0.523		NOD1/2 Signaling Pathway (R-MMU-168638)	31	1	0.82	+	1.22	0.563	1		NOD1/2 Signaling Pathway (R-MMU-168638)	31	0	0.94	-	< 0.01	1	1
Regulation of necroptotic cell death (R-MMU-5675482)	31	4	2.13	+	1.88	0.16	0.524		Regulation of necroptotic cell death (R-MMU-5675482)	31	0	0.82	-	< 0.01	1	1		Regulation of necroptotic cell death (R-MMU-5675482)	31	1	0.94	+	1.06	0.616	1
Opioid Signalling (R-MMU-111885)	73	8	5.01	+	1.6	0.162	0.526		Opioid Signalling (R-MMU-111885)	73	1	1.92	-	0.52	1	1		Opioid Signalling (R-MMU-111885)	73	2	2.21	-	0.9	1	1
Phase II - Conjugation of compounds (R-MMU-156580)	101	3	6.93	-	0.43	0.163	0.53		Phase II - Conjugation of compounds (R-MMU-156580)	101	1	2.66	-	0.38	0.527	1		Phase II - Conjugation of compounds (R-MMU-156580)	101	1	3.06	-	0.33	0.377	1
SUMOylation of immune response proteins (R-MMU-4755510)	11	2	0.75	+	2.65	0.172	0.536		SUMOylation of immune response proteins (R-MMU-4755510)	11	0	0.29	-	< 0.01	1	1		SUMOylation of immune response proteins (R-MMU-4755510)	11	0	0.33	-	< 0.01	1	1
Biological oxidations (R-MMU-211859)	209	9	14.34	-	0.63	0.168	0.537		Biological oxidations (R-MMU-211859)	209	5	5.5	-	0.91	1	1		Biological oxidations (R-MMU-211859)	209	5	6.34	-	0.79	0.838	1
Free fatty acids regulate insulin secretion (R-MMU-400451)	11	2	0.75	+	2.65	0.172	0.537		Free fatty acids regulate insulin secretion (R-MMU-400451)	11	0	0.29	-	< 0.01	1	1		Free fatty acids regulate insulin secretion (R-MMU-400451)	11	0	0.33	-	< 0.01	1	1
Josephin domain DUBs (R-MMU-5689877)	11	2	0.75	+	2.65	0.172	0.538		Josephin domain DUBs (R-MMU-5689877)	11	0	0.29	-	< 0.01	1	1		Josephin domain DUBs (R-MMU-5689877)	11	0	0.33	-	< 0.01	1	1
Signal amplification (R-MMU-392518)	33	0	2.26	-	< 0.01	0.168	0.538		Signal amplification (R-MMU-392518)	33	0	0.87	-	< 0.01	1	1		Signal amplification (R-MMU-392518)	33	0	1	-	< 0.01	0.626	1
Cytochrome c-mediated apoptotic response (R-MMU-111461)	11	2	0.75	+	2.65	0.172	0.539		Cytochrome c-mediated apoptotic response (R-MMU-111461)	11	0	0.29	-	< 0.01	1	1		Cytochrome c-mediated apoptotic response (R-MMU-111461)	11	0	0.33	-	< 0.01	1	1
Detoxification of Reactive Oxygen Species (R-MMU-3299685)	33	0	2.26	-	< 0.01	0.168	0.539		Detoxification of Reactive Oxygen Species (R-MMU-3299685)	33	0	0.87	-	< 0.01	1	1		Detoxification of Reactive Oxygen Species (R-MMU-3299685)	33	1	1	-	1	1	1
GPVI-mediated activation cascade (R-MMU-114604)	34	0	2.33	-	< 0.01	0.169	0.539		GPVI-mediated activation cascade (R-MMU-114604)	34	1	0.9	+	1.12	0.597	1		GPVI-mediated activation cascade (R-MMU-114604)	34	0	1.03	-	< 0.01	0.627	1
HSP90 chaperone cycle for steroid hormone receptors (SHR) in the presence of ligand (R-MMU-3371497)	52	6	3.57	+	1.68	0.169	0.539		HSP90 chaperone cycle for steroid hormone receptors (SHR) in the presence of ligand (R-MMU-3371497)	52	3	1.37	+	2.19	0.157	0.734		HSP90 chaperone cycle for steroid hormone receptors (SHR) in the presence of ligand (R-MMU-3371497)	52	4	1.58	+	2.54	0.0726	0.473
Interaction between L1 and Ankyrins (R-MMU-445095)	11	2	0.75	+	2.65	0.172	0.54		Interaction between L1 and Ankyrins (R-MMU-445095)	11	1	0.29	+	3.45	0.254	0.933		Interaction between L1 and Ankyrins (R-MMU-445095)	11	2	0.33	+	5.99	0.0422	0.368
Keratan sulfate/keratin metabolism (R-MMU-1638074)	33	0	2.26	-	< 0.01	0.168	0.54		Keratan sulfate/keratin metabolism (R-MMU-1638074)	33	0	0.87	-	< 0.01	1	1		Keratan sulfate/keratin metabolism (R-MMU-1638074)	33	0	1	-	< 0.01	0.626	1
NOTCH1 Intracellular Domain Regulates Transcription (R-MMU-2122947)	11	2	0.75	+	2.65	0.172	0.54		NOTCH1 Intracellular Domain Regulates Transcription (R-MMU-2122947)	11	0	0.29	-	< 0.01	1	1		NOTCH1 Intracellular Domain Regulates Transcription (R-MMU-2122947)	11	1	0.33	+	3	0.288	1
Biotin transport and metabolism (R-MMU-196780)	11	2	0.75	+	2.65	0.172	0.541		Biotin transport and metabolism (R-MMU-196780)	11	0	0.29	-	< 0.01	1	1		Biotin transport and metabolism (R-MMU-196780)	11	0	0.33	-	< 0.01	1	1
Sialic acid metabolism (R-MMU-4085001)	33	0	2.26	-	< 0.01	0.168	0.541		Sialic acid metabolism (R-MMU-4085001)	33	0	0.87	-	< 0.01	1	1		Sialic acid metabolism (R-MMU-4085001)	33	0	1	-	< 0.01	0.626	1
Alpha-defensins (R-MMU-1462054)	35	0	2.4	-	< 0.01	0.172	0.542		Alpha-defensins (R-MMU-1462054)	35	0	0.92	-	< 0.01	1	1		Alpha-defensins (R-MMU-1462054)	35	0	1.06	-	< 0.01	0.627	1
Glucagon-like Peptide-1 (GLP1) regulates insulin secretion (R-MMU-381676)	32	0	2.2	-	< 0.01	0.168	0.542		Glucagon-like Peptide-1 (GLP1) regulates insulin secretion (R-MMU-381676)	32	0	0.84	-	< 0.01	1	1		Glucagon-like Peptide-1 (GLP1) regulates insulin secretion (R-MMU-381676)	32	0	0.97	-	< 0.01	0.626	1
Glucagon-type ligand receptors (R-MMU-420092)	33	0	2.26	-	< 0.01	0.168	0.542		Glucagon-type ligand receptors (R-MMU-420092)	33	0	0.87	-	< 0.01	1	1		Glucagon-type ligand receptors (R-MMU-420092)	33	0	1	-	< 0.01	0.626	1
Sphingolipid metabolism (R-MMU-428157)	77	2	5.28	-	0.38	0.175	0.542		Sphingolipid metabolism (R-MMU-428157)	77	1	2.03	-	0.49	0.725	1		Sphingolipid metabolism (R-MMU-428157)	77	1	2.34	-	0.43	0.732	1
Activation of Matrix Metalloproteinases (R-MMU-1592389)	36	0	2.47	-	< 0.01	0.175	0.543		Activation of Matrix Metalloproteinases (R-MMU-1592389)	36	0	0.95	-	< 0.01	1	1		Activation of Matrix Metalloproteinases (R-MMU-1592389)	36	0	1.09	-	< 0.01	0.628	1
Inwardly rectifying K+ channels (R-MMU-1296065)	35	0	2.4	-	< 0.01	0.172	0.543		Inwardly rectifying K+ channels (R-MMU-1296065)	35	0	0.92	-	< 0.01	1	1		Inwardly rectifying K+ channels (R-MMU-1296065)	35	0	1.06	-	< 0.01	0.627	1
Thrombin signalling through proteinase activated receptors (PARs) (R-MMU-456926)	32	0	2.2	-	< 0.01	0.168	0.543		Thrombin signalling through proteinase activated receptors (PARs) (R-MMU-456926)	32	0	0.84	-	< 0.01	1	1		Thrombin signalling through proteinase activated receptors (PARs) (R-MMU-456926)	32	0	0.97	-	< 0.01	0.626	1
Unblocking of NMDA receptors, glutamate binding and activation (R-MMU-438066)	21	3	1.44	+	2.08	0.171	0.543		Unblocking of NMDA receptors, glutamate binding and activation (R-MMU-438066)	21	1	0.55	+	1.81	0.429	1		Unblocking of NMDA receptors, glutamate binding and activation (R-MMU-438066)	21	2	0.64	+	3.14	0.132	0.7
Aspirin ADME (R-MMU-9749641)	36	0	2.47	-	< 0.01	0.175	0.544		Aspirin ADME (R-MMU-9749641)	36	0	0.95	-	< 0.01	1	1		Aspirin ADME (R-MMU-9749641)	36	0	1.09	-	< 0.01	0.628	1
VxPx cargo-targeting to cilium (R-MMU-5620916)	21	3	1.44	+	2.08	0.171	0.544		VxPx cargo-targeting to cilium (R-MMU-5620916)	21	1	0.55	+	1.81	0.429	1		VxPx cargo-targeting to cilium (R-MMU-5620916)	21	4	0.64	+	6.28	0.00333	0.0612
EML4 and NUDC in mitotic spindle formation (R-MMU-9648025)	108	11	7.41	+	1.48	0.178	0.551		EML4 and NUDC in mitotic spindle formation (R-MMU-9648025)	108	8	2.84	+	2.81	0.00778	0.109		EML4 and NUDC in mitotic spindle formation (R-MMU-9648025)	108	5	3.28	+	1.53	0.266	1
Glutathione conjugation (R-MMU-156590)	37	0	2.54	-	< 0.01	0.179	0.551		Glutathione conjugation (R-MMU-156590)	37	0	0.97	-	< 0.01	0.627	1		Glutathione conjugation (R-MMU-156590)	37	0	1.12	-	< 0.01	0.629	1
EPH-ephrin mediated repulsion of cells (R-MMU-3928665)	37	0	2.54	-	< 0.01	0.179	0.552		EPH-ephrin mediated repulsion of cells (R-MMU-3928665)	37	2	0.97	+	2.05	0.255	0.922		EPH-ephrin mediated repulsion of cells (R-MMU-3928665)	37	2	1.12	+	1.78	0.31	1
Mitotic Spindle Checkpoint (R-MMU-69618)	110	11	7.55	+	1.46	0.185	0.569		Mitotic Spindle Checkpoint (R-MMU-69618)	110	7	2.9	+	2.42	0.0264	0.249		Mitotic Spindle Checkpoint (R-MMU-69618)	110	5	3.34	+	1.5	0.391	1
ARL13B-mediated ciliary trafficking of INPP5E (R-MMU-5624958)	3	1	0.21	+	4.86	0.192	0.572		ARL13B-mediated ciliary trafficking of INPP5E (R-MMU-5624958)	3	0	0.08	-	< 0.01	1	1		ARL13B-mediated ciliary trafficking of INPP5E (R-MMU-5624958)	3	0	0.09	-	< 0.01	1	1
RUNX1 regulates transcription of genes involved in differentiation of myeloid cells (R-MMU-8939246)	3	1	0.21	+	4.86	0.192	0.573		RUNX1 regulates transcription of genes involved in differentiation of myeloid cells (R-MMU-8939246)	3	0	0.08	-	< 0.01	1	1		RUNX1 regulates transcription of genes involved in differentiation of myeloid cells (R-MMU-8939246)	3	0	0.09	-	< 0.01	1	1
HDL clearance (R-MMU-8964011)	3	1	0.21	+	4.86	0.192	0.574		HDL clearance (R-MMU-8964011)	3	0	0.08	-	< 0.01	1	1		HDL clearance (R-MMU-8964011)	3	0	0.09	-	< 0.01	1	1
Regulation of gap junction activity (R-MMU-191650)	3	1	0.21	+	4.86	0.192	0.575		Regulation of gap junction activity (R-MMU-191650)	3	1	0.08	+	12.66	0.077	0.474		Regulation of gap junction activity (R-MMU-191650)	3	1	0.09	+	10.99	0.0883	0.537
Enzymatic degradation of dopamine by COMT (R-MMU-379397)	3	1	0.21	+	4.86	0.192	0.576		Enzymatic degradation of dopamine by COMT (R-MMU-379397)	3	0	0.08	-	< 0.01	1	1		Enzymatic degradation of dopamine by COMT (R-MMU-379397)	3	0	0.09	-	< 0.01	1	1
Activated PKN1 stimulates transcription of AR (androgen receptor) regulated genes KLK2 and KLK3 (R-MMU-5625886)	3	1	0.21	+	4.86	0.192	0.577		Activated PKN1 stimulates transcription of AR (androgen receptor) regulated genes KLK2 and KLK3 (R-MMU-5625886)	3	1	0.08	+	12.66	0.077	0.48		Activated PKN1 stimulates transcription of AR (androgen receptor) regulated genes KLK2 and KLK3 (R-MMU-5625886)	3	1	0.09	+	10.99	0.0883	0.544
Dopamine Neurotransmitter Release Cycle (R-MMU-212676)	22	3	1.51	+	1.99	0.189	0.577		Dopamine Neurotransmitter Release Cycle (R-MMU-212676)	22	0	0.58	-	< 0.01	1	1		Dopamine Neurotransmitter Release Cycle (R-MMU-212676)	22	0	0.67	-	< 0.01	1	1
Breakdown of the nuclear lamina (R-MMU-352238)	3	1	0.21	+	4.86	0.192	0.578		Breakdown of the nuclear lamina (R-MMU-352238)	3	0	0.08	-	< 0.01	1	1		Breakdown of the nuclear lamina (R-MMU-352238)	3	0	0.09	-	< 0.01	1	1
JNK (c-Jun kinases) phosphorylation and activation mediated by activated human TAK1 (R-MMU-450321)	22	3	1.51	+	1.99	0.189	0.578		JNK (c-Jun kinases) phosphorylation and activation mediated by activated human TAK1 (R-MMU-450321)	22	1	0.58	+	1.73	0.444	1		JNK (c-Jun kinases) phosphorylation and activation mediated by activated human TAK1 (R-MMU-450321)	22	0	0.67	-	< 0.01	1	1
Neuronal System (R-MMU-112316)	338	17	23.19	-	0.73	0.194	0.578		Neuronal System (R-MMU-112316)	338	6	8.9	-	0.67	0.393	1		Neuronal System (R-MMU-112316)	338	11	10.26	+	1.07	0.749	1
CD28 dependent PI3K/Akt signaling (R-MMU-389357)	22	3	1.51	+	1.99	0.189	0.579		CD28 dependent PI3K/Akt signaling (R-MMU-389357)	22	0	0.58	-	< 0.01	1	1		CD28 dependent PI3K/Akt signaling (R-MMU-389357)	22	2	0.67	+	3	0.143	0.744
GABA receptor activation (R-MMU-977443)	59	1	4.05	-	0.25	0.188	0.579		GABA receptor activation (R-MMU-977443)	59	0	1.55	-	< 0.01	0.41	1		GABA receptor activation (R-MMU-977443)	59	1	1.79	-	0.56	1	1
RUNX3 regulates NOTCH signaling (R-MMU-8941856)	12	2	0.82	+	2.43	0.197	0.579		RUNX3 regulates NOTCH signaling (R-MMU-8941856)	12	0	0.32	-	< 0.01	1	1		RUNX3 regulates NOTCH signaling (R-MMU-8941856)	12	1	0.36	+	2.75	0.309	1
Senescence-Associated Secretory Phenotype (SASP) (R-MMU-2559582)	39	5	2.68	+	1.87	0.189	0.579		Senescence-Associated Secretory Phenotype (SASP) (R-MMU-2559582)	39	1	1.03	-	0.97	1	1		Senescence-Associated Secretory Phenotype (SASP) (R-MMU-2559582)	39	3	1.18	+	2.54	0.114	0.658
SUMO is conjugated to E1 (UBA2:SAE1) (R-MMU-3065676)	3	1	0.21	+	4.86	0.192	0.579		SUMO is conjugated to E1 (UBA2:SAE1) (R-MMU-3065676)	3	0	0.08	-	< 0.01	1	1		SUMO is conjugated to E1 (UBA2:SAE1) (R-MMU-3065676)	3	0	0.09	-	< 0.01	1	1
Glycerophospholipid catabolism (R-MMU-6814848)	3	1	0.21	+	4.86	0.192	0.58		Glycerophospholipid catabolism (R-MMU-6814848)	3	0	0.08	-	< 0.01	1	1		Glycerophospholipid catabolism (R-MMU-6814848)	3	0	0.09	-	< 0.01	1	1
Hyaluronan uptake and degradation (R-MMU-2160916)	12	2	0.82	+	2.43	0.197	0.58		Hyaluronan uptake and degradation (R-MMU-2160916)	12	0	0.32	-	< 0.01	1	1		Hyaluronan uptake and degradation (R-MMU-2160916)	12	0	0.36	-	< 0.01	1	1
Beta oxidation of butanoyl-CoA to acetyl-CoA (R-MMU-77352)	3	1	0.21	+	4.86	0.192	0.581		Beta oxidation of butanoyl-CoA to acetyl-CoA (R-MMU-77352)	3	0	0.08	-	< 0.01	1	1		Beta oxidation of butanoyl-CoA to acetyl-CoA (R-MMU-77352)	3	0	0.09	-	< 0.01	1	1
Reduction of cytosolic Ca++ levels (R-MMU-418359)	12	2	0.82	+	2.43	0.197	0.581		Reduction of cytosolic Ca++ levels (R-MMU-418359)	12	2	0.32	+	6.33	0.0384	0.318		Reduction of cytosolic Ca++ levels (R-MMU-418359)	12	1	0.36	+	2.75	0.309	1
Activation of BAD and translocation to mitochondria (R-MMU-111447)	12	2	0.82	+	2.43	0.197	0.582		Activation of BAD and translocation to mitochondria (R-MMU-111447)	12	0	0.32	-	< 0.01	1	1		Activation of BAD and translocation to mitochondria (R-MMU-111447)	12	0	0.36	-	< 0.01	1	1
Inositol transporters (R-MMU-429593)	3	1	0.21	+	4.86	0.192	0.582		Inositol transporters (R-MMU-429593)	3	1	0.08	+	12.66	0.077	0.483		Inositol transporters (R-MMU-429593)	3	1	0.09	+	10.99	0.0883	0.546
GP1b-IX-V activation signalling (R-MMU-430116)	12	2	0.82	+	2.43	0.197	0.583		GP1b-IX-V activation signalling (R-MMU-430116)	12	1	0.32	+	3.16	0.274	0.952		GP1b-IX-V activation signalling (R-MMU-430116)	12	0	0.36	-	< 0.01	1	1
Signaling by NOTCH4 (R-MMU-9013694)	3	1	0.21	+	4.86	0.192	0.583		Signaling by NOTCH4 (R-MMU-9013694)	3	0	0.08	-	< 0.01	1	1		Signaling by NOTCH4 (R-MMU-9013694)	3	0	0.09	-	< 0.01	1	1
CD28 dependent Vav1 pathway (R-MMU-389359)	12	2	0.82	+	2.43	0.197	0.584		CD28 dependent Vav1 pathway (R-MMU-389359)	12	1	0.32	+	3.16	0.274	0.954		CD28 dependent Vav1 pathway (R-MMU-389359)	12	0	0.36	-	< 0.01	1	1
SMAC (DIABLO) binds to IAPs (R-MMU-111463)	3	1	0.21	+	4.86	0.192	0.584		SMAC (DIABLO) binds to IAPs (R-MMU-111463)	3	0	0.08	-	< 0.01	1	1		SMAC (DIABLO) binds to IAPs (R-MMU-111463)	3	0	0.09	-	< 0.01	1	1
Erythropoietin activates Phosphoinositide-3-kinase (PI3K) (R-MMU-9027276)	12	2	0.82	+	2.43	0.197	0.585		Erythropoietin activates Phosphoinositide-3-kinase (PI3K) (R-MMU-9027276)	12	2	0.32	+	6.33	0.0384	0.322		Erythropoietin activates Phosphoinositide-3-kinase (PI3K) (R-MMU-9027276)	12	1	0.36	+	2.75	0.309	1
SMAC(DIABLO)-mediated dissociation of IAP:caspase complexes (R-MMU-111464)	3	1	0.21	+	4.86	0.192	0.586		SMAC(DIABLO)-mediated dissociation of IAP:caspase complexes (R-MMU-111464)	3	0	0.08	-	< 0.01	1	1		SMAC(DIABLO)-mediated dissociation of IAP:caspase complexes (R-MMU-111464)	3	0	0.09	-	< 0.01	1	1
Signaling by SCF-KIT (R-MMU-1433557)	41	5	2.81	+	1.78	0.201	0.59		Signaling by SCF-KIT (R-MMU-1433557)	41	4	1.08	+	3.7	0.0223	0.227		Signaling by SCF-KIT (R-MMU-1433557)	41	2	1.24	+	1.61	0.355	1
Dual Incision in GG-NER (R-MMU-5696400)	41	5	2.81	+	1.78	0.201	0.591		Dual Incision in GG-NER (R-MMU-5696400)	41	1	1.08	-	0.93	1	1		Dual Incision in GG-NER (R-MMU-5696400)	41	1	1.24	-	0.8	1	1
SRP-dependent cotranslational protein targeting to membrane (R-MMU-1799339)	89	9	6.11	+	1.47	0.207	0.603		SRP-dependent cotranslational protein targeting to membrane (R-MMU-1799339)	89	5	2.34	+	2.13	0.0859	0.511		SRP-dependent cotranslational protein targeting to membrane (R-MMU-1799339)	89	5	2.7	+	1.85	0.198	0.896
Transcriptional regulation by the AP-2 (TFAP2) family of transcription factors (R-MMU-8864260)	23	3	1.58	+	1.9	0.207	0.603		Transcriptional regulation by the AP-2 (TFAP2) family of transcription factors (R-MMU-8864260)	23	1	0.61	+	1.65	0.459	1		Transcriptional regulation by the AP-2 (TFAP2) family of transcription factors (R-MMU-8864260)	23	1	0.7	+	1.43	0.508	1
Presynaptic phase of homologous DNA pairing and strand exchange (R-MMU-5693616)	23	3	1.58	+	1.9	0.207	0.604		Presynaptic phase of homologous DNA pairing and strand exchange (R-MMU-5693616)	23	1	0.61	+	1.65	0.459	1		Presynaptic phase of homologous DNA pairing and strand exchange (R-MMU-5693616)	23	0	0.7	-	< 0.01	1	1
Signaling by FGFR2 (R-MMU-5654738)	64	7	4.39	+	1.59	0.208	0.604		Signaling by FGFR2 (R-MMU-5654738)	64	5	1.69	+	2.97	0.0266	0.25		Signaling by FGFR2 (R-MMU-5654738)	64	2	1.94	+	1.03	0.721	1
activated TAK1 mediates p38 MAPK activation (R-MMU-450302)	23	3	1.58	+	1.9	0.207	0.605		activated TAK1 mediates p38 MAPK activation (R-MMU-450302)	23	1	0.61	+	1.65	0.459	1		activated TAK1 mediates p38 MAPK activation (R-MMU-450302)	23	0	0.7	-	< 0.01	1	1
Extracellular matrix organization (R-MMU-1474244)	252	12	17.29	-	0.69	0.21	0.61		Extracellular matrix organization (R-MMU-1474244)	252	4	6.64	-	0.6	0.425	1		Extracellular matrix organization (R-MMU-1474244)	252	5	7.65	-	0.65	0.457	1
Dual incision in TC-NER (R-MMU-6782135)	65	7	4.46	+	1.57	0.213	0.617		Dual incision in TC-NER (R-MMU-6782135)	65	2	1.71	+	1.17	0.69	1		Dual incision in TC-NER (R-MMU-6782135)	65	3	1.97	+	1.52	0.45	1
Interleukin-15 signaling (R-MMU-8983432)	13	2	0.89	+	2.24	0.223	0.641		Interleukin-15 signaling (R-MMU-8983432)	13	2	0.34	+	5.84	0.0446	0.342		Interleukin-15 signaling (R-MMU-8983432)	13	0	0.39	-	< 0.01	1	1
NF-kB is activated and signals survival (R-MMU-209560)	13	2	0.89	+	2.24	0.223	0.642		NF-kB is activated and signals survival (R-MMU-209560)	13	1	0.34	+	2.92	0.293	0.981		NF-kB is activated and signals survival (R-MMU-209560)	13	1	0.39	+	2.54	0.33	1
ZBP1(DAI) mediated induction of type I IFNs (R-MMU-1606322)	13	2	0.89	+	2.24	0.223	0.643		ZBP1(DAI) mediated induction of type I IFNs (R-MMU-1606322)	13	0	0.34	-	< 0.01	1	1		ZBP1(DAI) mediated induction of type I IFNs (R-MMU-1606322)	13	0	0.39	-	< 0.01	1	1
ERKs are inactivated (R-MMU-202670)	13	2	0.89	+	2.24	0.223	0.644		ERKs are inactivated (R-MMU-202670)	13	1	0.34	+	2.92	0.293	0.983		ERKs are inactivated (R-MMU-202670)	13	2	0.39	+	5.07	0.0575	0.433
Adaptive Immune System (R-MMU-1280218)	804	46	55.15	-	0.83	0.226	0.645		Adaptive Immune System (R-MMU-1280218)	804	15	21.18	-	0.71	0.179	0.763		Adaptive Immune System (R-MMU-1280218)	804	15	24.39	-	0.61	0.0465	0.384
TRIF(TICAM1)-mediated TLR4 signaling (R-MMU-937061)	99	10	6.79	+	1.47	0.226	0.645		TRIF(TICAM1)-mediated TLR4 signaling (R-MMU-937061)	99	5	2.61	+	1.92	0.191	0.786		TRIF(TICAM1)-mediated TLR4 signaling (R-MMU-937061)	99	6	3	+	2	0.128	0.685
ABC-family proteins mediated transport (R-MMU-382556)	99	10	6.79	+	1.47	0.226	0.646		ABC-family proteins mediated transport (R-MMU-382556)	99	2	2.61	-	0.77	1	1		ABC-family proteins mediated transport (R-MMU-382556)	99	5	3	+	1.66	0.229	0.975
Ca2+ pathway (R-MMU-4086398)	44	5	3.02	+	1.66	0.225	0.646		Ca2+ pathway (R-MMU-4086398)	44	0	1.16	-	< 0.01	0.632	1		Ca2+ pathway (R-MMU-4086398)	44	1	1.34	-	0.75	1	1
MyD88-independent TLR4 cascade (R-MMU-166166)	99	10	6.79	+	1.47	0.226	0.647		MyD88-independent TLR4 cascade (R-MMU-166166)	99	5	2.61	+	1.92	0.191	0.788		MyD88-independent TLR4 cascade (R-MMU-166166)	99	6	3	+	2	0.128	0.687
Triglyceride metabolism (R-MMU-8979227)	24	3	1.65	+	1.82	0.225	0.647		Triglyceride metabolism (R-MMU-8979227)	24	3	0.63	+	4.75	0.0244	0.245		Triglyceride metabolism (R-MMU-8979227)	24	1	0.73	+	1.37	0.523	1
Protein-protein interactions at synapses (R-MMU-6794362)	68	7	4.66	+	1.5	0.231	0.657		Protein-protein interactions at synapses (R-MMU-6794362)	68	2	1.79	+	1.12	0.7	1		Protein-protein interactions at synapses (R-MMU-6794362)	68	4	2.06	+	1.94	0.151	0.769
Regulation of PTEN stability and activity (R-MMU-8948751)	68	7	4.66	+	1.5	0.231	0.658		Regulation of PTEN stability and activity (R-MMU-8948751)	68	1	1.79	-	0.56	1	1		Regulation of PTEN stability and activity (R-MMU-8948751)	68	1	2.06	-	0.48	0.725	1
Nucleotide-binding domain, leucine rich repeat containing receptor (NLR) signaling pathways (R-MMU-168643)	45	5	3.09	+	1.62	0.234	0.664		Nucleotide-binding domain, leucine rich repeat containing receptor (NLR) signaling pathways (R-MMU-168643)	45	1	1.19	-	0.84	1	1		Nucleotide-binding domain, leucine rich repeat containing receptor (NLR) signaling pathways (R-MMU-168643)	45	1	1.37	-	0.73	1	1
VEGFR2 mediated cell proliferation (R-MMU-5218921)	14	2	0.96	+	2.08	0.249	0.672		VEGFR2 mediated cell proliferation (R-MMU-5218921)	14	0	0.37	-	< 0.01	1	1		VEGFR2 mediated cell proliferation (R-MMU-5218921)	14	1	0.42	+	2.35	0.35	1
Costimulation by the CD28 family (R-MMU-388841)	69	7	4.73	+	1.48	0.238	0.673		Costimulation by the CD28 family (R-MMU-388841)	69	3	1.82	+	1.65	0.431	1		Costimulation by the CD28 family (R-MMU-388841)	69	2	2.09	-	0.96	1	1
Cyclin E associated events during G1/S transition (R-MMU-69202)	69	7	4.73	+	1.48	0.238	0.674		Cyclin E associated events during G1/S transition (R-MMU-69202)	69	0	1.82	-	< 0.01	0.267	0.955		Cyclin E associated events during G1/S transition (R-MMU-69202)	69	1	2.09	-	0.48	0.726	1
Methylation (R-MMU-156581)	14	2	0.96	+	2.08	0.249	0.674		Methylation (R-MMU-156581)	14	1	0.37	+	2.71	0.312	1		Methylation (R-MMU-156581)	14	1	0.42	+	2.35	0.35	1
KEAP1-NFE2L2 pathway (R-MMU-9755511)	76	8	5.21	+	1.53	0.248	0.675		KEAP1-NFE2L2 pathway (R-MMU-9755511)	76	1	2	-	0.5	0.725	1		KEAP1-NFE2L2 pathway (R-MMU-9755511)	76	4	2.31	+	1.73	0.295	1
Metabolism of cofactors (R-MMU-8978934)	14	2	0.96	+	2.08	0.249	0.675		Metabolism of cofactors (R-MMU-8978934)	14	0	0.37	-	< 0.01	1	1		Metabolism of cofactors (R-MMU-8978934)	14	1	0.42	+	2.35	0.35	1
ER Quality Control Compartment (ERQC) (R-MMU-901032)	4	1	0.27	+	3.64	0.247	0.676		ER Quality Control Compartment (ERQC) (R-MMU-901032)	4	0	0.11	-	< 0.01	1	1		ER Quality Control Compartment (ERQC) (R-MMU-901032)	4	0	0.12	-	< 0.01	1	1
PI5P, PP2A and IER3 Regulate PI3K/AKT Signaling (R-MMU-6811558)	105	10	7.2	+	1.39	0.248	0.676		PI5P, PP2A and IER3 Regulate PI3K/AKT Signaling (R-MMU-6811558)	105	5	2.77	+	1.81	0.204	0.808		PI5P, PP2A and IER3 Regulate PI3K/AKT Signaling (R-MMU-6811558)	105	4	3.19	+	1.26	0.563	1
Regulation of TP53 Activity through Association with Co-factors (R-MMU-6804759)	14	2	0.96	+	2.08	0.249	0.676		Regulation of TP53 Activity through Association with Co-factors (R-MMU-6804759)	14	0	0.37	-	< 0.01	1	1		Regulation of TP53 Activity through Association with Co-factors (R-MMU-6804759)	14	1	0.42	+	2.35	0.35	1
Activation of RAC1 downstream of NMDARs (R-MMU-9619229)	4	1	0.27	+	3.64	0.247	0.677		Activation of RAC1 downstream of NMDARs (R-MMU-9619229)	4	0	0.11	-	< 0.01	1	1		Activation of RAC1 downstream of NMDARs (R-MMU-9619229)	4	0	0.12	-	< 0.01	1	1
Cobalamin (Cbl, vitamin B12) transport and metabolism (R-MMU-196741)	14	2	0.96	+	2.08	0.249	0.677		Cobalamin (Cbl, vitamin B12) transport and metabolism (R-MMU-196741)	14	2	0.37	+	5.42	0.0511	0.385		Cobalamin (Cbl, vitamin B12) transport and metabolism (R-MMU-196741)	14	2	0.42	+	4.71	0.0657	0.452
Activation of AKT2 (R-MMU-165158)	4	1	0.27	+	3.64	0.247	0.678		Activation of AKT2 (R-MMU-165158)	4	0	0.11	-	< 0.01	1	1		Activation of AKT2 (R-MMU-165158)	4	0	0.12	-	< 0.01	1	1
Transcription-Coupled Nucleotide Excision Repair (TC-NER) (R-MMU-6781827)	77	8	5.28	+	1.51	0.251	0.678		Transcription-Coupled Nucleotide Excision Repair (TC-NER) (R-MMU-6781827)	77	2	2.03	-	0.99	1	1		Transcription-Coupled Nucleotide Excision Repair (TC-NER) (R-MMU-6781827)	77	3	2.34	+	1.28	0.508	1
Invadopodia formation (R-MMU-8941237)	4	1	0.27	+	3.64	0.247	0.679		Invadopodia formation (R-MMU-8941237)	4	1	0.11	+	9.49	0.101	0.573		Invadopodia formation (R-MMU-8941237)	4	1	0.12	+	8.24	0.116	0.648
CLEC7A/inflammasome pathway (R-MMU-5660668)	4	1	0.27	+	3.64	0.247	0.68		CLEC7A/inflammasome pathway (R-MMU-5660668)	4	0	0.11	-	< 0.01	1	1		CLEC7A/inflammasome pathway (R-MMU-5660668)	4	0	0.12	-	< 0.01	1	1
CaMK IV-mediated phosphorylation of CREB (R-MMU-111932)	4	1	0.27	+	3.64	0.247	0.681		CaMK IV-mediated phosphorylation of CREB (R-MMU-111932)	4	0	0.11	-	< 0.01	1	1		CaMK IV-mediated phosphorylation of CREB (R-MMU-111932)	4	0	0.12	-	< 0.01	1	1
Localization of the PINCH-ILK-PARVIN complex to focal adhesions (R-MMU-446343)	4	1	0.27	+	3.64	0.247	0.682		Localization of the PINCH-ILK-PARVIN complex to focal adhesions (R-MMU-446343)	4	1	0.11	+	9.49	0.101	0.575		Localization of the PINCH-ILK-PARVIN complex to focal adhesions (R-MMU-446343)	4	0	0.12	-	< 0.01	1	1
SUMOylation of DNA methylation proteins (R-MMU-4655427)	4	1	0.27	+	3.64	0.247	0.683		SUMOylation of DNA methylation proteins (R-MMU-4655427)	4	0	0.11	-	< 0.01	1	1		SUMOylation of DNA methylation proteins (R-MMU-4655427)	4	0	0.12	-	< 0.01	1	1
Degradation of the extracellular matrix (R-MMU-1474228)	111	4	7.61	-	0.53	0.254	0.684		Degradation of the extracellular matrix (R-MMU-1474228)	111	1	2.92	-	0.34	0.375	1		Degradation of the extracellular matrix (R-MMU-1474228)	111	1	3.37	-	0.3	0.267	1
PERK regulates gene expression (R-MMU-381042)	4	1	0.27	+	3.64	0.247	0.684		PERK regulates gene expression (R-MMU-381042)	4	0	0.11	-	< 0.01	1	1		PERK regulates gene expression (R-MMU-381042)	4	1	0.12	+	8.24	0.116	0.654
Sealing of the nuclear envelope (NE) by ESCRT-III (R-MMU-9668328)	25	3	1.71	+	1.75	0.244	0.684		Sealing of the nuclear envelope (NE) by ESCRT-III (R-MMU-9668328)	25	1	0.66	+	1.52	0.487	1		Sealing of the nuclear envelope (NE) by ESCRT-III (R-MMU-9668328)	25	1	0.76	+	1.32	0.537	1
Resolution of AP sites via the multiple-nucleotide patch replacement pathway (R-MMU-110373)	25	3	1.71	+	1.75	0.244	0.685		Resolution of AP sites via the multiple-nucleotide patch replacement pathway (R-MMU-110373)	25	2	0.66	+	3.04	0.14	0.69		Resolution of AP sites via the multiple-nucleotide patch replacement pathway (R-MMU-110373)	25	1	0.76	+	1.32	0.537	1
Dopamine clearance from the synaptic cleft (R-MMU-379401)	4	1	0.27	+	3.64	0.247	0.686		Dopamine clearance from the synaptic cleft (R-MMU-379401)	4	0	0.11	-	< 0.01	1	1		Dopamine clearance from the synaptic cleft (R-MMU-379401)	4	0	0.12	-	< 0.01	1	1
Keratan sulfate biosynthesis (R-MMU-2022854)	27	0	1.85	-	< 0.01	0.257	0.686		Keratan sulfate biosynthesis (R-MMU-2022854)	27	0	0.71	-	< 0.01	1	1		Keratan sulfate biosynthesis (R-MMU-2022854)	27	0	0.82	-	< 0.01	1	1
RNA Polymerase I Transcription (R-MMU-73864)	46	5	3.16	+	1.58	0.244	0.686		RNA Polymerase I Transcription (R-MMU-73864)	46	4	1.21	+	3.3	0.0325	0.291		RNA Polymerase I Transcription (R-MMU-73864)	46	3	1.4	+	2.15	0.163	0.823
Acyl chain remodelling of PC (R-MMU-1482788)	27	0	1.85	-	< 0.01	0.257	0.687		Acyl chain remodelling of PC (R-MMU-1482788)	27	0	0.71	-	< 0.01	1	1		Acyl chain remodelling of PC (R-MMU-1482788)	27	0	0.82	-	< 0.01	1	1
FasL/ CD95L signaling (R-MMU-75157)	4	1	0.27	+	3.64	0.247	0.687		FasL/ CD95L signaling (R-MMU-75157)	4	0	0.11	-	< 0.01	1	1		FasL/ CD95L signaling (R-MMU-75157)	4	0	0.12	-	< 0.01	1	1
Protein localization (R-MMU-9609507)	104	10	7.13	+	1.4	0.243	0.687		Protein localization (R-MMU-9609507)	104	2	2.74	-	0.73	1	1		Protein localization (R-MMU-9609507)	104	1	3.16	-	0.32	0.381	1
Acyl chain remodelling of PE (R-MMU-1482839)	27	0	1.85	-	< 0.01	0.257	0.688		Acyl chain remodelling of PE (R-MMU-1482839)	27	0	0.71	-	< 0.01	1	1		Acyl chain remodelling of PE (R-MMU-1482839)	27	0	0.82	-	< 0.01	1	1
ChREBP activates metabolic gene expression (R-MMU-163765)	4	1	0.27	+	3.64	0.247	0.688		ChREBP activates metabolic gene expression (R-MMU-163765)	4	0	0.11	-	< 0.01	1	1		ChREBP activates metabolic gene expression (R-MMU-163765)	4	0	0.12	-	< 0.01	1	1
PRC2 methylates histones and DNA (R-MMU-212300)	49	1	3.36	-	0.3	0.258	0.689		PRC2 methylates histones and DNA (R-MMU-212300)	49	0	1.29	-	< 0.01	0.641	1		PRC2 methylates histones and DNA (R-MMU-212300)	49	0	1.49	-	< 0.01	0.406	1
Resolution of AP sites via the single-nucleotide replacement pathway (R-MMU-110381)	4	1	0.27	+	3.64	0.247	0.689		Resolution of AP sites via the single-nucleotide replacement pathway (R-MMU-110381)	4	0	0.11	-	< 0.01	1	1		Resolution of AP sites via the single-nucleotide replacement pathway (R-MMU-110381)	4	1	0.12	+	8.24	0.116	0.661
TNFs bind their physiological receptors (R-MMU-5669034)	26	0	1.78	-	< 0.01	0.256	0.689		TNFs bind their physiological receptors (R-MMU-5669034)	26	0	0.68	-	< 0.01	1	1		TNFs bind their physiological receptors (R-MMU-5669034)	26	0	0.79	-	< 0.01	1	1
Xenobiotics (R-MMU-211981)	27	0	1.85	-	< 0.01	0.257	0.689		Xenobiotics (R-MMU-211981)	27	0	0.71	-	< 0.01	1	1		Xenobiotics (R-MMU-211981)	27	0	0.82	-	< 0.01	1	1
CREB1 phosphorylation through the activation of CaMKII/CaMKK/CaMKIV cascasde (R-MMU-442729)	4	1	0.27	+	3.64	0.247	0.69		CREB1 phosphorylation through the activation of CaMKII/CaMKK/CaMKIV cascasde (R-MMU-442729)	4	0	0.11	-	< 0.01	1	1		CREB1 phosphorylation through the activation of CaMKII/CaMKK/CaMKIV cascasde (R-MMU-442729)	4	0	0.12	-	< 0.01	1	1
Role of ABL in ROBO-SLIT signaling (R-MMU-428890)	4	1	0.27	+	3.64	0.247	0.691		Role of ABL in ROBO-SLIT signaling (R-MMU-428890)	4	0	0.11	-	< 0.01	1	1		Role of ABL in ROBO-SLIT signaling (R-MMU-428890)	4	0	0.12	-	< 0.01	1	1
SLIT2:ROBO1 increases RHOA activity (R-MMU-8985586)	4	1	0.27	+	3.64	0.247	0.692		SLIT2:ROBO1 increases RHOA activity (R-MMU-8985586)	4	1	0.11	+	9.49	0.101	0.579		SLIT2:ROBO1 increases RHOA activity (R-MMU-8985586)	4	1	0.12	+	8.24	0.116	0.665
Phosphorylation of proteins involved in G1/S transition by active Cyclin E:Cdk2 complexes (R-MMU-69200)	4	1	0.27	+	3.64	0.247	0.693		Phosphorylation of proteins involved in G1/S transition by active Cyclin E:Cdk2 complexes (R-MMU-69200)	4	0	0.11	-	< 0.01	1	1		Phosphorylation of proteins involved in G1/S transition by active Cyclin E:Cdk2 complexes (R-MMU-69200)	4	0	0.12	-	< 0.01	1	1
RNA Polymerase I Promoter Escape (R-MMU-73772)	29	0	1.99	-	< 0.01	0.261	0.693		RNA Polymerase I Promoter Escape (R-MMU-73772)	29	0	0.76	-	< 0.01	1	1		RNA Polymerase I Promoter Escape (R-MMU-73772)	29	0	0.88	-	< 0.01	1	1
Inhibition of voltage gated Ca2+ channels via Gbeta/gamma subunits (R-MMU-997272)	29	0	1.99	-	< 0.01	0.261	0.694		Inhibition of voltage gated Ca2+ channels via Gbeta/gamma subunits (R-MMU-997272)	29	0	0.76	-	< 0.01	1	1		Inhibition of voltage gated Ca2+ channels via Gbeta/gamma subunits (R-MMU-997272)	29	0	0.88	-	< 0.01	1	1
Activation of G protein gated Potassium channels (R-MMU-1296041)	29	0	1.99	-	< 0.01	0.261	0.695		Activation of G protein gated Potassium channels (R-MMU-1296041)	29	0	0.76	-	< 0.01	1	1		Activation of G protein gated Potassium channels (R-MMU-1296041)	29	0	0.88	-	< 0.01	1	1
G protein gated Potassium channels (R-MMU-1296059)	29	0	1.99	-	< 0.01	0.261	0.696		G protein gated Potassium channels (R-MMU-1296059)	29	0	0.76	-	< 0.01	1	1		G protein gated Potassium channels (R-MMU-1296059)	29	0	0.88	-	< 0.01	1	1
DAP12 signaling (R-MMU-2424491)	30	0	2.06	-	< 0.01	0.265	0.703		DAP12 signaling (R-MMU-2424491)	30	0	0.79	-	< 0.01	1	1		DAP12 signaling (R-MMU-2424491)	30	0	0.91	-	< 0.01	1	1
Cell Cycle Checkpoints (R-MMU-69620)	266	23	18.25	+	1.26	0.27	0.714		Cell Cycle Checkpoints (R-MMU-69620)	266	8	7.01	+	1.14	0.697	1		Cell Cycle Checkpoints (R-MMU-69620)	266	8	8.07	-	0.99	1	1
Class C/3 (Metabotropic glutamate/pheromone receptors) (R-MMU-420499)	31	0	2.13	-	< 0.01	0.27	0.714		Class C/3 (Metabotropic glutamate/pheromone receptors) (R-MMU-420499)	31	0	0.82	-	< 0.01	1	1		Class C/3 (Metabotropic glutamate/pheromone receptors) (R-MMU-420499)	31	0	0.94	-	< 0.01	1	1
RHO GTPases Activate WASPs and WAVEs (R-MMU-5663213)	32	4	2.2	+	1.82	0.276	0.717		RHO GTPases Activate WASPs and WAVEs (R-MMU-5663213)	32	2	0.84	+	2.37	0.206	0.809		RHO GTPases Activate WASPs and WAVEs (R-MMU-5663213)	32	4	0.97	+	4.12	0.0154	0.197
Toll Like Receptor 4 (TLR4) Cascade (R-MMU-166016)	118	11	8.09	+	1.36	0.272	0.717		Toll Like Receptor 4 (TLR4) Cascade (R-MMU-166016)	118	5	3.11	+	1.61	0.243	0.903		Toll Like Receptor 4 (TLR4) Cascade (R-MMU-166016)	118	6	3.58	+	1.68	0.176	0.854
Resolution of D-Loop Structures (R-MMU-5693537)	32	4	2.2	+	1.82	0.276	0.718		Resolution of D-Loop Structures (R-MMU-5693537)	32	1	0.84	+	1.19	0.575	1		Resolution of D-Loop Structures (R-MMU-5693537)	32	0	0.97	-	< 0.01	0.626	1
Resolution of D-loop Structures through Holliday Junction Intermediates (R-MMU-5693568)	32	4	2.2	+	1.82	0.276	0.719		Resolution of D-loop Structures through Holliday Junction Intermediates (R-MMU-5693568)	32	1	0.84	+	1.19	0.575	1		Resolution of D-loop Structures through Holliday Junction Intermediates (R-MMU-5693568)	32	0	0.97	-	< 0.01	0.626	1
Neurexins and neuroligins (R-MMU-6794361)	32	4	2.2	+	1.82	0.276	0.72		Neurexins and neuroligins (R-MMU-6794361)	32	2	0.84	+	2.37	0.206	0.811		Neurexins and neuroligins (R-MMU-6794361)	32	1	0.97	+	1.03	1	1
WNT5A-dependent internalization of FZD4 (R-MMU-5099900)	15	2	1.03	+	1.94	0.275	0.72		WNT5A-dependent internalization of FZD4 (R-MMU-5099900)	15	0	0.4	-	< 0.01	1	1		WNT5A-dependent internalization of FZD4 (R-MMU-5099900)	15	1	0.46	+	2.2	0.37	1
G-protein beta:gamma signalling (R-MMU-397795)	32	4	2.2	+	1.82	0.276	0.721		G-protein beta:gamma signalling (R-MMU-397795)	32	0	0.84	-	< 0.01	1	1		G-protein beta:gamma signalling (R-MMU-397795)	32	0	0.97	-	< 0.01	0.626	1
TP53 Regulates Transcription of Cell Death Genes (R-MMU-5633008)	15	2	1.03	+	1.94	0.275	0.721		TP53 Regulates Transcription of Cell Death Genes (R-MMU-5633008)	15	1	0.4	+	2.53	0.33	1		TP53 Regulates Transcription of Cell Death Genes (R-MMU-5633008)	15	2	0.46	+	4.39	0.0744	0.477
IRAK2 mediated activation of TAK1 complex upon TLR7/8 or 9 stimulation (R-MMU-975163)	15	2	1.03	+	1.94	0.275	0.722		IRAK2 mediated activation of TAK1 complex upon TLR7/8 or 9 stimulation (R-MMU-975163)	15	0	0.4	-	< 0.01	1	1		IRAK2 mediated activation of TAK1 complex upon TLR7/8 or 9 stimulation (R-MMU-975163)	15	0	0.46	-	< 0.01	1	1
MET promotes cell motility (R-MMU-8875878)	32	4	2.2	+	1.82	0.276	0.722		MET promotes cell motility (R-MMU-8875878)	32	3	0.84	+	3.56	0.0513	0.381		MET promotes cell motility (R-MMU-8875878)	32	3	0.97	+	3.09	0.072	0.475
HDR through Homologous Recombination (HRR) (R-MMU-5685942)	56	6	3.84	+	1.56	0.28	0.723		HDR through Homologous Recombination (HRR) (R-MMU-5685942)	56	2	1.47	+	1.36	0.66	1		HDR through Homologous Recombination (HRR) (R-MMU-5685942)	56	0	1.7	-	< 0.01	0.419	1
SUMOylation of transcription factors (R-MMU-3232118)	15	2	1.03	+	1.94	0.275	0.723		SUMOylation of transcription factors (R-MMU-3232118)	15	1	0.4	+	2.53	0.33	1		SUMOylation of transcription factors (R-MMU-3232118)	15	2	0.46	+	4.39	0.0744	0.479
NRIF signals cell death from the nucleus (R-MMU-205043)	15	2	1.03	+	1.94	0.275	0.724		NRIF signals cell death from the nucleus (R-MMU-205043)	15	2	0.4	+	5.06	0.058	0.397		NRIF signals cell death from the nucleus (R-MMU-205043)	15	2	0.46	+	4.39	0.0744	0.483
Post NMDA receptor activation events (R-MMU-438064)	16	2	1.1	+	1.82	0.301	0.734		Post NMDA receptor activation events (R-MMU-438064)	16	2	0.42	+	4.75	0.0651	0.432		Post NMDA receptor activation events (R-MMU-438064)	16	2	0.49	+	4.12	0.0833	0.521
Mitochondrial translation elongation (R-MMU-5389840)	86	3	5.9	-	0.51	0.285	0.735		Mitochondrial translation elongation (R-MMU-5389840)	86	0	2.27	-	< 0.01	0.177	0.773		Mitochondrial translation elongation (R-MMU-5389840)	86	1	2.61	-	0.38	0.525	1
Synthesis of bile acids and bile salts via 27-hydroxycholesterol (R-MMU-193807)	16	2	1.1	+	1.82	0.301	0.735		Synthesis of bile acids and bile salts via 27-hydroxycholesterol (R-MMU-193807)	16	2	0.42	+	4.75	0.0651	0.434		Synthesis of bile acids and bile salts via 27-hydroxycholesterol (R-MMU-193807)	16	1	0.49	+	2.06	0.389	1
Iron uptake and transport (R-MMU-917937)	57	6	3.91	+	1.53	0.285	0.736		Iron uptake and transport (R-MMU-917937)	57	2	1.5	+	1.33	0.663	1		Iron uptake and transport (R-MMU-917937)	57	0	1.73	-	< 0.01	0.422	1
PKA-mediated phosphorylation of CREB (R-MMU-111931)	16	2	1.1	+	1.82	0.301	0.736		PKA-mediated phosphorylation of CREB (R-MMU-111931)	16	0	0.42	-	< 0.01	1	1		PKA-mediated phosphorylation of CREB (R-MMU-111931)	16	1	0.49	+	2.06	0.389	1
PKA activation (R-MMU-163615)	16	2	1.1	+	1.82	0.301	0.738		PKA activation (R-MMU-163615)	16	0	0.42	-	< 0.01	1	1		PKA activation (R-MMU-163615)	16	1	0.49	+	2.06	0.389	1
Mitochondrial translation termination (R-MMU-5419276)	88	3	6.04	-	0.5	0.287	0.739		Mitochondrial translation termination (R-MMU-5419276)	88	0	2.32	-	< 0.01	0.178	0.765		Mitochondrial translation termination (R-MMU-5419276)	88	1	2.67	-	0.37	0.527	1
VLDLR internalisation and degradation (R-MMU-8866427)	16	2	1.1	+	1.82	0.301	0.739		VLDLR internalisation and degradation (R-MMU-8866427)	16	0	0.42	-	< 0.01	1	1		VLDLR internalisation and degradation (R-MMU-8866427)	16	0	0.49	-	< 0.01	1	1
TRAF6-mediated induction of TAK1 complex within TLR4 complex (R-MMU-937072)	16	2	1.1	+	1.82	0.301	0.74		TRAF6-mediated induction of TAK1 complex within TLR4 complex (R-MMU-937072)	16	0	0.42	-	< 0.01	1	1		TRAF6-mediated induction of TAK1 complex within TLR4 complex (R-MMU-937072)	16	0	0.49	-	< 0.01	1	1
Spry regulation of FGF signaling (R-MMU-1295596)	16	2	1.1	+	1.82	0.301	0.741		Spry regulation of FGF signaling (R-MMU-1295596)	16	2	0.42	+	4.75	0.0651	0.436		Spry regulation of FGF signaling (R-MMU-1295596)	16	0	0.49	-	< 0.01	1	1
CRMPs in Sema3A signaling (R-MMU-399956)	16	2	1.1	+	1.82	0.301	0.742		CRMPs in Sema3A signaling (R-MMU-399956)	16	0	0.42	-	< 0.01	1	1		CRMPs in Sema3A signaling (R-MMU-399956)	16	0	0.49	-	< 0.01	1	1
Mitochondrial translation (R-MMU-5368287)	89	3	6.11	-	0.49	0.288	0.742		Mitochondrial translation (R-MMU-5368287)	89	0	2.34	-	< 0.01	0.178	0.762		Mitochondrial translation (R-MMU-5368287)	89	1	2.7	-	0.37	0.528	1
Plasma lipoprotein clearance (R-MMU-8964043)	34	4	2.33	+	1.72	0.291	0.743		Plasma lipoprotein clearance (R-MMU-8964043)	34	1	0.9	+	1.12	0.597	1		Plasma lipoprotein clearance (R-MMU-8964043)	34	0	1.03	-	< 0.01	0.627	1
Translesion synthesis by REV1 (R-MMU-110312)	16	2	1.1	+	1.82	0.301	0.743		Translesion synthesis by REV1 (R-MMU-110312)	16	1	0.42	+	2.37	0.348	1		Translesion synthesis by REV1 (R-MMU-110312)	16	0	0.49	-	< 0.01	1	1
Apoptotic factor-mediated response (R-MMU-111471)	16	2	1.1	+	1.82	0.301	0.744		Apoptotic factor-mediated response (R-MMU-111471)	16	0	0.42	-	< 0.01	1	1		Apoptotic factor-mediated response (R-MMU-111471)	16	0	0.49	-	< 0.01	1	1
Interleukin-17 signaling (R-MMU-448424)	58	6	3.98	+	1.51	0.291	0.744		Interleukin-17 signaling (R-MMU-448424)	58	4	1.53	+	2.62	0.0664	0.437		Interleukin-17 signaling (R-MMU-448424)	58	5	1.76	+	2.84	0.031	0.311
PTK6 Regulates Proteins Involved in RNA Processing (R-MMU-8849468)	5	1	0.34	+	2.92	0.299	0.744		PTK6 Regulates Proteins Involved in RNA Processing (R-MMU-8849468)	5	0	0.13	-	< 0.01	1	1		PTK6 Regulates Proteins Involved in RNA Processing (R-MMU-8849468)	5	0	0.15	-	< 0.01	1	1
Synthesis of bile acids and bile salts (R-MMU-192105)	35	4	2.4	+	1.67	0.3	0.744		Synthesis of bile acids and bile salts (R-MMU-192105)	35	3	0.92	+	3.25	0.0639	0.429		Synthesis of bile acids and bile salts (R-MMU-192105)	35	2	1.06	+	1.88	0.287	1
Mitotic G2-G2/M phases (R-MMU-453274)	182	16	12.48	+	1.28	0.301	0.745		Mitotic G2-G2/M phases (R-MMU-453274)	182	5	4.79	+	1.04	0.816	1		Mitotic G2-G2/M phases (R-MMU-453274)	182	7	5.52	+	1.27	0.51	1
Reelin signalling pathway (R-MMU-8866376)	5	1	0.34	+	2.92	0.299	0.745		Reelin signalling pathway (R-MMU-8866376)	5	0	0.13	-	< 0.01	1	1		Reelin signalling pathway (R-MMU-8866376)	5	1	0.15	+	6.59	0.143	0.731
Regulation of NF-kappa B signaling (R-MMU-9758274)	16	2	1.1	+	1.82	0.301	0.745		Regulation of NF-kappa B signaling (R-MMU-9758274)	16	0	0.42	-	< 0.01	1	1		Regulation of NF-kappa B signaling (R-MMU-9758274)	16	1	0.49	+	2.06	0.389	1
SLC-mediated transmembrane transport (R-MMU-425407)	228	11	15.64	-	0.7	0.29	0.745		SLC-mediated transmembrane transport (R-MMU-425407)	228	6	6.01	-	1	1	1		SLC-mediated transmembrane transport (R-MMU-425407)	228	4	6.92	-	0.58	0.332	1
TP53 Regulates Transcription of Cell Cycle Genes (R-MMU-6791312)	34	4	2.33	+	1.72	0.291	0.745		TP53 Regulates Transcription of Cell Cycle Genes (R-MMU-6791312)	34	1	0.9	+	1.12	0.597	1		TP53 Regulates Transcription of Cell Cycle Genes (R-MMU-6791312)	34	2	1.03	+	1.94	0.276	1
CLEC7A (Dectin-1) signaling (R-MMU-5607764)	91	9	6.24	+	1.44	0.293	0.746		CLEC7A (Dectin-1) signaling (R-MMU-5607764)	91	1	2.4	-	0.42	0.735	1		CLEC7A (Dectin-1) signaling (R-MMU-5607764)	91	1	2.76	-	0.36	0.531	1
MAP kinase activation (R-MMU-450294)	58	6	3.98	+	1.51	0.291	0.746		MAP kinase activation (R-MMU-450294)	58	4	1.53	+	2.62	0.0664	0.439		MAP kinase activation (R-MMU-450294)	58	5	1.76	+	2.84	0.031	0.313
mRNA decay by 3' to 5' exoribonuclease (R-MMU-429958)	16	2	1.1	+	1.82	0.301	0.746		mRNA decay by 3' to 5' exoribonuclease (R-MMU-429958)	16	0	0.42	-	< 0.01	1	1		mRNA decay by 3' to 5' exoribonuclease (R-MMU-429958)	16	0	0.49	-	< 0.01	1	1
VLDL clearance (R-MMU-8964046)	5	1	0.34	+	2.92	0.299	0.746		VLDL clearance (R-MMU-8964046)	5	0	0.13	-	< 0.01	1	1		VLDL clearance (R-MMU-8964046)	5	0	0.15	-	< 0.01	1	1
MET activates PTPN11 (R-MMU-8865999)	5	1	0.34	+	2.92	0.299	0.747		MET activates PTPN11 (R-MMU-8865999)	5	2	0.13	+	15.19	0.00657	0.0977		MET activates PTPN11 (R-MMU-8865999)	5	1	0.15	+	6.59	0.143	0.738
IRF3-mediated induction of type I IFN (R-MMU-3270619)	5	1	0.34	+	2.92	0.299	0.748		IRF3-mediated induction of type I IFN (R-MMU-3270619)	5	0	0.13	-	< 0.01	1	1		IRF3-mediated induction of type I IFN (R-MMU-3270619)	5	0	0.15	-	< 0.01	1	1
SUMO is transferred from E1 to E2 (UBE2I, UBC9) (R-MMU-3065678)	5	1	0.34	+	2.92	0.299	0.749		SUMO is transferred from E1 to E2 (UBE2I, UBC9) (R-MMU-3065678)	5	0	0.13	-	< 0.01	1	1		SUMO is transferred from E1 to E2 (UBE2I, UBC9) (R-MMU-3065678)	5	0	0.15	-	< 0.01	1	1
RUNX2 regulates bone development (R-MMU-8941326)	5	1	0.34	+	2.92	0.299	0.75		RUNX2 regulates bone development (R-MMU-8941326)	5	0	0.13	-	< 0.01	1	1		RUNX2 regulates bone development (R-MMU-8941326)	5	0	0.15	-	< 0.01	1	1
Sodium-coupled phosphate cotransporters (R-MMU-427652)	5	1	0.34	+	2.92	0.299	0.751		Sodium-coupled phosphate cotransporters (R-MMU-427652)	5	1	0.13	+	7.59	0.125	0.652		Sodium-coupled phosphate cotransporters (R-MMU-427652)	5	0	0.15	-	< 0.01	1	1
Antigen processing-Cross presentation (R-MMU-1236975)	96	9	6.59	+	1.37	0.309	0.752		Antigen processing-Cross presentation (R-MMU-1236975)	96	1	2.53	-	0.4	0.524	1		Antigen processing-Cross presentation (R-MMU-1236975)	96	3	2.91	+	1.03	0.768	1
Drug-mediated inhibition of CDK4/CDK6 activity (R-MMU-9754119)	5	1	0.34	+	2.92	0.299	0.752		Drug-mediated inhibition of CDK4/CDK6 activity (R-MMU-9754119)	5	0	0.13	-	< 0.01	1	1		Drug-mediated inhibition of CDK4/CDK6 activity (R-MMU-9754119)	5	0	0.15	-	< 0.01	1	1
Recycling pathway of L1 (R-MMU-437239)	36	4	2.47	+	1.62	0.309	0.752		Recycling pathway of L1 (R-MMU-437239)	36	1	0.95	+	1.05	0.618	1		Recycling pathway of L1 (R-MMU-437239)	36	0	1.09	-	< 0.01	0.628	1
TRAIL signaling (R-MMU-75158)	5	1	0.34	+	2.92	0.299	0.754		TRAIL signaling (R-MMU-75158)	5	0	0.13	-	< 0.01	1	1		TRAIL signaling (R-MMU-75158)	5	0	0.15	-	< 0.01	1	1
NPAS4 regulates expression of target genes (R-MMU-9768919)	5	1	0.34	+	2.92	0.299	0.755		NPAS4 regulates expression of target genes (R-MMU-9768919)	5	0	0.13	-	< 0.01	1	1		NPAS4 regulates expression of target genes (R-MMU-9768919)	5	0	0.15	-	< 0.01	1	1
G2/M Transition (R-MMU-69275)	180	16	12.35	+	1.3	0.297	0.756		G2/M Transition (R-MMU-69275)	180	5	4.74	+	1.05	0.814	1		G2/M Transition (R-MMU-69275)	180	7	5.46	+	1.28	0.507	1
SMAC, XIAP-regulated apoptotic response (R-MMU-111469)	5	1	0.34	+	2.92	0.299	0.756		SMAC, XIAP-regulated apoptotic response (R-MMU-111469)	5	0	0.13	-	< 0.01	1	1		SMAC, XIAP-regulated apoptotic response (R-MMU-111469)	5	0	0.15	-	< 0.01	1	1
Molybdenum cofactor biosynthesis (R-MMU-947581)	5	1	0.34	+	2.92	0.299	0.757		Molybdenum cofactor biosynthesis (R-MMU-947581)	5	0	0.13	-	< 0.01	1	1		Molybdenum cofactor biosynthesis (R-MMU-947581)	5	1	0.15	+	6.59	0.143	0.74
Transcriptional Regulation by NPAS4 (R-MMU-9634815)	5	1	0.34	+	2.92	0.299	0.758		Transcriptional Regulation by NPAS4 (R-MMU-9634815)	5	0	0.13	-	< 0.01	1	1		Transcriptional Regulation by NPAS4 (R-MMU-9634815)	5	0	0.15	-	< 0.01	1	1
ARMS-mediated activation (R-MMU-170984)	5	1	0.34	+	2.92	0.299	0.759		ARMS-mediated activation (R-MMU-170984)	5	0	0.13	-	< 0.01	1	1		ARMS-mediated activation (R-MMU-170984)	5	0	0.15	-	< 0.01	1	1
Hyaluronan biosynthesis and export (R-MMU-2142850)	5	1	0.34	+	2.92	0.299	0.76		Hyaluronan biosynthesis and export (R-MMU-2142850)	5	1	0.13	+	7.59	0.125	0.664		Hyaluronan biosynthesis and export (R-MMU-2142850)	5	0	0.15	-	< 0.01	1	1
Mitochondrial Fatty Acid Beta-Oxidation (R-MMU-77289)	37	4	2.54	+	1.58	0.319	0.771		Mitochondrial Fatty Acid Beta-Oxidation (R-MMU-77289)	37	1	0.97	+	1.03	1	1		Mitochondrial Fatty Acid Beta-Oxidation (R-MMU-77289)	37	1	1.12	-	0.89	1	1
Platelet activation, signaling and aggregation (R-MMU-76002)	253	13	17.36	-	0.75	0.318	0.771		Platelet activation, signaling and aggregation (R-MMU-76002)	253	6	6.66	-	0.9	1	1		Platelet activation, signaling and aggregation (R-MMU-76002)	253	7	7.68	-	0.91	1	1
Interleukin-2 family signaling (R-MMU-451927)	37	4	2.54	+	1.58	0.319	0.772		Interleukin-2 family signaling (R-MMU-451927)	37	2	0.97	+	2.05	0.255	0.92		Interleukin-2 family signaling (R-MMU-451927)	37	1	1.12	-	0.89	1	1
TGF-beta receptor signaling activates SMADs (R-MMU-2173789)	37	4	2.54	+	1.58	0.319	0.773		TGF-beta receptor signaling activates SMADs (R-MMU-2173789)	37	0	0.97	-	< 0.01	0.627	1		TGF-beta receptor signaling activates SMADs (R-MMU-2173789)	37	0	1.12	-	< 0.01	0.629	1
ER to Golgi Anterograde Transport (R-MMU-199977)	148	13	10.15	+	1.28	0.327	0.78		ER to Golgi Anterograde Transport (R-MMU-199977)	148	6	3.9	+	1.54	0.292	0.982		ER to Golgi Anterograde Transport (R-MMU-199977)	148	7	4.49	+	1.56	0.222	0.953
Protein methylation (R-MMU-8876725)	17	2	1.17	+	1.72	0.327	0.781		Protein methylation (R-MMU-8876725)	17	1	0.45	+	2.23	0.365	1		Protein methylation (R-MMU-8876725)	17	1	0.52	+	1.94	0.408	1
Translesion synthesis by POLI (R-MMU-5656121)	17	2	1.17	+	1.72	0.327	0.782		Translesion synthesis by POLI (R-MMU-5656121)	17	1	0.45	+	2.23	0.365	1		Translesion synthesis by POLI (R-MMU-5656121)	17	0	0.52	-	< 0.01	1	1
Platelet sensitization by LDL (R-MMU-432142)	17	2	1.17	+	1.72	0.327	0.783		Platelet sensitization by LDL (R-MMU-432142)	17	2	0.45	+	4.47	0.0726	0.464		Platelet sensitization by LDL (R-MMU-432142)	17	0	0.52	-	< 0.01	1	1
Fanconi Anemia Pathway (R-MMU-6783310)	38	4	2.61	+	1.53	0.329	0.784		Fanconi Anemia Pathway (R-MMU-6783310)	38	0	1	-	< 0.01	0.627	1		Fanconi Anemia Pathway (R-MMU-6783310)	38	1	1.15	-	0.87	1	1
Recycling of bile acids and salts (R-MMU-159418)	17	2	1.17	+	1.72	0.327	0.784		Recycling of bile acids and salts (R-MMU-159418)	17	2	0.45	+	4.47	0.0726	0.466		Recycling of bile acids and salts (R-MMU-159418)	17	1	0.52	+	1.94	0.408	1
Activation of IRF3, IRF7 mediated by TBK1, IKBKE (R-MMU-936964)	17	2	1.17	+	1.72	0.327	0.785		Activation of IRF3, IRF7 mediated by TBK1, IKBKE (R-MMU-936964)	17	1	0.45	+	2.23	0.365	1		Activation of IRF3, IRF7 mediated by TBK1, IKBKE (R-MMU-936964)	17	0	0.52	-	< 0.01	1	1
Cytochrome P450 - arranged by substrate type (R-MMU-211897)	66	2	4.53	-	0.44	0.326	0.785		Cytochrome P450 - arranged by substrate type (R-MMU-211897)	66	2	1.74	+	1.15	0.693	1		Cytochrome P450 - arranged by substrate type (R-MMU-211897)	66	1	2	-	0.5	0.725	1
Drug ADME (R-MMU-9748784)	103	4	7.07	-	0.57	0.325	0.786		Drug ADME (R-MMU-9748784)	103	1	2.71	-	0.37	0.529	1		Drug ADME (R-MMU-9748784)	103	2	3.13	-	0.64	0.773	1
Translesion synthesis by POLK (R-MMU-5655862)	17	2	1.17	+	1.72	0.327	0.787		Translesion synthesis by POLK (R-MMU-5655862)	17	1	0.45	+	2.23	0.365	1		Translesion synthesis by POLK (R-MMU-5655862)	17	0	0.52	-	< 0.01	1	1
ABC transporters in lipid homeostasis (R-MMU-1369062)	17	2	1.17	+	1.72	0.327	0.788		ABC transporters in lipid homeostasis (R-MMU-1369062)	17	0	0.45	-	< 0.01	1	1		ABC transporters in lipid homeostasis (R-MMU-1369062)	17	0	0.52	-	< 0.01	1	1
Cyclin A:Cdk2-associated events at S phase entry (R-MMU-69656)	71	7	4.87	+	1.44	0.339	0.807		Cyclin A:Cdk2-associated events at S phase entry (R-MMU-69656)	71	0	1.87	-	< 0.01	0.267	0.953		Cyclin A:Cdk2-associated events at S phase entry (R-MMU-69656)	71	1	2.15	-	0.46	0.727	1
ER-Phagosome pathway (R-MMU-1236974)	39	4	2.68	+	1.5	0.34	0.808		ER-Phagosome pathway (R-MMU-1236974)	39	0	1.03	-	< 0.01	0.627	1		ER-Phagosome pathway (R-MMU-1236974)	39	2	1.18	+	1.69	0.332	1
PTK6 Regulates Cell Cycle (R-MMU-8849470)	6	1	0.41	+	2.43	0.347	0.812		PTK6 Regulates Cell Cycle (R-MMU-8849470)	6	0	0.16	-	< 0.01	1	1		PTK6 Regulates Cell Cycle (R-MMU-8849470)	6	0	0.18	-	< 0.01	1	1
Protein repair (R-MMU-5676934)	6	1	0.41	+	2.43	0.347	0.813		Protein repair (R-MMU-5676934)	6	0	0.16	-	< 0.01	1	1		Protein repair (R-MMU-5676934)	6	0	0.18	-	< 0.01	1	1
RUNX3 regulates CDKN1A transcription (R-MMU-8941855)	6	1	0.41	+	2.43	0.347	0.814		RUNX3 regulates CDKN1A transcription (R-MMU-8941855)	6	1	0.16	+	6.33	0.148	0.702		RUNX3 regulates CDKN1A transcription (R-MMU-8941855)	6	0	0.18	-	< 0.01	1	1
Muscle contraction (R-MMU-397014)	160	14	10.98	+	1.28	0.344	0.815		Muscle contraction (R-MMU-397014)	160	6	4.21	+	1.42	0.321	1		Muscle contraction (R-MMU-397014)	160	7	4.85	+	1.44	0.346	1
PKA activation in glucagon signalling (R-MMU-164378)	6	1	0.41	+	2.43	0.347	0.815		PKA activation in glucagon signalling (R-MMU-164378)	6	0	0.16	-	< 0.01	1	1		PKA activation in glucagon signalling (R-MMU-164378)	6	0	0.18	-	< 0.01	1	1
Activated NTRK2 signals through FRS2 and FRS3 (R-MMU-9028731)	6	1	0.41	+	2.43	0.347	0.816		Activated NTRK2 signals through FRS2 and FRS3 (R-MMU-9028731)	6	0	0.16	-	< 0.01	1	1		Activated NTRK2 signals through FRS2 and FRS3 (R-MMU-9028731)	6	0	0.18	-	< 0.01	1	1
MAPK6/MAPK4 signaling (R-MMU-5687128)	74	7	5.08	+	1.38	0.353	0.817		MAPK6/MAPK4 signaling (R-MMU-5687128)	74	2	1.95	+	1.03	0.722	1		MAPK6/MAPK4 signaling (R-MMU-5687128)	74	3	2.25	+	1.34	0.492	1
NCAM1 interactions (R-MMU-419037)	18	2	1.23	+	1.62	0.353	0.817		NCAM1 interactions (R-MMU-419037)	18	0	0.47	-	< 0.01	1	1		NCAM1 interactions (R-MMU-419037)	18	1	0.55	+	1.83	0.426	1
SUMO is proteolytically processed (R-MMU-3065679)	6	1	0.41	+	2.43	0.347	0.817		SUMO is proteolytically processed (R-MMU-3065679)	6	0	0.16	-	< 0.01	1	1		SUMO is proteolytically processed (R-MMU-3065679)	6	2	0.18	+	10.99	0.0127	0.171
PI-3K cascade:FGFR3 (R-MMU-5654710)	18	2	1.23	+	1.62	0.353	0.819		PI-3K cascade:FGFR3 (R-MMU-5654710)	18	2	0.47	+	4.22	0.0803	0.486		PI-3K cascade:FGFR3 (R-MMU-5654710)	18	1	0.55	+	1.83	0.426	1
Transport of RCbl within the body (R-MMU-9758890)	6	1	0.41	+	2.43	0.347	0.819		Transport of RCbl within the body (R-MMU-9758890)	6	1	0.16	+	6.33	0.148	0.71		Transport of RCbl within the body (R-MMU-9758890)	6	1	0.18	+	5.49	0.169	0.835
Cargo trafficking to the periciliary membrane (R-MMU-5620920)	40	4	2.74	+	1.46	0.352	0.82		Cargo trafficking to the periciliary membrane (R-MMU-5620920)	40	1	1.05	-	0.95	1	1		Cargo trafficking to the periciliary membrane (R-MMU-5620920)	40	4	1.21	+	3.3	0.0324	0.323
DARPP-32 events (R-MMU-180024)	18	2	1.23	+	1.62	0.353	0.82		DARPP-32 events (R-MMU-180024)	18	1	0.47	+	2.11	0.382	1		DARPP-32 events (R-MMU-180024)	18	0	0.55	-	< 0.01	1	1
MET activates PI3K/AKT signaling (R-MMU-8851907)	6	1	0.41	+	2.43	0.347	0.82		MET activates PI3K/AKT signaling (R-MMU-8851907)	6	1	0.16	+	6.33	0.148	0.714		MET activates PI3K/AKT signaling (R-MMU-8851907)	6	1	0.18	+	5.49	0.169	0.84
Activation of BH3-only proteins (R-MMU-114452)	18	2	1.23	+	1.62	0.353	0.821		Activation of BH3-only proteins (R-MMU-114452)	18	0	0.47	-	< 0.01	1	1		Activation of BH3-only proteins (R-MMU-114452)	18	0	0.55	-	< 0.01	1	1
CREB1 phosphorylation through the activation of Adenylate Cyclase (R-MMU-442720)	6	1	0.41	+	2.43	0.347	0.821		CREB1 phosphorylation through the activation of Adenylate Cyclase (R-MMU-442720)	6	0	0.16	-	< 0.01	1	1		CREB1 phosphorylation through the activation of Adenylate Cyclase (R-MMU-442720)	6	0	0.18	-	< 0.01	1	1
Signaling by FGFR3 (R-MMU-5654741)	40	4	2.74	+	1.46	0.352	0.821		Signaling by FGFR3 (R-MMU-5654741)	40	3	1.05	+	2.85	0.0878	0.519		Signaling by FGFR3 (R-MMU-5654741)	40	1	1.21	-	0.82	1	1
Interleukin-20 family signaling (R-MMU-8854691)	18	2	1.23	+	1.62	0.353	0.822		Interleukin-20 family signaling (R-MMU-8854691)	18	3	0.47	+	6.33	0.011	0.136		Interleukin-20 family signaling (R-MMU-8854691)	18	0	0.55	-	< 0.01	1	1
Transport and synthesis of PAPS (R-MMU-174362)	6	1	0.41	+	2.43	0.347	0.822		Transport and synthesis of PAPS (R-MMU-174362)	6	0	0.16	-	< 0.01	1	1		Transport and synthesis of PAPS (R-MMU-174362)	6	0	0.18	-	< 0.01	1	1
Signaling by FGFR4 (R-MMU-5654743)	41	4	2.81	+	1.42	0.363	0.839		Signaling by FGFR4 (R-MMU-5654743)	41	3	1.08	+	2.78	0.0929	0.542		Signaling by FGFR4 (R-MMU-5654743)	41	1	1.24	-	0.8	1	1
PI Metabolism (R-MMU-1483255)	76	7	5.21	+	1.34	0.364	0.84		PI Metabolism (R-MMU-1483255)	76	2	2	-	1	1	1		PI Metabolism (R-MMU-1483255)	76	2	2.31	-	0.87	1	1
Activation of GABAB receptors (R-MMU-991365)	43	1	2.95	-	0.34	0.366	0.841		Activation of GABAB receptors (R-MMU-991365)	43	0	1.13	-	< 0.01	0.631	1		Activation of GABAB receptors (R-MMU-991365)	43	1	1.3	-	0.77	1	1
Signaling by Retinoic Acid (R-MMU-5362517)	42	1	2.88	-	0.35	0.365	0.841		Signaling by Retinoic Acid (R-MMU-5362517)	42	0	1.11	-	< 0.01	0.629	1		Signaling by Retinoic Acid (R-MMU-5362517)	42	2	1.27	+	1.57	0.366	1
GABA B receptor activation (R-MMU-977444)	43	1	2.95	-	0.34	0.366	0.842		GABA B receptor activation (R-MMU-977444)	43	0	1.13	-	< 0.01	0.631	1		GABA B receptor activation (R-MMU-977444)	43	1	1.3	-	0.77	1	1
Amine ligand-binding receptors (R-MMU-375280)	44	1	3.02	-	0.33	0.367	0.843		Amine ligand-binding receptors (R-MMU-375280)	44	1	1.16	-	0.86	1	1		Amine ligand-binding receptors (R-MMU-375280)	44	0	1.34	-	< 0.01	0.645	1
Signaling by FGFR (R-MMU-190236)	77	7	5.28	+	1.33	0.37	0.849		Signaling by FGFR (R-MMU-190236)	77	5	2.03	+	2.47	0.0525	0.379		Signaling by FGFR (R-MMU-190236)	77	2	2.34	-	0.86	1	1
Nicotinamide salvaging (R-MMU-197264)	19	2	1.3	+	1.53	0.378	0.863		Nicotinamide salvaging (R-MMU-197264)	19	1	0.5	+	2	0.398	1		Nicotinamide salvaging (R-MMU-197264)	19	1	0.58	+	1.73	0.443	1
Phosphorylation of CD3 and TCR zeta chains (R-MMU-202427)	22	0	1.51	-	< 0.01	0.398	0.863		Phosphorylation of CD3 and TCR zeta chains (R-MMU-202427)	22	0	0.58	-	< 0.01	1	1		Phosphorylation of CD3 and TCR zeta chains (R-MMU-202427)	22	0	0.67	-	< 0.01	1	1
Sensory perception of sweet, bitter, and umami (glutamate) taste (R-MMU-9717207)	22	0	1.51	-	< 0.01	0.398	0.864		Sensory perception of sweet, bitter, and umami (glutamate) taste (R-MMU-9717207)	22	0	0.58	-	< 0.01	1	1		Sensory perception of sweet, bitter, and umami (glutamate) taste (R-MMU-9717207)	22	0	0.67	-	< 0.01	1	1
ADP signalling through P2Y purinoceptor 12 (R-MMU-392170)	22	0	1.51	-	< 0.01	0.398	0.865		ADP signalling through P2Y purinoceptor 12 (R-MMU-392170)	22	0	0.58	-	< 0.01	1	1		ADP signalling through P2Y purinoceptor 12 (R-MMU-392170)	22	0	0.67	-	< 0.01	1	1
Heme degradation (R-MMU-189483)	19	2	1.3	+	1.53	0.378	0.865		Heme degradation (R-MMU-189483)	19	0	0.5	-	< 0.01	1	1		Heme degradation (R-MMU-189483)	19	1	0.58	+	1.73	0.443	1
Acyl chain remodelling of PS (R-MMU-1482801)	22	0	1.51	-	< 0.01	0.398	0.866		Acyl chain remodelling of PS (R-MMU-1482801)	22	0	0.58	-	< 0.01	1	1		Acyl chain remodelling of PS (R-MMU-1482801)	22	0	0.67	-	< 0.01	1	1
Adrenaline,noradrenaline inhibits insulin secretion (R-MMU-400042)	23	0	1.58	-	< 0.01	0.402	0.866		Adrenaline,noradrenaline inhibits insulin secretion (R-MMU-400042)	23	0	0.61	-	< 0.01	1	1		Adrenaline,noradrenaline inhibits insulin secretion (R-MMU-400042)	23	0	0.7	-	< 0.01	1	1
Translesion Synthesis by POLH (R-MMU-110320)	19	2	1.3	+	1.53	0.378	0.866		Translesion Synthesis by POLH (R-MMU-110320)	19	1	0.5	+	2	0.398	1		Translesion Synthesis by POLH (R-MMU-110320)	19	0	0.58	-	< 0.01	1	1
Glucuronidation (R-MMU-156588)	22	0	1.51	-	< 0.01	0.398	0.867		Glucuronidation (R-MMU-156588)	22	0	0.58	-	< 0.01	1	1		Glucuronidation (R-MMU-156588)	22	0	0.67	-	< 0.01	1	1
SHC-mediated cascade:FGFR2 (R-MMU-5654699)	23	0	1.58	-	< 0.01	0.402	0.867		SHC-mediated cascade:FGFR2 (R-MMU-5654699)	23	0	0.61	-	< 0.01	1	1		SHC-mediated cascade:FGFR2 (R-MMU-5654699)	23	0	0.7	-	< 0.01	1	1
Formation of the cornified envelope (R-MMU-6809371)	84	3	5.76	-	0.52	0.381	0.868		Formation of the cornified envelope (R-MMU-6809371)	84	0	2.21	-	< 0.01	0.177	0.776		Formation of the cornified envelope (R-MMU-6809371)	84	1	2.55	-	0.39	0.523	1
Intrinsic Pathway of Fibrin Clot Formation (R-MMU-140837)	23	0	1.58	-	< 0.01	0.402	0.868		Intrinsic Pathway of Fibrin Clot Formation (R-MMU-140837)	23	0	0.61	-	< 0.01	1	1		Intrinsic Pathway of Fibrin Clot Formation (R-MMU-140837)	23	0	0.7	-	< 0.01	1	1
RA biosynthesis pathway (R-MMU-5365859)	21	0	1.44	-	< 0.01	0.396	0.868		RA biosynthesis pathway (R-MMU-5365859)	21	0	0.55	-	< 0.01	1	1		RA biosynthesis pathway (R-MMU-5365859)	21	0	0.64	-	< 0.01	1	1
Regulation of TNFR1 signaling (R-MMU-5357905)	48	5	3.29	+	1.52	0.381	0.868		Regulation of TNFR1 signaling (R-MMU-5357905)	48	0	1.26	-	< 0.01	0.639	1		Regulation of TNFR1 signaling (R-MMU-5357905)	48	1	1.46	-	0.69	1	1
Digestion and absorption (R-MMU-8963743)	22	0	1.51	-	< 0.01	0.398	0.869		Digestion and absorption (R-MMU-8963743)	22	0	0.58	-	< 0.01	1	1		Digestion and absorption (R-MMU-8963743)	22	0	0.67	-	< 0.01	1	1
Netrin-1 signaling (R-MMU-373752)	21	0	1.44	-	< 0.01	0.396	0.869		Netrin-1 signaling (R-MMU-373752)	21	1	0.55	+	1.81	0.429	1		Netrin-1 signaling (R-MMU-373752)	21	1	0.64	+	1.57	0.477	1
Telomere Maintenance (R-MMU-157579)	51	5	3.5	+	1.43	0.397	0.869		Telomere Maintenance (R-MMU-157579)	51	4	1.34	+	2.98	0.045	0.341		Telomere Maintenance (R-MMU-157579)	51	2	1.55	+	1.29	0.668	1
TNFR1-induced proapoptotic signaling (R-MMU-5357786)	23	0	1.58	-	< 0.01	0.402	0.869		TNFR1-induced proapoptotic signaling (R-MMU-5357786)	23	0	0.61	-	< 0.01	1	1		TNFR1-induced proapoptotic signaling (R-MMU-5357786)	23	0	0.7	-	< 0.01	1	1
PD-1 signaling (R-MMU-389948)	23	0	1.58	-	< 0.01	0.402	0.87		PD-1 signaling (R-MMU-389948)	23	1	0.61	+	1.65	0.459	1		PD-1 signaling (R-MMU-389948)	23	0	0.7	-	< 0.01	1	1
Regulated Necrosis (R-MMU-5218859)	51	5	3.5	+	1.43	0.397	0.87		Regulated Necrosis (R-MMU-5218859)	51	0	1.34	-	< 0.01	0.646	1		Regulated Necrosis (R-MMU-5218859)	51	1	1.55	-	0.65	1	1
SHC-mediated cascade:FGFR1 (R-MMU-5654688)	21	0	1.44	-	< 0.01	0.396	0.87		SHC-mediated cascade:FGFR1 (R-MMU-5654688)	21	0	0.55	-	< 0.01	1	1		SHC-mediated cascade:FGFR1 (R-MMU-5654688)	21	0	0.64	-	< 0.01	1	1
Synthesis of very long-chain fatty acyl-CoAs (R-MMU-75876)	22	0	1.51	-	< 0.01	0.398	0.87		Synthesis of very long-chain fatty acyl-CoAs (R-MMU-75876)	22	0	0.58	-	< 0.01	1	1		Synthesis of very long-chain fatty acyl-CoAs (R-MMU-75876)	22	0	0.67	-	< 0.01	1	1
HDL assembly (R-MMU-8963896)	7	1	0.48	+	2.08	0.392	0.871		HDL assembly (R-MMU-8963896)	7	0	0.18	-	< 0.01	1	1		HDL assembly (R-MMU-8963896)	7	0	0.21	-	< 0.01	1	1
CLEC7A (Dectin-1) induces NFAT activation (R-MMU-5607763)	7	1	0.48	+	2.08	0.392	0.872		CLEC7A (Dectin-1) induces NFAT activation (R-MMU-5607763)	7	0	0.18	-	< 0.01	1	1		CLEC7A (Dectin-1) induces NFAT activation (R-MMU-5607763)	7	0	0.21	-	< 0.01	1	1
Termination of O-glycan biosynthesis (R-MMU-977068)	21	0	1.44	-	< 0.01	0.396	0.872		Termination of O-glycan biosynthesis (R-MMU-977068)	21	0	0.55	-	< 0.01	1	1		Termination of O-glycan biosynthesis (R-MMU-977068)	21	0	0.64	-	< 0.01	1	1
Common Pathway of Fibrin Clot Formation (R-MMU-140875)	21	0	1.44	-	< 0.01	0.396	0.873		Common Pathway of Fibrin Clot Formation (R-MMU-140875)	21	0	0.55	-	< 0.01	1	1		Common Pathway of Fibrin Clot Formation (R-MMU-140875)	21	0	0.64	-	< 0.01	1	1
G beta:gamma signalling through CDC42 (R-MMU-8964616)	20	0	1.37	-	< 0.01	0.395	0.873		G beta:gamma signalling through CDC42 (R-MMU-8964616)	20	0	0.53	-	< 0.01	1	1		G beta:gamma signalling through CDC42 (R-MMU-8964616)	20	0	0.61	-	< 0.01	1	1
Regulation of gene expression by Hypoxia-inducible Factor (R-MMU-1234158)	7	1	0.48	+	2.08	0.392	0.873		Regulation of gene expression by Hypoxia-inducible Factor (R-MMU-1234158)	7	0	0.18	-	< 0.01	1	1		Regulation of gene expression by Hypoxia-inducible Factor (R-MMU-1234158)	7	1	0.21	+	4.71	0.194	0.886
Thromboxane signalling through TP receptor (R-MMU-428930)	24	0	1.65	-	< 0.01	0.407	0.873		Thromboxane signalling through TP receptor (R-MMU-428930)	24	0	0.63	-	< 0.01	1	1		Thromboxane signalling through TP receptor (R-MMU-428930)	24	0	0.73	-	< 0.01	1	1
Cation-coupled Chloride cotransporters (R-MMU-426117)	7	1	0.48	+	2.08	0.392	0.874		Cation-coupled Chloride cotransporters (R-MMU-426117)	7	1	0.18	+	5.42	0.17	0.764		Cation-coupled Chloride cotransporters (R-MMU-426117)	7	0	0.21	-	< 0.01	1	1
Cyclin A/B1/B2 associated events during G2/M transition (R-MMU-69273)	25	0	1.71	-	< 0.01	0.413	0.874		Cyclin A/B1/B2 associated events during G2/M transition (R-MMU-69273)	25	0	0.66	-	< 0.01	1	1		Cyclin A/B1/B2 associated events during G2/M transition (R-MMU-69273)	25	0	0.76	-	< 0.01	1	1
Interleukin-6 family signaling (R-MMU-6783589)	24	0	1.65	-	< 0.01	0.407	0.874		Interleukin-6 family signaling (R-MMU-6783589)	24	1	0.63	+	1.58	0.473	1		Interleukin-6 family signaling (R-MMU-6783589)	24	0	0.73	-	< 0.01	1	1
Metal ion SLC transporters (R-MMU-425410)	20	0	1.37	-	< 0.01	0.395	0.874		Metal ion SLC transporters (R-MMU-425410)	20	0	0.53	-	< 0.01	1	1		Metal ion SLC transporters (R-MMU-425410)	20	1	0.61	+	1.65	0.46	1
Fertilization (R-MMU-1187000)	25	0	1.71	-	< 0.01	0.413	0.875		Fertilization (R-MMU-1187000)	25	0	0.66	-	< 0.01	1	1		Fertilization (R-MMU-1187000)	25	0	0.76	-	< 0.01	1	1
G-protein activation (R-MMU-202040)	24	0	1.65	-	< 0.01	0.407	0.875		G-protein activation (R-MMU-202040)	24	0	0.63	-	< 0.01	1	1		G-protein activation (R-MMU-202040)	24	0	0.73	-	< 0.01	1	1
Post-transcriptional silencing by small RNAs (R-MMU-426496)	7	1	0.48	+	2.08	0.392	0.875		Post-transcriptional silencing by small RNAs (R-MMU-426496)	7	0	0.18	-	< 0.01	1	1		Post-transcriptional silencing by small RNAs (R-MMU-426496)	7	1	0.21	+	4.71	0.194	0.888
SHC-mediated cascade:FGFR4 (R-MMU-5654719)	20	0	1.37	-	< 0.01	0.395	0.875		SHC-mediated cascade:FGFR4 (R-MMU-5654719)	20	0	0.53	-	< 0.01	1	1		SHC-mediated cascade:FGFR4 (R-MMU-5654719)	20	0	0.61	-	< 0.01	1	1
ADP signalling through P2Y purinoceptor 1 (R-MMU-418592)	25	0	1.71	-	< 0.01	0.413	0.876		ADP signalling through P2Y purinoceptor 1 (R-MMU-418592)	25	0	0.66	-	< 0.01	1	1		ADP signalling through P2Y purinoceptor 1 (R-MMU-418592)	25	0	0.76	-	< 0.01	1	1
Metabolism of lipids (R-MMU-556833)	602	46	41.3	+	1.11	0.414	0.876		Metabolism of lipids (R-MMU-556833)	602	22	15.86	+	1.39	0.12	0.645		Metabolism of lipids (R-MMU-556833)	602	20	18.27	+	1.09	0.63	1
Prednisone ADME (R-MMU-9757110)	20	0	1.37	-	< 0.01	0.395	0.876		Prednisone ADME (R-MMU-9757110)	20	0	0.53	-	< 0.01	1	1		Prednisone ADME (R-MMU-9757110)	20	0	0.61	-	< 0.01	1	1
Synthesis of diphthamide-EEF2 (R-MMU-5358493)	7	1	0.48	+	2.08	0.392	0.876		Synthesis of diphthamide-EEF2 (R-MMU-5358493)	7	1	0.18	+	5.42	0.17	0.768		Synthesis of diphthamide-EEF2 (R-MMU-5358493)	7	1	0.21	+	4.71	0.194	0.895
mRNA Editing (R-MMU-75072)	7	1	0.48	+	2.08	0.392	0.877		mRNA Editing (R-MMU-75072)	7	0	0.18	-	< 0.01	1	1		mRNA Editing (R-MMU-75072)	7	0	0.21	-	< 0.01	1	1
Regulation of TLR by endogenous ligand (R-MMU-5686938)	20	0	1.37	-	< 0.01	0.395	0.877		Regulation of TLR by endogenous ligand (R-MMU-5686938)	20	0	0.53	-	< 0.01	1	1		Regulation of TLR by endogenous ligand (R-MMU-5686938)	20	0	0.61	-	< 0.01	1	1
WNT ligand biogenesis and trafficking (R-MMU-3238698)	25	0	1.71	-	< 0.01	0.413	0.878		WNT ligand biogenesis and trafficking (R-MMU-3238698)	25	0	0.66	-	< 0.01	1	1		WNT ligand biogenesis and trafficking (R-MMU-3238698)	25	0	0.76	-	< 0.01	1	1
Formation of TC-NER Pre-Incision Complex (R-MMU-6781823)	53	5	3.64	+	1.38	0.411	0.879		Formation of TC-NER Pre-Incision Complex (R-MMU-6781823)	53	1	1.4	-	0.72	1	1		Formation of TC-NER Pre-Incision Complex (R-MMU-6781823)	53	2	1.61	+	1.24	0.676	1
MicroRNA (miRNA) biogenesis (R-MMU-203927)	7	1	0.48	+	2.08	0.392	0.879		MicroRNA (miRNA) biogenesis (R-MMU-203927)	7	1	0.18	+	5.42	0.17	0.77		MicroRNA (miRNA) biogenesis (R-MMU-203927)	7	0	0.21	-	< 0.01	1	1
Regulation of IFNA/IFNB signaling (R-MMU-912694)	25	0	1.71	-	< 0.01	0.413	0.879		Regulation of IFNA/IFNB signaling (R-MMU-912694)	25	1	0.66	+	1.52	0.487	1		Regulation of IFNA/IFNB signaling (R-MMU-912694)	25	0	0.76	-	< 0.01	1	1
Intraflagellar transport (R-MMU-5620924)	53	5	3.64	+	1.38	0.411	0.88		Intraflagellar transport (R-MMU-5620924)	53	1	1.4	-	0.72	1	1		Intraflagellar transport (R-MMU-5620924)	53	2	1.61	+	1.24	0.676	1
Nectin/Necl trans heterodimerization (R-MMU-420597)	7	1	0.48	+	2.08	0.392	0.88		Nectin/Necl trans heterodimerization (R-MMU-420597)	7	0	0.18	-	< 0.01	1	1		Nectin/Necl trans heterodimerization (R-MMU-420597)	7	1	0.21	+	4.71	0.194	0.898
N-glycan antennae elongation in the medial/trans-Golgi (R-MMU-975576)	25	0	1.71	-	< 0.01	0.413	0.88		N-glycan antennae elongation in the medial/trans-Golgi (R-MMU-975576)	25	0	0.66	-	< 0.01	1	1		N-glycan antennae elongation in the medial/trans-Golgi (R-MMU-975576)	25	0	0.76	-	< 0.01	1	1
Cobalamin (Cbl) metabolism (R-MMU-9759218)	7	1	0.48	+	2.08	0.392	0.881		Cobalamin (Cbl) metabolism (R-MMU-9759218)	7	1	0.18	+	5.42	0.17	0.774		Cobalamin (Cbl) metabolism (R-MMU-9759218)	7	1	0.21	+	4.71	0.194	0.9
Ion transport by P-type ATPases (R-MMU-936837)	53	5	3.64	+	1.38	0.411	0.881		Ion transport by P-type ATPases (R-MMU-936837)	53	3	1.4	+	2.15	0.163	0.75		Ion transport by P-type ATPases (R-MMU-936837)	53	2	1.61	+	1.24	0.676	1
Sensory perception of taste (R-MMU-9717189)	25	0	1.71	-	< 0.01	0.413	0.881		Sensory perception of taste (R-MMU-9717189)	25	0	0.66	-	< 0.01	1	1		Sensory perception of taste (R-MMU-9717189)	25	0	0.76	-	< 0.01	1	1
TNFR2 non-canonical NF-kB pathway (R-MMU-5668541)	97	4	6.65	-	0.6	0.417	0.881		TNFR2 non-canonical NF-kB pathway (R-MMU-5668541)	97	0	2.55	-	< 0.01	0.188	0.781		TNFR2 non-canonical NF-kB pathway (R-MMU-5668541)	97	2	2.94	-	0.68	1	1
Phosphate bond hydrolysis by NUDT proteins (R-MMU-2393930)	7	1	0.48	+	2.08	0.392	0.882		Phosphate bond hydrolysis by NUDT proteins (R-MMU-2393930)	7	0	0.18	-	< 0.01	1	1		Phosphate bond hydrolysis by NUDT proteins (R-MMU-2393930)	7	0	0.21	-	< 0.01	1	1
Reproduction (R-MMU-1474165)	25	0	1.71	-	< 0.01	0.413	0.882		Reproduction (R-MMU-1474165)	25	0	0.66	-	< 0.01	1	1		Reproduction (R-MMU-1474165)	25	0	0.76	-	< 0.01	1	1
RNA Polymerase III Transcription Initiation From Type 2 Promoter (R-MMU-76066)	26	3	1.78	+	1.68	0.42	0.882		RNA Polymerase III Transcription Initiation From Type 2 Promoter (R-MMU-76066)	26	0	0.68	-	< 0.01	1	1		RNA Polymerase III Transcription Initiation From Type 2 Promoter (R-MMU-76066)	26	1	0.79	+	1.27	0.551	1
Acyl chain remodeling of DAG and TAG (R-MMU-1482883)	7	1	0.48	+	2.08	0.392	0.883		Acyl chain remodeling of DAG and TAG (R-MMU-1482883)	7	1	0.18	+	5.42	0.17	0.776		Acyl chain remodeling of DAG and TAG (R-MMU-1482883)	7	1	0.21	+	4.71	0.194	0.903
Homologous DNA Pairing and Strand Exchange (R-MMU-5693579)	26	3	1.78	+	1.68	0.42	0.883		Homologous DNA Pairing and Strand Exchange (R-MMU-5693579)	26	1	0.68	+	1.46	0.501	1		Homologous DNA Pairing and Strand Exchange (R-MMU-5693579)	26	0	0.79	-	< 0.01	1	1
Nuclear events mediated by NFE2L2 (R-MMU-9759194)	54	5	3.7	+	1.35	0.418	0.883		Nuclear events mediated by NFE2L2 (R-MMU-9759194)	54	0	1.42	-	< 0.01	0.406	1		Nuclear events mediated by NFE2L2 (R-MMU-9759194)	54	3	1.64	+	1.83	0.225	0.959
Azathioprine ADME (R-MMU-9748787)	26	3	1.78	+	1.68	0.42	0.884		Azathioprine ADME (R-MMU-9748787)	26	1	0.68	+	1.46	0.501	1		Azathioprine ADME (R-MMU-9748787)	26	1	0.79	+	1.27	0.551	1
FOXO-mediated transcription of cell cycle genes (R-MMU-9617828)	7	1	0.48	+	2.08	0.392	0.884		FOXO-mediated transcription of cell cycle genes (R-MMU-9617828)	7	0	0.18	-	< 0.01	1	1		FOXO-mediated transcription of cell cycle genes (R-MMU-9617828)	7	0	0.21	-	< 0.01	1	1
Synthesis of IP3 and IP4 in the cytosol (R-MMU-1855204)	26	3	1.78	+	1.68	0.42	0.885		Synthesis of IP3 and IP4 in the cytosol (R-MMU-1855204)	26	1	0.68	+	1.46	0.501	1		Synthesis of IP3 and IP4 in the cytosol (R-MMU-1855204)	26	0	0.79	-	< 0.01	1	1
CREB phosphorylation (R-MMU-199920)	7	1	0.48	+	2.08	0.392	0.886		CREB phosphorylation (R-MMU-199920)	7	2	0.18	+	10.85	0.0133	0.153		CREB phosphorylation (R-MMU-199920)	7	3	0.21	+	14.12	0.000888	0.0225
BH3-only proteins associate with and inactivate anti-apoptotic BCL-2 members (R-MMU-111453)	7	1	0.48	+	2.08	0.392	0.887		BH3-only proteins associate with and inactivate anti-apoptotic BCL-2 members (R-MMU-111453)	7	0	0.18	-	< 0.01	1	1		BH3-only proteins associate with and inactivate anti-apoptotic BCL-2 members (R-MMU-111453)	7	0	0.21	-	< 0.01	1	1
Release of apoptotic factors from the mitochondria (R-MMU-111457)	7	1	0.48	+	2.08	0.392	0.888		Release of apoptotic factors from the mitochondria (R-MMU-111457)	7	0	0.18	-	< 0.01	1	1		Release of apoptotic factors from the mitochondria (R-MMU-111457)	7	0	0.21	-	< 0.01	1	1
Release of Hh-Np from the secreting cell (R-MMU-5362798)	7	1	0.48	+	2.08	0.392	0.889		Release of Hh-Np from the secreting cell (R-MMU-5362798)	7	0	0.18	-	< 0.01	1	1		Release of Hh-Np from the secreting cell (R-MMU-5362798)	7	1	0.21	+	4.71	0.194	0.905
Pre-NOTCH Expression and Processing (R-MMU-1912422)	7	1	0.48	+	2.08	0.392	0.89		Pre-NOTCH Expression and Processing (R-MMU-1912422)	7	1	0.18	+	5.42	0.17	0.778		Pre-NOTCH Expression and Processing (R-MMU-1912422)	7	0	0.21	-	< 0.01	1	1
DEx/H-box helicases activate type I IFN and inflammatory cytokines production (R-MMU-3134963)	7	1	0.48	+	2.08	0.392	0.891		DEx/H-box helicases activate type I IFN and inflammatory cytokines production (R-MMU-3134963)	7	0	0.18	-	< 0.01	1	1		DEx/H-box helicases activate type I IFN and inflammatory cytokines production (R-MMU-3134963)	7	0	0.21	-	< 0.01	1	1
AUF1 (hnRNP D0) binds and destabilizes mRNA (R-MMU-450408)	55	5	3.77	+	1.33	0.426	0.893		AUF1 (hnRNP D0) binds and destabilizes mRNA (R-MMU-450408)	55	1	1.45	-	0.69	1	1		AUF1 (hnRNP D0) binds and destabilizes mRNA (R-MMU-450408)	55	2	1.67	+	1.2	0.684	1
Noncanonical activation of NOTCH3 (R-MMU-9017802)	8	1	0.55	+	1.82	0.434	0.893		Noncanonical activation of NOTCH3 (R-MMU-9017802)	8	1	0.21	+	4.75	0.192	0.775		Noncanonical activation of NOTCH3 (R-MMU-9017802)	8	2	0.24	+	8.24	0.0228	0.264
Scavenging by Class A Receptors (R-MMU-3000480)	8	1	0.55	+	1.82	0.434	0.894		Scavenging by Class A Receptors (R-MMU-3000480)	8	1	0.21	+	4.75	0.192	0.777		Scavenging by Class A Receptors (R-MMU-3000480)	8	1	0.24	+	4.12	0.218	0.94
Signaling by PDGF (R-MMU-186797)	55	5	3.77	+	1.33	0.426	0.894		Signaling by PDGF (R-MMU-186797)	55	3	1.45	+	2.07	0.176	0.776		Signaling by PDGF (R-MMU-186797)	55	1	1.67	-	0.6	1	1
Collagen degradation (R-MMU-1442490)	57	2	3.91	-	0.51	0.436	0.895		Collagen degradation (R-MMU-1442490)	57	0	1.5	-	< 0.01	0.408	1		Collagen degradation (R-MMU-1442490)	57	1	1.73	-	0.58	1	1
Metabolism of polyamines (R-MMU-351202)	58	2	3.98	-	0.5	0.436	0.895		Metabolism of polyamines (R-MMU-351202)	58	0	1.53	-	< 0.01	0.409	1		Metabolism of polyamines (R-MMU-351202)	58	1	1.76	-	0.57	1	1
Neurotransmitter clearance (R-MMU-112311)	8	1	0.55	+	1.82	0.434	0.895		Neurotransmitter clearance (R-MMU-112311)	8	0	0.21	-	< 0.01	1	1		Neurotransmitter clearance (R-MMU-112311)	8	0	0.24	-	< 0.01	1	1
Transport of inorganic cations/anions and amino acids/oligopeptides (R-MMU-425393)	104	9	7.13	+	1.26	0.435	0.895		Transport of inorganic cations/anions and amino acids/oligopeptides (R-MMU-425393)	104	5	2.74	+	1.83	0.202	0.801		Transport of inorganic cations/anions and amino acids/oligopeptides (R-MMU-425393)	104	1	3.16	-	0.32	0.381	1
Cross-presentation of particulate exogenous antigens (phagosomes) (R-MMU-1236973)	8	1	0.55	+	1.82	0.434	0.896		Cross-presentation of particulate exogenous antigens (phagosomes) (R-MMU-1236973)	8	0	0.21	-	< 0.01	1	1		Cross-presentation of particulate exogenous antigens (phagosomes) (R-MMU-1236973)	8	0	0.24	-	< 0.01	1	1
RNA Polymerase III Transcription Initiation From Type 1 Promoter (R-MMU-76061)	27	3	1.85	+	1.62	0.428	0.896		RNA Polymerase III Transcription Initiation From Type 1 Promoter (R-MMU-76061)	27	0	0.71	-	< 0.01	1	1		RNA Polymerase III Transcription Initiation From Type 1 Promoter (R-MMU-76061)	27	1	0.82	+	1.22	0.565	1
MAPK targets/ Nuclear events mediated by MAP kinases (R-MMU-450282)	28	3	1.92	+	1.56	0.438	0.897		MAPK targets/ Nuclear events mediated by MAP kinases (R-MMU-450282)	28	3	0.74	+	4.07	0.0366	0.311		MAPK targets/ Nuclear events mediated by MAP kinases (R-MMU-450282)	28	5	0.85	+	5.89	0.00139	0.0301
G1/S Transition (R-MMU-69206)	105	9	7.2	+	1.25	0.439	0.898		G1/S Transition (R-MMU-69206)	105	0	2.77	-	< 0.01	0.119	0.644		G1/S Transition (R-MMU-69206)	105	2	3.19	-	0.63	0.773	1
Linoleic acid (LA) metabolism (R-MMU-2046105)	8	1	0.55	+	1.82	0.434	0.898		Linoleic acid (LA) metabolism (R-MMU-2046105)	8	0	0.21	-	< 0.01	1	1		Linoleic acid (LA) metabolism (R-MMU-2046105)	8	0	0.24	-	< 0.01	1	1
Regulation of expression of SLITs and ROBOs (R-MMU-9010553)	8	1	0.55	+	1.82	0.434	0.899		Regulation of expression of SLITs and ROBOs (R-MMU-9010553)	8	0	0.21	-	< 0.01	1	1		Regulation of expression of SLITs and ROBOs (R-MMU-9010553)	8	0	0.24	-	< 0.01	1	1
Glucagon signaling in metabolic regulation (R-MMU-163359)	8	1	0.55	+	1.82	0.434	0.9		Glucagon signaling in metabolic regulation (R-MMU-163359)	8	0	0.21	-	< 0.01	1	1		Glucagon signaling in metabolic regulation (R-MMU-163359)	8	0	0.24	-	< 0.01	1	1
Negative regulation of TCF-dependent signaling by WNT ligand antagonists (R-MMU-3772470)	8	1	0.55	+	1.82	0.434	0.901		Negative regulation of TCF-dependent signaling by WNT ligand antagonists (R-MMU-3772470)	8	0	0.21	-	< 0.01	1	1		Negative regulation of TCF-dependent signaling by WNT ligand antagonists (R-MMU-3772470)	8	0	0.24	-	< 0.01	1	1
Calcineurin activates NFAT (R-MMU-2025928)	8	1	0.55	+	1.82	0.434	0.902		Calcineurin activates NFAT (R-MMU-2025928)	8	0	0.21	-	< 0.01	1	1		Calcineurin activates NFAT (R-MMU-2025928)	8	0	0.24	-	< 0.01	1	1
Interleukin-1 signaling (R-MMU-9020702)	103	9	7.07	+	1.27	0.432	0.902		Interleukin-1 signaling (R-MMU-9020702)	103	1	2.71	-	0.37	0.529	1		Interleukin-1 signaling (R-MMU-9020702)	103	4	3.13	+	1.28	0.557	1
Axonal growth inhibition (RHOA activation) (R-MMU-193634)	8	1	0.55	+	1.82	0.434	0.903		Axonal growth inhibition (RHOA activation) (R-MMU-193634)	8	0	0.21	-	< 0.01	1	1		Axonal growth inhibition (RHOA activation) (R-MMU-193634)	8	1	0.24	+	4.12	0.218	0.955
Interleukin-1 processing (R-MMU-448706)	8	1	0.55	+	1.82	0.434	0.904		Interleukin-1 processing (R-MMU-448706)	8	0	0.21	-	< 0.01	1	1		Interleukin-1 processing (R-MMU-448706)	8	0	0.24	-	< 0.01	1	1
Coenzyme A biosynthesis (R-MMU-196783)	8	1	0.55	+	1.82	0.434	0.905		Coenzyme A biosynthesis (R-MMU-196783)	8	0	0.21	-	< 0.01	1	1		Coenzyme A biosynthesis (R-MMU-196783)	8	0	0.24	-	< 0.01	1	1
Downstream signal transduction (R-MMU-186763)	29	3	1.99	+	1.51	0.447	0.914		Downstream signal transduction (R-MMU-186763)	29	3	0.76	+	3.93	0.04	0.32		Downstream signal transduction (R-MMU-186763)	29	0	0.88	-	< 0.01	1	1
Negative regulation of FGFR3 signaling (R-MMU-5654732)	29	3	1.99	+	1.51	0.447	0.915		Negative regulation of FGFR3 signaling (R-MMU-5654732)	29	2	0.76	+	2.62	0.177	0.77		Negative regulation of FGFR3 signaling (R-MMU-5654732)	29	0	0.88	-	< 0.01	1	1
Ion channel transport (R-MMU-983712)	172	14	11.8	+	1.19	0.451	0.918		Ion channel transport (R-MMU-983712)	172	7	4.53	+	1.55	0.226	0.856		Ion channel transport (R-MMU-983712)	172	5	5.22	-	0.96	1	1
Plasma lipoprotein assembly, remodeling, and clearance (R-MMU-174824)	64	6	4.39	+	1.37	0.45	0.919		Plasma lipoprotein assembly, remodeling, and clearance (R-MMU-174824)	64	1	1.69	-	0.59	1	1		Plasma lipoprotein assembly, remodeling, and clearance (R-MMU-174824)	64	0	1.94	-	< 0.01	0.268	1
Regulation of actin dynamics for phagocytic cup formation (R-MMU-2029482)	175	9	12	-	0.75	0.453	0.921		Regulation of actin dynamics for phagocytic cup formation (R-MMU-2029482)	175	4	4.61	-	0.87	1	1		Regulation of actin dynamics for phagocytic cup formation (R-MMU-2029482)	175	8	5.31	+	1.51	0.26	1
Activation of kainate receptors upon glutamate binding (R-MMU-451326)	30	3	2.06	+	1.46	0.458	0.93		Activation of kainate receptors upon glutamate binding (R-MMU-451326)	30	0	0.79	-	< 0.01	1	1		Activation of kainate receptors upon glutamate binding (R-MMU-451326)	30	1	0.91	+	1.1	0.603	1
Recognition of DNA damage by PCNA-containing replication complex (R-MMU-110314)	30	3	2.06	+	1.46	0.458	0.931		Recognition of DNA damage by PCNA-containing replication complex (R-MMU-110314)	30	1	0.79	+	1.27	0.551	1		Recognition of DNA damage by PCNA-containing replication complex (R-MMU-110314)	30	1	0.91	+	1.1	0.603	1
Ub-specific processing proteases (R-MMU-5689880)	182	15	12.48	+	1.2	0.46	0.932		Ub-specific processing proteases (R-MMU-5689880)	182	3	4.79	-	0.63	0.638	1		Ub-specific processing proteases (R-MMU-5689880)	182	6	5.52	+	1.09	0.826	1
Innate Immune System (R-MMU-168249)	1090	68	74.77	-	0.91	0.46	0.933		Innate Immune System (R-MMU-168249)	1090	29	28.71	+	1.01	0.923	1		Innate Immune System (R-MMU-168249)	1090	37	33.07	+	1.12	0.468	1
Sodium/Proton exchangers (R-MMU-425986)	9	1	0.62	+	1.62	0.473	0.941		Sodium/Proton exchangers (R-MMU-425986)	9	0	0.24	-	< 0.01	1	1		Sodium/Proton exchangers (R-MMU-425986)	9	0	0.27	-	< 0.01	1	1
SCF-beta-TrCP mediated degradation of Emi1 (R-MMU-174113)	9	1	0.62	+	1.62	0.473	0.942		SCF-beta-TrCP mediated degradation of Emi1 (R-MMU-174113)	9	0	0.24	-	< 0.01	1	1		SCF-beta-TrCP mediated degradation of Emi1 (R-MMU-174113)	9	0	0.27	-	< 0.01	1	1
TRIF-mediated programmed cell death (R-MMU-2562578)	9	1	0.62	+	1.62	0.473	0.943		TRIF-mediated programmed cell death (R-MMU-2562578)	9	0	0.24	-	< 0.01	1	1		TRIF-mediated programmed cell death (R-MMU-2562578)	9	0	0.27	-	< 0.01	1	1
Downregulation of ERBB4 signaling (R-MMU-1253288)	9	1	0.62	+	1.62	0.473	0.944		Downregulation of ERBB4 signaling (R-MMU-1253288)	9	0	0.24	-	< 0.01	1	1		Downregulation of ERBB4 signaling (R-MMU-1253288)	9	0	0.27	-	< 0.01	1	1
Adrenoceptors (R-MMU-390696)	9	1	0.62	+	1.62	0.473	0.945		Adrenoceptors (R-MMU-390696)	9	1	0.24	+	4.22	0.214	0.828		Adrenoceptors (R-MMU-390696)	9	0	0.27	-	< 0.01	1	1
MAPK1 (ERK2) activation (R-MMU-112411)	9	1	0.62	+	1.62	0.473	0.946		MAPK1 (ERK2) activation (R-MMU-112411)	9	1	0.24	+	4.22	0.214	0.832		MAPK1 (ERK2) activation (R-MMU-112411)	9	0	0.27	-	< 0.01	1	1
Ethanol oxidation (R-MMU-71384)	9	1	0.62	+	1.62	0.473	0.947		Ethanol oxidation (R-MMU-71384)	9	1	0.24	+	4.22	0.214	0.834		Ethanol oxidation (R-MMU-71384)	9	0	0.27	-	< 0.01	1	1
Metabolism of porphyrins (R-MMU-189445)	31	3	2.13	+	1.41	0.469	0.948		Metabolism of porphyrins (R-MMU-189445)	31	0	0.82	-	< 0.01	1	1		Metabolism of porphyrins (R-MMU-189445)	31	2	0.94	+	2.13	0.242	1
Multifunctional anion exchangers (R-MMU-427601)	9	1	0.62	+	1.62	0.473	0.948		Multifunctional anion exchangers (R-MMU-427601)	9	0	0.24	-	< 0.01	1	1		Multifunctional anion exchangers (R-MMU-427601)	9	0	0.27	-	< 0.01	1	1
Negative regulation of FGFR4 signaling (R-MMU-5654733)	31	3	2.13	+	1.41	0.469	0.949		Negative regulation of FGFR4 signaling (R-MMU-5654733)	31	2	0.82	+	2.45	0.196	0.784		Negative regulation of FGFR4 signaling (R-MMU-5654733)	31	0	0.94	-	< 0.01	1	1
EGFR Transactivation by Gastrin (R-MMU-2179392)	9	1	0.62	+	1.62	0.473	0.95		EGFR Transactivation by Gastrin (R-MMU-2179392)	9	0	0.24	-	< 0.01	1	1		EGFR Transactivation by Gastrin (R-MMU-2179392)	9	1	0.27	+	3.66	0.242	0.998
p75NTR regulates axonogenesis (R-MMU-193697)	9	1	0.62	+	1.62	0.473	0.951		p75NTR regulates axonogenesis (R-MMU-193697)	9	0	0.24	-	< 0.01	1	1		p75NTR regulates axonogenesis (R-MMU-193697)	9	1	0.27	+	3.66	0.242	1
TP53 Regulates Transcription of Genes Involved in G1 Cell Cycle Arrest (R-MMU-6804116)	9	1	0.62	+	1.62	0.473	0.952		TP53 Regulates Transcription of Genes Involved in G1 Cell Cycle Arrest (R-MMU-6804116)	9	0	0.24	-	< 0.01	1	1		TP53 Regulates Transcription of Genes Involved in G1 Cell Cycle Arrest (R-MMU-6804116)	9	0	0.27	-	< 0.01	1	1
Displacement of DNA glycosylase by APEX1 (R-MMU-110357)	9	1	0.62	+	1.62	0.473	0.953		Displacement of DNA glycosylase by APEX1 (R-MMU-110357)	9	0	0.24	-	< 0.01	1	1		Displacement of DNA glycosylase by APEX1 (R-MMU-110357)	9	1	0.27	+	3.66	0.242	1
Mitochondrial protein import (R-MMU-1268020)	9	1	0.62	+	1.62	0.473	0.954		Mitochondrial protein import (R-MMU-1268020)	9	0	0.24	-	< 0.01	1	1		Mitochondrial protein import (R-MMU-1268020)	9	0	0.27	-	< 0.01	1	1
Negative regulation of FGFR1 signaling (R-MMU-5654726)	32	3	2.2	+	1.37	0.481	0.956		Negative regulation of FGFR1 signaling (R-MMU-5654726)	32	2	0.84	+	2.37	0.206	0.813		Negative regulation of FGFR1 signaling (R-MMU-5654726)	32	0	0.97	-	< 0.01	0.626	1
Toll-like Receptor Cascades (R-MMU-168898)	146	12	10.02	+	1.2	0.509	0.992		Toll-like Receptor Cascades (R-MMU-168898)	146	6	3.85	+	1.56	0.288	0.973		Toll-like Receptor Cascades (R-MMU-168898)	146	7	4.43	+	1.58	0.218	0.966
RHOBTB3 ATPase cycle (R-MMU-9706019)	10	1	0.69	+	1.46	0.509	0.993		RHOBTB3 ATPase cycle (R-MMU-9706019)	10	1	0.26	+	3.8	0.234	0.873		RHOBTB3 ATPase cycle (R-MMU-9706019)	10	0	0.3	-	< 0.01	1	1
Signaling by NTRK2 (TRKB) (R-MMU-9006115)	10	1	0.69	+	1.46	0.509	0.994		Signaling by NTRK2 (TRKB) (R-MMU-9006115)	10	0	0.26	-	< 0.01	1	1		Signaling by NTRK2 (TRKB) (R-MMU-9006115)	10	0	0.3	-	< 0.01	1	1
CASP8 activity is inhibited (R-MMU-5218900)	10	1	0.69	+	1.46	0.509	0.996		CASP8 activity is inhibited (R-MMU-5218900)	10	0	0.26	-	< 0.01	1	1		CASP8 activity is inhibited (R-MMU-5218900)	10	0	0.3	-	< 0.01	1	1
Collagen chain trimerization (R-MMU-8948216)	37	1	2.54	-	0.39	0.515	0.997		Collagen chain trimerization (R-MMU-8948216)	37	0	0.97	-	< 0.01	0.627	1		Collagen chain trimerization (R-MMU-8948216)	37	0	1.12	-	< 0.01	0.629	1
Ionotropic activity of kainate receptors (R-MMU-451306)	10	1	0.69	+	1.46	0.509	0.997		Ionotropic activity of kainate receptors (R-MMU-451306)	10	0	0.26	-	< 0.01	1	1		Ionotropic activity of kainate receptors (R-MMU-451306)	10	1	0.3	+	3.3	0.265	1
Activation of Ca-permeable Kainate Receptor (R-MMU-451308)	10	1	0.69	+	1.46	0.509	0.998		Activation of Ca-permeable Kainate Receptor (R-MMU-451308)	10	0	0.26	-	< 0.01	1	1		Activation of Ca-permeable Kainate Receptor (R-MMU-451308)	10	1	0.3	+	3.3	0.265	1
Intra-Golgi traffic (R-MMU-6811438)	37	1	2.54	-	0.39	0.515	0.998		Intra-Golgi traffic (R-MMU-6811438)	37	0	0.97	-	< 0.01	0.627	1		Intra-Golgi traffic (R-MMU-6811438)	37	0	1.12	-	< 0.01	0.629	1
Lysosome Vesicle Biogenesis (R-MMU-432720)	34	3	2.33	+	1.29	0.505	0.998		Lysosome Vesicle Biogenesis (R-MMU-432720)	34	0	0.9	-	< 0.01	1	1		Lysosome Vesicle Biogenesis (R-MMU-432720)	34	0	1.03	-	< 0.01	0.627	1
ROS and RNS production in phagocytes (R-MMU-1222556)	36	1	2.47	-	0.4	0.514	0.998		ROS and RNS production in phagocytes (R-MMU-1222556)	36	0	0.95	-	< 0.01	1	1		ROS and RNS production in phagocytes (R-MMU-1222556)	36	0	1.09	-	< 0.01	0.628	1
Dimerization of procaspase-8 (R-MMU-69416)	10	1	0.69	+	1.46	0.509	0.999		Dimerization of procaspase-8 (R-MMU-69416)	10	0	0.26	-	< 0.01	1	1		Dimerization of procaspase-8 (R-MMU-69416)	10	0	0.3	-	< 0.01	1	1
Interferon alpha/beta signaling (R-MMU-909733)	36	1	2.47	-	0.4	0.514	0.999		Interferon alpha/beta signaling (R-MMU-909733)	36	1	0.95	+	1.05	0.618	1		Interferon alpha/beta signaling (R-MMU-909733)	36	0	1.09	-	< 0.01	0.628	1
Paracetamol ADME (R-MMU-9753281)	34	3	2.33	+	1.29	0.505	0.999		Paracetamol ADME (R-MMU-9753281)	34	1	0.9	+	1.12	0.597	1		Paracetamol ADME (R-MMU-9753281)	34	2	1.03	+	1.94	0.276	1
Sphingolipid de novo biosynthesis (R-MMU-1660661)	37	1	2.54	-	0.39	0.515	0.999		Sphingolipid de novo biosynthesis (R-MMU-1660661)	37	1	0.97	+	1.03	1	1		Sphingolipid de novo biosynthesis (R-MMU-1660661)	37	0	1.12	-	< 0.01	0.629	1
5-Phosphoribose 1-diphosphate biosynthesis (R-MMU-73843)	2	0	0.14	-	< 0.01	1	1		5-Phosphoribose 1-diphosphate biosynthesis (R-MMU-73843)	2	0	0.05	-	< 0.01	1	1		5-Phosphoribose 1-diphosphate biosynthesis (R-MMU-73843)	2	0	0.06	-	< 0.01	1	1
A tetrasaccharide linker sequence is required for GAG synthesis (R-MMU-1971475)	25	2	1.71	+	1.17	0.688	1		A tetrasaccharide linker sequence is required for GAG synthesis (R-MMU-1971475)	25	0	0.66	-	< 0.01	1	1		A tetrasaccharide linker sequence is required for GAG synthesis (R-MMU-1971475)	25	0	0.76	-	< 0.01	1	1
Abacavir ADME (R-MMU-2161522)	6	0	0.41	-	< 0.01	1	1		Abacavir ADME (R-MMU-2161522)	6	0	0.16	-	< 0.01	1	1		Abacavir ADME (R-MMU-2161522)	6	0	0.18	-	< 0.01	1	1
Abacavir metabolism (R-MMU-2161541)	3	0	0.21	-	< 0.01	1	1		Abacavir metabolism (R-MMU-2161541)	3	0	0.08	-	< 0.01	1	1		Abacavir metabolism (R-MMU-2161541)	3	0	0.09	-	< 0.01	1	1
Abacavir transmembrane transport (R-MMU-2161517)	3	0	0.21	-	< 0.01	1	1		Abacavir transmembrane transport (R-MMU-2161517)	3	0	0.08	-	< 0.01	1	1		Abacavir transmembrane transport (R-MMU-2161517)	3	0	0.09	-	< 0.01	1	1
ABO blood group biosynthesis (R-MMU-9033807)	3	0	0.21	-	< 0.01	1	1		ABO blood group biosynthesis (R-MMU-9033807)	3	0	0.08	-	< 0.01	1	1		ABO blood group biosynthesis (R-MMU-9033807)	3	0	0.09	-	< 0.01	1	1
Acetylation (R-MMU-156582)	3	0	0.21	-	< 0.01	1	1		Acetylation (R-MMU-156582)	3	0	0.08	-	< 0.01	1	1		Acetylation (R-MMU-156582)	3	0	0.09	-	< 0.01	1	1
Acetylcholine binding and downstream events (R-MMU-181431)	14	0	0.96	-	< 0.01	0.619	1		Acetylcholine binding and downstream events (R-MMU-181431)	14	0	0.37	-	< 0.01	1	1		Acetylcholine binding and downstream events (R-MMU-181431)	14	0	0.42	-	< 0.01	1	1
Acetylcholine Neurotransmitter Release Cycle (R-MMU-264642)	16	1	1.1	-	0.91	1	1		Acetylcholine Neurotransmitter Release Cycle (R-MMU-264642)	16	0	0.42	-	< 0.01	1	1		Acetylcholine Neurotransmitter Release Cycle (R-MMU-264642)	16	0	0.49	-	< 0.01	1	1
Acrosome Reaction and Sperm:Oocyte Membrane Binding (R-MMU-1300645)	6	0	0.41	-	< 0.01	1	1		Acrosome Reaction and Sperm:Oocyte Membrane Binding (R-MMU-1300645)	6	0	0.16	-	< 0.01	1	1		Acrosome Reaction and Sperm:Oocyte Membrane Binding (R-MMU-1300645)	6	0	0.18	-	< 0.01	1	1
Activated NTRK2 signals through FYN (R-MMU-9032500)	5	0	0.34	-	< 0.01	1	1		Activated NTRK2 signals through FYN (R-MMU-9032500)	5	0	0.13	-	< 0.01	1	1		Activated NTRK2 signals through FYN (R-MMU-9032500)	5	0	0.15	-	< 0.01	1	1
Activated NTRK2 signals through PLCG1 (R-MMU-9026527)	4	0	0.27	-	< 0.01	1	1		Activated NTRK2 signals through PLCG1 (R-MMU-9026527)	4	0	0.11	-	< 0.01	1	1		Activated NTRK2 signals through PLCG1 (R-MMU-9026527)	4	0	0.12	-	< 0.01	1	1
Activated NTRK3 signals through PI3K (R-MMU-9603381)	3	0	0.21	-	< 0.01	1	1		Activated NTRK3 signals through PI3K (R-MMU-9603381)	3	0	0.08	-	< 0.01	1	1		Activated NTRK3 signals through PI3K (R-MMU-9603381)	3	0	0.09	-	< 0.01	1	1
Activated NTRK3 signals through PLCG1 (R-MMU-9034793)	3	0	0.21	-	< 0.01	1	1		Activated NTRK3 signals through PLCG1 (R-MMU-9034793)	3	0	0.08	-	< 0.01	1	1		Activated NTRK3 signals through PLCG1 (R-MMU-9034793)	3	0	0.09	-	< 0.01	1	1
Activation and oligomerization of BAK protein (R-MMU-111452)	2	0	0.14	-	< 0.01	1	1		Activation and oligomerization of BAK protein (R-MMU-111452)	2	0	0.05	-	< 0.01	1	1		Activation and oligomerization of BAK protein (R-MMU-111452)	2	0	0.06	-	< 0.01	1	1
Activation of AMPA receptors (R-MMU-399710)	4	0	0.27	-	< 0.01	1	1		Activation of AMPA receptors (R-MMU-399710)	4	0	0.11	-	< 0.01	1	1		Activation of AMPA receptors (R-MMU-399710)	4	0	0.12	-	< 0.01	1	1
Activation of APC/C and APC/C:Cdc20 mediated degradation of mitotic proteins (R-MMU-176814)	76	4	5.21	-	0.77	0.819	1		Activation of APC/C and APC/C:Cdc20 mediated degradation of mitotic proteins (R-MMU-176814)	76	0	2	-	< 0.01	0.271	0.952		Activation of APC/C and APC/C:Cdc20 mediated degradation of mitotic proteins (R-MMU-176814)	76	1	2.31	-	0.43	0.731	1
Activation of ATR in response to replication stress (R-MMU-176187)	37	2	2.54	-	0.79	1	1		Activation of ATR in response to replication stress (R-MMU-176187)	37	0	0.97	-	< 0.01	0.627	1		Activation of ATR in response to replication stress (R-MMU-176187)	37	1	1.12	-	0.89	1	1
Activation of BIM and translocation to mitochondria (R-MMU-111446)	3	0	0.21	-	< 0.01	1	1		Activation of BIM and translocation to mitochondria (R-MMU-111446)	3	0	0.08	-	< 0.01	1	1		Activation of BIM and translocation to mitochondria (R-MMU-111446)	3	0	0.09	-	< 0.01	1	1
Activation of BMF and translocation to mitochondria (R-MMU-139910)	3	0	0.21	-	< 0.01	1	1		Activation of BMF and translocation to mitochondria (R-MMU-139910)	3	0	0.08	-	< 0.01	1	1		Activation of BMF and translocation to mitochondria (R-MMU-139910)	3	0	0.09	-	< 0.01	1	1
Activation of C3 and C5 (R-MMU-174577)	6	0	0.41	-	< 0.01	1	1		Activation of C3 and C5 (R-MMU-174577)	6	0	0.16	-	< 0.01	1	1		Activation of C3 and C5 (R-MMU-174577)	6	0	0.18	-	< 0.01	1	1
Activation of caspases through apoptosome-mediated cleavage (R-MMU-111459)	6	0	0.41	-	< 0.01	1	1		Activation of caspases through apoptosome-mediated cleavage (R-MMU-111459)	6	0	0.16	-	< 0.01	1	1		Activation of caspases through apoptosome-mediated cleavage (R-MMU-111459)	6	0	0.18	-	< 0.01	1	1
Activation of Na-permeable kainate receptors (R-MMU-451307)	2	0	0.14	-	< 0.01	1	1		Activation of Na-permeable kainate receptors (R-MMU-451307)	2	0	0.05	-	< 0.01	1	1		Activation of Na-permeable kainate receptors (R-MMU-451307)	2	0	0.06	-	< 0.01	1	1
Activation of NF-kappaB in B cells (R-MMU-1169091)	64	3	4.39	-	0.68	0.802	1		Activation of NF-kappaB in B cells (R-MMU-1169091)	64	0	1.69	-	< 0.01	0.418	1		Activation of NF-kappaB in B cells (R-MMU-1169091)	64	1	1.94	-	0.51	1	1
Activation of NIMA Kinases NEK9, NEK6, NEK7 (R-MMU-2980767)	5	0	0.34	-	< 0.01	1	1		Activation of NIMA Kinases NEK9, NEK6, NEK7 (R-MMU-2980767)	5	0	0.13	-	< 0.01	1	1		Activation of NIMA Kinases NEK9, NEK6, NEK7 (R-MMU-2980767)	5	0	0.15	-	< 0.01	1	1
Activation of NOXA and translocation to mitochondria (R-MMU-111448)	1	0	0.07	-	< 0.01	1	1		Activation of NOXA and translocation to mitochondria (R-MMU-111448)	1	0	0.03	-	< 0.01	1	1		Activation of NOXA and translocation to mitochondria (R-MMU-111448)	1	0	0.03	-	< 0.01	1	1
Activation of RAS in B cells (R-MMU-1169092)	5	0	0.34	-	< 0.01	1	1		Activation of RAS in B cells (R-MMU-1169092)	5	0	0.13	-	< 0.01	1	1		Activation of RAS in B cells (R-MMU-1169092)	5	0	0.15	-	< 0.01	1	1
Activation of SMO (R-MMU-5635838)	14	0	0.96	-	< 0.01	0.619	1		Activation of SMO (R-MMU-5635838)	14	0	0.37	-	< 0.01	1	1		Activation of SMO (R-MMU-5635838)	14	0	0.42	-	< 0.01	1	1
Activation of the AP-1 family of transcription factors (R-MMU-450341)	10	0	0.69	-	< 0.01	1	1		Activation of the AP-1 family of transcription factors (R-MMU-450341)	10	0	0.26	-	< 0.01	1	1		Activation of the AP-1 family of transcription factors (R-MMU-450341)	10	0	0.3	-	< 0.01	1	1
Activation of the phototransduction cascade (R-MMU-2485179)	9	0	0.62	-	< 0.01	1	1		Activation of the phototransduction cascade (R-MMU-2485179)	9	0	0.24	-	< 0.01	1	1		Activation of the phototransduction cascade (R-MMU-2485179)	9	0	0.27	-	< 0.01	1	1
Activation of the pre-replicative complex (R-MMU-68962)	32	2	2.2	-	0.91	1	1		Activation of the pre-replicative complex (R-MMU-68962)	32	0	0.84	-	< 0.01	1	1		Activation of the pre-replicative complex (R-MMU-68962)	32	1	0.97	+	1.03	1	1
Activation of the TFAP2 (AP-2) family of transcription factors (R-MMU-8866907)	12	1	0.82	+	1.21	0.574	1		Activation of the TFAP2 (AP-2) family of transcription factors (R-MMU-8866907)	12	0	0.32	-	< 0.01	1	1		Activation of the TFAP2 (AP-2) family of transcription factors (R-MMU-8866907)	12	1	0.36	+	2.75	0.309	1
Activation of TRKA receptors (R-MMU-187015)	2	0	0.14	-	< 0.01	1	1		Activation of TRKA receptors (R-MMU-187015)	2	0	0.05	-	< 0.01	1	1		Activation of TRKA receptors (R-MMU-187015)	2	0	0.06	-	< 0.01	1	1
Activation, translocation and oligomerization of BAX (R-MMU-114294)	2	0	0.14	-	< 0.01	1	1		Activation, translocation and oligomerization of BAX (R-MMU-114294)	2	0	0.05	-	< 0.01	1	1		Activation, translocation and oligomerization of BAX (R-MMU-114294)	2	0	0.06	-	< 0.01	1	1
Acyl chain remodelling of PG (R-MMU-1482925)	18	0	1.23	-	< 0.01	0.631	1		Acyl chain remodelling of PG (R-MMU-1482925)	18	0	0.47	-	< 0.01	1	1		Acyl chain remodelling of PG (R-MMU-1482925)	18	0	0.55	-	< 0.01	1	1
Acyl chain remodelling of PI (R-MMU-1482922)	17	0	1.17	-	< 0.01	0.626	1		Acyl chain remodelling of PI (R-MMU-1482922)	17	0	0.45	-	< 0.01	1	1		Acyl chain remodelling of PI (R-MMU-1482922)	17	0	0.52	-	< 0.01	1	1
Adenosine P1 receptors (R-MMU-417973)	4	0	0.27	-	< 0.01	1	1		Adenosine P1 receptors (R-MMU-417973)	4	0	0.11	-	< 0.01	1	1		Adenosine P1 receptors (R-MMU-417973)	4	0	0.12	-	< 0.01	1	1
Adenylate cyclase activating pathway (R-MMU-170660)	10	1	0.69	+	1.46	0.509	1		Adenylate cyclase activating pathway (R-MMU-170660)	10	0	0.26	-	< 0.01	1	1		Adenylate cyclase activating pathway (R-MMU-170660)	10	1	0.3	+	3.3	0.265	1
Adenylate cyclase inhibitory pathway (R-MMU-170670)	14	1	0.96	+	1.04	1	1		Adenylate cyclase inhibitory pathway (R-MMU-170670)	14	0	0.37	-	< 0.01	1	1		Adenylate cyclase inhibitory pathway (R-MMU-170670)	14	1	0.42	+	2.35	0.35	1
Adrenaline signalling through Alpha-2 adrenergic receptor (R-MMU-392023)	3	0	0.21	-	< 0.01	1	1		Adrenaline signalling through Alpha-2 adrenergic receptor (R-MMU-392023)	3	0	0.08	-	< 0.01	1	1		Adrenaline signalling through Alpha-2 adrenergic receptor (R-MMU-392023)	3	0	0.09	-	< 0.01	1	1
Advanced glycosylation endproduct receptor signaling (R-MMU-879415)	6	0	0.41	-	< 0.01	1	1		Advanced glycosylation endproduct receptor signaling (R-MMU-879415)	6	0	0.16	-	< 0.01	1	1		Advanced glycosylation endproduct receptor signaling (R-MMU-879415)	6	0	0.18	-	< 0.01	1	1
Aflatoxin activation and detoxification (R-MMU-5423646)	19	0	1.3	-	< 0.01	0.637	1		Aflatoxin activation and detoxification (R-MMU-5423646)	19	0	0.5	-	< 0.01	1	1		Aflatoxin activation and detoxification (R-MMU-5423646)	19	0	0.58	-	< 0.01	1	1
Agmatine biosynthesis (R-MMU-351143)	2	0	0.14	-	< 0.01	1	1		Agmatine biosynthesis (R-MMU-351143)	2	0	0.05	-	< 0.01	1	1		Agmatine biosynthesis (R-MMU-351143)	2	0	0.06	-	< 0.01	1	1
Alanine metabolism (R-MMU-8964540)	2	0	0.14	-	< 0.01	1	1		Alanine metabolism (R-MMU-8964540)	2	0	0.05	-	< 0.01	1	1		Alanine metabolism (R-MMU-8964540)	2	0	0.06	-	< 0.01	1	1
alpha-linolenic (omega3) and linoleic (omega6) acid metabolism (R-MMU-2046104)	13	1	0.89	+	1.12	0.603	1		alpha-linolenic (omega3) and linoleic (omega6) acid metabolism (R-MMU-2046104)	13	0	0.34	-	< 0.01	1	1		alpha-linolenic (omega3) and linoleic (omega6) acid metabolism (R-MMU-2046104)	13	0	0.39	-	< 0.01	1	1
alpha-linolenic acid (ALA) metabolism (R-MMU-2046106)	13	1	0.89	+	1.12	0.603	1		alpha-linolenic acid (ALA) metabolism (R-MMU-2046106)	13	0	0.34	-	< 0.01	1	1		alpha-linolenic acid (ALA) metabolism (R-MMU-2046106)	13	0	0.39	-	< 0.01	1	1
Alpha-oxidation of phytanate (R-MMU-389599)	6	0	0.41	-	< 0.01	1	1		Alpha-oxidation of phytanate (R-MMU-389599)	6	0	0.16	-	< 0.01	1	1		Alpha-oxidation of phytanate (R-MMU-389599)	6	0	0.18	-	< 0.01	1	1
Alternative complement activation (R-MMU-173736)	5	0	0.34	-	< 0.01	1	1		Alternative complement activation (R-MMU-173736)	5	0	0.13	-	< 0.01	1	1		Alternative complement activation (R-MMU-173736)	5	0	0.15	-	< 0.01	1	1
Amine Oxidase reactions (R-MMU-140179)	4	0	0.27	-	< 0.01	1	1		Amine Oxidase reactions (R-MMU-140179)	4	0	0.11	-	< 0.01	1	1		Amine Oxidase reactions (R-MMU-140179)	4	0	0.12	-	< 0.01	1	1
Amino Acid conjugation (R-MMU-156587)	6	0	0.41	-	< 0.01	1	1		Amino Acid conjugation (R-MMU-156587)	6	0	0.16	-	< 0.01	1	1		Amino Acid conjugation (R-MMU-156587)	6	0	0.18	-	< 0.01	1	1
Amino acid transport across the plasma membrane (R-MMU-352230)	32	2	2.2	-	0.91	1	1		Amino acid transport across the plasma membrane (R-MMU-352230)	32	0	0.84	-	< 0.01	1	1		Amino acid transport across the plasma membrane (R-MMU-352230)	32	0	0.97	-	< 0.01	0.626	1
Anchoring fibril formation (R-MMU-2214320)	4	0	0.27	-	< 0.01	1	1		Anchoring fibril formation (R-MMU-2214320)	4	0	0.11	-	< 0.01	1	1		Anchoring fibril formation (R-MMU-2214320)	4	0	0.12	-	< 0.01	1	1
Androgen biosynthesis (R-MMU-193048)	16	0	1.1	-	< 0.01	0.622	1		Androgen biosynthesis (R-MMU-193048)	16	0	0.42	-	< 0.01	1	1		Androgen biosynthesis (R-MMU-193048)	16	0	0.49	-	< 0.01	1	1
Antagonism of Activin by Follistatin (R-MMU-2473224)	4	0	0.27	-	< 0.01	1	1		Antagonism of Activin by Follistatin (R-MMU-2473224)	4	0	0.11	-	< 0.01	1	1		Antagonism of Activin by Follistatin (R-MMU-2473224)	4	0	0.12	-	< 0.01	1	1
Antigen Presentation: Folding, assembly and peptide loading of class I MHC (R-MMU-983170)	46	2	3.16	-	0.63	0.769	1		Antigen Presentation: Folding, assembly and peptide loading of class I MHC (R-MMU-983170)	46	1	1.21	-	0.83	1	1		Antigen Presentation: Folding, assembly and peptide loading of class I MHC (R-MMU-983170)	46	1	1.4	-	0.72	1	1
Antigen processing: Ubiquitination & Proteasome degradation (R-MMU-983168)	298	19	20.44	-	0.93	0.818	1		Antigen processing: Ubiquitination & Proteasome degradation (R-MMU-983168)	298	6	7.85	-	0.76	0.713	1		Antigen processing: Ubiquitination & Proteasome degradation (R-MMU-983168)	298	6	9.04	-	0.66	0.394	1
APC/C:Cdc20 mediated degradation of Cyclin B (R-MMU-174048)	24	2	1.65	+	1.21	0.679	1		APC/C:Cdc20 mediated degradation of Cyclin B (R-MMU-174048)	24	0	0.63	-	< 0.01	1	1		APC/C:Cdc20 mediated degradation of Cyclin B (R-MMU-174048)	24	0	0.73	-	< 0.01	1	1
APC/C:Cdc20 mediated degradation of mitotic proteins (R-MMU-176409)	75	4	5.14	-	0.78	0.818	1		APC/C:Cdc20 mediated degradation of mitotic proteins (R-MMU-176409)	75	0	1.98	-	< 0.01	0.27	0.95		APC/C:Cdc20 mediated degradation of mitotic proteins (R-MMU-176409)	75	1	2.28	-	0.44	0.73	1
APC/C:Cdc20 mediated degradation of Securin (R-MMU-174154)	67	4	4.6	-	0.87	1	1		APC/C:Cdc20 mediated degradation of Securin (R-MMU-174154)	67	0	1.76	-	< 0.01	0.426	1		APC/C:Cdc20 mediated degradation of Securin (R-MMU-174154)	67	1	2.03	-	0.49	0.725	1
APC/C:Cdh1 mediated degradation of Cdc20 and other APC/C:Cdh1 targeted proteins in late mitosis/early G1 (R-MMU-174178)	73	4	5.01	-	0.8	0.818	1		APC/C:Cdh1 mediated degradation of Cdc20 and other APC/C:Cdh1 targeted proteins in late mitosis/early G1 (R-MMU-174178)	73	0	1.92	-	< 0.01	0.268	0.945		APC/C:Cdh1 mediated degradation of Cdc20 and other APC/C:Cdh1 targeted proteins in late mitosis/early G1 (R-MMU-174178)	73	1	2.21	-	0.45	0.728	1
APC/C-mediated degradation of cell cycle proteins (R-MMU-174143)	86	4	5.9	-	0.68	0.525	1		APC/C-mediated degradation of cell cycle proteins (R-MMU-174143)	86	0	2.27	-	< 0.01	0.177	0.771		APC/C-mediated degradation of cell cycle proteins (R-MMU-174143)	86	1	2.61	-	0.38	0.525	1
APC:Cdc20 mediated degradation of cell cycle proteins prior to satisfation of the cell cycle checkpoint (R-MMU-179419)	73	4	5.01	-	0.8	0.818	1		APC:Cdc20 mediated degradation of cell cycle proteins prior to satisfation of the cell cycle checkpoint (R-MMU-179419)	73	0	1.92	-	< 0.01	0.268	0.947		APC:Cdc20 mediated degradation of cell cycle proteins prior to satisfation of the cell cycle checkpoint (R-MMU-179419)	73	1	2.21	-	0.45	0.728	1
APC-Cdc20 mediated degradation of Nek2A (R-MMU-179409)	26	2	1.78	+	1.12	0.698	1		APC-Cdc20 mediated degradation of Nek2A (R-MMU-179409)	26	0	0.68	-	< 0.01	1	1		APC-Cdc20 mediated degradation of Nek2A (R-MMU-179409)	26	0	0.79	-	< 0.01	1	1
APEX1-Independent Resolution of AP Sites via the Single Nucleotide Replacement Pathway (R-MMU-5649702)	7	0	0.48	-	< 0.01	1	1		APEX1-Independent Resolution of AP Sites via the Single Nucleotide Replacement Pathway (R-MMU-5649702)	7	0	0.18	-	< 0.01	1	1		APEX1-Independent Resolution of AP Sites via the Single Nucleotide Replacement Pathway (R-MMU-5649702)	7	0	0.21	-	< 0.01	1	1
Apoptosis induced DNA fragmentation (R-MMU-140342)	12	0	0.82	-	< 0.01	1	1		Apoptosis induced DNA fragmentation (R-MMU-140342)	12	0	0.32	-	< 0.01	1	1		Apoptosis induced DNA fragmentation (R-MMU-140342)	12	0	0.36	-	< 0.01	1	1
Aquaporin-mediated transport (R-MMU-445717)	40	1	2.74	-	0.36	0.523	1		Aquaporin-mediated transport (R-MMU-445717)	40	1	1.05	-	0.95	1	1		Aquaporin-mediated transport (R-MMU-445717)	40	0	1.21	-	< 0.01	0.635	1
Arachidonate production from DAG (R-MMU-426048)	5	0	0.34	-	< 0.01	1	1		Arachidonate production from DAG (R-MMU-426048)	5	0	0.13	-	< 0.01	1	1		Arachidonate production from DAG (R-MMU-426048)	5	0	0.15	-	< 0.01	1	1
Arachidonic acid metabolism (R-MMU-2142753)	53	2	3.64	-	0.55	0.584	1		Arachidonic acid metabolism (R-MMU-2142753)	53	1	1.4	-	0.72	1	1		Arachidonic acid metabolism (R-MMU-2142753)	53	3	1.61	+	1.87	0.217	0.965
Aromatic amines can be N-hydroxylated or N-dealkylated by CYP1A2 (R-MMU-211957)	1	0	0.07	-	< 0.01	1	1		Aromatic amines can be N-hydroxylated or N-dealkylated by CYP1A2 (R-MMU-211957)	1	0	0.03	-	< 0.01	1	1		Aromatic amines can be N-hydroxylated or N-dealkylated by CYP1A2 (R-MMU-211957)	1	0	0.03	-	< 0.01	1	1
Asparagine N-linked glycosylation (R-MMU-446203)	264	16	18.11	-	0.88	0.713	1		Asparagine N-linked glycosylation (R-MMU-446203)	264	7	6.95	+	1.01	0.848	1		Asparagine N-linked glycosylation (R-MMU-446203)	264	8	8.01	-	1	1	1
Aspartate and asparagine metabolism (R-MMU-8963693)	11	0	0.75	-	< 0.01	1	1		Aspartate and asparagine metabolism (R-MMU-8963693)	11	0	0.29	-	< 0.01	1	1		Aspartate and asparagine metabolism (R-MMU-8963693)	11	0	0.33	-	< 0.01	1	1
Assembly and cell surface presentation of NMDA receptors (R-MMU-9609736)	6	0	0.41	-	< 0.01	1	1		Assembly and cell surface presentation of NMDA receptors (R-MMU-9609736)	6	0	0.16	-	< 0.01	1	1		Assembly and cell surface presentation of NMDA receptors (R-MMU-9609736)	6	0	0.18	-	< 0.01	1	1
Assembly of active LPL and LIPC lipase complexes (R-MMU-8963889)	11	1	0.75	+	1.33	0.542	1		Assembly of active LPL and LIPC lipase complexes (R-MMU-8963889)	11	0	0.29	-	< 0.01	1	1		Assembly of active LPL and LIPC lipase complexes (R-MMU-8963889)	11	0	0.33	-	< 0.01	1	1
Assembly of collagen fibrils and other multimeric structures (R-MMU-2022090)	49	2	3.36	-	0.6	0.774	1		Assembly of collagen fibrils and other multimeric structures (R-MMU-2022090)	49	0	1.29	-	< 0.01	0.641	1		Assembly of collagen fibrils and other multimeric structures (R-MMU-2022090)	49	1	1.49	-	0.67	1	1
Assembly of the ORC complex at the origin of replication (R-MMU-68616)	9	0	0.62	-	< 0.01	1	1		Assembly of the ORC complex at the origin of replication (R-MMU-68616)	9	0	0.24	-	< 0.01	1	1		Assembly of the ORC complex at the origin of replication (R-MMU-68616)	9	0	0.27	-	< 0.01	1	1
Assembly of the pre-replicative complex (R-MMU-68867)	82	6	5.63	+	1.07	0.826	1		Assembly of the pre-replicative complex (R-MMU-68867)	82	0	2.16	-	< 0.01	0.282	0.962		Assembly of the pre-replicative complex (R-MMU-68867)	82	2	2.49	-	0.8	1	1
Association of TriC/CCT with target proteins during biosynthesis (R-MMU-390471)	10	0	0.69	-	< 0.01	1	1		Association of TriC/CCT with target proteins during biosynthesis (R-MMU-390471)	10	0	0.26	-	< 0.01	1	1		Association of TriC/CCT with target proteins during biosynthesis (R-MMU-390471)	10	0	0.3	-	< 0.01	1	1
Astrocytic Glutamate-Glutamine Uptake And Metabolism (R-MMU-210455)	4	0	0.27	-	< 0.01	1	1		Astrocytic Glutamate-Glutamine Uptake And Metabolism (R-MMU-210455)	4	0	0.11	-	< 0.01	1	1		Astrocytic Glutamate-Glutamine Uptake And Metabolism (R-MMU-210455)	4	0	0.12	-	< 0.01	1	1
Asymmetric localization of PCP proteins (R-MMU-4608870)	61	3	4.18	-	0.72	0.799	1		Asymmetric localization of PCP proteins (R-MMU-4608870)	61	0	1.61	-	< 0.01	0.413	1		Asymmetric localization of PCP proteins (R-MMU-4608870)	61	1	1.85	-	0.54	1	1
ATF6 (ATF6-alpha) activates chaperones (R-MMU-381033)	3	0	0.21	-	< 0.01	1	1		ATF6 (ATF6-alpha) activates chaperones (R-MMU-381033)	3	0	0.08	-	< 0.01	1	1		ATF6 (ATF6-alpha) activates chaperones (R-MMU-381033)	3	0	0.09	-	< 0.01	1	1
ATF6B (ATF6-beta) activates chaperones (R-MMU-8874177)	3	0	0.21	-	< 0.01	1	1		ATF6B (ATF6-beta) activates chaperones (R-MMU-8874177)	3	0	0.08	-	< 0.01	1	1		ATF6B (ATF6-beta) activates chaperones (R-MMU-8874177)	3	0	0.09	-	< 0.01	1	1
Atorvastatin ADME (R-MMU-9754706)	9	0	0.62	-	< 0.01	1	1		Atorvastatin ADME (R-MMU-9754706)	9	0	0.24	-	< 0.01	1	1		Atorvastatin ADME (R-MMU-9754706)	9	0	0.27	-	< 0.01	1	1
ATP sensitive Potassium channels (R-MMU-1296025)	4	0	0.27	-	< 0.01	1	1		ATP sensitive Potassium channels (R-MMU-1296025)	4	0	0.11	-	< 0.01	1	1		ATP sensitive Potassium channels (R-MMU-1296025)	4	0	0.12	-	< 0.01	1	1
Attachment of GPI anchor to uPAR (R-MMU-162791)	7	0	0.48	-	< 0.01	1	1		Attachment of GPI anchor to uPAR (R-MMU-162791)	7	0	0.18	-	< 0.01	1	1		Attachment of GPI anchor to uPAR (R-MMU-162791)	7	0	0.21	-	< 0.01	1	1
Autodegradation of Cdh1 by Cdh1:APC/C (R-MMU-174084)	63	4	4.32	-	0.93	1	1		Autodegradation of Cdh1 by Cdh1:APC/C (R-MMU-174084)	63	0	1.66	-	< 0.01	0.416	1		Autodegradation of Cdh1 by Cdh1:APC/C (R-MMU-174084)	63	1	1.91	-	0.52	1	1
Autodegradation of the E3 ubiquitin ligase COP1 (R-MMU-349425)	51	3	3.5	-	0.86	1	1		Autodegradation of the E3 ubiquitin ligase COP1 (R-MMU-349425)	51	0	1.34	-	< 0.01	0.646	1		Autodegradation of the E3 ubiquitin ligase COP1 (R-MMU-349425)	51	1	1.55	-	0.65	1	1
Axonal growth stimulation (R-MMU-209563)	4	0	0.27	-	< 0.01	1	1		Axonal growth stimulation (R-MMU-209563)	4	0	0.11	-	< 0.01	1	1		Axonal growth stimulation (R-MMU-209563)	4	0	0.12	-	< 0.01	1	1
Base Excision Repair (R-MMU-73884)	39	3	2.68	+	1.12	0.748	1		Base Excision Repair (R-MMU-73884)	39	2	1.03	+	1.95	0.274	0.94		Base Excision Repair (R-MMU-73884)	39	1	1.18	-	0.85	1	1
Base-Excision Repair, AP Site Formation (R-MMU-73929)	11	0	0.75	-	< 0.01	1	1		Base-Excision Repair, AP Site Formation (R-MMU-73929)	11	0	0.29	-	< 0.01	1	1		Base-Excision Repair, AP Site Formation (R-MMU-73929)	11	0	0.33	-	< 0.01	1	1
BBSome-mediated cargo-targeting to cilium (R-MMU-5620922)	13	0	0.89	-	< 0.01	1	1		BBSome-mediated cargo-targeting to cilium (R-MMU-5620922)	13	0	0.34	-	< 0.01	1	1		BBSome-mediated cargo-targeting to cilium (R-MMU-5620922)	13	0	0.39	-	< 0.01	1	1
Beta defensins (R-MMU-1461957)	17	0	1.17	-	< 0.01	0.626	1		Beta defensins (R-MMU-1461957)	17	0	0.45	-	< 0.01	1	1		Beta defensins (R-MMU-1461957)	17	0	0.52	-	< 0.01	1	1
Beta-catenin independent WNT signaling (R-MMU-3858494)	125	10	8.57	+	1.17	0.593	1		Beta-catenin independent WNT signaling (R-MMU-3858494)	125	0	3.29	-	< 0.01	0.0828	0.495		Beta-catenin independent WNT signaling (R-MMU-3858494)	125	3	3.79	-	0.79	1	1
betaKlotho-mediated ligand binding (R-MMU-1307965)	3	0	0.21	-	< 0.01	1	1		betaKlotho-mediated ligand binding (R-MMU-1307965)	3	0	0.08	-	< 0.01	1	1		betaKlotho-mediated ligand binding (R-MMU-1307965)	3	0	0.09	-	< 0.01	1	1
Beta-oxidation of pristanoyl-CoA (R-MMU-389887)	9	0	0.62	-	< 0.01	1	1		Beta-oxidation of pristanoyl-CoA (R-MMU-389887)	9	0	0.24	-	< 0.01	1	1		Beta-oxidation of pristanoyl-CoA (R-MMU-389887)	9	0	0.27	-	< 0.01	1	1
Beta-oxidation of very long chain fatty acids (R-MMU-390247)	11	0	0.75	-	< 0.01	1	1		Beta-oxidation of very long chain fatty acids (R-MMU-390247)	11	0	0.29	-	< 0.01	1	1		Beta-oxidation of very long chain fatty acids (R-MMU-390247)	11	0	0.33	-	< 0.01	1	1
Bile acid and bile salt metabolism (R-MMU-194068)	45	4	3.09	+	1.3	0.549	1		Bile acid and bile salt metabolism (R-MMU-194068)	45	3	1.19	+	2.53	0.115	0.623		Bile acid and bile salt metabolism (R-MMU-194068)	45	2	1.37	+	1.46	0.398	1
Biogenic amines are oxidatively deaminated to aldehydes by MAOA and MAOB (R-MMU-141333)	2	0	0.14	-	< 0.01	1	1		Biogenic amines are oxidatively deaminated to aldehydes by MAOA and MAOB (R-MMU-141333)	2	0	0.05	-	< 0.01	1	1		Biogenic amines are oxidatively deaminated to aldehydes by MAOA and MAOB (R-MMU-141333)	2	0	0.06	-	< 0.01	1	1
Biosynthesis of aspirin-triggered D-series resolvins (R-MMU-9020265)	3	0	0.21	-	< 0.01	1	1		Biosynthesis of aspirin-triggered D-series resolvins (R-MMU-9020265)	3	0	0.08	-	< 0.01	1	1		Biosynthesis of aspirin-triggered D-series resolvins (R-MMU-9020265)	3	0	0.09	-	< 0.01	1	1
Biosynthesis of DHA-derived SPMs (R-MMU-9018677)	17	0	1.17	-	< 0.01	0.626	1		Biosynthesis of DHA-derived SPMs (R-MMU-9018677)	17	0	0.45	-	< 0.01	1	1		Biosynthesis of DHA-derived SPMs (R-MMU-9018677)	17	0	0.52	-	< 0.01	1	1
Biosynthesis of DHA-derived sulfido conjugates (R-MMU-9026395)	2	0	0.14	-	< 0.01	1	1		Biosynthesis of DHA-derived sulfido conjugates (R-MMU-9026395)	2	0	0.05	-	< 0.01	1	1		Biosynthesis of DHA-derived sulfido conjugates (R-MMU-9026395)	2	0	0.06	-	< 0.01	1	1
Biosynthesis of DPA-derived SPMs (R-MMU-9018683)	4	0	0.27	-	< 0.01	1	1		Biosynthesis of DPA-derived SPMs (R-MMU-9018683)	4	0	0.11	-	< 0.01	1	1		Biosynthesis of DPA-derived SPMs (R-MMU-9018683)	4	0	0.12	-	< 0.01	1	1
Biosynthesis of DPAn-3 SPMs (R-MMU-9025094)	4	0	0.27	-	< 0.01	1	1		Biosynthesis of DPAn-3 SPMs (R-MMU-9025094)	4	0	0.11	-	< 0.01	1	1		Biosynthesis of DPAn-3 SPMs (R-MMU-9025094)	4	0	0.12	-	< 0.01	1	1
Biosynthesis of DPAn-3-derived 13-series resolvins (R-MMU-9026403)	1	0	0.07	-	< 0.01	1	1		Biosynthesis of DPAn-3-derived 13-series resolvins (R-MMU-9026403)	1	0	0.03	-	< 0.01	1	1		Biosynthesis of DPAn-3-derived 13-series resolvins (R-MMU-9026403)	1	0	0.03	-	< 0.01	1	1
Biosynthesis of DPAn-3-derived maresins (R-MMU-9026290)	2	0	0.14	-	< 0.01	1	1		Biosynthesis of DPAn-3-derived maresins (R-MMU-9026290)	2	0	0.05	-	< 0.01	1	1		Biosynthesis of DPAn-3-derived maresins (R-MMU-9026290)	2	0	0.06	-	< 0.01	1	1
Biosynthesis of DPAn-3-derived protectins and resolvins (R-MMU-9026286)	2	0	0.14	-	< 0.01	1	1		Biosynthesis of DPAn-3-derived protectins and resolvins (R-MMU-9026286)	2	0	0.05	-	< 0.01	1	1		Biosynthesis of DPAn-3-derived protectins and resolvins (R-MMU-9026286)	2	0	0.06	-	< 0.01	1	1
Biosynthesis of DPAn-6 SPMs (R-MMU-9025106)	2	0	0.14	-	< 0.01	1	1		Biosynthesis of DPAn-6 SPMs (R-MMU-9025106)	2	0	0.05	-	< 0.01	1	1		Biosynthesis of DPAn-6 SPMs (R-MMU-9025106)	2	0	0.06	-	< 0.01	1	1
Biosynthesis of D-series resolvins (R-MMU-9018676)	4	0	0.27	-	< 0.01	1	1		Biosynthesis of D-series resolvins (R-MMU-9018676)	4	0	0.11	-	< 0.01	1	1		Biosynthesis of D-series resolvins (R-MMU-9018676)	4	0	0.12	-	< 0.01	1	1
Biosynthesis of electrophilic ?-3 PUFA oxo-derivatives (R-MMU-9027604)	2	0	0.14	-	< 0.01	1	1		Biosynthesis of electrophilic ?-3 PUFA oxo-derivatives (R-MMU-9027604)	2	0	0.05	-	< 0.01	1	1		Biosynthesis of electrophilic ?-3 PUFA oxo-derivatives (R-MMU-9027604)	2	0	0.06	-	< 0.01	1	1
Biosynthesis of EPA-derived SPMs (R-MMU-9018679)	6	0	0.41	-	< 0.01	1	1		Biosynthesis of EPA-derived SPMs (R-MMU-9018679)	6	0	0.16	-	< 0.01	1	1		Biosynthesis of EPA-derived SPMs (R-MMU-9018679)	6	0	0.18	-	< 0.01	1	1
Biosynthesis of E-series 18(R)-resolvins (R-MMU-9023661)	4	0	0.27	-	< 0.01	1	1		Biosynthesis of E-series 18(R)-resolvins (R-MMU-9023661)	4	0	0.11	-	< 0.01	1	1		Biosynthesis of E-series 18(R)-resolvins (R-MMU-9023661)	4	0	0.12	-	< 0.01	1	1
Biosynthesis of E-series 18(S)-resolvins (R-MMU-9018896)	5	0	0.34	-	< 0.01	1	1		Biosynthesis of E-series 18(S)-resolvins (R-MMU-9018896)	5	0	0.13	-	< 0.01	1	1		Biosynthesis of E-series 18(S)-resolvins (R-MMU-9018896)	5	0	0.15	-	< 0.01	1	1
Biosynthesis of maresin conjugates in tissue regeneration (MCTR) (R-MMU-9026762)	2	0	0.14	-	< 0.01	1	1		Biosynthesis of maresin conjugates in tissue regeneration (MCTR) (R-MMU-9026762)	2	0	0.05	-	< 0.01	1	1		Biosynthesis of maresin conjugates in tissue regeneration (MCTR) (R-MMU-9026762)	2	0	0.06	-	< 0.01	1	1
Biosynthesis of maresin-like SPMs (R-MMU-9027307)	6	0	0.41	-	< 0.01	1	1		Biosynthesis of maresin-like SPMs (R-MMU-9027307)	6	0	0.16	-	< 0.01	1	1		Biosynthesis of maresin-like SPMs (R-MMU-9027307)	6	0	0.18	-	< 0.01	1	1
Biosynthesis of maresins (R-MMU-9018682)	8	0	0.55	-	< 0.01	1	1		Biosynthesis of maresins (R-MMU-9018682)	8	0	0.21	-	< 0.01	1	1		Biosynthesis of maresins (R-MMU-9018682)	8	0	0.24	-	< 0.01	1	1
Biosynthesis of protectin and resolvin conjugates in tissue regeneration (PCTR and RCTR) (R-MMU-9026766)	1	0	0.07	-	< 0.01	1	1		Biosynthesis of protectin and resolvin conjugates in tissue regeneration (PCTR and RCTR) (R-MMU-9026766)	1	0	0.03	-	< 0.01	1	1		Biosynthesis of protectin and resolvin conjugates in tissue regeneration (PCTR and RCTR) (R-MMU-9026766)	1	0	0.03	-	< 0.01	1	1
Biosynthesis of protectins (R-MMU-9018681)	4	0	0.27	-	< 0.01	1	1		Biosynthesis of protectins (R-MMU-9018681)	4	0	0.11	-	< 0.01	1	1		Biosynthesis of protectins (R-MMU-9018681)	4	0	0.12	-	< 0.01	1	1
Biosynthesis of specialized proresolving mediators (SPMs) (R-MMU-9018678)	18	0	1.23	-	< 0.01	0.631	1		Biosynthesis of specialized proresolving mediators (SPMs) (R-MMU-9018678)	18	0	0.47	-	< 0.01	1	1		Biosynthesis of specialized proresolving mediators (SPMs) (R-MMU-9018678)	18	0	0.55	-	< 0.01	1	1
Blood group systems biosynthesis (R-MMU-9033658)	17	0	1.17	-	< 0.01	0.626	1		Blood group systems biosynthesis (R-MMU-9033658)	17	0	0.45	-	< 0.01	1	1		Blood group systems biosynthesis (R-MMU-9033658)	17	0	0.52	-	< 0.01	1	1
Butyrophilin (BTN) family interactions (R-MMU-8851680)	8	0	0.55	-	< 0.01	1	1		Butyrophilin (BTN) family interactions (R-MMU-8851680)	8	0	0.21	-	< 0.01	1	1		Butyrophilin (BTN) family interactions (R-MMU-8851680)	8	0	0.24	-	< 0.01	1	1
Ca2+ activated K+ channels (R-MMU-1296052)	9	0	0.62	-	< 0.01	1	1		Ca2+ activated K+ channels (R-MMU-1296052)	9	0	0.24	-	< 0.01	1	1		Ca2+ activated K+ channels (R-MMU-1296052)	9	0	0.27	-	< 0.01	1	1
Calcitonin-like ligand receptors (R-MMU-419812)	10	0	0.69	-	< 0.01	1	1		Calcitonin-like ligand receptors (R-MMU-419812)	10	0	0.26	-	< 0.01	1	1		Calcitonin-like ligand receptors (R-MMU-419812)	10	0	0.3	-	< 0.01	1	1
Cam-PDE 1 activation (R-MMU-111957)	4	0	0.27	-	< 0.01	1	1		Cam-PDE 1 activation (R-MMU-111957)	4	0	0.11	-	< 0.01	1	1		Cam-PDE 1 activation (R-MMU-111957)	4	0	0.12	-	< 0.01	1	1
Carboxyterminal post-translational modifications of tubulin (R-MMU-8955332)	26	1	1.78	-	0.56	1	1		Carboxyterminal post-translational modifications of tubulin (R-MMU-8955332)	26	1	0.68	+	1.46	0.501	1		Carboxyterminal post-translational modifications of tubulin (R-MMU-8955332)	26	0	0.79	-	< 0.01	1	1
Cardiac conduction (R-MMU-5576891)	98	6	6.72	-	0.89	1	1		Cardiac conduction (R-MMU-5576891)	98	3	2.58	+	1.16	0.745	1		Cardiac conduction (R-MMU-5576891)	98	4	2.97	+	1.35	0.545	1
Cargo concentration in the ER (R-MMU-5694530)	33	2	2.26	-	0.88	1	1		Cargo concentration in the ER (R-MMU-5694530)	33	1	0.87	+	1.15	0.586	1		Cargo concentration in the ER (R-MMU-5694530)	33	0	1	-	< 0.01	0.626	1
Carnitine synthesis (R-MMU-71262)	3	0	0.21	-	< 0.01	1	1		Carnitine synthesis (R-MMU-71262)	3	0	0.08	-	< 0.01	1	1		Carnitine synthesis (R-MMU-71262)	3	0	0.09	-	< 0.01	1	1
Caspase activation via Death Receptors in the presence of ligand (R-MMU-140534)	15	1	1.03	-	0.97	1	1		Caspase activation via Death Receptors in the presence of ligand (R-MMU-140534)	15	0	0.4	-	< 0.01	1	1		Caspase activation via Death Receptors in the presence of ligand (R-MMU-140534)	15	0	0.46	-	< 0.01	1	1
Caspase activation via Dependence Receptors in the absence of ligand (R-MMU-418889)	4	0	0.27	-	< 0.01	1	1		Caspase activation via Dependence Receptors in the absence of ligand (R-MMU-418889)	4	0	0.11	-	< 0.01	1	1		Caspase activation via Dependence Receptors in the absence of ligand (R-MMU-418889)	4	0	0.12	-	< 0.01	1	1
Caspase activation via extrinsic apoptotic signalling pathway (R-MMU-5357769)	19	1	1.3	-	0.77	1	1		Caspase activation via extrinsic apoptotic signalling pathway (R-MMU-5357769)	19	0	0.5	-	< 0.01	1	1		Caspase activation via extrinsic apoptotic signalling pathway (R-MMU-5357769)	19	0	0.58	-	< 0.01	1	1
Catecholamine biosynthesis (R-MMU-209905)	4	0	0.27	-	< 0.01	1	1		Catecholamine biosynthesis (R-MMU-209905)	4	0	0.11	-	< 0.01	1	1		Catecholamine biosynthesis (R-MMU-209905)	4	0	0.12	-	< 0.01	1	1
Cdc20:Phospho-APC/C mediated degradation of Cyclin A (R-MMU-174184)	72	4	4.94	-	0.81	0.818	1		Cdc20:Phospho-APC/C mediated degradation of Cyclin A (R-MMU-174184)	72	0	1.9	-	< 0.01	0.268	0.947		Cdc20:Phospho-APC/C mediated degradation of Cyclin A (R-MMU-174184)	72	1	2.18	-	0.46	0.727	1
CDC6 association with the ORC:origin complex (R-MMU-68689)	8	0	0.55	-	< 0.01	1	1		CDC6 association with the ORC:origin complex (R-MMU-68689)	8	0	0.21	-	< 0.01	1	1		CDC6 association with the ORC:origin complex (R-MMU-68689)	8	0	0.24	-	< 0.01	1	1
CDK-mediated phosphorylation and removal of Cdc6 (R-MMU-69017)	72	5	4.94	+	1.01	1	1		CDK-mediated phosphorylation and removal of Cdc6 (R-MMU-69017)	72	0	1.9	-	< 0.01	0.268	0.949		CDK-mediated phosphorylation and removal of Cdc6 (R-MMU-69017)	72	1	2.18	-	0.46	0.727	1
Cellular hexose transport (R-MMU-189200)	19	0	1.3	-	< 0.01	0.637	1		Cellular hexose transport (R-MMU-189200)	19	0	0.5	-	< 0.01	1	1		Cellular hexose transport (R-MMU-189200)	19	1	0.58	+	1.73	0.443	1
Cellular response to hypoxia (R-MMU-1234174)	70	5	4.8	+	1.04	0.813	1		Cellular response to hypoxia (R-MMU-1234174)	70	1	1.84	-	0.54	1	1		Cellular response to hypoxia (R-MMU-1234174)	70	2	2.12	-	0.94	1	1
cGMP effects (R-MMU-418457)	11	0	0.75	-	< 0.01	1	1		cGMP effects (R-MMU-418457)	11	0	0.29	-	< 0.01	1	1		cGMP effects (R-MMU-418457)	11	0	0.33	-	< 0.01	1	1
Chk1/Chk2(Cds1) mediated inactivation of Cyclin B:Cdk1 complex (R-MMU-75035)	12	1	0.82	+	1.21	0.574	1		Chk1/Chk2(Cds1) mediated inactivation of Cyclin B:Cdk1 complex (R-MMU-75035)	12	0	0.32	-	< 0.01	1	1		Chk1/Chk2(Cds1) mediated inactivation of Cyclin B:Cdk1 complex (R-MMU-75035)	12	0	0.36	-	< 0.01	1	1
Cholesterol biosynthesis (R-MMU-191273)	27	2	1.85	+	1.08	0.708	1		Cholesterol biosynthesis (R-MMU-191273)	27	0	0.71	-	< 0.01	1	1		Cholesterol biosynthesis (R-MMU-191273)	27	1	0.82	+	1.22	0.565	1
Cholesterol biosynthesis via desmosterol (R-MMU-6807047)	4	0	0.27	-	< 0.01	1	1		Cholesterol biosynthesis via desmosterol (R-MMU-6807047)	4	0	0.11	-	< 0.01	1	1		Cholesterol biosynthesis via desmosterol (R-MMU-6807047)	4	0	0.12	-	< 0.01	1	1
Cholesterol biosynthesis via lathosterol (R-MMU-6807062)	4	0	0.27	-	< 0.01	1	1		Cholesterol biosynthesis via lathosterol (R-MMU-6807062)	4	0	0.11	-	< 0.01	1	1		Cholesterol biosynthesis via lathosterol (R-MMU-6807062)	4	0	0.12	-	< 0.01	1	1
Choline catabolism (R-MMU-6798163)	6	0	0.41	-	< 0.01	1	1		Choline catabolism (R-MMU-6798163)	6	0	0.16	-	< 0.01	1	1		Choline catabolism (R-MMU-6798163)	6	0	0.18	-	< 0.01	1	1
Chondroitin sulfate biosynthesis (R-MMU-2022870)	20	1	1.37	-	0.73	1	1		Chondroitin sulfate biosynthesis (R-MMU-2022870)	20	0	0.53	-	< 0.01	1	1		Chondroitin sulfate biosynthesis (R-MMU-2022870)	20	0	0.61	-	< 0.01	1	1
Chondroitin sulfate/dermatan sulfate metabolism (R-MMU-1793185)	49	2	3.36	-	0.6	0.774	1		Chondroitin sulfate/dermatan sulfate metabolism (R-MMU-1793185)	49	0	1.29	-	< 0.01	0.641	1		Chondroitin sulfate/dermatan sulfate metabolism (R-MMU-1793185)	49	0	1.49	-	< 0.01	0.406	1
Chromosome Maintenance (R-MMU-73886)	112	9	7.68	+	1.17	0.573	1		Chromosome Maintenance (R-MMU-73886)	112	4	2.95	+	1.36	0.543	1		Chromosome Maintenance (R-MMU-73886)	112	2	3.4	-	0.59	0.778	1
Chylomicron assembly (R-MMU-8963888)	10	0	0.69	-	< 0.01	1	1		Chylomicron assembly (R-MMU-8963888)	10	0	0.26	-	< 0.01	1	1		Chylomicron assembly (R-MMU-8963888)	10	0	0.3	-	< 0.01	1	1
Chylomicron clearance (R-MMU-8964026)	5	0	0.34	-	< 0.01	1	1		Chylomicron clearance (R-MMU-8964026)	5	1	0.13	+	7.59	0.125	0.644		Chylomicron clearance (R-MMU-8964026)	5	0	0.15	-	< 0.01	1	1
Chylomicron remodeling (R-MMU-8963901)	10	0	0.69	-	< 0.01	1	1		Chylomicron remodeling (R-MMU-8963901)	10	0	0.26	-	< 0.01	1	1		Chylomicron remodeling (R-MMU-8963901)	10	0	0.3	-	< 0.01	1	1
Ciprofloxacin ADME (R-MMU-9793528)	4	0	0.27	-	< 0.01	1	1		Ciprofloxacin ADME (R-MMU-9793528)	4	0	0.11	-	< 0.01	1	1		Ciprofloxacin ADME (R-MMU-9793528)	4	0	0.12	-	< 0.01	1	1
Citric acid cycle (TCA cycle) (R-MMU-71403)	22	1	1.51	-	0.66	1	1		Citric acid cycle (TCA cycle) (R-MMU-71403)	22	1	0.58	+	1.73	0.444	1		Citric acid cycle (TCA cycle) (R-MMU-71403)	22	1	0.67	+	1.5	0.492	1
Class I MHC mediated antigen processing & presentation (R-MMU-983169)	361	26	24.76	+	1.05	0.753	1		Class I MHC mediated antigen processing & presentation (R-MMU-983169)	361	8	9.51	-	0.84	0.741	1		Class I MHC mediated antigen processing & presentation (R-MMU-983169)	361	9	10.95	-	0.82	0.644	1
Classical Kir channels (R-MMU-1296053)	4	0	0.27	-	< 0.01	1	1		Classical Kir channels (R-MMU-1296053)	4	0	0.11	-	< 0.01	1	1		Classical Kir channels (R-MMU-1296053)	4	0	0.12	-	< 0.01	1	1
Cleavage of the damaged purine (R-MMU-110331)	4	0	0.27	-	< 0.01	1	1		Cleavage of the damaged purine (R-MMU-110331)	4	0	0.11	-	< 0.01	1	1		Cleavage of the damaged purine (R-MMU-110331)	4	0	0.12	-	< 0.01	1	1
Cleavage of the damaged pyrimidine (R-MMU-110329)	8	0	0.55	-	< 0.01	1	1		Cleavage of the damaged pyrimidine (R-MMU-110329)	8	0	0.21	-	< 0.01	1	1		Cleavage of the damaged pyrimidine (R-MMU-110329)	8	0	0.24	-	< 0.01	1	1
Collagen biosynthesis and modifying enzymes (R-MMU-1650814)	65	4	4.46	-	0.9	1	1		Collagen biosynthesis and modifying enzymes (R-MMU-1650814)	65	1	1.71	-	0.58	1	1		Collagen biosynthesis and modifying enzymes (R-MMU-1650814)	65	1	1.97	-	0.51	0.725	1
Collagen formation (R-MMU-1474290)	79	4	5.42	-	0.74	0.66	1		Collagen formation (R-MMU-1474290)	79	1	2.08	-	0.48	0.726	1		Collagen formation (R-MMU-1474290)	79	1	2.4	-	0.42	0.735	1
Complex I biogenesis (R-MMU-6799198)	56	2	3.84	-	0.52	0.591	1		Complex I biogenesis (R-MMU-6799198)	56	0	1.47	-	< 0.01	0.407	1		Complex I biogenesis (R-MMU-6799198)	56	1	1.7	-	0.59	1	1
Condensation of Prometaphase Chromosomes (R-MMU-2514853)	8	0	0.55	-	< 0.01	1	1		Condensation of Prometaphase Chromosomes (R-MMU-2514853)	8	0	0.21	-	< 0.01	1	1		Condensation of Prometaphase Chromosomes (R-MMU-2514853)	8	0	0.24	-	< 0.01	1	1
Condensation of Prophase Chromosomes (R-MMU-2299718)	44	2	3.02	-	0.66	0.768	1		Condensation of Prophase Chromosomes (R-MMU-2299718)	44	1	1.16	-	0.86	1	1		Condensation of Prophase Chromosomes (R-MMU-2299718)	44	1	1.34	-	0.75	1	1
Conjugation of benzoate with glycine (R-MMU-177135)	4	0	0.27	-	< 0.01	1	1		Conjugation of benzoate with glycine (R-MMU-177135)	4	0	0.11	-	< 0.01	1	1		Conjugation of benzoate with glycine (R-MMU-177135)	4	0	0.12	-	< 0.01	1	1
Conjugation of carboxylic acids (R-MMU-159424)	6	0	0.41	-	< 0.01	1	1		Conjugation of carboxylic acids (R-MMU-159424)	6	0	0.16	-	< 0.01	1	1		Conjugation of carboxylic acids (R-MMU-159424)	6	0	0.18	-	< 0.01	1	1
Conjugation of phenylacetate with glutamine (R-MMU-177162)	2	0	0.14	-	< 0.01	1	1		Conjugation of phenylacetate with glutamine (R-MMU-177162)	2	0	0.05	-	< 0.01	1	1		Conjugation of phenylacetate with glutamine (R-MMU-177162)	2	0	0.06	-	< 0.01	1	1
Conjugation of salicylate with glycine (R-MMU-177128)	5	0	0.34	-	< 0.01	1	1		Conjugation of salicylate with glycine (R-MMU-177128)	5	0	0.13	-	< 0.01	1	1		Conjugation of salicylate with glycine (R-MMU-177128)	5	0	0.15	-	< 0.01	1	1
Conversion from APC/C:Cdc20 to APC/C:Cdh1 in late anaphase (R-MMU-176407)	20	1	1.37	-	0.73	1	1		Conversion from APC/C:Cdc20 to APC/C:Cdh1 in late anaphase (R-MMU-176407)	20	0	0.53	-	< 0.01	1	1		Conversion from APC/C:Cdc20 to APC/C:Cdh1 in late anaphase (R-MMU-176407)	20	0	0.61	-	< 0.01	1	1
COPII-mediated vesicle transport (R-MMU-204005)	68	5	4.66	+	1.07	0.809	1		COPII-mediated vesicle transport (R-MMU-204005)	68	1	1.79	-	0.56	1	1		COPII-mediated vesicle transport (R-MMU-204005)	68	1	2.06	-	0.48	0.725	1
COPI-independent Golgi-to-ER retrograde traffic (R-MMU-6811436)	48	3	3.29	-	0.91	1	1		COPI-independent Golgi-to-ER retrograde traffic (R-MMU-6811436)	48	1	1.26	-	0.79	1	1		COPI-independent Golgi-to-ER retrograde traffic (R-MMU-6811436)	48	1	1.46	-	0.69	1	1
COPI-mediated anterograde transport (R-MMU-6807878)	95	7	6.52	+	1.07	0.837	1		COPI-mediated anterograde transport (R-MMU-6807878)	95	4	2.5	+	1.6	0.32	1		COPI-mediated anterograde transport (R-MMU-6807878)	95	6	2.88	+	2.08	0.0691	0.46
COX reactions (R-MMU-140180)	1	0	0.07	-	< 0.01	1	1		COX reactions (R-MMU-140180)	1	0	0.03	-	< 0.01	1	1		COX reactions (R-MMU-140180)	1	0	0.03	-	< 0.01	1	1
Creatine metabolism (R-MMU-71288)	10	0	0.69	-	< 0.01	1	1		Creatine metabolism (R-MMU-71288)	10	0	0.26	-	< 0.01	1	1		Creatine metabolism (R-MMU-71288)	10	0	0.3	-	< 0.01	1	1
CREB1 phosphorylation through NMDA receptor-mediated activation of RAS signaling (R-MMU-442742)	5	0	0.34	-	< 0.01	1	1		CREB1 phosphorylation through NMDA receptor-mediated activation of RAS signaling (R-MMU-442742)	5	2	0.13	+	15.19	0.00657	0.0995		CREB1 phosphorylation through NMDA receptor-mediated activation of RAS signaling (R-MMU-442742)	5	2	0.15	+	13.18	0.00865	0.129
CREB3 factors activate genes (R-MMU-8874211)	5	0	0.34	-	< 0.01	1	1		CREB3 factors activate genes (R-MMU-8874211)	5	0	0.13	-	< 0.01	1	1		CREB3 factors activate genes (R-MMU-8874211)	5	0	0.15	-	< 0.01	1	1
Crosslinking of collagen fibrils (R-MMU-2243919)	16	1	1.1	-	0.91	1	1		Crosslinking of collagen fibrils (R-MMU-2243919)	16	0	0.42	-	< 0.01	1	1		Crosslinking of collagen fibrils (R-MMU-2243919)	16	1	0.49	+	2.06	0.389	1
Cross-presentation of soluble exogenous antigens (endosomes) (R-MMU-1236978)	48	3	3.29	-	0.91	1	1		Cross-presentation of soluble exogenous antigens (endosomes) (R-MMU-1236978)	48	1	1.26	-	0.79	1	1		Cross-presentation of soluble exogenous antigens (endosomes) (R-MMU-1236978)	48	1	1.46	-	0.69	1	1
CS/DS degradation (R-MMU-2024101)	14	1	0.96	+	1.04	1	1		CS/DS degradation (R-MMU-2024101)	14	0	0.37	-	< 0.01	1	1		CS/DS degradation (R-MMU-2024101)	14	0	0.42	-	< 0.01	1	1
CYP2E1 reactions (R-MMU-211999)	10	0	0.69	-	< 0.01	1	1		CYP2E1 reactions (R-MMU-211999)	10	0	0.26	-	< 0.01	1	1		CYP2E1 reactions (R-MMU-211999)	10	0	0.3	-	< 0.01	1	1
Cysteine formation from homocysteine (R-MMU-1614603)	2	0	0.14	-	< 0.01	1	1		Cysteine formation from homocysteine (R-MMU-1614603)	2	0	0.05	-	< 0.01	1	1		Cysteine formation from homocysteine (R-MMU-1614603)	2	0	0.06	-	< 0.01	1	1
Cytosolic sulfonation of small molecules (R-MMU-156584)	20	1	1.37	-	0.73	1	1		Cytosolic sulfonation of small molecules (R-MMU-156584)	20	0	0.53	-	< 0.01	1	1		Cytosolic sulfonation of small molecules (R-MMU-156584)	20	0	0.61	-	< 0.01	1	1
Cytosolic tRNA aminoacylation (R-MMU-379716)	1	0	0.07	-	< 0.01	1	1		Cytosolic tRNA aminoacylation (R-MMU-379716)	1	0	0.03	-	< 0.01	1	1		Cytosolic tRNA aminoacylation (R-MMU-379716)	1	0	0.03	-	< 0.01	1	1
DCC mediated attractive signaling (R-MMU-418885)	9	0	0.62	-	< 0.01	1	1		DCC mediated attractive signaling (R-MMU-418885)	9	1	0.24	+	4.22	0.214	0.825		DCC mediated attractive signaling (R-MMU-418885)	9	1	0.27	+	3.66	0.242	0.995
Dectin-1 mediated noncanonical NF-kB signaling (R-MMU-5607761)	57	4	3.91	+	1.02	0.796	1		Dectin-1 mediated noncanonical NF-kB signaling (R-MMU-5607761)	57	0	1.5	-	< 0.01	0.408	1		Dectin-1 mediated noncanonical NF-kB signaling (R-MMU-5607761)	57	1	1.73	-	0.58	1	1
Dectin-2 family (R-MMU-5621480)	8	0	0.55	-	< 0.01	1	1		Dectin-2 family (R-MMU-5621480)	8	0	0.21	-	< 0.01	1	1		Dectin-2 family (R-MMU-5621480)	8	0	0.24	-	< 0.01	1	1
Degradation of AXIN (R-MMU-4641257)	54	4	3.7	+	1.08	0.786	1		Degradation of AXIN (R-MMU-4641257)	54	0	1.42	-	< 0.01	0.406	1		Degradation of AXIN (R-MMU-4641257)	54	1	1.64	-	0.61	1	1
Degradation of cysteine and homocysteine (R-MMU-1614558)	13	0	0.89	-	< 0.01	1	1		Degradation of cysteine and homocysteine (R-MMU-1614558)	13	0	0.34	-	< 0.01	1	1		Degradation of cysteine and homocysteine (R-MMU-1614558)	13	0	0.39	-	< 0.01	1	1
Degradation of DVL (R-MMU-4641258)	56	3	3.84	-	0.78	1	1		Degradation of DVL (R-MMU-4641258)	56	0	1.47	-	< 0.01	0.407	1		Degradation of DVL (R-MMU-4641258)	56	1	1.7	-	0.59	1	1
Degradation of GABA (R-MMU-916853)	2	0	0.14	-	< 0.01	1	1		Degradation of GABA (R-MMU-916853)	2	0	0.05	-	< 0.01	1	1		Degradation of GABA (R-MMU-916853)	2	0	0.06	-	< 0.01	1	1
Degradation of GLI1 by the proteasome (R-MMU-5610780)	55	4	3.77	+	1.06	0.789	1		Degradation of GLI1 by the proteasome (R-MMU-5610780)	55	0	1.45	-	< 0.01	0.406	1		Degradation of GLI1 by the proteasome (R-MMU-5610780)	55	1	1.67	-	0.6	1	1
Deposition of new CENPA-containing nucleosomes at the centromere (R-MMU-606279)	61	4	4.18	-	0.96	1	1		Deposition of new CENPA-containing nucleosomes at the centromere (R-MMU-606279)	61	0	1.61	-	< 0.01	0.413	1		Deposition of new CENPA-containing nucleosomes at the centromere (R-MMU-606279)	61	0	1.85	-	< 0.01	0.266	1
Depurination (R-MMU-73927)	4	0	0.27	-	< 0.01	1	1		Depurination (R-MMU-73927)	4	0	0.11	-	< 0.01	1	1		Depurination (R-MMU-73927)	4	0	0.12	-	< 0.01	1	1
Depyrimidination (R-MMU-73928)	8	0	0.55	-	< 0.01	1	1		Depyrimidination (R-MMU-73928)	8	0	0.21	-	< 0.01	1	1		Depyrimidination (R-MMU-73928)	8	0	0.24	-	< 0.01	1	1
Dermatan sulfate biosynthesis (R-MMU-2022923)	11	1	0.75	+	1.33	0.542	1		Dermatan sulfate biosynthesis (R-MMU-2022923)	11	0	0.29	-	< 0.01	1	1		Dermatan sulfate biosynthesis (R-MMU-2022923)	11	0	0.33	-	< 0.01	1	1
Digestion (R-MMU-8935690)	18	0	1.23	-	< 0.01	0.631	1		Digestion (R-MMU-8935690)	18	0	0.47	-	< 0.01	1	1		Digestion (R-MMU-8935690)	18	0	0.55	-	< 0.01	1	1
Digestion of dietary carbohydrate (R-MMU-189085)	7	0	0.48	-	< 0.01	1	1		Digestion of dietary carbohydrate (R-MMU-189085)	7	0	0.18	-	< 0.01	1	1		Digestion of dietary carbohydrate (R-MMU-189085)	7	0	0.21	-	< 0.01	1	1
Digestion of dietary lipid (R-MMU-192456)	6	0	0.41	-	< 0.01	1	1		Digestion of dietary lipid (R-MMU-192456)	6	0	0.16	-	< 0.01	1	1		Digestion of dietary lipid (R-MMU-192456)	6	0	0.18	-	< 0.01	1	1
Dissolution of Fibrin Clot (R-MMU-75205)	13	0	0.89	-	< 0.01	1	1		Dissolution of Fibrin Clot (R-MMU-75205)	13	1	0.34	+	2.92	0.293	0.985		Dissolution of Fibrin Clot (R-MMU-75205)	13	0	0.39	-	< 0.01	1	1
DNA Damage Bypass (R-MMU-73893)	48	3	3.29	-	0.91	1	1		DNA Damage Bypass (R-MMU-73893)	48	1	1.26	-	0.79	1	1		DNA Damage Bypass (R-MMU-73893)	48	2	1.46	+	1.37	0.658	1
DNA Replication (R-MMU-69306)	126	8	8.64	-	0.93	1	1		DNA Replication (R-MMU-69306)	126	2	3.32	-	0.6	0.776	1		DNA Replication (R-MMU-69306)	126	2	3.82	-	0.52	0.596	1
DNA replication initiation (R-MMU-68952)	8	0	0.55	-	< 0.01	1	1		DNA replication initiation (R-MMU-68952)	8	0	0.21	-	< 0.01	1	1		DNA replication initiation (R-MMU-68952)	8	0	0.24	-	< 0.01	1	1
DNA Replication Pre-Initiation (R-MMU-69002)	98	6	6.72	-	0.89	1	1		DNA Replication Pre-Initiation (R-MMU-69002)	98	0	2.58	-	< 0.01	0.189	0.786		DNA Replication Pre-Initiation (R-MMU-69002)	98	2	2.97	-	0.67	0.772	1
DNA strand elongation (R-MMU-69190)	24	1	1.65	-	0.61	1	1		DNA strand elongation (R-MMU-69190)	24	2	0.63	+	3.16	0.131	0.666		DNA strand elongation (R-MMU-69190)	24	0	0.73	-	< 0.01	1	1
Dopamine receptors (R-MMU-390651)	5	0	0.34	-	< 0.01	1	1		Dopamine receptors (R-MMU-390651)	5	0	0.13	-	< 0.01	1	1		Dopamine receptors (R-MMU-390651)	5	0	0.15	-	< 0.01	1	1
Downstream signaling events of B Cell Receptor (BCR) (R-MMU-1168372)	77	4	5.28	-	0.76	0.82	1		Downstream signaling events of B Cell Receptor (BCR) (R-MMU-1168372)	77	0	2.03	-	< 0.01	0.273	0.955		Downstream signaling events of B Cell Receptor (BCR) (R-MMU-1168372)	77	1	2.34	-	0.43	0.732	1
Downstream signaling of activated FGFR1 (R-MMU-5654687)	31	2	2.13	-	0.94	1	1		Downstream signaling of activated FGFR1 (R-MMU-5654687)	31	2	0.82	+	2.45	0.196	0.782		Downstream signaling of activated FGFR1 (R-MMU-5654687)	31	1	0.94	+	1.06	0.616	1
Downstream signaling of activated FGFR2 (R-MMU-5654696)	30	2	2.06	-	0.97	1	1		Downstream signaling of activated FGFR2 (R-MMU-5654696)	30	2	0.79	+	2.53	0.187	0.784		Downstream signaling of activated FGFR2 (R-MMU-5654696)	30	1	0.91	+	1.1	0.603	1
Downstream signaling of activated FGFR3 (R-MMU-5654708)	25	2	1.71	+	1.17	0.688	1		Downstream signaling of activated FGFR3 (R-MMU-5654708)	25	2	0.66	+	3.04	0.14	0.682		Downstream signaling of activated FGFR3 (R-MMU-5654708)	25	1	0.76	+	1.32	0.537	1
Downstream signaling of activated FGFR4 (R-MMU-5654716)	27	2	1.85	+	1.08	0.708	1		Downstream signaling of activated FGFR4 (R-MMU-5654716)	27	2	0.71	+	2.81	0.158	0.734		Downstream signaling of activated FGFR4 (R-MMU-5654716)	27	1	0.82	+	1.22	0.565	1
Downstream TCR signaling (R-MMU-202424)	95	7	6.52	+	1.07	0.837	1		Downstream TCR signaling (R-MMU-202424)	95	3	2.5	+	1.2	0.741	1		Downstream TCR signaling (R-MMU-202424)	95	1	2.88	-	0.35	0.374	1
Drug-mediated inhibition of MET activation (R-MMU-9734091)	2	0	0.14	-	< 0.01	1	1		Drug-mediated inhibition of MET activation (R-MMU-9734091)	2	0	0.05	-	< 0.01	1	1		Drug-mediated inhibition of MET activation (R-MMU-9734091)	2	0	0.06	-	< 0.01	1	1
DSCAM interactions (R-MMU-376172)	9	0	0.62	-	< 0.01	1	1		DSCAM interactions (R-MMU-376172)	9	0	0.24	-	< 0.01	1	1		DSCAM interactions (R-MMU-376172)	9	0	0.27	-	< 0.01	1	1
E2F mediated regulation of DNA replication (R-MMU-113510)	10	0	0.69	-	< 0.01	1	1		E2F mediated regulation of DNA replication (R-MMU-113510)	10	0	0.26	-	< 0.01	1	1		E2F mediated regulation of DNA replication (R-MMU-113510)	10	0	0.3	-	< 0.01	1	1
ECM proteoglycans (R-MMU-3000178)	49	3	3.36	-	0.89	1	1		ECM proteoglycans (R-MMU-3000178)	49	0	1.29	-	< 0.01	0.641	1		ECM proteoglycans (R-MMU-3000178)	49	1	1.49	-	0.67	1	1
Effects of PIP2 hydrolysis (R-MMU-114508)	25	2	1.71	+	1.17	0.688	1		Effects of PIP2 hydrolysis (R-MMU-114508)	25	0	0.66	-	< 0.01	1	1		Effects of PIP2 hydrolysis (R-MMU-114508)	25	0	0.76	-	< 0.01	1	1
EGFR interacts with phospholipase C-gamma (R-MMU-212718)	9	0	0.62	-	< 0.01	1	1		EGFR interacts with phospholipase C-gamma (R-MMU-212718)	9	0	0.24	-	< 0.01	1	1		EGFR interacts with phospholipase C-gamma (R-MMU-212718)	9	0	0.27	-	< 0.01	1	1
EGR2 and SOX10-mediated initiation of Schwann cell myelination (R-MMU-9619665)	1	0	0.07	-	< 0.01	1	1		EGR2 and SOX10-mediated initiation of Schwann cell myelination (R-MMU-9619665)	1	0	0.03	-	< 0.01	1	1		EGR2 and SOX10-mediated initiation of Schwann cell myelination (R-MMU-9619665)	1	0	0.03	-	< 0.01	1	1
Eicosanoid ligand-binding receptors (R-MMU-391903)	14	0	0.96	-	< 0.01	0.619	1		Eicosanoid ligand-binding receptors (R-MMU-391903)	14	0	0.37	-	< 0.01	1	1		Eicosanoid ligand-binding receptors (R-MMU-391903)	14	0	0.42	-	< 0.01	1	1
Eicosanoids (R-MMU-211979)	11	0	0.75	-	< 0.01	1	1		Eicosanoids (R-MMU-211979)	11	0	0.29	-	< 0.01	1	1		Eicosanoids (R-MMU-211979)	11	0	0.33	-	< 0.01	1	1
Elastic fibre formation (R-MMU-1566948)	40	1	2.74	-	0.36	0.523	1		Elastic fibre formation (R-MMU-1566948)	40	0	1.05	-	< 0.01	0.628	1		Elastic fibre formation (R-MMU-1566948)	40	0	1.21	-	< 0.01	0.635	1
Electric Transmission Across Gap Junctions (R-MMU-112303)	5	0	0.34	-	< 0.01	1	1		Electric Transmission Across Gap Junctions (R-MMU-112303)	5	0	0.13	-	< 0.01	1	1		Electric Transmission Across Gap Junctions (R-MMU-112303)	5	0	0.15	-	< 0.01	1	1
Electron transport from NADPH to Ferredoxin (R-MMU-2395516)	3	0	0.21	-	< 0.01	1	1		Electron transport from NADPH to Ferredoxin (R-MMU-2395516)	3	0	0.08	-	< 0.01	1	1		Electron transport from NADPH to Ferredoxin (R-MMU-2395516)	3	0	0.09	-	< 0.01	1	1
Elevation of cytosolic Ca2+ levels (R-MMU-139853)	13	0	0.89	-	< 0.01	1	1		Elevation of cytosolic Ca2+ levels (R-MMU-139853)	13	0	0.34	-	< 0.01	1	1		Elevation of cytosolic Ca2+ levels (R-MMU-139853)	13	0	0.39	-	< 0.01	1	1
Endogenous sterols (R-MMU-211976)	27	2	1.85	+	1.08	0.708	1		Endogenous sterols (R-MMU-211976)	27	2	0.71	+	2.81	0.158	0.738		Endogenous sterols (R-MMU-211976)	27	1	0.82	+	1.22	0.565	1
Endosomal/Vacuolar pathway (R-MMU-1236977)	30	2	2.06	-	0.97	1	1		Endosomal/Vacuolar pathway (R-MMU-1236977)	30	0	0.79	-	< 0.01	1	1		Endosomal/Vacuolar pathway (R-MMU-1236977)	30	0	0.91	-	< 0.01	1	1
EPHA-mediated growth cone collapse (R-MMU-3928663)	19	0	1.3	-	< 0.01	0.637	1		EPHA-mediated growth cone collapse (R-MMU-3928663)	19	1	0.5	+	2	0.398	1		EPHA-mediated growth cone collapse (R-MMU-3928663)	19	1	0.58	+	1.73	0.443	1
EPHB-mediated forward signaling (R-MMU-3928662)	38	2	2.61	-	0.77	1	1		EPHB-mediated forward signaling (R-MMU-3928662)	38	2	1	+	2	0.265	0.949		EPHB-mediated forward signaling (R-MMU-3928662)	38	2	1.15	+	1.73	0.321	1
EPH-Ephrin signaling (R-MMU-2682334)	68	5	4.66	+	1.07	0.809	1		EPH-Ephrin signaling (R-MMU-2682334)	68	6	1.79	+	3.35	0.00896	0.119		EPH-Ephrin signaling (R-MMU-2682334)	68	5	2.06	+	2.42	0.0554	0.425
ERBB2 Activates PTK6 Signaling (R-MMU-8847993)	12	0	0.82	-	< 0.01	1	1		ERBB2 Activates PTK6 Signaling (R-MMU-8847993)	12	0	0.32	-	< 0.01	1	1		ERBB2 Activates PTK6 Signaling (R-MMU-8847993)	12	0	0.36	-	< 0.01	1	1
ERBB2 Regulates Cell Motility (R-MMU-6785631)	14	0	0.96	-	< 0.01	0.619	1		ERBB2 Regulates Cell Motility (R-MMU-6785631)	14	0	0.37	-	< 0.01	1	1		ERBB2 Regulates Cell Motility (R-MMU-6785631)	14	0	0.42	-	< 0.01	1	1
Erythrocytes take up carbon dioxide and release oxygen (R-MMU-1237044)	12	0	0.82	-	< 0.01	1	1		Erythrocytes take up carbon dioxide and release oxygen (R-MMU-1237044)	12	0	0.32	-	< 0.01	1	1		Erythrocytes take up carbon dioxide and release oxygen (R-MMU-1237044)	12	0	0.36	-	< 0.01	1	1
Erythrocytes take up oxygen and release carbon dioxide (R-MMU-1247673)	8	0	0.55	-	< 0.01	1	1		Erythrocytes take up oxygen and release carbon dioxide (R-MMU-1247673)	8	0	0.21	-	< 0.01	1	1		Erythrocytes take up oxygen and release carbon dioxide (R-MMU-1247673)	8	0	0.24	-	< 0.01	1	1
Estrogen biosynthesis (R-MMU-193144)	8	0	0.55	-	< 0.01	1	1		Estrogen biosynthesis (R-MMU-193144)	8	0	0.21	-	< 0.01	1	1		Estrogen biosynthesis (R-MMU-193144)	8	0	0.24	-	< 0.01	1	1
Estrogen-stimulated signaling through PRKCZ (R-MMU-9634635)	6	0	0.41	-	< 0.01	1	1		Estrogen-stimulated signaling through PRKCZ (R-MMU-9634635)	6	0	0.16	-	< 0.01	1	1		Estrogen-stimulated signaling through PRKCZ (R-MMU-9634635)	6	0	0.18	-	< 0.01	1	1
Eukaryotic Translation Termination (R-MMU-72764)	6	0	0.41	-	< 0.01	1	1		Eukaryotic Translation Termination (R-MMU-72764)	6	0	0.16	-	< 0.01	1	1		Eukaryotic Translation Termination (R-MMU-72764)	6	0	0.18	-	< 0.01	1	1
Events associated with phagocytolytic activity of PMN cells (R-MMU-8941413)	2	0	0.14	-	< 0.01	1	1		Events associated with phagocytolytic activity of PMN cells (R-MMU-8941413)	2	0	0.05	-	< 0.01	1	1		Events associated with phagocytolytic activity of PMN cells (R-MMU-8941413)	2	0	0.06	-	< 0.01	1	1
Expression and Processing of Neurotrophins (R-MMU-9036866)	4	0	0.27	-	< 0.01	1	1		Expression and Processing of Neurotrophins (R-MMU-9036866)	4	0	0.11	-	< 0.01	1	1		Expression and Processing of Neurotrophins (R-MMU-9036866)	4	0	0.12	-	< 0.01	1	1
Extension of Telomeres (R-MMU-180786)	49	3	3.36	-	0.89	1	1		Extension of Telomeres (R-MMU-180786)	49	2	1.29	+	1.55	0.371	1		Extension of Telomeres (R-MMU-180786)	49	1	1.49	-	0.67	1	1
Extra-nuclear estrogen signaling (R-MMU-9009391)	69	4	4.73	-	0.85	1	1		Extra-nuclear estrogen signaling (R-MMU-9009391)	69	1	1.82	-	0.55	1	1		Extra-nuclear estrogen signaling (R-MMU-9009391)	69	3	2.09	+	1.43	0.468	1
Extrinsic Pathway of Fibrin Clot Formation (R-MMU-140834)	5	0	0.34	-	< 0.01	1	1		Extrinsic Pathway of Fibrin Clot Formation (R-MMU-140834)	5	0	0.13	-	< 0.01	1	1		Extrinsic Pathway of Fibrin Clot Formation (R-MMU-140834)	5	0	0.15	-	< 0.01	1	1
Fatty acid metabolism (R-MMU-8978868)	165	13	11.32	+	1.15	0.538	1		Fatty acid metabolism (R-MMU-8978868)	165	4	4.35	-	0.92	1	1		Fatty acid metabolism (R-MMU-8978868)	165	5	5.01	-	1	1	1
Fatty acids (R-MMU-211935)	13	0	0.89	-	< 0.01	1	1		Fatty acids (R-MMU-211935)	13	0	0.34	-	< 0.01	1	1		Fatty acids (R-MMU-211935)	13	0	0.39	-	< 0.01	1	1
Fatty acyl-CoA biosynthesis (R-MMU-75105)	33	2	2.26	-	0.88	1	1		Fatty acyl-CoA biosynthesis (R-MMU-75105)	33	1	0.87	+	1.15	0.586	1		Fatty acyl-CoA biosynthesis (R-MMU-75105)	33	0	1	-	< 0.01	0.626	1
FBXL7 down-regulates AURKA during mitotic entry and in early mitosis (R-MMU-8854050)	54	3	3.7	-	0.81	1	1		FBXL7 down-regulates AURKA during mitotic entry and in early mitosis (R-MMU-8854050)	54	0	1.42	-	< 0.01	0.406	1		FBXL7 down-regulates AURKA during mitotic entry and in early mitosis (R-MMU-8854050)	54	1	1.64	-	0.61	1	1
Fcgamma receptor (FCGR) dependent phagocytosis (R-MMU-2029480)	196	11	13.45	-	0.82	0.571	1		Fcgamma receptor (FCGR) dependent phagocytosis (R-MMU-2029480)	196	4	5.16	-	0.77	0.822	1		Fcgamma receptor (FCGR) dependent phagocytosis (R-MMU-2029480)	196	8	5.95	+	1.35	0.397	1
FGFR1 ligand binding and activation (R-MMU-190242)	15	0	1.03	-	< 0.01	0.619	1		FGFR1 ligand binding and activation (R-MMU-190242)	15	0	0.4	-	< 0.01	1	1		FGFR1 ligand binding and activation (R-MMU-190242)	15	0	0.46	-	< 0.01	1	1
FGFR1b ligand binding and activation (R-MMU-190370)	6	0	0.41	-	< 0.01	1	1		FGFR1b ligand binding and activation (R-MMU-190370)	6	0	0.16	-	< 0.01	1	1		FGFR1b ligand binding and activation (R-MMU-190370)	6	0	0.18	-	< 0.01	1	1
FGFR1c and Klotho ligand binding and activation (R-MMU-190374)	3	0	0.21	-	< 0.01	1	1		FGFR1c and Klotho ligand binding and activation (R-MMU-190374)	3	0	0.08	-	< 0.01	1	1		FGFR1c and Klotho ligand binding and activation (R-MMU-190374)	3	0	0.09	-	< 0.01	1	1
FGFR1c ligand binding and activation (R-MMU-190373)	11	0	0.75	-	< 0.01	1	1		FGFR1c ligand binding and activation (R-MMU-190373)	11	0	0.29	-	< 0.01	1	1		FGFR1c ligand binding and activation (R-MMU-190373)	11	0	0.33	-	< 0.01	1	1
FGFR2 ligand binding and activation (R-MMU-190241)	19	0	1.3	-	< 0.01	0.637	1		FGFR2 ligand binding and activation (R-MMU-190241)	19	0	0.5	-	< 0.01	1	1		FGFR2 ligand binding and activation (R-MMU-190241)	19	0	0.58	-	< 0.01	1	1
FGFR2b ligand binding and activation (R-MMU-190377)	9	0	0.62	-	< 0.01	1	1		FGFR2b ligand binding and activation (R-MMU-190377)	9	0	0.24	-	< 0.01	1	1		FGFR2b ligand binding and activation (R-MMU-190377)	9	0	0.27	-	< 0.01	1	1
FGFR2c ligand binding and activation (R-MMU-190375)	13	0	0.89	-	< 0.01	1	1		FGFR2c ligand binding and activation (R-MMU-190375)	13	0	0.34	-	< 0.01	1	1		FGFR2c ligand binding and activation (R-MMU-190375)	13	0	0.39	-	< 0.01	1	1
FGFR3 ligand binding and activation (R-MMU-190239)	13	0	0.89	-	< 0.01	1	1		FGFR3 ligand binding and activation (R-MMU-190239)	13	0	0.34	-	< 0.01	1	1		FGFR3 ligand binding and activation (R-MMU-190239)	13	0	0.39	-	< 0.01	1	1
FGFR3b ligand binding and activation (R-MMU-190371)	7	0	0.48	-	< 0.01	1	1		FGFR3b ligand binding and activation (R-MMU-190371)	7	0	0.18	-	< 0.01	1	1		FGFR3b ligand binding and activation (R-MMU-190371)	7	0	0.21	-	< 0.01	1	1
FGFR3c ligand binding and activation (R-MMU-190372)	13	0	0.89	-	< 0.01	1	1		FGFR3c ligand binding and activation (R-MMU-190372)	13	0	0.34	-	< 0.01	1	1		FGFR3c ligand binding and activation (R-MMU-190372)	13	0	0.39	-	< 0.01	1	1
FGFR4 ligand binding and activation (R-MMU-190322)	14	0	0.96	-	< 0.01	0.619	1		FGFR4 ligand binding and activation (R-MMU-190322)	14	0	0.37	-	< 0.01	1	1		FGFR4 ligand binding and activation (R-MMU-190322)	14	0	0.42	-	< 0.01	1	1
FGFRL1 modulation of FGFR1 signaling (R-MMU-5658623)	13	0	0.89	-	< 0.01	1	1		FGFRL1 modulation of FGFR1 signaling (R-MMU-5658623)	13	0	0.34	-	< 0.01	1	1		FGFRL1 modulation of FGFR1 signaling (R-MMU-5658623)	13	0	0.39	-	< 0.01	1	1
Fibronectin matrix formation (R-MMU-1566977)	4	0	0.27	-	< 0.01	1	1		Fibronectin matrix formation (R-MMU-1566977)	4	0	0.11	-	< 0.01	1	1		Fibronectin matrix formation (R-MMU-1566977)	4	0	0.12	-	< 0.01	1	1
Ficolins bind to repetitive carbohydrate structures on the target cell surface (R-MMU-2855086)	4	0	0.27	-	< 0.01	1	1		Ficolins bind to repetitive carbohydrate structures on the target cell surface (R-MMU-2855086)	4	0	0.11	-	< 0.01	1	1		Ficolins bind to repetitive carbohydrate structures on the target cell surface (R-MMU-2855086)	4	0	0.12	-	< 0.01	1	1
FLT3 signaling through SRC family kinases (R-MMU-9706374)	4	0	0.27	-	< 0.01	1	1		FLT3 signaling through SRC family kinases (R-MMU-9706374)	4	0	0.11	-	< 0.01	1	1		FLT3 signaling through SRC family kinases (R-MMU-9706374)	4	0	0.12	-	< 0.01	1	1
FMO oxidises nucleophiles (R-MMU-217271)	3	0	0.21	-	< 0.01	1	1		FMO oxidises nucleophiles (R-MMU-217271)	3	0	0.08	-	< 0.01	1	1		FMO oxidises nucleophiles (R-MMU-217271)	3	0	0.09	-	< 0.01	1	1
Formation of annular gap junctions (R-MMU-196025)	10	1	0.69	+	1.46	0.509	1		Formation of annular gap junctions (R-MMU-196025)	10	0	0.26	-	< 0.01	1	1		Formation of annular gap junctions (R-MMU-196025)	10	0	0.3	-	< 0.01	1	1
Formation of the active cofactor, UDP-glucuronate (R-MMU-173599)	3	0	0.21	-	< 0.01	1	1		Formation of the active cofactor, UDP-glucuronate (R-MMU-173599)	3	0	0.08	-	< 0.01	1	1		Formation of the active cofactor, UDP-glucuronate (R-MMU-173599)	3	0	0.09	-	< 0.01	1	1
Formation of the Early Elongation Complex (R-MMU-113418)	33	2	2.26	-	0.88	1	1		Formation of the Early Elongation Complex (R-MMU-113418)	33	1	0.87	+	1.15	0.586	1		Formation of the Early Elongation Complex (R-MMU-113418)	33	0	1	-	< 0.01	0.626	1
Formation of the Editosome (R-MMU-75094)	5	0	0.34	-	< 0.01	1	1		Formation of the Editosome (R-MMU-75094)	5	0	0.13	-	< 0.01	1	1		Formation of the Editosome (R-MMU-75094)	5	0	0.15	-	< 0.01	1	1
Formation of xylulose-5-phosphate (R-MMU-5661270)	5	0	0.34	-	< 0.01	1	1		Formation of xylulose-5-phosphate (R-MMU-5661270)	5	0	0.13	-	< 0.01	1	1		Formation of xylulose-5-phosphate (R-MMU-5661270)	5	0	0.15	-	< 0.01	1	1
Formyl peptide receptors bind formyl peptides and many other ligands (R-MMU-444473)	12	0	0.82	-	< 0.01	1	1		Formyl peptide receptors bind formyl peptides and many other ligands (R-MMU-444473)	12	0	0.32	-	< 0.01	1	1		Formyl peptide receptors bind formyl peptides and many other ligands (R-MMU-444473)	12	0	0.36	-	< 0.01	1	1
FOXO-mediated transcription of oxidative stress, metabolic and neuronal genes (R-MMU-9615017)	2	0	0.14	-	< 0.01	1	1		FOXO-mediated transcription of oxidative stress, metabolic and neuronal genes (R-MMU-9615017)	2	0	0.05	-	< 0.01	1	1		FOXO-mediated transcription of oxidative stress, metabolic and neuronal genes (R-MMU-9615017)	2	0	0.06	-	< 0.01	1	1
Free fatty acid receptors (R-MMU-444209)	4	0	0.27	-	< 0.01	1	1		Free fatty acid receptors (R-MMU-444209)	4	0	0.11	-	< 0.01	1	1		Free fatty acid receptors (R-MMU-444209)	4	0	0.12	-	< 0.01	1	1
FRS-mediated FGFR1 signaling (R-MMU-5654693)	23	1	1.58	-	0.63	1	1		FRS-mediated FGFR1 signaling (R-MMU-5654693)	23	1	0.61	+	1.65	0.459	1		FRS-mediated FGFR1 signaling (R-MMU-5654693)	23	0	0.7	-	< 0.01	1	1
FRS-mediated FGFR2 signaling (R-MMU-5654700)	25	1	1.71	-	0.58	1	1		FRS-mediated FGFR2 signaling (R-MMU-5654700)	25	1	0.66	+	1.52	0.487	1		FRS-mediated FGFR2 signaling (R-MMU-5654700)	25	0	0.76	-	< 0.01	1	1
FRS-mediated FGFR3 signaling (R-MMU-5654706)	20	1	1.37	-	0.73	1	1		FRS-mediated FGFR3 signaling (R-MMU-5654706)	20	1	0.53	+	1.9	0.414	1		FRS-mediated FGFR3 signaling (R-MMU-5654706)	20	0	0.61	-	< 0.01	1	1
FRS-mediated FGFR4 signaling (R-MMU-5654712)	22	1	1.51	-	0.66	1	1		FRS-mediated FGFR4 signaling (R-MMU-5654712)	22	1	0.58	+	1.73	0.444	1		FRS-mediated FGFR4 signaling (R-MMU-5654712)	22	0	0.67	-	< 0.01	1	1
Fructose biosynthesis (R-MMU-5652227)	2	0	0.14	-	< 0.01	1	1		Fructose biosynthesis (R-MMU-5652227)	2	0	0.05	-	< 0.01	1	1		Fructose biosynthesis (R-MMU-5652227)	2	0	0.06	-	< 0.01	1	1
Fructose catabolism (R-MMU-70350)	5	0	0.34	-	< 0.01	1	1		Fructose catabolism (R-MMU-70350)	5	0	0.13	-	< 0.01	1	1		Fructose catabolism (R-MMU-70350)	5	0	0.15	-	< 0.01	1	1
Fructose metabolism (R-MMU-5652084)	7	0	0.48	-	< 0.01	1	1		Fructose metabolism (R-MMU-5652084)	7	0	0.18	-	< 0.01	1	1		Fructose metabolism (R-MMU-5652084)	7	0	0.21	-	< 0.01	1	1
G alpha (12/13) signalling events (R-MMU-416482)	78	6	5.35	+	1.12	0.656	1		G alpha (12/13) signalling events (R-MMU-416482)	78	4	2.05	+	1.95	0.15	0.704		G alpha (12/13) signalling events (R-MMU-416482)	78	2	2.37	-	0.85	1	1
G alpha (z) signalling events (R-MMU-418597)	33	1	2.26	-	0.44	0.725	1		G alpha (z) signalling events (R-MMU-418597)	33	0	0.87	-	< 0.01	1	1		G alpha (z) signalling events (R-MMU-418597)	33	1	1	-	1	1	1
G beta:gamma signalling through BTK (R-MMU-8964315)	18	0	1.23	-	< 0.01	0.631	1		G beta:gamma signalling through BTK (R-MMU-8964315)	18	0	0.47	-	< 0.01	1	1		G beta:gamma signalling through BTK (R-MMU-8964315)	18	0	0.55	-	< 0.01	1	1
G beta:gamma signalling through PI3Kgamma (R-MMU-392451)	25	2	1.71	+	1.17	0.688	1		G beta:gamma signalling through PI3Kgamma (R-MMU-392451)	25	0	0.66	-	< 0.01	1	1		G beta:gamma signalling through PI3Kgamma (R-MMU-392451)	25	0	0.76	-	< 0.01	1	1
G beta:gamma signalling through PLC beta (R-MMU-418217)	20	2	1.37	+	1.46	0.644	1		G beta:gamma signalling through PLC beta (R-MMU-418217)	20	0	0.53	-	< 0.01	1	1		G beta:gamma signalling through PLC beta (R-MMU-418217)	20	0	0.61	-	< 0.01	1	1
G1/S DNA Damage Checkpoints (R-MMU-69615)	65	4	4.46	-	0.9	1	1		G1/S DNA Damage Checkpoints (R-MMU-69615)	65	0	1.71	-	< 0.01	0.421	1		G1/S DNA Damage Checkpoints (R-MMU-69615)	65	2	1.97	+	1.01	1	1
G2 Phase (R-MMU-68911)	5	0	0.34	-	< 0.01	1	1		G2 Phase (R-MMU-68911)	5	0	0.13	-	< 0.01	1	1		G2 Phase (R-MMU-68911)	5	0	0.15	-	< 0.01	1	1
G2/M Checkpoints (R-MMU-69481)	145	11	9.95	+	1.11	0.74	1		G2/M Checkpoints (R-MMU-69481)	145	1	3.82	-	0.26	0.191	0.789		G2/M Checkpoints (R-MMU-69481)	145	2	4.4	-	0.45	0.332	1
G2/M DNA damage checkpoint (R-MMU-69473)	73	6	5.01	+	1.2	0.639	1		G2/M DNA damage checkpoint (R-MMU-69473)	73	1	1.92	-	0.52	1	1		G2/M DNA damage checkpoint (R-MMU-69473)	73	0	2.21	-	< 0.01	0.176	0.853
G2/M DNA replication checkpoint (R-MMU-69478)	5	0	0.34	-	< 0.01	1	1		G2/M DNA replication checkpoint (R-MMU-69478)	5	0	0.13	-	< 0.01	1	1		G2/M DNA replication checkpoint (R-MMU-69478)	5	0	0.15	-	< 0.01	1	1
GAB1 signalosome (R-MMU-180292)	17	1	1.17	-	0.86	1	1		GAB1 signalosome (R-MMU-180292)	17	2	0.45	+	4.47	0.0726	0.469		GAB1 signalosome (R-MMU-180292)	17	1	0.52	+	1.94	0.408	1
GABA synthesis (R-MMU-888568)	2	0	0.14	-	< 0.01	1	1		GABA synthesis (R-MMU-888568)	2	0	0.05	-	< 0.01	1	1		GABA synthesis (R-MMU-888568)	2	0	0.06	-	< 0.01	1	1
GABA synthesis, release, reuptake and degradation (R-MMU-888590)	18	0	1.23	-	< 0.01	0.631	1		GABA synthesis, release, reuptake and degradation (R-MMU-888590)	18	1	0.47	+	2.11	0.382	1		GABA synthesis, release, reuptake and degradation (R-MMU-888590)	18	1	0.55	+	1.83	0.426	1
Galactose catabolism (R-MMU-70370)	4	0	0.27	-	< 0.01	1	1		Galactose catabolism (R-MMU-70370)	4	0	0.11	-	< 0.01	1	1		Galactose catabolism (R-MMU-70370)	4	0	0.12	-	< 0.01	1	1
Gamma carboxylation, hypusine formation and arylsulfatase activation (R-MMU-163841)	36	1	2.47	-	0.4	0.514	1		Gamma carboxylation, hypusine formation and arylsulfatase activation (R-MMU-163841)	36	1	0.95	+	1.05	0.618	1		Gamma carboxylation, hypusine formation and arylsulfatase activation (R-MMU-163841)	36	1	1.09	-	0.92	1	1
Gamma-carboxylation of protein precursors (R-MMU-159740)	9	0	0.62	-	< 0.01	1	1		Gamma-carboxylation of protein precursors (R-MMU-159740)	9	0	0.24	-	< 0.01	1	1		Gamma-carboxylation of protein precursors (R-MMU-159740)	9	0	0.27	-	< 0.01	1	1
Gamma-carboxylation, transport, and amino-terminal cleavage of proteins (R-MMU-159854)	11	0	0.75	-	< 0.01	1	1		Gamma-carboxylation, transport, and amino-terminal cleavage of proteins (R-MMU-159854)	11	0	0.29	-	< 0.01	1	1		Gamma-carboxylation, transport, and amino-terminal cleavage of proteins (R-MMU-159854)	11	0	0.33	-	< 0.01	1	1
Gap junction assembly (R-MMU-190861)	31	1	2.13	-	0.47	0.721	1		Gap junction assembly (R-MMU-190861)	31	1	0.82	+	1.22	0.563	1		Gap junction assembly (R-MMU-190861)	31	0	0.94	-	< 0.01	1	1
Gap junction degradation (R-MMU-190873)	11	1	0.75	+	1.33	0.542	1		Gap junction degradation (R-MMU-190873)	11	0	0.29	-	< 0.01	1	1		Gap junction degradation (R-MMU-190873)	11	0	0.33	-	< 0.01	1	1
Gap junction trafficking (R-MMU-190828)	41	2	2.81	-	0.71	1	1		Gap junction trafficking (R-MMU-190828)	41	1	1.08	-	0.93	1	1		Gap junction trafficking (R-MMU-190828)	41	0	1.24	-	< 0.01	0.637	1
Gap junction trafficking and regulation (R-MMU-157858)	43	3	2.95	+	1.02	1	1		Gap junction trafficking and regulation (R-MMU-157858)	43	2	1.13	+	1.77	0.314	1		Gap junction trafficking and regulation (R-MMU-157858)	43	1	1.3	-	0.77	1	1
Gap-filling DNA repair synthesis and ligation in GG-NER (R-MMU-5696397)	22	2	1.51	+	1.33	0.661	1		Gap-filling DNA repair synthesis and ligation in GG-NER (R-MMU-5696397)	22	1	0.58	+	1.73	0.444	1		Gap-filling DNA repair synthesis and ligation in GG-NER (R-MMU-5696397)	22	0	0.67	-	< 0.01	1	1
Gap-filling DNA repair synthesis and ligation in TC-NER (R-MMU-6782210)	64	5	4.39	+	1.14	0.626	1		Gap-filling DNA repair synthesis and ligation in TC-NER (R-MMU-6782210)	64	2	1.69	+	1.19	0.686	1		Gap-filling DNA repair synthesis and ligation in TC-NER (R-MMU-6782210)	64	2	1.94	+	1.03	0.721	1
Gastrin-CREB signalling pathway via PKC and MAPK (R-MMU-881907)	18	1	1.23	-	0.81	1	1		Gastrin-CREB signalling pathway via PKC and MAPK (R-MMU-881907)	18	1	0.47	+	2.11	0.382	1		Gastrin-CREB signalling pathway via PKC and MAPK (R-MMU-881907)	18	3	0.55	+	5.49	0.0162	0.205
GDP-fucose biosynthesis (R-MMU-6787639)	6	0	0.41	-	< 0.01	1	1		GDP-fucose biosynthesis (R-MMU-6787639)	6	0	0.16	-	< 0.01	1	1		GDP-fucose biosynthesis (R-MMU-6787639)	6	0	0.18	-	< 0.01	1	1
Generation of second messenger molecules (R-MMU-202433)	30	2	2.06	-	0.97	1	1		Generation of second messenger molecules (R-MMU-202433)	30	1	0.79	+	1.27	0.551	1		Generation of second messenger molecules (R-MMU-202433)	30	0	0.91	-	< 0.01	1	1
GLI3 is processed to GLI3R by the proteasome (R-MMU-5610785)	57	4	3.91	+	1.02	0.796	1		GLI3 is processed to GLI3R by the proteasome (R-MMU-5610785)	57	0	1.5	-	< 0.01	0.408	1		GLI3 is processed to GLI3R by the proteasome (R-MMU-5610785)	57	1	1.73	-	0.58	1	1
Glucocorticoid biosynthesis (R-MMU-194002)	15	0	1.03	-	< 0.01	0.619	1		Glucocorticoid biosynthesis (R-MMU-194002)	15	0	0.4	-	< 0.01	1	1		Glucocorticoid biosynthesis (R-MMU-194002)	15	0	0.46	-	< 0.01	1	1
Glutamate and glutamine metabolism (R-MMU-8964539)	13	1	0.89	+	1.12	0.603	1		Glutamate and glutamine metabolism (R-MMU-8964539)	13	0	0.34	-	< 0.01	1	1		Glutamate and glutamine metabolism (R-MMU-8964539)	13	0	0.39	-	< 0.01	1	1
Glutamate Neurotransmitter Release Cycle (R-MMU-210500)	23	1	1.58	-	0.63	1	1		Glutamate Neurotransmitter Release Cycle (R-MMU-210500)	23	0	0.61	-	< 0.01	1	1		Glutamate Neurotransmitter Release Cycle (R-MMU-210500)	23	0	0.7	-	< 0.01	1	1
Glutathione synthesis and recycling (R-MMU-174403)	12	0	0.82	-	< 0.01	1	1		Glutathione synthesis and recycling (R-MMU-174403)	12	0	0.32	-	< 0.01	1	1		Glutathione synthesis and recycling (R-MMU-174403)	12	0	0.36	-	< 0.01	1	1
Glycine degradation (R-MMU-6783984)	4	0	0.27	-	< 0.01	1	1		Glycine degradation (R-MMU-6783984)	4	0	0.11	-	< 0.01	1	1		Glycine degradation (R-MMU-6783984)	4	0	0.12	-	< 0.01	1	1
Glycogen breakdown (glycogenolysis) (R-MMU-70221)	12	1	0.82	+	1.21	0.574	1		Glycogen breakdown (glycogenolysis) (R-MMU-70221)	12	0	0.32	-	< 0.01	1	1		Glycogen breakdown (glycogenolysis) (R-MMU-70221)	12	0	0.36	-	< 0.01	1	1
Glycoprotein hormones (R-MMU-209822)	9	0	0.62	-	< 0.01	1	1		Glycoprotein hormones (R-MMU-209822)	9	0	0.24	-	< 0.01	1	1		Glycoprotein hormones (R-MMU-209822)	9	0	0.27	-	< 0.01	1	1
Glycosaminoglycan metabolism (R-MMU-1630316)	121	7	8.3	-	0.84	0.856	1		Glycosaminoglycan metabolism (R-MMU-1630316)	121	1	3.19	-	0.31	0.383	1		Glycosaminoglycan metabolism (R-MMU-1630316)	121	0	3.67	-	< 0.01	0.055	0.424
Glycosphingolipid metabolism (R-MMU-1660662)	40	1	2.74	-	0.36	0.523	1		Glycosphingolipid metabolism (R-MMU-1660662)	40	0	1.05	-	< 0.01	0.628	1		Glycosphingolipid metabolism (R-MMU-1660662)	40	1	1.21	-	0.82	1	1
Glyoxylate metabolism and glycine degradation (R-MMU-389661)	30	2	2.06	-	0.97	1	1		Glyoxylate metabolism and glycine degradation (R-MMU-389661)	30	1	0.79	+	1.27	0.551	1		Glyoxylate metabolism and glycine degradation (R-MMU-389661)	30	2	0.91	+	2.2	0.231	0.978
Golgi Cisternae Pericentriolar Stack Reorganization (R-MMU-162658)	10	1	0.69	+	1.46	0.509	1		Golgi Cisternae Pericentriolar Stack Reorganization (R-MMU-162658)	10	0	0.26	-	< 0.01	1	1		Golgi Cisternae Pericentriolar Stack Reorganization (R-MMU-162658)	10	0	0.3	-	< 0.01	1	1
GPER1 signaling (R-MMU-9634597)	29	1	1.99	-	0.5	0.719	1		GPER1 signaling (R-MMU-9634597)	29	0	0.76	-	< 0.01	1	1		GPER1 signaling (R-MMU-9634597)	29	0	0.88	-	< 0.01	1	1
GRB2 events in EGFR signaling (R-MMU-179812)	13	0	0.89	-	< 0.01	1	1		GRB2 events in EGFR signaling (R-MMU-179812)	13	0	0.34	-	< 0.01	1	1		GRB2 events in EGFR signaling (R-MMU-179812)	13	0	0.39	-	< 0.01	1	1
GRB2 events in ERBB2 signaling (R-MMU-1963640)	13	0	0.89	-	< 0.01	1	1		GRB2 events in ERBB2 signaling (R-MMU-1963640)	13	0	0.34	-	< 0.01	1	1		GRB2 events in ERBB2 signaling (R-MMU-1963640)	13	0	0.39	-	< 0.01	1	1
GRB2:SOS provides linkage to MAPK signaling for Integrins (R-MMU-354194)	15	1	1.03	-	0.97	1	1		GRB2:SOS provides linkage to MAPK signaling for Integrins (R-MMU-354194)	15	1	0.4	+	2.53	0.33	1		GRB2:SOS provides linkage to MAPK signaling for Integrins (R-MMU-354194)	15	1	0.46	+	2.2	0.37	1
GRB7 events in ERBB2 signaling (R-MMU-1306955)	5	0	0.34	-	< 0.01	1	1		GRB7 events in ERBB2 signaling (R-MMU-1306955)	5	0	0.13	-	< 0.01	1	1		GRB7 events in ERBB2 signaling (R-MMU-1306955)	5	0	0.15	-	< 0.01	1	1
GSK3B and BTRC:CUL1-mediated-degradation of NFE2L2 (R-MMU-9762114)	50	4	3.43	+	1.17	0.776	1		GSK3B and BTRC:CUL1-mediated-degradation of NFE2L2 (R-MMU-9762114)	50	0	1.32	-	< 0.01	0.644	1		GSK3B and BTRC:CUL1-mediated-degradation of NFE2L2 (R-MMU-9762114)	50	1	1.52	-	0.66	1	1
HCN channels (R-MMU-1296061)	4	0	0.27	-	< 0.01	1	1		HCN channels (R-MMU-1296061)	4	0	0.11	-	< 0.01	1	1		HCN channels (R-MMU-1296061)	4	0	0.12	-	< 0.01	1	1
HDL remodeling (R-MMU-8964058)	9	0	0.62	-	< 0.01	1	1		HDL remodeling (R-MMU-8964058)	9	0	0.24	-	< 0.01	1	1		HDL remodeling (R-MMU-8964058)	9	0	0.27	-	< 0.01	1	1
Hedgehog ligand biogenesis (R-MMU-5358346)	63	5	4.32	+	1.16	0.62	1		Hedgehog ligand biogenesis (R-MMU-5358346)	63	0	1.66	-	< 0.01	0.416	1		Hedgehog ligand biogenesis (R-MMU-5358346)	63	2	1.91	+	1.05	0.717	1
Hedgehog 'off' state (R-MMU-5610787)	108	9	7.41	+	1.21	0.564	1		Hedgehog 'off' state (R-MMU-5610787)	108	1	2.84	-	0.35	0.536	1		Hedgehog 'off' state (R-MMU-5610787)	108	2	3.28	-	0.61	0.775	1
Hedgehog 'on' state (R-MMU-5632684)	82	4	5.63	-	0.71	0.661	1		Hedgehog 'on' state (R-MMU-5632684)	82	1	2.16	-	0.46	0.727	1		Hedgehog 'on' state (R-MMU-5632684)	82	1	2.49	-	0.4	0.522	1
Heme biosynthesis (R-MMU-189451)	14	1	0.96	+	1.04	1	1		Heme biosynthesis (R-MMU-189451)	14	0	0.37	-	< 0.01	1	1		Heme biosynthesis (R-MMU-189451)	14	1	0.42	+	2.35	0.35	1
Heme signaling (R-MMU-9707616)	11	0	0.75	-	< 0.01	1	1		Heme signaling (R-MMU-9707616)	11	0	0.29	-	< 0.01	1	1		Heme signaling (R-MMU-9707616)	11	0	0.33	-	< 0.01	1	1
Hemostasis (R-MMU-109582)	624	39	42.81	-	0.91	0.629	1		Hemostasis (R-MMU-109582)	624	20	16.44	+	1.22	0.373	1		Hemostasis (R-MMU-109582)	624	15	18.93	-	0.79	0.408	1
Heparan sulfate/heparin (HS-GAG) metabolism (R-MMU-1638091)	53	3	3.64	-	0.83	1	1		Heparan sulfate/heparin (HS-GAG) metabolism (R-MMU-1638091)	53	0	1.4	-	< 0.01	0.406	1		Heparan sulfate/heparin (HS-GAG) metabolism (R-MMU-1638091)	53	0	1.61	-	< 0.01	0.412	1
Highly calcium permeable nicotinic acetylcholine receptors (R-MMU-629597)	9	0	0.62	-	< 0.01	1	1		Highly calcium permeable nicotinic acetylcholine receptors (R-MMU-629597)	9	0	0.24	-	< 0.01	1	1		Highly calcium permeable nicotinic acetylcholine receptors (R-MMU-629597)	9	0	0.27	-	< 0.01	1	1
Highly calcium permeable postsynaptic nicotinic acetylcholine receptors (R-MMU-629594)	11	0	0.75	-	< 0.01	1	1		Highly calcium permeable postsynaptic nicotinic acetylcholine receptors (R-MMU-629594)	11	0	0.29	-	< 0.01	1	1		Highly calcium permeable postsynaptic nicotinic acetylcholine receptors (R-MMU-629594)	11	0	0.33	-	< 0.01	1	1
Highly sodium permeable postsynaptic acetylcholine nicotinic receptors (R-MMU-629587)	7	0	0.48	-	< 0.01	1	1		Highly sodium permeable postsynaptic acetylcholine nicotinic receptors (R-MMU-629587)	7	0	0.18	-	< 0.01	1	1		Highly sodium permeable postsynaptic acetylcholine nicotinic receptors (R-MMU-629587)	7	0	0.21	-	< 0.01	1	1
Histamine receptors (R-MMU-390650)	4	0	0.27	-	< 0.01	1	1		Histamine receptors (R-MMU-390650)	4	0	0.11	-	< 0.01	1	1		Histamine receptors (R-MMU-390650)	4	0	0.12	-	< 0.01	1	1
Histidine catabolism (R-MMU-70921)	7	0	0.48	-	< 0.01	1	1		Histidine catabolism (R-MMU-70921)	7	0	0.18	-	< 0.01	1	1		Histidine catabolism (R-MMU-70921)	7	0	0.21	-	< 0.01	1	1
Hormone ligand-binding receptors (R-MMU-375281)	11	0	0.75	-	< 0.01	1	1		Hormone ligand-binding receptors (R-MMU-375281)	11	0	0.29	-	< 0.01	1	1		Hormone ligand-binding receptors (R-MMU-375281)	11	0	0.33	-	< 0.01	1	1
HS-GAG biosynthesis (R-MMU-2022928)	29	1	1.99	-	0.5	0.719	1		HS-GAG biosynthesis (R-MMU-2022928)	29	0	0.76	-	< 0.01	1	1		HS-GAG biosynthesis (R-MMU-2022928)	29	0	0.88	-	< 0.01	1	1
HS-GAG degradation (R-MMU-2024096)	21	2	1.44	+	1.39	0.652	1		HS-GAG degradation (R-MMU-2024096)	21	0	0.55	-	< 0.01	1	1		HS-GAG degradation (R-MMU-2024096)	21	0	0.64	-	< 0.01	1	1
Hydrolysis of LPC (R-MMU-1483115)	8	0	0.55	-	< 0.01	1	1		Hydrolysis of LPC (R-MMU-1483115)	8	0	0.21	-	< 0.01	1	1		Hydrolysis of LPC (R-MMU-1483115)	8	0	0.24	-	< 0.01	1	1
Hydrolysis of LPE (R-MMU-1483152)	1	0	0.07	-	< 0.01	1	1		Hydrolysis of LPE (R-MMU-1483152)	1	0	0.03	-	< 0.01	1	1		Hydrolysis of LPE (R-MMU-1483152)	1	0	0.03	-	< 0.01	1	1
Hypusine synthesis from eIF5A-lysine (R-MMU-204626)	4	0	0.27	-	< 0.01	1	1		Hypusine synthesis from eIF5A-lysine (R-MMU-204626)	4	0	0.11	-	< 0.01	1	1		Hypusine synthesis from eIF5A-lysine (R-MMU-204626)	4	0	0.12	-	< 0.01	1	1
IKK complex recruitment mediated by RIP1 (R-MMU-937041)	23	1	1.58	-	0.63	1	1		IKK complex recruitment mediated by RIP1 (R-MMU-937041)	23	0	0.61	-	< 0.01	1	1		IKK complex recruitment mediated by RIP1 (R-MMU-937041)	23	0	0.7	-	< 0.01	1	1
IL-6-type cytokine receptor ligand interactions (R-MMU-6788467)	17	0	1.17	-	< 0.01	0.626	1		IL-6-type cytokine receptor ligand interactions (R-MMU-6788467)	17	0	0.45	-	< 0.01	1	1		IL-6-type cytokine receptor ligand interactions (R-MMU-6788467)	17	0	0.52	-	< 0.01	1	1
Immune System (R-MMU-168256)	1758	120	120.6	-	1	1	1		Immune System (R-MMU-168256)	1758	48	46.3	+	1.04	0.756	1		Immune System (R-MMU-168256)	1758	60	53.34	+	1.12	0.345	1
Inactivation of APC/C via direct inhibition of the APC/C complex (R-MMU-141430)	21	1	1.44	-	0.69	1	1		Inactivation of APC/C via direct inhibition of the APC/C complex (R-MMU-141430)	21	0	0.55	-	< 0.01	1	1		Inactivation of APC/C via direct inhibition of the APC/C complex (R-MMU-141430)	21	0	0.64	-	< 0.01	1	1
Inactivation of CSF3 (G-CSF) signaling (R-MMU-9705462)	20	1	1.37	-	0.73	1	1		Inactivation of CSF3 (G-CSF) signaling (R-MMU-9705462)	20	0	0.53	-	< 0.01	1	1		Inactivation of CSF3 (G-CSF) signaling (R-MMU-9705462)	20	0	0.61	-	< 0.01	1	1
Inactivation, recovery and regulation of the phototransduction cascade (R-MMU-2514859)	28	2	1.92	+	1.04	0.718	1		Inactivation, recovery and regulation of the phototransduction cascade (R-MMU-2514859)	28	1	0.74	+	1.36	0.527	1		Inactivation, recovery and regulation of the phototransduction cascade (R-MMU-2514859)	28	1	0.85	+	1.18	0.578	1
Incretin synthesis, secretion, and inactivation (R-MMU-400508)	12	0	0.82	-	< 0.01	1	1		Incretin synthesis, secretion, and inactivation (R-MMU-400508)	12	0	0.32	-	< 0.01	1	1		Incretin synthesis, secretion, and inactivation (R-MMU-400508)	12	0	0.36	-	< 0.01	1	1
Inflammasomes (R-MMU-622312)	14	1	0.96	+	1.04	1	1		Inflammasomes (R-MMU-622312)	14	0	0.37	-	< 0.01	1	1		Inflammasomes (R-MMU-622312)	14	1	0.42	+	2.35	0.35	1
Inhibition of replication initiation of damaged DNA by RB1/E2F1 (R-MMU-113501)	10	0	0.69	-	< 0.01	1	1		Inhibition of replication initiation of damaged DNA by RB1/E2F1 (R-MMU-113501)	10	0	0.26	-	< 0.01	1	1		Inhibition of replication initiation of damaged DNA by RB1/E2F1 (R-MMU-113501)	10	0	0.3	-	< 0.01	1	1
Inhibition of the proteolytic activity of APC/C required for the onset of anaphase by mitotic spindle checkpoint components (R-MMU-141405)	21	1	1.44	-	0.69	1	1		Inhibition of the proteolytic activity of APC/C required for the onset of anaphase by mitotic spindle checkpoint components (R-MMU-141405)	21	0	0.55	-	< 0.01	1	1		Inhibition of the proteolytic activity of APC/C required for the onset of anaphase by mitotic spindle checkpoint components (R-MMU-141405)	21	0	0.64	-	< 0.01	1	1
Inositol phosphate metabolism (R-MMU-1483249)	46	3	3.16	-	0.95	1	1		Inositol phosphate metabolism (R-MMU-1483249)	46	1	1.21	-	0.83	1	1		Inositol phosphate metabolism (R-MMU-1483249)	46	0	1.4	-	< 0.01	0.405	1
Insulin effects increased synthesis of Xylulose-5-Phosphate (R-MMU-163754)	2	0	0.14	-	< 0.01	1	1		Insulin effects increased synthesis of Xylulose-5-Phosphate (R-MMU-163754)	2	0	0.05	-	< 0.01	1	1		Insulin effects increased synthesis of Xylulose-5-Phosphate (R-MMU-163754)	2	0	0.06	-	< 0.01	1	1
Insulin processing (R-MMU-264876)	13	0	0.89	-	< 0.01	1	1		Insulin processing (R-MMU-264876)	13	0	0.34	-	< 0.01	1	1		Insulin processing (R-MMU-264876)	13	1	0.39	+	2.54	0.33	1
Insulin receptor recycling (R-MMU-77387)	30	2	2.06	-	0.97	1	1		Insulin receptor recycling (R-MMU-77387)	30	0	0.79	-	< 0.01	1	1		Insulin receptor recycling (R-MMU-77387)	30	1	0.91	+	1.1	0.603	1
Integrin cell surface interactions (R-MMU-216083)	75	5	5.14	-	0.97	1	1		Integrin cell surface interactions (R-MMU-216083)	75	1	1.98	-	0.51	0.725	1		Integrin cell surface interactions (R-MMU-216083)	75	2	2.28	-	0.88	1	1
Integrin signaling (R-MMU-354192)	27	2	1.85	+	1.08	0.708	1		Integrin signaling (R-MMU-354192)	27	1	0.71	+	1.41	0.514	1		Integrin signaling (R-MMU-354192)	27	1	0.82	+	1.22	0.565	1
Interaction between PHLDA1 and AURKA (R-MMU-8854521)	2	0	0.14	-	< 0.01	1	1		Interaction between PHLDA1 and AURKA (R-MMU-8854521)	2	0	0.05	-	< 0.01	1	1		Interaction between PHLDA1 and AURKA (R-MMU-8854521)	2	0	0.06	-	< 0.01	1	1
Interaction With Cumulus Cells And The Zona Pellucida (R-MMU-2534343)	10	0	0.69	-	< 0.01	1	1		Interaction With Cumulus Cells And The Zona Pellucida (R-MMU-2534343)	10	0	0.26	-	< 0.01	1	1		Interaction With Cumulus Cells And The Zona Pellucida (R-MMU-2534343)	10	0	0.3	-	< 0.01	1	1
Interconversion of 2-oxoglutarate and 2-hydroxyglutarate (R-MMU-880009)	3	0	0.21	-	< 0.01	1	1		Interconversion of 2-oxoglutarate and 2-hydroxyglutarate (R-MMU-880009)	3	0	0.08	-	< 0.01	1	1		Interconversion of 2-oxoglutarate and 2-hydroxyglutarate (R-MMU-880009)	3	0	0.09	-	< 0.01	1	1
Interconversion of nucleotide di- and triphosphates (R-MMU-499943)	27	2	1.85	+	1.08	0.708	1		Interconversion of nucleotide di- and triphosphates (R-MMU-499943)	27	0	0.71	-	< 0.01	1	1		Interconversion of nucleotide di- and triphosphates (R-MMU-499943)	27	1	0.82	+	1.22	0.565	1
Interconversion of polyamines (R-MMU-351200)	3	0	0.21	-	< 0.01	1	1		Interconversion of polyamines (R-MMU-351200)	3	0	0.08	-	< 0.01	1	1		Interconversion of polyamines (R-MMU-351200)	3	0	0.09	-	< 0.01	1	1
Interleukin receptor SHC signaling (R-MMU-912526)	22	2	1.51	+	1.33	0.661	1		Interleukin receptor SHC signaling (R-MMU-912526)	22	0	0.58	-	< 0.01	1	1		Interleukin receptor SHC signaling (R-MMU-912526)	22	1	0.67	+	1.5	0.492	1
Interleukin-1 family signaling (R-MMU-446652)	118	9	8.09	+	1.11	0.713	1		Interleukin-1 family signaling (R-MMU-446652)	118	1	3.11	-	0.32	0.38	1		Interleukin-1 family signaling (R-MMU-446652)	118	4	3.58	+	1.12	0.784	1
Interleukin-10 signaling (R-MMU-6783783)	5	0	0.34	-	< 0.01	1	1		Interleukin-10 signaling (R-MMU-6783783)	5	0	0.13	-	< 0.01	1	1		Interleukin-10 signaling (R-MMU-6783783)	5	0	0.15	-	< 0.01	1	1
Interleukin-12 family signaling (R-MMU-447115)	16	1	1.1	-	0.91	1	1		Interleukin-12 family signaling (R-MMU-447115)	16	1	0.42	+	2.37	0.348	1		Interleukin-12 family signaling (R-MMU-447115)	16	1	0.49	+	2.06	0.389	1
Interleukin-12 signaling (R-MMU-9020591)	6	0	0.41	-	< 0.01	1	1		Interleukin-12 signaling (R-MMU-9020591)	6	0	0.16	-	< 0.01	1	1		Interleukin-12 signaling (R-MMU-9020591)	6	0	0.18	-	< 0.01	1	1
Interleukin-23 signaling (R-MMU-9020933)	7	0	0.48	-	< 0.01	1	1		Interleukin-23 signaling (R-MMU-9020933)	7	0	0.18	-	< 0.01	1	1		Interleukin-23 signaling (R-MMU-9020933)	7	0	0.21	-	< 0.01	1	1
Interleukin-27 signaling (R-MMU-9020956)	11	1	0.75	+	1.33	0.542	1		Interleukin-27 signaling (R-MMU-9020956)	11	1	0.29	+	3.45	0.254	0.925		Interleukin-27 signaling (R-MMU-9020956)	11	1	0.33	+	3	0.288	1
Interleukin-33 signaling (R-MMU-9014843)	3	0	0.21	-	< 0.01	1	1		Interleukin-33 signaling (R-MMU-9014843)	3	0	0.08	-	< 0.01	1	1		Interleukin-33 signaling (R-MMU-9014843)	3	0	0.09	-	< 0.01	1	1
Interleukin-35 Signalling (R-MMU-8984722)	10	0	0.69	-	< 0.01	1	1		Interleukin-35 Signalling (R-MMU-8984722)	10	0	0.26	-	< 0.01	1	1		Interleukin-35 Signalling (R-MMU-8984722)	10	0	0.3	-	< 0.01	1	1
Interleukin-36 pathway (R-MMU-9014826)	7	0	0.48	-	< 0.01	1	1		Interleukin-36 pathway (R-MMU-9014826)	7	0	0.18	-	< 0.01	1	1		Interleukin-36 pathway (R-MMU-9014826)	7	0	0.21	-	< 0.01	1	1
Interleukin-37 signaling (R-MMU-9008059)	2	0	0.14	-	< 0.01	1	1		Interleukin-37 signaling (R-MMU-9008059)	2	0	0.05	-	< 0.01	1	1		Interleukin-37 signaling (R-MMU-9008059)	2	0	0.06	-	< 0.01	1	1
Interleukin-38 signaling (R-MMU-9007892)	4	0	0.27	-	< 0.01	1	1		Interleukin-38 signaling (R-MMU-9007892)	4	0	0.11	-	< 0.01	1	1		Interleukin-38 signaling (R-MMU-9007892)	4	0	0.12	-	< 0.01	1	1
Interleukin-4 and Interleukin-13 signaling (R-MMU-6785807)	14	1	0.96	+	1.04	1	1		Interleukin-4 and Interleukin-13 signaling (R-MMU-6785807)	14	1	0.37	+	2.71	0.312	1		Interleukin-4 and Interleukin-13 signaling (R-MMU-6785807)	14	1	0.42	+	2.35	0.35	1
Interleukin-6 signaling (R-MMU-1059683)	11	0	0.75	-	< 0.01	1	1		Interleukin-6 signaling (R-MMU-1059683)	11	1	0.29	+	3.45	0.254	0.937		Interleukin-6 signaling (R-MMU-1059683)	11	0	0.33	-	< 0.01	1	1
Intestinal absorption (R-MMU-8963676)	4	0	0.27	-	< 0.01	1	1		Intestinal absorption (R-MMU-8963676)	4	0	0.11	-	< 0.01	1	1		Intestinal absorption (R-MMU-8963676)	4	0	0.12	-	< 0.01	1	1
Intestinal hexose absorption (R-MMU-8981373)	3	0	0.21	-	< 0.01	1	1		Intestinal hexose absorption (R-MMU-8981373)	3	0	0.08	-	< 0.01	1	1		Intestinal hexose absorption (R-MMU-8981373)	3	0	0.09	-	< 0.01	1	1
Intestinal lipid absorption (R-MMU-8963678)	1	0	0.07	-	< 0.01	1	1		Intestinal lipid absorption (R-MMU-8963678)	1	0	0.03	-	< 0.01	1	1		Intestinal lipid absorption (R-MMU-8963678)	1	0	0.03	-	< 0.01	1	1
Intracellular metabolism of fatty acids regulates insulin secretion (R-MMU-434313)	3	0	0.21	-	< 0.01	1	1		Intracellular metabolism of fatty acids regulates insulin secretion (R-MMU-434313)	3	0	0.08	-	< 0.01	1	1		Intracellular metabolism of fatty acids regulates insulin secretion (R-MMU-434313)	3	0	0.09	-	< 0.01	1	1
Intracellular oxygen transport (R-MMU-8981607)	3	0	0.21	-	< 0.01	1	1		Intracellular oxygen transport (R-MMU-8981607)	3	0	0.08	-	< 0.01	1	1		Intracellular oxygen transport (R-MMU-8981607)	3	0	0.09	-	< 0.01	1	1
Ion influx/efflux at host-pathogen interface (R-MMU-6803544)	4	0	0.27	-	< 0.01	1	1		Ion influx/efflux at host-pathogen interface (R-MMU-6803544)	4	0	0.11	-	< 0.01	1	1		Ion influx/efflux at host-pathogen interface (R-MMU-6803544)	4	0	0.12	-	< 0.01	1	1
IRAK1 recruits IKK complex (R-MMU-937039)	14	1	0.96	+	1.04	1	1		IRAK1 recruits IKK complex (R-MMU-937039)	14	0	0.37	-	< 0.01	1	1		IRAK1 recruits IKK complex (R-MMU-937039)	14	0	0.42	-	< 0.01	1	1
IRAK1 recruits IKK complex upon TLR7/8 or 9 stimulation (R-MMU-975144)	14	1	0.96	+	1.04	1	1		IRAK1 recruits IKK complex upon TLR7/8 or 9 stimulation (R-MMU-975144)	14	0	0.37	-	< 0.01	1	1		IRAK1 recruits IKK complex upon TLR7/8 or 9 stimulation (R-MMU-975144)	14	0	0.42	-	< 0.01	1	1
IRE1alpha activates chaperones (R-MMU-381070)	1	0	0.07	-	< 0.01	1	1		IRE1alpha activates chaperones (R-MMU-381070)	1	0	0.03	-	< 0.01	1	1		IRE1alpha activates chaperones (R-MMU-381070)	1	0	0.03	-	< 0.01	1	1
Keratan sulfate degradation (R-MMU-2022857)	13	0	0.89	-	< 0.01	1	1		Keratan sulfate degradation (R-MMU-2022857)	13	0	0.34	-	< 0.01	1	1		Keratan sulfate degradation (R-MMU-2022857)	13	0	0.39	-	< 0.01	1	1
Ketone body metabolism (R-MMU-74182)	11	0	0.75	-	< 0.01	1	1		Ketone body metabolism (R-MMU-74182)	11	0	0.29	-	< 0.01	1	1		Ketone body metabolism (R-MMU-74182)	11	0	0.33	-	< 0.01	1	1
Lactose synthesis (R-MMU-5653890)	3	0	0.21	-	< 0.01	1	1		Lactose synthesis (R-MMU-5653890)	3	0	0.08	-	< 0.01	1	1		Lactose synthesis (R-MMU-5653890)	3	1	0.09	+	10.99	0.0883	0.542
Lagging Strand Synthesis (R-MMU-69186)	20	1	1.37	-	0.73	1	1		Lagging Strand Synthesis (R-MMU-69186)	20	2	0.53	+	3.8	0.0963	0.56		Lagging Strand Synthesis (R-MMU-69186)	20	0	0.61	-	< 0.01	1	1
Laminin interactions (R-MMU-3000157)	11	1	0.75	+	1.33	0.542	1		Laminin interactions (R-MMU-3000157)	11	0	0.29	-	< 0.01	1	1		Laminin interactions (R-MMU-3000157)	11	1	0.33	+	3	0.288	1
LDL clearance (R-MMU-8964038)	18	1	1.23	-	0.81	1	1		LDL clearance (R-MMU-8964038)	18	1	0.47	+	2.11	0.382	1		LDL clearance (R-MMU-8964038)	18	0	0.55	-	< 0.01	1	1
LDL remodeling (R-MMU-8964041)	4	0	0.27	-	< 0.01	1	1		LDL remodeling (R-MMU-8964041)	4	0	0.11	-	< 0.01	1	1		LDL remodeling (R-MMU-8964041)	4	0	0.12	-	< 0.01	1	1
Leading Strand Synthesis (R-MMU-69109)	14	1	0.96	+	1.04	1	1		Leading Strand Synthesis (R-MMU-69109)	14	1	0.37	+	2.71	0.312	1		Leading Strand Synthesis (R-MMU-69109)	14	0	0.42	-	< 0.01	1	1
Lectin pathway of complement activation (R-MMU-166662)	7	0	0.48	-	< 0.01	1	1		Lectin pathway of complement activation (R-MMU-166662)	7	0	0.18	-	< 0.01	1	1		Lectin pathway of complement activation (R-MMU-166662)	7	0	0.21	-	< 0.01	1	1
Leukotriene receptors (R-MMU-391906)	5	0	0.34	-	< 0.01	1	1		Leukotriene receptors (R-MMU-391906)	5	0	0.13	-	< 0.01	1	1		Leukotriene receptors (R-MMU-391906)	5	0	0.15	-	< 0.01	1	1
Lewis blood group biosynthesis (R-MMU-9037629)	15	0	1.03	-	< 0.01	0.619	1		Lewis blood group biosynthesis (R-MMU-9037629)	15	0	0.4	-	< 0.01	1	1		Lewis blood group biosynthesis (R-MMU-9037629)	15	0	0.46	-	< 0.01	1	1
LGI-ADAM interactions (R-MMU-5682910)	14	0	0.96	-	< 0.01	0.619	1		LGI-ADAM interactions (R-MMU-5682910)	14	0	0.37	-	< 0.01	1	1		LGI-ADAM interactions (R-MMU-5682910)	14	0	0.42	-	< 0.01	1	1
Ligand-receptor interactions (R-MMU-5632681)	7	0	0.48	-	< 0.01	1	1		Ligand-receptor interactions (R-MMU-5632681)	7	0	0.18	-	< 0.01	1	1		Ligand-receptor interactions (R-MMU-5632681)	7	0	0.21	-	< 0.01	1	1
Lipid particle organization (R-MMU-8964572)	6	0	0.41	-	< 0.01	1	1		Lipid particle organization (R-MMU-8964572)	6	0	0.16	-	< 0.01	1	1		Lipid particle organization (R-MMU-8964572)	6	0	0.18	-	< 0.01	1	1
Lysine catabolism (R-MMU-71064)	12	0	0.82	-	< 0.01	1	1		Lysine catabolism (R-MMU-71064)	12	0	0.32	-	< 0.01	1	1		Lysine catabolism (R-MMU-71064)	12	0	0.36	-	< 0.01	1	1
Lysosomal oligosaccharide catabolism (R-MMU-8853383)	4	0	0.27	-	< 0.01	1	1		Lysosomal oligosaccharide catabolism (R-MMU-8853383)	4	0	0.11	-	< 0.01	1	1		Lysosomal oligosaccharide catabolism (R-MMU-8853383)	4	0	0.12	-	< 0.01	1	1
Lysosphingolipid and LPA receptors (R-MMU-419408)	14	0	0.96	-	< 0.01	0.619	1		Lysosphingolipid and LPA receptors (R-MMU-419408)	14	0	0.37	-	< 0.01	1	1		Lysosphingolipid and LPA receptors (R-MMU-419408)	14	0	0.42	-	< 0.01	1	1
MAP3K8 (TPL2)-dependent MAPK1/3 activation (R-MMU-5684264)	13	1	0.89	+	1.12	0.603	1		MAP3K8 (TPL2)-dependent MAPK1/3 activation (R-MMU-5684264)	13	0	0.34	-	< 0.01	1	1		MAP3K8 (TPL2)-dependent MAPK1/3 activation (R-MMU-5684264)	13	0	0.39	-	< 0.01	1	1
MAPK3 (ERK1) activation (R-MMU-110056)	10	0	0.69	-	< 0.01	1	1		MAPK3 (ERK1) activation (R-MMU-110056)	10	1	0.26	+	3.8	0.234	0.881		MAPK3 (ERK1) activation (R-MMU-110056)	10	0	0.3	-	< 0.01	1	1
MASTL Facilitates Mitotic Progression (R-MMU-2465910)	2	0	0.14	-	< 0.01	1	1		MASTL Facilitates Mitotic Progression (R-MMU-2465910)	2	1	0.05	+	18.98	0.052	0.377		MASTL Facilitates Mitotic Progression (R-MMU-2465910)	2	0	0.06	-	< 0.01	1	1
Melanin biosynthesis (R-MMU-5662702)	5	0	0.34	-	< 0.01	1	1		Melanin biosynthesis (R-MMU-5662702)	5	0	0.13	-	< 0.01	1	1		Melanin biosynthesis (R-MMU-5662702)	5	0	0.15	-	< 0.01	1	1
MET activates PTK2 signaling (R-MMU-8874081)	21	1	1.44	-	0.69	1	1		MET activates PTK2 signaling (R-MMU-8874081)	21	1	0.55	+	1.81	0.429	1		MET activates PTK2 signaling (R-MMU-8874081)	21	1	0.64	+	1.57	0.477	1
MET activates RAS signaling (R-MMU-8851805)	11	1	0.75	+	1.33	0.542	1		MET activates RAS signaling (R-MMU-8851805)	11	0	0.29	-	< 0.01	1	1		MET activates RAS signaling (R-MMU-8851805)	11	0	0.33	-	< 0.01	1	1
MET activates STAT3 (R-MMU-8875791)	3	0	0.21	-	< 0.01	1	1		MET activates STAT3 (R-MMU-8875791)	3	0	0.08	-	< 0.01	1	1		MET activates STAT3 (R-MMU-8875791)	3	0	0.09	-	< 0.01	1	1
MET interacts with TNS proteins (R-MMU-8875513)	5	0	0.34	-	< 0.01	1	1		MET interacts with TNS proteins (R-MMU-8875513)	5	0	0.13	-	< 0.01	1	1		MET interacts with TNS proteins (R-MMU-8875513)	5	0	0.15	-	< 0.01	1	1
MET Receptor Activation (R-MMU-6806942)	6	0	0.41	-	< 0.01	1	1		MET Receptor Activation (R-MMU-6806942)	6	0	0.16	-	< 0.01	1	1		MET Receptor Activation (R-MMU-6806942)	6	0	0.18	-	< 0.01	1	1
Metabolism (R-MMU-1430728)	1769	119	121.35	-	0.98	0.883	1		Metabolism (R-MMU-1430728)	1769	38	46.59	-	0.82	0.215	0.824		Metabolism (R-MMU-1430728)	1769	47	53.67	-	0.88	0.385	1
Metabolism of amine-derived hormones (R-MMU-209776)	18	0	1.23	-	< 0.01	0.631	1		Metabolism of amine-derived hormones (R-MMU-209776)	18	0	0.47	-	< 0.01	1	1		Metabolism of amine-derived hormones (R-MMU-209776)	18	0	0.55	-	< 0.01	1	1
Metabolism of Angiotensinogen to Angiotensins (R-MMU-2022377)	17	0	1.17	-	< 0.01	0.626	1		Metabolism of Angiotensinogen to Angiotensins (R-MMU-2022377)	17	0	0.45	-	< 0.01	1	1		Metabolism of Angiotensinogen to Angiotensins (R-MMU-2022377)	17	0	0.52	-	< 0.01	1	1
Metabolism of fat-soluble vitamins (R-MMU-6806667)	47	2	3.22	-	0.62	0.77	1		Metabolism of fat-soluble vitamins (R-MMU-6806667)	47	1	1.24	-	0.81	1	1		Metabolism of fat-soluble vitamins (R-MMU-6806667)	47	1	1.43	-	0.7	1	1
Metabolism of folate and pterines (R-MMU-196757)	16	1	1.1	-	0.91	1	1		Metabolism of folate and pterines (R-MMU-196757)	16	0	0.42	-	< 0.01	1	1		Metabolism of folate and pterines (R-MMU-196757)	16	0	0.49	-	< 0.01	1	1
Metabolism of ingested MeSeO2H into MeSeH (R-MMU-5263617)	1	0	0.07	-	< 0.01	1	1		Metabolism of ingested MeSeO2H into MeSeH (R-MMU-5263617)	1	0	0.03	-	< 0.01	1	1		Metabolism of ingested MeSeO2H into MeSeH (R-MMU-5263617)	1	0	0.03	-	< 0.01	1	1
Metabolism of ingested SeMet, Sec, MeSec into H2Se (R-MMU-2408508)	2	0	0.14	-	< 0.01	1	1		Metabolism of ingested SeMet, Sec, MeSec into H2Se (R-MMU-2408508)	2	0	0.05	-	< 0.01	1	1		Metabolism of ingested SeMet, Sec, MeSec into H2Se (R-MMU-2408508)	2	0	0.06	-	< 0.01	1	1
Metabolism of nucleotides (R-MMU-15869)	95	7	6.52	+	1.07	0.837	1		Metabolism of nucleotides (R-MMU-15869)	95	2	2.5	-	0.8	1	1		Metabolism of nucleotides (R-MMU-15869)	95	2	2.88	-	0.69	1	1
Metabolism of serotonin (R-MMU-380612)	2	0	0.14	-	< 0.01	1	1		Metabolism of serotonin (R-MMU-380612)	2	0	0.05	-	< 0.01	1	1		Metabolism of serotonin (R-MMU-380612)	2	0	0.06	-	< 0.01	1	1
Metabolism of steroids (R-MMU-8957322)	127	7	8.71	-	0.8	0.724	1		Metabolism of steroids (R-MMU-8957322)	127	4	3.34	+	1.2	0.58	1		Metabolism of steroids (R-MMU-8957322)	127	4	3.85	+	1.04	0.796	1
Metabolism of vitamin K (R-MMU-6806664)	3	0	0.21	-	< 0.01	1	1		Metabolism of vitamin K (R-MMU-6806664)	3	0	0.08	-	< 0.01	1	1		Metabolism of vitamin K (R-MMU-6806664)	3	0	0.09	-	< 0.01	1	1
Metabolism of vitamins and cofactors (R-MMU-196854)	170	13	11.66	+	1.11	0.647	1		Metabolism of vitamins and cofactors (R-MMU-196854)	170	4	4.48	-	0.89	1	1		Metabolism of vitamins and cofactors (R-MMU-196854)	170	7	5.16	+	1.36	0.366	1
Metabolism of water-soluble vitamins and cofactors (R-MMU-196849)	110	9	7.55	+	1.19	0.568	1		Metabolism of water-soluble vitamins and cofactors (R-MMU-196849)	110	3	2.9	+	1.04	0.767	1		Metabolism of water-soluble vitamins and cofactors (R-MMU-196849)	110	5	3.34	+	1.5	0.391	1
Metal sequestration by antimicrobial proteins (R-MMU-6799990)	4	0	0.27	-	< 0.01	1	1		Metal sequestration by antimicrobial proteins (R-MMU-6799990)	4	0	0.11	-	< 0.01	1	1		Metal sequestration by antimicrobial proteins (R-MMU-6799990)	4	0	0.12	-	< 0.01	1	1
Metalloprotease DUBs (R-MMU-5689901)	37	2	2.54	-	0.79	1	1		Metalloprotease DUBs (R-MMU-5689901)	37	0	0.97	-	< 0.01	0.627	1		Metalloprotease DUBs (R-MMU-5689901)	37	1	1.12	-	0.89	1	1
Metallothioneins bind metals (R-MMU-5661231)	3	0	0.21	-	< 0.01	1	1		Metallothioneins bind metals (R-MMU-5661231)	3	0	0.08	-	< 0.01	1	1		Metallothioneins bind metals (R-MMU-5661231)	3	0	0.09	-	< 0.01	1	1
Methionine salvage pathway (R-MMU-1237112)	4	0	0.27	-	< 0.01	1	1		Methionine salvage pathway (R-MMU-1237112)	4	0	0.11	-	< 0.01	1	1		Methionine salvage pathway (R-MMU-1237112)	4	0	0.12	-	< 0.01	1	1
MHC class II antigen presentation (R-MMU-2132295)	113	6	7.75	-	0.77	0.707	1		MHC class II antigen presentation (R-MMU-2132295)	113	2	2.98	-	0.67	0.772	1		MHC class II antigen presentation (R-MMU-2132295)	113	3	3.43	-	0.87	1	1
Microtubule-dependent trafficking of connexons from Golgi to the plasma membrane (R-MMU-190840)	15	1	1.03	-	0.97	1	1		Microtubule-dependent trafficking of connexons from Golgi to the plasma membrane (R-MMU-190840)	15	1	0.4	+	2.53	0.33	1		Microtubule-dependent trafficking of connexons from Golgi to the plasma membrane (R-MMU-190840)	15	0	0.46	-	< 0.01	1	1
Mineralocorticoid biosynthesis (R-MMU-193993)	11	0	0.75	-	< 0.01	1	1		Mineralocorticoid biosynthesis (R-MMU-193993)	11	0	0.29	-	< 0.01	1	1		Mineralocorticoid biosynthesis (R-MMU-193993)	11	0	0.33	-	< 0.01	1	1
Miro GTPase Cycle (R-MMU-9715370)	7	0	0.48	-	< 0.01	1	1		Miro GTPase Cycle (R-MMU-9715370)	7	0	0.18	-	< 0.01	1	1		Miro GTPase Cycle (R-MMU-9715370)	7	0	0.21	-	< 0.01	1	1
Miscellaneous substrates (R-MMU-211958)	8	0	0.55	-	< 0.01	1	1		Miscellaneous substrates (R-MMU-211958)	8	0	0.21	-	< 0.01	1	1		Miscellaneous substrates (R-MMU-211958)	8	0	0.24	-	< 0.01	1	1
Miscellaneous transport and binding events (R-MMU-5223345)	25	2	1.71	+	1.17	0.688	1		Miscellaneous transport and binding events (R-MMU-5223345)	25	1	0.66	+	1.52	0.487	1		Miscellaneous transport and binding events (R-MMU-5223345)	25	3	0.76	+	3.95	0.039	0.356
Mismatch repair (MMR) directed by MSH2:MSH3 (MutSbeta) (R-MMU-5358606)	10	0	0.69	-	< 0.01	1	1		Mismatch repair (MMR) directed by MSH2:MSH3 (MutSbeta) (R-MMU-5358606)	10	0	0.26	-	< 0.01	1	1		Mismatch repair (MMR) directed by MSH2:MSH3 (MutSbeta) (R-MMU-5358606)	10	0	0.3	-	< 0.01	1	1
Mismatch repair (MMR) directed by MSH2:MSH6 (MutSalpha) (R-MMU-5358565)	14	1	0.96	+	1.04	1	1		Mismatch repair (MMR) directed by MSH2:MSH6 (MutSalpha) (R-MMU-5358565)	14	1	0.37	+	2.71	0.312	1		Mismatch repair (MMR) directed by MSH2:MSH6 (MutSalpha) (R-MMU-5358565)	14	0	0.42	-	< 0.01	1	1
Mismatch Repair (R-MMU-5358508)	15	1	1.03	-	0.97	1	1		Mismatch Repair (R-MMU-5358508)	15	1	0.4	+	2.53	0.33	1		Mismatch Repair (R-MMU-5358508)	15	0	0.46	-	< 0.01	1	1
Mitochondrial ABC transporters (R-MMU-1369007)	3	0	0.21	-	< 0.01	1	1		Mitochondrial ABC transporters (R-MMU-1369007)	3	0	0.08	-	< 0.01	1	1		Mitochondrial ABC transporters (R-MMU-1369007)	3	0	0.09	-	< 0.01	1	1
Mitochondrial calcium ion transport (R-MMU-8949215)	17	0	1.17	-	< 0.01	0.626	1		Mitochondrial calcium ion transport (R-MMU-8949215)	17	0	0.45	-	< 0.01	1	1		Mitochondrial calcium ion transport (R-MMU-8949215)	17	0	0.52	-	< 0.01	1	1
mitochondrial fatty acid beta-oxidation of unsaturated fatty acids (R-MMU-77288)	3	0	0.21	-	< 0.01	1	1		mitochondrial fatty acid beta-oxidation of unsaturated fatty acids (R-MMU-77288)	3	0	0.08	-	< 0.01	1	1		mitochondrial fatty acid beta-oxidation of unsaturated fatty acids (R-MMU-77288)	3	0	0.09	-	< 0.01	1	1
Mitochondrial iron-sulfur cluster biogenesis (R-MMU-1362409)	12	1	0.82	+	1.21	0.574	1		Mitochondrial iron-sulfur cluster biogenesis (R-MMU-1362409)	12	0	0.32	-	< 0.01	1	1		Mitochondrial iron-sulfur cluster biogenesis (R-MMU-1362409)	12	1	0.36	+	2.75	0.309	1
Mitochondrial transcription initiation (R-MMU-163282)	3	0	0.21	-	< 0.01	1	1		Mitochondrial transcription initiation (R-MMU-163282)	3	0	0.08	-	< 0.01	1	1		Mitochondrial transcription initiation (R-MMU-163282)	3	0	0.09	-	< 0.01	1	1
Mitochondrial transcription termination (R-MMU-163316)	1	0	0.07	-	< 0.01	1	1		Mitochondrial transcription termination (R-MMU-163316)	1	0	0.03	-	< 0.01	1	1		Mitochondrial transcription termination (R-MMU-163316)	1	0	0.03	-	< 0.01	1	1
Mitochondrial tRNA aminoacylation (R-MMU-379726)	1	0	0.07	-	< 0.01	1	1		Mitochondrial tRNA aminoacylation (R-MMU-379726)	1	0	0.03	-	< 0.01	1	1		Mitochondrial tRNA aminoacylation (R-MMU-379726)	1	0	0.03	-	< 0.01	1	1
Mitochondrial Uncoupling (R-MMU-166187)	6	0	0.41	-	< 0.01	1	1		Mitochondrial Uncoupling (R-MMU-166187)	6	0	0.16	-	< 0.01	1	1		Mitochondrial Uncoupling (R-MMU-166187)	6	0	0.18	-	< 0.01	1	1
Mitotic Metaphase/Anaphase Transition (R-MMU-68881)	2	0	0.14	-	< 0.01	1	1		Mitotic Metaphase/Anaphase Transition (R-MMU-68881)	2	0	0.05	-	< 0.01	1	1		Mitotic Metaphase/Anaphase Transition (R-MMU-68881)	2	0	0.06	-	< 0.01	1	1
Molecules associated with elastic fibres (R-MMU-2129379)	33	1	2.26	-	0.44	0.725	1		Molecules associated with elastic fibres (R-MMU-2129379)	33	0	0.87	-	< 0.01	1	1		Molecules associated with elastic fibres (R-MMU-2129379)	33	0	1	-	< 0.01	0.626	1
mRNA Capping (R-MMU-72086)	29	2	1.99	+	1.01	1	1		mRNA Capping (R-MMU-72086)	29	1	0.76	+	1.31	0.539	1		mRNA Capping (R-MMU-72086)	29	0	0.88	-	< 0.01	1	1
mRNA Editing: C to U Conversion (R-MMU-72200)	5	0	0.34	-	< 0.01	1	1		mRNA Editing: C to U Conversion (R-MMU-72200)	5	0	0.13	-	< 0.01	1	1		mRNA Editing: C to U Conversion (R-MMU-72200)	5	0	0.15	-	< 0.01	1	1
Muscarinic acetylcholine receptors (R-MMU-390648)	5	0	0.34	-	< 0.01	1	1		Muscarinic acetylcholine receptors (R-MMU-390648)	5	0	0.13	-	< 0.01	1	1		Muscarinic acetylcholine receptors (R-MMU-390648)	5	0	0.15	-	< 0.01	1	1
Na+/Cl- dependent neurotransmitter transporters (R-MMU-442660)	19	0	1.3	-	< 0.01	0.637	1		Na+/Cl- dependent neurotransmitter transporters (R-MMU-442660)	19	0	0.5	-	< 0.01	1	1		Na+/Cl- dependent neurotransmitter transporters (R-MMU-442660)	19	0	0.58	-	< 0.01	1	1
NADE modulates death signalling (R-MMU-205025)	6	0	0.41	-	< 0.01	1	1		NADE modulates death signalling (R-MMU-205025)	6	0	0.16	-	< 0.01	1	1		NADE modulates death signalling (R-MMU-205025)	6	0	0.18	-	< 0.01	1	1
NADPH regeneration (R-MMU-389542)	1	0	0.07	-	< 0.01	1	1		NADPH regeneration (R-MMU-389542)	1	0	0.03	-	< 0.01	1	1		NADPH regeneration (R-MMU-389542)	1	0	0.03	-	< 0.01	1	1
Negative regulation of activity of TFAP2 (AP-2) family transcription factors (R-MMU-8866904)	9	0	0.62	-	< 0.01	1	1		Negative regulation of activity of TFAP2 (AP-2) family transcription factors (R-MMU-8866904)	9	0	0.24	-	< 0.01	1	1		Negative regulation of activity of TFAP2 (AP-2) family transcription factors (R-MMU-8866904)	9	0	0.27	-	< 0.01	1	1
Negative regulation of FGFR2 signaling (R-MMU-5654727)	34	3	2.33	+	1.29	0.505	1		Negative regulation of FGFR2 signaling (R-MMU-5654727)	34	2	0.9	+	2.23	0.225	0.857		Negative regulation of FGFR2 signaling (R-MMU-5654727)	34	0	1.03	-	< 0.01	0.627	1
Negative regulation of FLT3 (R-MMU-9706369)	15	1	1.03	-	0.97	1	1		Negative regulation of FLT3 (R-MMU-9706369)	15	0	0.4	-	< 0.01	1	1		Negative regulation of FLT3 (R-MMU-9706369)	15	0	0.46	-	< 0.01	1	1
Nephrin family interactions (R-MMU-373753)	9	0	0.62	-	< 0.01	1	1		Nephrin family interactions (R-MMU-373753)	9	0	0.24	-	< 0.01	1	1		Nephrin family interactions (R-MMU-373753)	9	0	0.27	-	< 0.01	1	1
Neurofascin interactions (R-MMU-447043)	3	0	0.21	-	< 0.01	1	1		Neurofascin interactions (R-MMU-447043)	3	0	0.08	-	< 0.01	1	1		Neurofascin interactions (R-MMU-447043)	3	0	0.09	-	< 0.01	1	1
Neurophilin interactions with VEGF and VEGFR (R-MMU-194306)	4	0	0.27	-	< 0.01	1	1		Neurophilin interactions with VEGF and VEGFR (R-MMU-194306)	4	0	0.11	-	< 0.01	1	1		Neurophilin interactions with VEGF and VEGFR (R-MMU-194306)	4	0	0.12	-	< 0.01	1	1
Neurotransmitter receptors and postsynaptic signal transmission (R-MMU-112314)	146	10	10.02	-	1	1	1		Neurotransmitter receptors and postsynaptic signal transmission (R-MMU-112314)	146	4	3.85	+	1.04	0.795	1		Neurotransmitter receptors and postsynaptic signal transmission (R-MMU-112314)	146	6	4.43	+	1.35	0.46	1
Neurotransmitter release cycle (R-MMU-112310)	50	3	3.43	-	0.87	1	1		Neurotransmitter release cycle (R-MMU-112310)	50	1	1.32	-	0.76	1	1		Neurotransmitter release cycle (R-MMU-112310)	50	1	1.52	-	0.66	1	1
Neurotransmitter uptake and metabolism In glial cells (R-MMU-112313)	4	0	0.27	-	< 0.01	1	1		Neurotransmitter uptake and metabolism In glial cells (R-MMU-112313)	4	0	0.11	-	< 0.01	1	1		Neurotransmitter uptake and metabolism In glial cells (R-MMU-112313)	4	0	0.12	-	< 0.01	1	1
Neutrophil degranulation (R-MMU-6798695)	546	34	37.45	-	0.91	0.607	1		Neutrophil degranulation (R-MMU-6798695)	546	15	14.38	+	1.04	0.787	1		Neutrophil degranulation (R-MMU-6798695)	546	20	16.57	+	1.21	0.375	1
NFE2L2 regulating anti-oxidant/detoxification enzymes (R-MMU-9818027)	2	0	0.14	-	< 0.01	1	1		NFE2L2 regulating anti-oxidant/detoxification enzymes (R-MMU-9818027)	2	0	0.05	-	< 0.01	1	1		NFE2L2 regulating anti-oxidant/detoxification enzymes (R-MMU-9818027)	2	1	0.06	+	16.48	0.0598	0.432
NFG and proNGF binds to p75NTR (R-MMU-205017)	2	0	0.14	-	< 0.01	1	1		NFG and proNGF binds to p75NTR (R-MMU-205017)	2	0	0.05	-	< 0.01	1	1		NFG and proNGF binds to p75NTR (R-MMU-205017)	2	0	0.06	-	< 0.01	1	1
NGF processing (R-MMU-167060)	4	0	0.27	-	< 0.01	1	1		NGF processing (R-MMU-167060)	4	0	0.11	-	< 0.01	1	1		NGF processing (R-MMU-167060)	4	0	0.12	-	< 0.01	1	1
N-Glycan antennae elongation (R-MMU-975577)	15	0	1.03	-	< 0.01	0.619	1		N-Glycan antennae elongation (R-MMU-975577)	15	0	0.4	-	< 0.01	1	1		N-Glycan antennae elongation (R-MMU-975577)	15	0	0.46	-	< 0.01	1	1
N-glycan trimming and elongation in the cis-Golgi (R-MMU-964739)	5	0	0.34	-	< 0.01	1	1		N-glycan trimming and elongation in the cis-Golgi (R-MMU-964739)	5	0	0.13	-	< 0.01	1	1		N-glycan trimming and elongation in the cis-Golgi (R-MMU-964739)	5	0	0.15	-	< 0.01	1	1
Nicotinate metabolism (R-MMU-196807)	31	2	2.13	-	0.94	1	1		Nicotinate metabolism (R-MMU-196807)	31	1	0.82	+	1.22	0.563	1		Nicotinate metabolism (R-MMU-196807)	31	1	0.94	+	1.06	0.616	1
NIK-->noncanonical NF-kB signaling (R-MMU-5676590)	57	4	3.91	+	1.02	0.796	1		NIK-->noncanonical NF-kB signaling (R-MMU-5676590)	57	0	1.5	-	< 0.01	0.408	1		NIK-->noncanonical NF-kB signaling (R-MMU-5676590)	57	1	1.73	-	0.58	1	1
Nitric oxide stimulates guanylate cyclase (R-MMU-392154)	14	0	0.96	-	< 0.01	0.619	1		Nitric oxide stimulates guanylate cyclase (R-MMU-392154)	14	0	0.37	-	< 0.01	1	1		Nitric oxide stimulates guanylate cyclase (R-MMU-392154)	14	0	0.42	-	< 0.01	1	1
Norepinephrine Neurotransmitter Release Cycle (R-MMU-181430)	17	1	1.17	-	0.86	1	1		Norepinephrine Neurotransmitter Release Cycle (R-MMU-181430)	17	0	0.45	-	< 0.01	1	1		Norepinephrine Neurotransmitter Release Cycle (R-MMU-181430)	17	0	0.52	-	< 0.01	1	1
NOSIP mediated eNOS trafficking (R-MMU-203754)	2	0	0.14	-	< 0.01	1	1		NOSIP mediated eNOS trafficking (R-MMU-203754)	2	0	0.05	-	< 0.01	1	1		NOSIP mediated eNOS trafficking (R-MMU-203754)	2	0	0.06	-	< 0.01	1	1
NOSTRIN mediated eNOS trafficking (R-MMU-203641)	4	0	0.27	-	< 0.01	1	1		NOSTRIN mediated eNOS trafficking (R-MMU-203641)	4	0	0.11	-	< 0.01	1	1		NOSTRIN mediated eNOS trafficking (R-MMU-203641)	4	1	0.12	+	8.24	0.116	0.658
NOTCH3 Activation and Transmission of Signal to the Nucleus (R-MMU-9013507)	20	2	1.37	+	1.46	0.644	1		NOTCH3 Activation and Transmission of Signal to the Nucleus (R-MMU-9013507)	20	1	0.53	+	1.9	0.414	1		NOTCH3 Activation and Transmission of Signal to the Nucleus (R-MMU-9013507)	20	2	0.61	+	3.3	0.122	0.66
NOTCH4 Activation and Transmission of Signal to the Nucleus (R-MMU-9013700)	2	0	0.14	-	< 0.01	1	1		NOTCH4 Activation and Transmission of Signal to the Nucleus (R-MMU-9013700)	2	0	0.05	-	< 0.01	1	1		NOTCH4 Activation and Transmission of Signal to the Nucleus (R-MMU-9013700)	2	0	0.06	-	< 0.01	1	1
NTF3 activates NTRK3 signaling (R-MMU-9034013)	2	0	0.14	-	< 0.01	1	1		NTF3 activates NTRK3 signaling (R-MMU-9034013)	2	0	0.05	-	< 0.01	1	1		NTF3 activates NTRK3 signaling (R-MMU-9034013)	2	0	0.06	-	< 0.01	1	1
NTRK2 activates RAC1 (R-MMU-9032759)	5	0	0.34	-	< 0.01	1	1		NTRK2 activates RAC1 (R-MMU-9032759)	5	0	0.13	-	< 0.01	1	1		NTRK2 activates RAC1 (R-MMU-9032759)	5	0	0.15	-	< 0.01	1	1
Nuclear signaling by ERBB4 (R-MMU-1251985)	12	1	0.82	+	1.21	0.574	1		Nuclear signaling by ERBB4 (R-MMU-1251985)	12	2	0.32	+	6.33	0.0384	0.315		Nuclear signaling by ERBB4 (R-MMU-1251985)	12	1	0.36	+	2.75	0.309	1
Nucleosome assembly (R-MMU-774815)	61	4	4.18	-	0.96	1	1		Nucleosome assembly (R-MMU-774815)	61	0	1.61	-	< 0.01	0.413	1		Nucleosome assembly (R-MMU-774815)	61	0	1.85	-	< 0.01	0.266	1
Nucleotide biosynthesis (R-MMU-8956320)	14	1	0.96	+	1.04	1	1		Nucleotide biosynthesis (R-MMU-8956320)	14	0	0.37	-	< 0.01	1	1		Nucleotide biosynthesis (R-MMU-8956320)	14	0	0.42	-	< 0.01	1	1
Nucleotide catabolism (R-MMU-8956319)	35	2	2.4	-	0.83	1	1		Nucleotide catabolism (R-MMU-8956319)	35	0	0.92	-	< 0.01	1	1		Nucleotide catabolism (R-MMU-8956319)	35	0	1.06	-	< 0.01	0.627	1
Nucleotide salvage (R-MMU-8956321)	24	2	1.65	+	1.21	0.679	1		Nucleotide salvage (R-MMU-8956321)	24	2	0.63	+	3.16	0.131	0.668		Nucleotide salvage (R-MMU-8956321)	24	1	0.73	+	1.37	0.523	1
Nucleotide-like (purinergic) receptors (R-MMU-418038)	15	0	1.03	-	< 0.01	0.619	1		Nucleotide-like (purinergic) receptors (R-MMU-418038)	15	0	0.4	-	< 0.01	1	1		Nucleotide-like (purinergic) receptors (R-MMU-418038)	15	0	0.46	-	< 0.01	1	1
O2/CO2 exchange in erythrocytes (R-MMU-1480926)	12	0	0.82	-	< 0.01	1	1		O2/CO2 exchange in erythrocytes (R-MMU-1480926)	12	0	0.32	-	< 0.01	1	1		O2/CO2 exchange in erythrocytes (R-MMU-1480926)	12	0	0.36	-	< 0.01	1	1
OAS antiviral response (R-MMU-8983711)	5	0	0.34	-	< 0.01	1	1		OAS antiviral response (R-MMU-8983711)	5	0	0.13	-	< 0.01	1	1		OAS antiviral response (R-MMU-8983711)	5	0	0.15	-	< 0.01	1	1
Oleoyl-phe metabolism (R-MMU-9673163)	1	0	0.07	-	< 0.01	1	1		Oleoyl-phe metabolism (R-MMU-9673163)	1	0	0.03	-	< 0.01	1	1		Oleoyl-phe metabolism (R-MMU-9673163)	1	0	0.03	-	< 0.01	1	1
Oligomerization of connexins into connexons (R-MMU-190704)	1	0	0.07	-	< 0.01	1	1		Oligomerization of connexins into connexons (R-MMU-190704)	1	0	0.03	-	< 0.01	1	1		Oligomerization of connexins into connexons (R-MMU-190704)	1	0	0.03	-	< 0.01	1	1
Oncogene Induced Senescence (R-MMU-2559585)	16	1	1.1	-	0.91	1	1		Oncogene Induced Senescence (R-MMU-2559585)	16	0	0.42	-	< 0.01	1	1		Oncogene Induced Senescence (R-MMU-2559585)	16	0	0.49	-	< 0.01	1	1
Opsins (R-MMU-419771)	8	0	0.55	-	< 0.01	1	1		Opsins (R-MMU-419771)	8	0	0.21	-	< 0.01	1	1		Opsins (R-MMU-419771)	8	0	0.24	-	< 0.01	1	1
Orc1 removal from chromatin (R-MMU-68949)	70	5	4.8	+	1.04	0.813	1		Orc1 removal from chromatin (R-MMU-68949)	70	0	1.84	-	< 0.01	0.267	0.954		Orc1 removal from chromatin (R-MMU-68949)	70	2	2.12	-	0.94	1	1
Orexin and neuropeptides FF and QRFP bind to their respective receptors (R-MMU-389397)	8	0	0.55	-	< 0.01	1	1		Orexin and neuropeptides FF and QRFP bind to their respective receptors (R-MMU-389397)	8	0	0.21	-	< 0.01	1	1		Orexin and neuropeptides FF and QRFP bind to their respective receptors (R-MMU-389397)	8	0	0.24	-	< 0.01	1	1
Organic anion transport (R-MMU-561048)	4	0	0.27	-	< 0.01	1	1		Organic anion transport (R-MMU-561048)	4	0	0.11	-	< 0.01	1	1		Organic anion transport (R-MMU-561048)	4	0	0.12	-	< 0.01	1	1
Organic anion transporters (R-MMU-428643)	10	0	0.69	-	< 0.01	1	1		Organic anion transporters (R-MMU-428643)	10	0	0.26	-	< 0.01	1	1		Organic anion transporters (R-MMU-428643)	10	0	0.3	-	< 0.01	1	1
Organic cation transport (R-MMU-549127)	9	0	0.62	-	< 0.01	1	1		Organic cation transport (R-MMU-549127)	9	0	0.24	-	< 0.01	1	1		Organic cation transport (R-MMU-549127)	9	0	0.27	-	< 0.01	1	1
Organic cation/anion/zwitterion transport (R-MMU-549132)	13	0	0.89	-	< 0.01	1	1		Organic cation/anion/zwitterion transport (R-MMU-549132)	13	0	0.34	-	< 0.01	1	1		Organic cation/anion/zwitterion transport (R-MMU-549132)	13	0	0.39	-	< 0.01	1	1
Other interleukin signaling (R-MMU-449836)	14	1	0.96	+	1.04	1	1		Other interleukin signaling (R-MMU-449836)	14	0	0.37	-	< 0.01	1	1		Other interleukin signaling (R-MMU-449836)	14	1	0.42	+	2.35	0.35	1
Other semaphorin interactions (R-MMU-416700)	14	0	0.96	-	< 0.01	0.619	1		Other semaphorin interactions (R-MMU-416700)	14	0	0.37	-	< 0.01	1	1		Other semaphorin interactions (R-MMU-416700)	14	0	0.42	-	< 0.01	1	1
Oxidative Stress Induced Senescence (R-MMU-2559580)	37	3	2.54	+	1.18	0.739	1		Oxidative Stress Induced Senescence (R-MMU-2559580)	37	2	0.97	+	2.05	0.255	0.918		Oxidative Stress Induced Senescence (R-MMU-2559580)	37	2	1.12	+	1.78	0.31	1
Oxygen-dependent proline hydroxylation of Hypoxia-inducible Factor Alpha (R-MMU-1234176)	65	4	4.46	-	0.9	1	1		Oxygen-dependent proline hydroxylation of Hypoxia-inducible Factor Alpha (R-MMU-1234176)	65	1	1.71	-	0.58	1	1		Oxygen-dependent proline hydroxylation of Hypoxia-inducible Factor Alpha (R-MMU-1234176)	65	1	1.97	-	0.51	0.725	1
p130Cas linkage to MAPK signaling for integrins (R-MMU-372708)	15	1	1.03	-	0.97	1	1		p130Cas linkage to MAPK signaling for integrins (R-MMU-372708)	15	1	0.4	+	2.53	0.33	1		p130Cas linkage to MAPK signaling for integrins (R-MMU-372708)	15	1	0.46	+	2.2	0.37	1
P2Y receptors (R-MMU-417957)	11	0	0.75	-	< 0.01	1	1		P2Y receptors (R-MMU-417957)	11	0	0.29	-	< 0.01	1	1		P2Y receptors (R-MMU-417957)	11	0	0.33	-	< 0.01	1	1
p38MAPK events (R-MMU-171007)	8	0	0.55	-	< 0.01	1	1		p38MAPK events (R-MMU-171007)	8	0	0.21	-	< 0.01	1	1		p38MAPK events (R-MMU-171007)	8	0	0.24	-	< 0.01	1	1
p53-Dependent G1 DNA Damage Response (R-MMU-69563)	63	4	4.32	-	0.93	1	1		p53-Dependent G1 DNA Damage Response (R-MMU-69563)	63	0	1.66	-	< 0.01	0.416	1		p53-Dependent G1 DNA Damage Response (R-MMU-69563)	63	2	1.91	+	1.05	0.717	1
p53-Dependent G1/S DNA damage checkpoint (R-MMU-69580)	63	4	4.32	-	0.93	1	1		p53-Dependent G1/S DNA damage checkpoint (R-MMU-69580)	63	0	1.66	-	< 0.01	0.416	1		p53-Dependent G1/S DNA damage checkpoint (R-MMU-69580)	63	2	1.91	+	1.05	0.717	1
p53-Independent DNA Damage Response (R-MMU-69610)	51	3	3.5	-	0.86	1	1		p53-Independent DNA Damage Response (R-MMU-69610)	51	0	1.34	-	< 0.01	0.646	1		p53-Independent DNA Damage Response (R-MMU-69610)	51	1	1.55	-	0.65	1	1
p53-Independent G1/S DNA damage checkpoint (R-MMU-69613)	51	3	3.5	-	0.86	1	1		p53-Independent G1/S DNA damage checkpoint (R-MMU-69613)	51	0	1.34	-	< 0.01	0.646	1		p53-Independent G1/S DNA damage checkpoint (R-MMU-69613)	51	1	1.55	-	0.65	1	1
PAOs oxidise polyamines to amines (R-MMU-141334)	2	0	0.14	-	< 0.01	1	1		PAOs oxidise polyamines to amines (R-MMU-141334)	2	0	0.05	-	< 0.01	1	1		PAOs oxidise polyamines to amines (R-MMU-141334)	2	0	0.06	-	< 0.01	1	1
Passive transport by Aquaporins (R-MMU-432047)	11	0	0.75	-	< 0.01	1	1		Passive transport by Aquaporins (R-MMU-432047)	11	0	0.29	-	< 0.01	1	1		Passive transport by Aquaporins (R-MMU-432047)	11	0	0.33	-	< 0.01	1	1
PCNA-Dependent Long Patch Base Excision Repair (R-MMU-5651801)	21	2	1.44	+	1.39	0.652	1		PCNA-Dependent Long Patch Base Excision Repair (R-MMU-5651801)	21	2	0.55	+	3.62	0.105	0.583		PCNA-Dependent Long Patch Base Excision Repair (R-MMU-5651801)	21	1	0.64	+	1.57	0.477	1
PCP/CE pathway (R-MMU-4086400)	88	5	6.04	-	0.83	0.833	1		PCP/CE pathway (R-MMU-4086400)	88	0	2.32	-	< 0.01	0.178	0.761		PCP/CE pathway (R-MMU-4086400)	88	2	2.67	-	0.75	1	1
PECAM1 interactions (R-MMU-210990)	12	1	0.82	+	1.21	0.574	1		PECAM1 interactions (R-MMU-210990)	12	1	0.32	+	3.16	0.274	0.941		PECAM1 interactions (R-MMU-210990)	12	0	0.36	-	< 0.01	1	1
Pentose phosphate pathway (R-MMU-71336)	13	0	0.89	-	< 0.01	1	1		Pentose phosphate pathway (R-MMU-71336)	13	0	0.34	-	< 0.01	1	1		Pentose phosphate pathway (R-MMU-71336)	13	0	0.39	-	< 0.01	1	1
Peptide hormone biosynthesis (R-MMU-209952)	11	0	0.75	-	< 0.01	1	1		Peptide hormone biosynthesis (R-MMU-209952)	11	0	0.29	-	< 0.01	1	1		Peptide hormone biosynthesis (R-MMU-209952)	11	0	0.33	-	< 0.01	1	1
Peroxisomal lipid metabolism (R-MMU-390918)	28	1	1.92	-	0.52	1	1		Peroxisomal lipid metabolism (R-MMU-390918)	28	0	0.74	-	< 0.01	1	1		Peroxisomal lipid metabolism (R-MMU-390918)	28	0	0.85	-	< 0.01	1	1
Peroxisomal protein import (R-MMU-9033241)	66	4	4.53	-	0.88	1	1		Peroxisomal protein import (R-MMU-9033241)	66	1	1.74	-	0.58	1	1		Peroxisomal protein import (R-MMU-9033241)	66	1	2	-	0.5	0.725	1
Phase 0 - rapid depolarisation (R-MMU-5576892)	8	0	0.55	-	< 0.01	1	1		Phase 0 - rapid depolarisation (R-MMU-5576892)	8	0	0.21	-	< 0.01	1	1		Phase 0 - rapid depolarisation (R-MMU-5576892)	8	0	0.24	-	< 0.01	1	1
Phase 1 - inactivation of fast Na+ channels (R-MMU-5576894)	7	0	0.48	-	< 0.01	1	1		Phase 1 - inactivation of fast Na+ channels (R-MMU-5576894)	7	0	0.18	-	< 0.01	1	1		Phase 1 - inactivation of fast Na+ channels (R-MMU-5576894)	7	0	0.21	-	< 0.01	1	1
Phase 2 - plateau phase (R-MMU-5576893)	14	0	0.96	-	< 0.01	0.619	1		Phase 2 - plateau phase (R-MMU-5576893)	14	0	0.37	-	< 0.01	1	1		Phase 2 - plateau phase (R-MMU-5576893)	14	1	0.42	+	2.35	0.35	1
Phase 3 - rapid repolarisation (R-MMU-5576890)	8	0	0.55	-	< 0.01	1	1		Phase 3 - rapid repolarisation (R-MMU-5576890)	8	0	0.21	-	< 0.01	1	1		Phase 3 - rapid repolarisation (R-MMU-5576890)	8	1	0.24	+	4.12	0.218	0.95
Phase 4 - resting membrane potential (R-MMU-5576886)	18	0	1.23	-	< 0.01	0.631	1		Phase 4 - resting membrane potential (R-MMU-5576886)	18	0	0.47	-	< 0.01	1	1		Phase 4 - resting membrane potential (R-MMU-5576886)	18	1	0.55	+	1.83	0.426	1
Phase I - Functionalization of compounds (R-MMU-211945)	103	6	7.07	-	0.85	0.845	1		Phase I - Functionalization of compounds (R-MMU-211945)	103	4	2.71	+	1.47	0.351	1		Phase I - Functionalization of compounds (R-MMU-211945)	103	4	3.13	+	1.28	0.557	1
Phenylalanine and tyrosine metabolism (R-MMU-8963691)	11	0	0.75	-	< 0.01	1	1		Phenylalanine and tyrosine metabolism (R-MMU-8963691)	11	0	0.29	-	< 0.01	1	1		Phenylalanine and tyrosine metabolism (R-MMU-8963691)	11	0	0.33	-	< 0.01	1	1
Phenylalanine metabolism (R-MMU-8964208)	6	0	0.41	-	< 0.01	1	1		Phenylalanine metabolism (R-MMU-8964208)	6	0	0.16	-	< 0.01	1	1		Phenylalanine metabolism (R-MMU-8964208)	6	0	0.18	-	< 0.01	1	1
Phosphate bond hydrolysis by NTPDase proteins (R-MMU-8850843)	8	0	0.55	-	< 0.01	1	1		Phosphate bond hydrolysis by NTPDase proteins (R-MMU-8850843)	8	0	0.21	-	< 0.01	1	1		Phosphate bond hydrolysis by NTPDase proteins (R-MMU-8850843)	8	0	0.24	-	< 0.01	1	1
Phospholipase C-mediated cascade: FGFR1 (R-MMU-5654219)	16	0	1.1	-	< 0.01	0.622	1		Phospholipase C-mediated cascade: FGFR1 (R-MMU-5654219)	16	0	0.42	-	< 0.01	1	1		Phospholipase C-mediated cascade: FGFR1 (R-MMU-5654219)	16	0	0.49	-	< 0.01	1	1
Phospholipase C-mediated cascade; FGFR2 (R-MMU-5654221)	18	0	1.23	-	< 0.01	0.631	1		Phospholipase C-mediated cascade; FGFR2 (R-MMU-5654221)	18	0	0.47	-	< 0.01	1	1		Phospholipase C-mediated cascade; FGFR2 (R-MMU-5654221)	18	0	0.55	-	< 0.01	1	1
Phospholipase C-mediated cascade; FGFR3 (R-MMU-5654227)	13	0	0.89	-	< 0.01	1	1		Phospholipase C-mediated cascade; FGFR3 (R-MMU-5654227)	13	0	0.34	-	< 0.01	1	1		Phospholipase C-mediated cascade; FGFR3 (R-MMU-5654227)	13	0	0.39	-	< 0.01	1	1
Phospholipase C-mediated cascade; FGFR4 (R-MMU-5654228)	15	0	1.03	-	< 0.01	0.619	1		Phospholipase C-mediated cascade; FGFR4 (R-MMU-5654228)	15	0	0.4	-	< 0.01	1	1		Phospholipase C-mediated cascade; FGFR4 (R-MMU-5654228)	15	0	0.46	-	< 0.01	1	1
phospho-PLA2 pathway (R-MMU-111995)	2	0	0.14	-	< 0.01	1	1		phospho-PLA2 pathway (R-MMU-111995)	2	0	0.05	-	< 0.01	1	1		phospho-PLA2 pathway (R-MMU-111995)	2	0	0.06	-	< 0.01	1	1
Phosphorylation of Emi1 (R-MMU-176417)	6	0	0.41	-	< 0.01	1	1		Phosphorylation of Emi1 (R-MMU-176417)	6	0	0.16	-	< 0.01	1	1		Phosphorylation of Emi1 (R-MMU-176417)	6	0	0.18	-	< 0.01	1	1
Phosphorylation of the APC/C (R-MMU-176412)	20	1	1.37	-	0.73	1	1		Phosphorylation of the APC/C (R-MMU-176412)	20	0	0.53	-	< 0.01	1	1		Phosphorylation of the APC/C (R-MMU-176412)	20	0	0.61	-	< 0.01	1	1
Physiological factors (R-MMU-5578768)	7	0	0.48	-	< 0.01	1	1		Physiological factors (R-MMU-5578768)	7	0	0.18	-	< 0.01	1	1		Physiological factors (R-MMU-5578768)	7	0	0.21	-	< 0.01	1	1
PI and PC transport between ER and Golgi membranes (R-MMU-1483196)	1	0	0.07	-	< 0.01	1	1		PI and PC transport between ER and Golgi membranes (R-MMU-1483196)	1	0	0.03	-	< 0.01	1	1		PI and PC transport between ER and Golgi membranes (R-MMU-1483196)	1	0	0.03	-	< 0.01	1	1
PI-3K cascade:FGFR1 (R-MMU-5654689)	21	2	1.44	+	1.39	0.652	1		PI-3K cascade:FGFR1 (R-MMU-5654689)	21	2	0.55	+	3.62	0.105	0.579		PI-3K cascade:FGFR1 (R-MMU-5654689)	21	1	0.64	+	1.57	0.477	1
PI-3K cascade:FGFR2 (R-MMU-5654695)	23	2	1.58	+	1.27	0.67	1		PI-3K cascade:FGFR2 (R-MMU-5654695)	23	2	0.61	+	3.3	0.122	0.65		PI-3K cascade:FGFR2 (R-MMU-5654695)	23	1	0.7	+	1.43	0.508	1
PI-3K cascade:FGFR4 (R-MMU-5654720)	20	2	1.37	+	1.46	0.644	1		PI-3K cascade:FGFR4 (R-MMU-5654720)	20	2	0.53	+	3.8	0.0963	0.558		PI-3K cascade:FGFR4 (R-MMU-5654720)	20	1	0.61	+	1.65	0.46	1
PI3K events in ERBB2 signaling (R-MMU-1963642)	15	1	1.03	-	0.97	1	1		PI3K events in ERBB2 signaling (R-MMU-1963642)	15	1	0.4	+	2.53	0.33	1		PI3K events in ERBB2 signaling (R-MMU-1963642)	15	1	0.46	+	2.2	0.37	1
PI3K events in ERBB4 signaling (R-MMU-1250342)	9	0	0.62	-	< 0.01	1	1		PI3K events in ERBB4 signaling (R-MMU-1250342)	9	0	0.24	-	< 0.01	1	1		PI3K events in ERBB4 signaling (R-MMU-1250342)	9	0	0.27	-	< 0.01	1	1
PI5P Regulates TP53 Acetylation (R-MMU-6811555)	9	0	0.62	-	< 0.01	1	1		PI5P Regulates TP53 Acetylation (R-MMU-6811555)	9	0	0.24	-	< 0.01	1	1		PI5P Regulates TP53 Acetylation (R-MMU-6811555)	9	1	0.27	+	3.66	0.242	1
Plasma lipoprotein assembly (R-MMU-8963898)	18	1	1.23	-	0.81	1	1		Plasma lipoprotein assembly (R-MMU-8963898)	18	0	0.47	-	< 0.01	1	1		Plasma lipoprotein assembly (R-MMU-8963898)	18	0	0.55	-	< 0.01	1	1
Plasma lipoprotein remodeling (R-MMU-8963899)	27	1	1.85	-	0.54	1	1		Plasma lipoprotein remodeling (R-MMU-8963899)	27	0	0.71	-	< 0.01	1	1		Plasma lipoprotein remodeling (R-MMU-8963899)	27	0	0.82	-	< 0.01	1	1
Plasmalogen biosynthesis (R-MMU-75896)	3	0	0.21	-	< 0.01	1	1		Plasmalogen biosynthesis (R-MMU-75896)	3	0	0.08	-	< 0.01	1	1		Plasmalogen biosynthesis (R-MMU-75896)	3	0	0.09	-	< 0.01	1	1
Platelet Adhesion to exposed collagen (R-MMU-75892)	11	0	0.75	-	< 0.01	1	1		Platelet Adhesion to exposed collagen (R-MMU-75892)	11	0	0.29	-	< 0.01	1	1		Platelet Adhesion to exposed collagen (R-MMU-75892)	11	0	0.33	-	< 0.01	1	1
Platelet Aggregation (Plug Formation) (R-MMU-76009)	37	2	2.54	-	0.79	1	1		Platelet Aggregation (Plug Formation) (R-MMU-76009)	37	1	0.97	+	1.03	1	1		Platelet Aggregation (Plug Formation) (R-MMU-76009)	37	1	1.12	-	0.89	1	1
Platelet calcium homeostasis (R-MMU-418360)	25	2	1.71	+	1.17	0.688	1		Platelet calcium homeostasis (R-MMU-418360)	25	2	0.66	+	3.04	0.14	0.684		Platelet calcium homeostasis (R-MMU-418360)	25	1	0.76	+	1.32	0.537	1
Platelet degranulation (R-MMU-114608)	122	7	8.37	-	0.84	0.857	1		Platelet degranulation (R-MMU-114608)	122	3	3.21	-	0.93	1	1		Platelet degranulation (R-MMU-114608)	122	4	3.7	+	1.08	0.789	1
Platelet homeostasis (R-MMU-418346)	75	4	5.14	-	0.78	0.818	1		Platelet homeostasis (R-MMU-418346)	75	4	1.98	+	2.02	0.136	0.681		Platelet homeostasis (R-MMU-418346)	75	1	2.28	-	0.44	0.73	1
Polo-like kinase mediated events (R-MMU-156711)	5	0	0.34	-	< 0.01	1	1		Polo-like kinase mediated events (R-MMU-156711)	5	0	0.13	-	< 0.01	1	1		Polo-like kinase mediated events (R-MMU-156711)	5	0	0.15	-	< 0.01	1	1
Polymerase switching (R-MMU-69091)	14	1	0.96	+	1.04	1	1		Polymerase switching (R-MMU-69091)	14	1	0.37	+	2.71	0.312	1		Polymerase switching (R-MMU-69091)	14	0	0.42	-	< 0.01	1	1
Polymerase switching on the C-strand of the telomere (R-MMU-174411)	26	1	1.78	-	0.56	1	1		Polymerase switching on the C-strand of the telomere (R-MMU-174411)	26	1	0.68	+	1.46	0.501	1		Polymerase switching on the C-strand of the telomere (R-MMU-174411)	26	0	0.79	-	< 0.01	1	1
Postsynaptic nicotinic acetylcholine receptors (R-MMU-622327)	14	0	0.96	-	< 0.01	0.619	1		Postsynaptic nicotinic acetylcholine receptors (R-MMU-622327)	14	0	0.37	-	< 0.01	1	1		Postsynaptic nicotinic acetylcholine receptors (R-MMU-622327)	14	0	0.42	-	< 0.01	1	1
Post-translational protein phosphorylation (R-MMU-8957275)	115	7	7.89	-	0.89	1	1		Post-translational protein phosphorylation (R-MMU-8957275)	115	2	3.03	-	0.66	0.772	1		Post-translational protein phosphorylation (R-MMU-8957275)	115	3	3.49	-	0.86	1	1
Potassium transport channels (R-MMU-1296067)	3	0	0.21	-	< 0.01	1	1		Potassium transport channels (R-MMU-1296067)	3	0	0.08	-	< 0.01	1	1		Potassium transport channels (R-MMU-1296067)	3	0	0.09	-	< 0.01	1	1
Pregnenolone biosynthesis (R-MMU-196108)	12	0	0.82	-	< 0.01	1	1		Pregnenolone biosynthesis (R-MMU-196108)	12	0	0.32	-	< 0.01	1	1		Pregnenolone biosynthesis (R-MMU-196108)	12	0	0.36	-	< 0.01	1	1
Pre-NOTCH Processing in Golgi (R-MMU-1912420)	5	0	0.34	-	< 0.01	1	1		Pre-NOTCH Processing in Golgi (R-MMU-1912420)	5	0	0.13	-	< 0.01	1	1		Pre-NOTCH Processing in Golgi (R-MMU-1912420)	5	0	0.15	-	< 0.01	1	1
Presynaptic depolarization and calcium channel opening (R-MMU-112308)	11	0	0.75	-	< 0.01	1	1		Presynaptic depolarization and calcium channel opening (R-MMU-112308)	11	0	0.29	-	< 0.01	1	1		Presynaptic depolarization and calcium channel opening (R-MMU-112308)	11	0	0.33	-	< 0.01	1	1
Presynaptic function of Kainate receptors (R-MMU-500657)	21	2	1.44	+	1.39	0.652	1		Presynaptic function of Kainate receptors (R-MMU-500657)	21	0	0.55	-	< 0.01	1	1		Presynaptic function of Kainate receptors (R-MMU-500657)	21	0	0.64	-	< 0.01	1	1
Presynaptic nicotinic acetylcholine receptors (R-MMU-622323)	12	0	0.82	-	< 0.01	1	1		Presynaptic nicotinic acetylcholine receptors (R-MMU-622323)	12	0	0.32	-	< 0.01	1	1		Presynaptic nicotinic acetylcholine receptors (R-MMU-622323)	12	0	0.36	-	< 0.01	1	1
Processing of DNA double-strand break ends (R-MMU-5693607)	71	6	4.87	+	1.23	0.634	1		Processing of DNA double-strand break ends (R-MMU-5693607)	71	1	1.87	-	0.53	1	1		Processing of DNA double-strand break ends (R-MMU-5693607)	71	2	2.15	-	0.93	1	1
Processing of SMDT1 (R-MMU-8949664)	16	0	1.1	-	< 0.01	0.622	1		Processing of SMDT1 (R-MMU-8949664)	16	0	0.42	-	< 0.01	1	1		Processing of SMDT1 (R-MMU-8949664)	16	0	0.49	-	< 0.01	1	1
Processive synthesis on the C-strand of the telomere (R-MMU-174414)	19	0	1.3	-	< 0.01	0.637	1		Processive synthesis on the C-strand of the telomere (R-MMU-174414)	19	1	0.5	+	2	0.398	1		Processive synthesis on the C-strand of the telomere (R-MMU-174414)	19	0	0.58	-	< 0.01	1	1
Processive synthesis on the lagging strand (R-MMU-69183)	15	0	1.03	-	< 0.01	0.619	1		Processive synthesis on the lagging strand (R-MMU-69183)	15	1	0.4	+	2.53	0.33	1		Processive synthesis on the lagging strand (R-MMU-69183)	15	0	0.46	-	< 0.01	1	1
Progressive trimming of alpha-1,2-linked mannose residues from Man9/8/7GlcNAc2 to produce Man5GlcNAc2 (R-MMU-964827)	3	0	0.21	-	< 0.01	1	1		Progressive trimming of alpha-1,2-linked mannose residues from Man9/8/7GlcNAc2 to produce Man5GlcNAc2 (R-MMU-964827)	3	0	0.08	-	< 0.01	1	1		Progressive trimming of alpha-1,2-linked mannose residues from Man9/8/7GlcNAc2 to produce Man5GlcNAc2 (R-MMU-964827)	3	0	0.09	-	< 0.01	1	1
Proline catabolism (R-MMU-70688)	3	0	0.21	-	< 0.01	1	1		Proline catabolism (R-MMU-70688)	3	0	0.08	-	< 0.01	1	1		Proline catabolism (R-MMU-70688)	3	0	0.09	-	< 0.01	1	1
Propionyl-CoA catabolism (R-MMU-71032)	5	0	0.34	-	< 0.01	1	1		Propionyl-CoA catabolism (R-MMU-71032)	5	0	0.13	-	< 0.01	1	1		Propionyl-CoA catabolism (R-MMU-71032)	5	0	0.15	-	< 0.01	1	1
Prostacyclin signalling through prostacyclin receptor (R-MMU-392851)	19	0	1.3	-	< 0.01	0.637	1		Prostacyclin signalling through prostacyclin receptor (R-MMU-392851)	19	0	0.5	-	< 0.01	1	1		Prostacyclin signalling through prostacyclin receptor (R-MMU-392851)	19	0	0.58	-	< 0.01	1	1
Prostanoid ligand receptors (R-MMU-391908)	9	0	0.62	-	< 0.01	1	1		Prostanoid ligand receptors (R-MMU-391908)	9	0	0.24	-	< 0.01	1	1		Prostanoid ligand receptors (R-MMU-391908)	9	0	0.27	-	< 0.01	1	1
Proton/oligopeptide cotransporters (R-MMU-427975)	4	0	0.27	-	< 0.01	1	1		Proton/oligopeptide cotransporters (R-MMU-427975)	4	0	0.11	-	< 0.01	1	1		Proton/oligopeptide cotransporters (R-MMU-427975)	4	0	0.12	-	< 0.01	1	1
Proton-coupled monocarboxylate transport (R-MMU-433692)	2	0	0.14	-	< 0.01	1	1		Proton-coupled monocarboxylate transport (R-MMU-433692)	2	0	0.05	-	< 0.01	1	1		Proton-coupled monocarboxylate transport (R-MMU-433692)	2	0	0.06	-	< 0.01	1	1
Proton-coupled neutral amino acid transporters (R-MMU-428559)	2	0	0.14	-	< 0.01	1	1		Proton-coupled neutral amino acid transporters (R-MMU-428559)	2	0	0.05	-	< 0.01	1	1		Proton-coupled neutral amino acid transporters (R-MMU-428559)	2	0	0.06	-	< 0.01	1	1
PTK6 Activates STAT3 (R-MMU-8849474)	4	0	0.27	-	< 0.01	1	1		PTK6 Activates STAT3 (R-MMU-8849474)	4	0	0.11	-	< 0.01	1	1		PTK6 Activates STAT3 (R-MMU-8849474)	4	0	0.12	-	< 0.01	1	1
PTK6 Down-Regulation (R-MMU-8849472)	3	0	0.21	-	< 0.01	1	1		PTK6 Down-Regulation (R-MMU-8849472)	3	0	0.08	-	< 0.01	1	1		PTK6 Down-Regulation (R-MMU-8849472)	3	0	0.09	-	< 0.01	1	1
PTK6 promotes HIF1A stabilization (R-MMU-8857538)	6	0	0.41	-	< 0.01	1	1		PTK6 promotes HIF1A stabilization (R-MMU-8857538)	6	0	0.16	-	< 0.01	1	1		PTK6 promotes HIF1A stabilization (R-MMU-8857538)	6	0	0.18	-	< 0.01	1	1
PTK6 Regulates RHO GTPases, RAS GTPase and MAP kinases (R-MMU-8849471)	14	0	0.96	-	< 0.01	0.619	1		PTK6 Regulates RHO GTPases, RAS GTPase and MAP kinases (R-MMU-8849471)	14	0	0.37	-	< 0.01	1	1		PTK6 Regulates RHO GTPases, RAS GTPase and MAP kinases (R-MMU-8849471)	14	0	0.42	-	< 0.01	1	1
Purine catabolism (R-MMU-74259)	18	1	1.23	-	0.81	1	1		Purine catabolism (R-MMU-74259)	18	0	0.47	-	< 0.01	1	1		Purine catabolism (R-MMU-74259)	18	0	0.55	-	< 0.01	1	1
Purine ribonucleoside monophosphate biosynthesis (R-MMU-73817)	11	1	0.75	+	1.33	0.542	1		Purine ribonucleoside monophosphate biosynthesis (R-MMU-73817)	11	0	0.29	-	< 0.01	1	1		Purine ribonucleoside monophosphate biosynthesis (R-MMU-73817)	11	0	0.33	-	< 0.01	1	1
Purine salvage (R-MMU-74217)	14	1	0.96	+	1.04	1	1		Purine salvage (R-MMU-74217)	14	1	0.37	+	2.71	0.312	1		Purine salvage (R-MMU-74217)	14	0	0.42	-	< 0.01	1	1
Pyrimidine biosynthesis (R-MMU-500753)	3	0	0.21	-	< 0.01	1	1		Pyrimidine biosynthesis (R-MMU-500753)	3	0	0.08	-	< 0.01	1	1		Pyrimidine biosynthesis (R-MMU-500753)	3	0	0.09	-	< 0.01	1	1
Pyrimidine catabolism (R-MMU-73621)	11	0	0.75	-	< 0.01	1	1		Pyrimidine catabolism (R-MMU-73621)	11	0	0.29	-	< 0.01	1	1		Pyrimidine catabolism (R-MMU-73621)	11	0	0.33	-	< 0.01	1	1
Pyrimidine salvage (R-MMU-73614)	11	1	0.75	+	1.33	0.542	1		Pyrimidine salvage (R-MMU-73614)	11	1	0.29	+	3.45	0.254	0.931		Pyrimidine salvage (R-MMU-73614)	11	1	0.33	+	3	0.288	1
Pyrophosphate hydrolysis (R-MMU-71737)	3	0	0.21	-	< 0.01	1	1		Pyrophosphate hydrolysis (R-MMU-71737)	3	0	0.08	-	< 0.01	1	1		Pyrophosphate hydrolysis (R-MMU-71737)	3	0	0.09	-	< 0.01	1	1
Pyroptosis (R-MMU-5620971)	20	1	1.37	-	0.73	1	1		Pyroptosis (R-MMU-5620971)	20	0	0.53	-	< 0.01	1	1		Pyroptosis (R-MMU-5620971)	20	0	0.61	-	< 0.01	1	1
Pyruvate metabolism (R-MMU-70268)	24	2	1.65	+	1.21	0.679	1		Pyruvate metabolism (R-MMU-70268)	24	0	0.63	-	< 0.01	1	1		Pyruvate metabolism (R-MMU-70268)	24	1	0.73	+	1.37	0.523	1
Pyruvate metabolism and Citric Acid (TCA) cycle (R-MMU-71406)	48	3	3.29	-	0.91	1	1		Pyruvate metabolism and Citric Acid (TCA) cycle (R-MMU-71406)	48	1	1.26	-	0.79	1	1		Pyruvate metabolism and Citric Acid (TCA) cycle (R-MMU-71406)	48	2	1.46	+	1.37	0.658	1
RAB geranylgeranylation (R-MMU-8873719)	62	4	4.25	-	0.94	1	1		RAB geranylgeranylation (R-MMU-8873719)	62	0	1.63	-	< 0.01	0.414	1		RAB geranylgeranylation (R-MMU-8873719)	62	3	1.88	+	1.59	0.438	1
RAF-independent MAPK1/3 activation (R-MMU-112409)	23	2	1.58	+	1.27	0.67	1		RAF-independent MAPK1/3 activation (R-MMU-112409)	23	2	0.61	+	3.3	0.122	0.652		RAF-independent MAPK1/3 activation (R-MMU-112409)	23	1	0.7	+	1.43	0.508	1
Rap1 signalling (R-MMU-392517)	15	1	1.03	-	0.97	1	1		Rap1 signalling (R-MMU-392517)	15	1	0.4	+	2.53	0.33	1		Rap1 signalling (R-MMU-392517)	15	0	0.46	-	< 0.01	1	1
RAS processing (R-MMU-9648002)	28	1	1.92	-	0.52	1	1		RAS processing (R-MMU-9648002)	28	0	0.74	-	< 0.01	1	1		RAS processing (R-MMU-9648002)	28	0	0.85	-	< 0.01	1	1
Reactions specific to the complex N-glycan synthesis pathway (R-MMU-975578)	9	0	0.62	-	< 0.01	1	1		Reactions specific to the complex N-glycan synthesis pathway (R-MMU-975578)	9	0	0.24	-	< 0.01	1	1		Reactions specific to the complex N-glycan synthesis pathway (R-MMU-975578)	9	0	0.27	-	< 0.01	1	1
Reactions specific to the hybrid N-glycan synthesis pathway (R-MMU-975574)	1	0	0.07	-	< 0.01	1	1		Reactions specific to the hybrid N-glycan synthesis pathway (R-MMU-975574)	1	0	0.03	-	< 0.01	1	1		Reactions specific to the hybrid N-glycan synthesis pathway (R-MMU-975574)	1	0	0.03	-	< 0.01	1	1
Receptor Mediated Mitophagy (R-MMU-8934903)	11	1	0.75	+	1.33	0.542	1		Receptor Mediated Mitophagy (R-MMU-8934903)	11	0	0.29	-	< 0.01	1	1		Receptor Mediated Mitophagy (R-MMU-8934903)	11	0	0.33	-	< 0.01	1	1
Receptor-type tyrosine-protein phosphatases (R-MMU-388844)	20	2	1.37	+	1.46	0.644	1		Receptor-type tyrosine-protein phosphatases (R-MMU-388844)	20	0	0.53	-	< 0.01	1	1		Receptor-type tyrosine-protein phosphatases (R-MMU-388844)	20	1	0.61	+	1.65	0.46	1
Recognition and association of DNA glycosylase with site containing an affected purine (R-MMU-110330)	1	0	0.07	-	< 0.01	1	1		Recognition and association of DNA glycosylase with site containing an affected purine (R-MMU-110330)	1	0	0.03	-	< 0.01	1	1		Recognition and association of DNA glycosylase with site containing an affected purine (R-MMU-110330)	1	0	0.03	-	< 0.01	1	1
Recognition and association of DNA glycosylase with site containing an affected pyrimidine (R-MMU-110328)	1	0	0.07	-	< 0.01	1	1		Recognition and association of DNA glycosylase with site containing an affected pyrimidine (R-MMU-110328)	1	0	0.03	-	< 0.01	1	1		Recognition and association of DNA glycosylase with site containing an affected pyrimidine (R-MMU-110328)	1	0	0.03	-	< 0.01	1	1
Regulated proteolysis of p75NTR (R-MMU-193692)	11	1	0.75	+	1.33	0.542	1		Regulated proteolysis of p75NTR (R-MMU-193692)	11	1	0.29	+	3.45	0.254	0.929		Regulated proteolysis of p75NTR (R-MMU-193692)	11	2	0.33	+	5.99	0.0422	0.364
Regulation by c-FLIP (R-MMU-3371378)	10	1	0.69	+	1.46	0.509	1		Regulation by c-FLIP (R-MMU-3371378)	10	0	0.26	-	< 0.01	1	1		Regulation by c-FLIP (R-MMU-3371378)	10	0	0.3	-	< 0.01	1	1
Regulation of APC/C activators between G1/S and early anaphase (R-MMU-176408)	35	2	2.4	-	0.83	1	1		Regulation of APC/C activators between G1/S and early anaphase (R-MMU-176408)	35	0	0.92	-	< 0.01	1	1		Regulation of APC/C activators between G1/S and early anaphase (R-MMU-176408)	35	0	1.06	-	< 0.01	0.627	1
Regulation of Apoptosis (R-MMU-169911)	2	0	0.14	-	< 0.01	1	1		Regulation of Apoptosis (R-MMU-169911)	2	0	0.05	-	< 0.01	1	1		Regulation of Apoptosis (R-MMU-169911)	2	0	0.06	-	< 0.01	1	1
Regulation of BACH1 activity (R-MMU-9708530)	11	1	0.75	+	1.33	0.542	1		Regulation of BACH1 activity (R-MMU-9708530)	11	0	0.29	-	< 0.01	1	1		Regulation of BACH1 activity (R-MMU-9708530)	11	0	0.33	-	< 0.01	1	1
Regulation of FZD by ubiquitination (R-MMU-4641263)	20	2	1.37	+	1.46	0.644	1		Regulation of FZD by ubiquitination (R-MMU-4641263)	20	0	0.53	-	< 0.01	1	1		Regulation of FZD by ubiquitination (R-MMU-4641263)	20	0	0.61	-	< 0.01	1	1
Regulation of glycolysis by fructose 2,6-bisphosphate metabolism (R-MMU-9634600)	4	0	0.27	-	< 0.01	1	1		Regulation of glycolysis by fructose 2,6-bisphosphate metabolism (R-MMU-9634600)	4	0	0.11	-	< 0.01	1	1		Regulation of glycolysis by fructose 2,6-bisphosphate metabolism (R-MMU-9634600)	4	0	0.12	-	< 0.01	1	1
Regulation of IFNG signaling (R-MMU-877312)	11	1	0.75	+	1.33	0.542	1		Regulation of IFNG signaling (R-MMU-877312)	11	0	0.29	-	< 0.01	1	1		Regulation of IFNG signaling (R-MMU-877312)	11	1	0.33	+	3	0.288	1
Regulation of insulin secretion (R-MMU-422356)	62	4	4.25	-	0.94	1	1		Regulation of insulin secretion (R-MMU-422356)	62	1	1.63	-	0.61	1	1		Regulation of insulin secretion (R-MMU-422356)	62	2	1.88	+	1.06	0.713	1
Regulation of Insulin-like Growth Factor (IGF) transport and uptake by Insulin-like Growth Factor Binding Proteins (IGFBPs) (R-MMU-381426)	121	7	8.3	-	0.84	0.856	1		Regulation of Insulin-like Growth Factor (IGF) transport and uptake by Insulin-like Growth Factor Binding Proteins (IGFBPs) (R-MMU-381426)	121	2	3.19	-	0.63	0.774	1		Regulation of Insulin-like Growth Factor (IGF) transport and uptake by Insulin-like Growth Factor Binding Proteins (IGFBPs) (R-MMU-381426)	121	3	3.67	-	0.82	1	1
Regulation of KIT signaling (R-MMU-1433559)	14	1	0.96	+	1.04	1	1		Regulation of KIT signaling (R-MMU-1433559)	14	0	0.37	-	< 0.01	1	1		Regulation of KIT signaling (R-MMU-1433559)	14	1	0.42	+	2.35	0.35	1
Regulation of mitotic cell cycle (R-MMU-453276)	86	4	5.9	-	0.68	0.525	1		Regulation of mitotic cell cycle (R-MMU-453276)	86	0	2.27	-	< 0.01	0.177	0.775		Regulation of mitotic cell cycle (R-MMU-453276)	86	1	2.61	-	0.38	0.525	1
Regulation of ornithine decarboxylase (ODC) (R-MMU-350562)	50	2	3.43	-	0.58	0.581	1		Regulation of ornithine decarboxylase (ODC) (R-MMU-350562)	50	0	1.32	-	< 0.01	0.644	1		Regulation of ornithine decarboxylase (ODC) (R-MMU-350562)	50	1	1.52	-	0.66	1	1
Regulation of pyruvate dehydrogenase (PDH) complex (R-MMU-204174)	16	1	1.1	-	0.91	1	1		Regulation of pyruvate dehydrogenase (PDH) complex (R-MMU-204174)	16	0	0.42	-	< 0.01	1	1		Regulation of pyruvate dehydrogenase (PDH) complex (R-MMU-204174)	16	1	0.49	+	2.06	0.389	1
Regulation of RAS by GAPs (R-MMU-5658442)	67	4	4.6	-	0.87	1	1		Regulation of RAS by GAPs (R-MMU-5658442)	67	1	1.76	-	0.57	1	1		Regulation of RAS by GAPs (R-MMU-5658442)	67	3	2.03	+	1.48	0.459	1
Regulation of RUNX2 expression and activity (R-MMU-8939902)	50	4	3.43	+	1.17	0.776	1		Regulation of RUNX2 expression and activity (R-MMU-8939902)	50	0	1.32	-	< 0.01	0.644	1		Regulation of RUNX2 expression and activity (R-MMU-8939902)	50	1	1.52	-	0.66	1	1
Regulation of RUNX3 expression and activity (R-MMU-8941858)	53	3	3.64	-	0.83	1	1		Regulation of RUNX3 expression and activity (R-MMU-8941858)	53	0	1.4	-	< 0.01	0.406	1		Regulation of RUNX3 expression and activity (R-MMU-8941858)	53	2	1.61	+	1.24	0.676	1
Regulation of signaling by CBL (R-MMU-912631)	21	2	1.44	+	1.39	0.652	1		Regulation of signaling by CBL (R-MMU-912631)	21	0	0.55	-	< 0.01	1	1		Regulation of signaling by CBL (R-MMU-912631)	21	0	0.64	-	< 0.01	1	1
Regulation of thyroid hormone activity (R-MMU-350864)	3	0	0.21	-	< 0.01	1	1		Regulation of thyroid hormone activity (R-MMU-350864)	3	0	0.08	-	< 0.01	1	1		Regulation of thyroid hormone activity (R-MMU-350864)	3	0	0.09	-	< 0.01	1	1
Regulation of TP53 Expression (R-MMU-6804754)	1	0	0.07	-	< 0.01	1	1		Regulation of TP53 Expression (R-MMU-6804754)	1	0	0.03	-	< 0.01	1	1		Regulation of TP53 Expression (R-MMU-6804754)	1	0	0.03	-	< 0.01	1	1
Relaxin receptors (R-MMU-444821)	8	0	0.55	-	< 0.01	1	1		Relaxin receptors (R-MMU-444821)	8	0	0.21	-	< 0.01	1	1		Relaxin receptors (R-MMU-444821)	8	0	0.24	-	< 0.01	1	1
Removal of aminoterminal propeptides from gamma-carboxylated proteins (R-MMU-159782)	10	0	0.69	-	< 0.01	1	1		Removal of aminoterminal propeptides from gamma-carboxylated proteins (R-MMU-159782)	10	0	0.26	-	< 0.01	1	1		Removal of aminoterminal propeptides from gamma-carboxylated proteins (R-MMU-159782)	10	0	0.3	-	< 0.01	1	1
Removal of the Flap Intermediate (R-MMU-69166)	14	0	0.96	-	< 0.01	0.619	1		Removal of the Flap Intermediate (R-MMU-69166)	14	1	0.37	+	2.71	0.312	1		Removal of the Flap Intermediate (R-MMU-69166)	14	0	0.42	-	< 0.01	1	1
Removal of the Flap Intermediate from the C-strand (R-MMU-174437)	17	0	1.17	-	< 0.01	0.626	1		Removal of the Flap Intermediate from the C-strand (R-MMU-174437)	17	1	0.45	+	2.23	0.365	1		Removal of the Flap Intermediate from the C-strand (R-MMU-174437)	17	0	0.52	-	< 0.01	1	1
Resolution of Abasic Sites (AP sites) (R-MMU-73933)	38	3	2.61	+	1.15	0.744	1		Resolution of Abasic Sites (AP sites) (R-MMU-73933)	38	2	1	+	2	0.265	0.951		Resolution of Abasic Sites (AP sites) (R-MMU-73933)	38	1	1.15	-	0.87	1	1
Respiratory electron transport (R-MMU-611105)	96	5	6.59	-	0.76	0.686	1		Respiratory electron transport (R-MMU-611105)	96	0	2.53	-	< 0.01	0.186	0.784		Respiratory electron transport (R-MMU-611105)	96	2	2.91	-	0.69	1	1
Respiratory electron transport, ATP synthesis by chemiosmotic coupling, and heat production by uncoupling proteins. (R-MMU-163200)	119	8	8.16	-	0.98	1	1		Respiratory electron transport, ATP synthesis by chemiosmotic coupling, and heat production by uncoupling proteins. (R-MMU-163200)	119	0	3.13	-	< 0.01	0.0795	0.487		Respiratory electron transport, ATP synthesis by chemiosmotic coupling, and heat production by uncoupling proteins. (R-MMU-163200)	119	2	3.61	-	0.55	0.59	1
Response to elevated platelet cytosolic Ca2+ (R-MMU-76005)	127	9	8.71	+	1.03	0.86	1		Response to elevated platelet cytosolic Ca2+ (R-MMU-76005)	127	3	3.34	-	0.9	1	1		Response to elevated platelet cytosolic Ca2+ (R-MMU-76005)	127	6	3.85	+	1.56	0.288	1
Response to metal ions (R-MMU-5660526)	3	0	0.21	-	< 0.01	1	1		Response to metal ions (R-MMU-5660526)	3	0	0.08	-	< 0.01	1	1		Response to metal ions (R-MMU-5660526)	3	0	0.09	-	< 0.01	1	1
Retinoid metabolism and transport (R-MMU-975634)	43	2	2.95	-	0.68	0.768	1		Retinoid metabolism and transport (R-MMU-975634)	43	1	1.13	-	0.88	1	1		Retinoid metabolism and transport (R-MMU-975634)	43	1	1.3	-	0.77	1	1
Retrograde neurotrophin signalling (R-MMU-177504)	11	1	0.75	+	1.33	0.542	1		Retrograde neurotrophin signalling (R-MMU-177504)	11	0	0.29	-	< 0.01	1	1		Retrograde neurotrophin signalling (R-MMU-177504)	11	0	0.33	-	< 0.01	1	1
Reuptake of GABA (R-MMU-888593)	4	0	0.27	-	< 0.01	1	1		Reuptake of GABA (R-MMU-888593)	4	0	0.11	-	< 0.01	1	1		Reuptake of GABA (R-MMU-888593)	4	0	0.12	-	< 0.01	1	1
Reversible hydration of carbon dioxide (R-MMU-1475029)	12	0	0.82	-	< 0.01	1	1		Reversible hydration of carbon dioxide (R-MMU-1475029)	12	0	0.32	-	< 0.01	1	1		Reversible hydration of carbon dioxide (R-MMU-1475029)	12	0	0.36	-	< 0.01	1	1
Rhesus glycoproteins mediate ammonium transport. (R-MMU-444411)	3	0	0.21	-	< 0.01	1	1		Rhesus glycoproteins mediate ammonium transport. (R-MMU-444411)	3	0	0.08	-	< 0.01	1	1		Rhesus glycoproteins mediate ammonium transport. (R-MMU-444411)	3	0	0.09	-	< 0.01	1	1
RHO GTPases activate CIT (R-MMU-5625900)	8	0	0.55	-	< 0.01	1	1		RHO GTPases activate CIT (R-MMU-5625900)	8	0	0.21	-	< 0.01	1	1		RHO GTPases activate CIT (R-MMU-5625900)	8	0	0.24	-	< 0.01	1	1
RHO GTPases activate IQGAPs (R-MMU-5626467)	27	2	1.85	+	1.08	0.708	1		RHO GTPases activate IQGAPs (R-MMU-5626467)	27	1	0.71	+	1.41	0.514	1		RHO GTPases activate IQGAPs (R-MMU-5626467)	27	1	0.82	+	1.22	0.565	1
RHO GTPases activate KTN1 (R-MMU-5625970)	11	1	0.75	+	1.33	0.542	1		RHO GTPases activate KTN1 (R-MMU-5625970)	11	0	0.29	-	< 0.01	1	1		RHO GTPases activate KTN1 (R-MMU-5625970)	11	1	0.33	+	3	0.288	1
RHO GTPases Activate NADPH Oxidases (R-MMU-5668599)	24	2	1.65	+	1.21	0.679	1		RHO GTPases Activate NADPH Oxidases (R-MMU-5668599)	24	0	0.63	-	< 0.01	1	1		RHO GTPases Activate NADPH Oxidases (R-MMU-5668599)	24	1	0.73	+	1.37	0.523	1
RHO GTPases Activate Rhotekin and Rhophilins (R-MMU-5666185)	6	0	0.41	-	< 0.01	1	1		RHO GTPases Activate Rhotekin and Rhophilins (R-MMU-5666185)	6	0	0.16	-	< 0.01	1	1		RHO GTPases Activate Rhotekin and Rhophilins (R-MMU-5666185)	6	0	0.18	-	< 0.01	1	1
RHO GTPases Activate ROCKs (R-MMU-5627117)	5	0	0.34	-	< 0.01	1	1		RHO GTPases Activate ROCKs (R-MMU-5627117)	5	0	0.13	-	< 0.01	1	1		RHO GTPases Activate ROCKs (R-MMU-5627117)	5	0	0.15	-	< 0.01	1	1
RHO GTPases regulate CFTR trafficking (R-MMU-5627083)	3	0	0.21	-	< 0.01	1	1		RHO GTPases regulate CFTR trafficking (R-MMU-5627083)	3	0	0.08	-	< 0.01	1	1		RHO GTPases regulate CFTR trafficking (R-MMU-5627083)	3	0	0.09	-	< 0.01	1	1
RHOJ GTPase cycle (R-MMU-9013409)	16	1	1.1	-	0.91	1	1		RHOJ GTPase cycle (R-MMU-9013409)	16	1	0.42	+	2.37	0.348	1		RHOJ GTPase cycle (R-MMU-9013409)	16	0	0.49	-	< 0.01	1	1
RHOT1 GTPase cycle (R-MMU-9013425)	4	0	0.27	-	< 0.01	1	1		RHOT1 GTPase cycle (R-MMU-9013425)	4	0	0.11	-	< 0.01	1	1		RHOT1 GTPase cycle (R-MMU-9013425)	4	0	0.12	-	< 0.01	1	1
RHOT2 GTPase cycle (R-MMU-9013419)	6	0	0.41	-	< 0.01	1	1		RHOT2 GTPase cycle (R-MMU-9013419)	6	0	0.16	-	< 0.01	1	1		RHOT2 GTPase cycle (R-MMU-9013419)	6	0	0.18	-	< 0.01	1	1
Ribavirin ADME (R-MMU-9755088)	12	0	0.82	-	< 0.01	1	1		Ribavirin ADME (R-MMU-9755088)	12	0	0.32	-	< 0.01	1	1		Ribavirin ADME (R-MMU-9755088)	12	0	0.36	-	< 0.01	1	1
RIP-mediated NFkB activation via ZBP1 (R-MMU-1810476)	12	1	0.82	+	1.21	0.574	1		RIP-mediated NFkB activation via ZBP1 (R-MMU-1810476)	12	0	0.32	-	< 0.01	1	1		RIP-mediated NFkB activation via ZBP1 (R-MMU-1810476)	12	0	0.36	-	< 0.01	1	1
RNA Pol II CTD phosphorylation and interaction with CE (R-MMU-77075)	27	2	1.85	+	1.08	0.708	1		RNA Pol II CTD phosphorylation and interaction with CE (R-MMU-77075)	27	1	0.71	+	1.41	0.514	1		RNA Pol II CTD phosphorylation and interaction with CE (R-MMU-77075)	27	0	0.82	-	< 0.01	1	1
RNA Polymerase I Promoter Clearance (R-MMU-73854)	45	4	3.09	+	1.3	0.549	1		RNA Polymerase I Promoter Clearance (R-MMU-73854)	45	3	1.19	+	2.53	0.115	0.625		RNA Polymerase I Promoter Clearance (R-MMU-73854)	45	2	1.37	+	1.46	0.398	1
RNA Polymerase I Promoter Opening (R-MMU-73728)	2	0	0.14	-	< 0.01	1	1		RNA Polymerase I Promoter Opening (R-MMU-73728)	2	0	0.05	-	< 0.01	1	1		RNA Polymerase I Promoter Opening (R-MMU-73728)	2	0	0.06	-	< 0.01	1	1
RNA Polymerase I Transcription Initiation (R-MMU-73762)	44	4	3.02	+	1.33	0.543	1		RNA Polymerase I Transcription Initiation (R-MMU-73762)	44	3	1.16	+	2.59	0.109	0.598		RNA Polymerase I Transcription Initiation (R-MMU-73762)	44	2	1.34	+	1.5	0.387	1
RNA Polymerase I Transcription Termination (R-MMU-73863)	30	2	2.06	-	0.97	1	1		RNA Polymerase I Transcription Termination (R-MMU-73863)	30	1	0.79	+	1.27	0.551	1		RNA Polymerase I Transcription Termination (R-MMU-73863)	30	1	0.91	+	1.1	0.603	1
RNA Polymerase II Promoter Escape (R-MMU-73776)	46	4	3.16	+	1.27	0.555	1		RNA Polymerase II Promoter Escape (R-MMU-73776)	46	1	1.21	-	0.83	1	1		RNA Polymerase II Promoter Escape (R-MMU-73776)	46	2	1.4	+	1.43	0.651	1
RNA Polymerase II Transcription Initiation (R-MMU-75953)	46	4	3.16	+	1.27	0.555	1		RNA Polymerase II Transcription Initiation (R-MMU-75953)	46	1	1.21	-	0.83	1	1		RNA Polymerase II Transcription Initiation (R-MMU-75953)	46	2	1.4	+	1.43	0.651	1
RNA Polymerase II Transcription Initiation And Promoter Clearance (R-MMU-76042)	46	4	3.16	+	1.27	0.555	1		RNA Polymerase II Transcription Initiation And Promoter Clearance (R-MMU-76042)	46	1	1.21	-	0.83	1	1		RNA Polymerase II Transcription Initiation And Promoter Clearance (R-MMU-76042)	46	2	1.4	+	1.43	0.651	1
RNA Polymerase II Transcription Pre-Initiation And Promoter Opening (R-MMU-73779)	46	4	3.16	+	1.27	0.555	1		RNA Polymerase II Transcription Pre-Initiation And Promoter Opening (R-MMU-73779)	46	1	1.21	-	0.83	1	1		RNA Polymerase II Transcription Pre-Initiation And Promoter Opening (R-MMU-73779)	46	2	1.4	+	1.43	0.651	1
RNA Polymerase III Transcription (R-MMU-74158)	34	3	2.33	+	1.29	0.505	1		RNA Polymerase III Transcription (R-MMU-74158)	34	0	0.9	-	< 0.01	1	1		RNA Polymerase III Transcription (R-MMU-74158)	34	1	1.03	-	0.97	1	1
RNA Polymerase III Transcription Initiation (R-MMU-76046)	34	3	2.33	+	1.29	0.505	1		RNA Polymerase III Transcription Initiation (R-MMU-76046)	34	0	0.9	-	< 0.01	1	1		RNA Polymerase III Transcription Initiation (R-MMU-76046)	34	1	1.03	-	0.97	1	1
RNA Polymerase III Transcription Initiation From Type 3 Promoter (R-MMU-76071)	26	1	1.78	-	0.56	1	1		RNA Polymerase III Transcription Initiation From Type 3 Promoter (R-MMU-76071)	26	0	0.68	-	< 0.01	1	1		RNA Polymerase III Transcription Initiation From Type 3 Promoter (R-MMU-76071)	26	0	0.79	-	< 0.01	1	1
RSK activation (R-MMU-444257)	4	0	0.27	-	< 0.01	1	1		RSK activation (R-MMU-444257)	4	2	0.11	+	18.98	0.00401	0.0761		RSK activation (R-MMU-444257)	4	2	0.12	+	16.48	0.0053	0.0879
RUNX1 and FOXP3 control the development of regulatory T lymphocytes (Tregs) (R-MMU-8877330)	3	0	0.21	-	< 0.01	1	1		RUNX1 and FOXP3 control the development of regulatory T lymphocytes (Tregs) (R-MMU-8877330)	3	0	0.08	-	< 0.01	1	1		RUNX1 and FOXP3 control the development of regulatory T lymphocytes (Tregs) (R-MMU-8877330)	3	0	0.09	-	< 0.01	1	1
RUNX1 regulates estrogen receptor mediated transcription (R-MMU-8931987)	3	0	0.21	-	< 0.01	1	1		RUNX1 regulates estrogen receptor mediated transcription (R-MMU-8931987)	3	0	0.08	-	< 0.01	1	1		RUNX1 regulates estrogen receptor mediated transcription (R-MMU-8931987)	3	0	0.09	-	< 0.01	1	1
RUNX1 regulates transcription of genes involved in BCR signaling (R-MMU-8939245)	4	0	0.27	-	< 0.01	1	1		RUNX1 regulates transcription of genes involved in BCR signaling (R-MMU-8939245)	4	0	0.11	-	< 0.01	1	1		RUNX1 regulates transcription of genes involved in BCR signaling (R-MMU-8939245)	4	0	0.12	-	< 0.01	1	1
RUNX1 regulates transcription of genes involved in differentiation of HSCs (R-MMU-8939236)	66	4	4.53	-	0.88	1	1		RUNX1 regulates transcription of genes involved in differentiation of HSCs (R-MMU-8939236)	66	0	1.74	-	< 0.01	0.423	1		RUNX1 regulates transcription of genes involved in differentiation of HSCs (R-MMU-8939236)	66	2	2	-	1	1	1
RUNX1 regulates transcription of genes involved in differentiation of keratinocytes (R-MMU-8939242)	3	0	0.21	-	< 0.01	1	1		RUNX1 regulates transcription of genes involved in differentiation of keratinocytes (R-MMU-8939242)	3	0	0.08	-	< 0.01	1	1		RUNX1 regulates transcription of genes involved in differentiation of keratinocytes (R-MMU-8939242)	3	0	0.09	-	< 0.01	1	1
RUNX1 regulates transcription of genes involved in interleukin signaling (R-MMU-8939247)	3	0	0.21	-	< 0.01	1	1		RUNX1 regulates transcription of genes involved in interleukin signaling (R-MMU-8939247)	3	0	0.08	-	< 0.01	1	1		RUNX1 regulates transcription of genes involved in interleukin signaling (R-MMU-8939247)	3	0	0.09	-	< 0.01	1	1
RUNX2 regulates osteoblast differentiation (R-MMU-8940973)	1	0	0.07	-	< 0.01	1	1		RUNX2 regulates osteoblast differentiation (R-MMU-8940973)	1	0	0.03	-	< 0.01	1	1		RUNX2 regulates osteoblast differentiation (R-MMU-8940973)	1	0	0.03	-	< 0.01	1	1
RUNX3 regulates p14-ARF (R-MMU-8951936)	6	0	0.41	-	< 0.01	1	1		RUNX3 regulates p14-ARF (R-MMU-8951936)	6	0	0.16	-	< 0.01	1	1		RUNX3 regulates p14-ARF (R-MMU-8951936)	6	1	0.18	+	5.49	0.169	0.83
RUNX3 regulates YAP1-mediated transcription (R-MMU-8951671)	6	0	0.41	-	< 0.01	1	1		RUNX3 regulates YAP1-mediated transcription (R-MMU-8951671)	6	0	0.16	-	< 0.01	1	1		RUNX3 regulates YAP1-mediated transcription (R-MMU-8951671)	6	0	0.18	-	< 0.01	1	1
Scavenging by Class B Receptors (R-MMU-3000471)	4	0	0.27	-	< 0.01	1	1		Scavenging by Class B Receptors (R-MMU-3000471)	4	0	0.11	-	< 0.01	1	1		Scavenging by Class B Receptors (R-MMU-3000471)	4	0	0.12	-	< 0.01	1	1
Scavenging by Class H Receptors (R-MMU-3000497)	4	0	0.27	-	< 0.01	1	1		Scavenging by Class H Receptors (R-MMU-3000497)	4	0	0.11	-	< 0.01	1	1		Scavenging by Class H Receptors (R-MMU-3000497)	4	0	0.12	-	< 0.01	1	1
SCF(Skp2)-mediated degradation of p27/p21 (R-MMU-187577)	59	4	4.05	-	0.99	1	1		SCF(Skp2)-mediated degradation of p27/p21 (R-MMU-187577)	59	0	1.55	-	< 0.01	0.41	1		SCF(Skp2)-mediated degradation of p27/p21 (R-MMU-187577)	59	1	1.79	-	0.56	1	1
SDK interactions (R-MMU-373756)	2	0	0.14	-	< 0.01	1	1		SDK interactions (R-MMU-373756)	2	0	0.05	-	< 0.01	1	1		SDK interactions (R-MMU-373756)	2	0	0.06	-	< 0.01	1	1
Selenoamino acid metabolism (R-MMU-2408522)	4	0	0.27	-	< 0.01	1	1		Selenoamino acid metabolism (R-MMU-2408522)	4	0	0.11	-	< 0.01	1	1		Selenoamino acid metabolism (R-MMU-2408522)	4	0	0.12	-	< 0.01	1	1
Selenocysteine synthesis (R-MMU-2408557)	1	0	0.07	-	< 0.01	1	1		Selenocysteine synthesis (R-MMU-2408557)	1	0	0.03	-	< 0.01	1	1		Selenocysteine synthesis (R-MMU-2408557)	1	0	0.03	-	< 0.01	1	1
Sema4D in semaphorin signaling (R-MMU-400685)	15	1	1.03	-	0.97	1	1		Sema4D in semaphorin signaling (R-MMU-400685)	15	1	0.4	+	2.53	0.33	1		Sema4D in semaphorin signaling (R-MMU-400685)	15	0	0.46	-	< 0.01	1	1
Sema4D induced cell migration and growth-cone collapse (R-MMU-416572)	11	1	0.75	+	1.33	0.542	1		Sema4D induced cell migration and growth-cone collapse (R-MMU-416572)	11	1	0.29	+	3.45	0.254	0.935		Sema4D induced cell migration and growth-cone collapse (R-MMU-416572)	11	0	0.33	-	< 0.01	1	1
Sema4D mediated inhibition of cell attachment and migration (R-MMU-416550)	8	0	0.55	-	< 0.01	1	1		Sema4D mediated inhibition of cell attachment and migration (R-MMU-416550)	8	0	0.21	-	< 0.01	1	1		Sema4D mediated inhibition of cell attachment and migration (R-MMU-416550)	8	0	0.24	-	< 0.01	1	1
Sensory perception of salty taste (R-MMU-9730628)	3	0	0.21	-	< 0.01	1	1		Sensory perception of salty taste (R-MMU-9730628)	3	0	0.08	-	< 0.01	1	1		Sensory perception of salty taste (R-MMU-9730628)	3	0	0.09	-	< 0.01	1	1
Serine biosynthesis (R-MMU-977347)	9	0	0.62	-	< 0.01	1	1		Serine biosynthesis (R-MMU-977347)	9	0	0.24	-	< 0.01	1	1		Serine biosynthesis (R-MMU-977347)	9	0	0.27	-	< 0.01	1	1
Serotonin and melatonin biosynthesis (R-MMU-209931)	5	0	0.34	-	< 0.01	1	1		Serotonin and melatonin biosynthesis (R-MMU-209931)	5	0	0.13	-	< 0.01	1	1		Serotonin and melatonin biosynthesis (R-MMU-209931)	5	0	0.15	-	< 0.01	1	1
Serotonin clearance from the synaptic cleft (R-MMU-380615)	3	0	0.21	-	< 0.01	1	1		Serotonin clearance from the synaptic cleft (R-MMU-380615)	3	0	0.08	-	< 0.01	1	1		Serotonin clearance from the synaptic cleft (R-MMU-380615)	3	0	0.09	-	< 0.01	1	1
Serotonin Neurotransmitter Release Cycle (R-MMU-181429)	17	1	1.17	-	0.86	1	1		Serotonin Neurotransmitter Release Cycle (R-MMU-181429)	17	0	0.45	-	< 0.01	1	1		Serotonin Neurotransmitter Release Cycle (R-MMU-181429)	17	0	0.52	-	< 0.01	1	1
Serotonin receptors (R-MMU-390666)	11	0	0.75	-	< 0.01	1	1		Serotonin receptors (R-MMU-390666)	11	0	0.29	-	< 0.01	1	1		Serotonin receptors (R-MMU-390666)	11	0	0.33	-	< 0.01	1	1
SHC1 events in EGFR signaling (R-MMU-180336)	14	0	0.96	-	< 0.01	0.619	1		SHC1 events in EGFR signaling (R-MMU-180336)	14	0	0.37	-	< 0.01	1	1		SHC1 events in EGFR signaling (R-MMU-180336)	14	0	0.42	-	< 0.01	1	1
SHC1 events in ERBB4 signaling (R-MMU-1250347)	13	0	0.89	-	< 0.01	1	1		SHC1 events in ERBB4 signaling (R-MMU-1250347)	13	0	0.34	-	< 0.01	1	1		SHC1 events in ERBB4 signaling (R-MMU-1250347)	13	0	0.39	-	< 0.01	1	1
SHC-mediated cascade:FGFR3 (R-MMU-5654704)	18	0	1.23	-	< 0.01	0.631	1		SHC-mediated cascade:FGFR3 (R-MMU-5654704)	18	0	0.47	-	< 0.01	1	1		SHC-mediated cascade:FGFR3 (R-MMU-5654704)	18	0	0.55	-	< 0.01	1	1
SHC-related events triggered by IGF1R (R-MMU-2428933)	6	0	0.41	-	< 0.01	1	1		SHC-related events triggered by IGF1R (R-MMU-2428933)	6	0	0.16	-	< 0.01	1	1		SHC-related events triggered by IGF1R (R-MMU-2428933)	6	0	0.18	-	< 0.01	1	1
Signal regulatory protein family interactions (R-MMU-391160)	14	0	0.96	-	< 0.01	0.619	1		Signal regulatory protein family interactions (R-MMU-391160)	14	0	0.37	-	< 0.01	1	1		Signal regulatory protein family interactions (R-MMU-391160)	14	0	0.42	-	< 0.01	1	1
Signal transduction by L1 (R-MMU-445144)	21	2	1.44	+	1.39	0.652	1		Signal transduction by L1 (R-MMU-445144)	21	0	0.55	-	< 0.01	1	1		Signal transduction by L1 (R-MMU-445144)	21	0	0.64	-	< 0.01	1	1
Signaling by Activin (R-MMU-1502540)	13	0	0.89	-	< 0.01	1	1		Signaling by Activin (R-MMU-1502540)	13	0	0.34	-	< 0.01	1	1		Signaling by Activin (R-MMU-1502540)	13	0	0.39	-	< 0.01	1	1
Signaling by BMP (R-MMU-201451)	28	1	1.92	-	0.52	1	1		Signaling by BMP (R-MMU-201451)	28	0	0.74	-	< 0.01	1	1		Signaling by BMP (R-MMU-201451)	28	0	0.85	-	< 0.01	1	1
Signaling by CSF3 (G-CSF) (R-MMU-9674555)	25	2	1.71	+	1.17	0.688	1		Signaling by CSF3 (G-CSF) (R-MMU-9674555)	25	1	0.66	+	1.52	0.487	1		Signaling by CSF3 (G-CSF) (R-MMU-9674555)	25	1	0.76	+	1.32	0.537	1
Signaling by ERBB4 (R-MMU-1236394)	36	2	2.47	-	0.81	1	1		Signaling by ERBB4 (R-MMU-1236394)	36	2	0.95	+	2.11	0.245	0.905		Signaling by ERBB4 (R-MMU-1236394)	36	1	1.09	-	0.92	1	1
Signaling by FGFR1 (R-MMU-5654736)	49	4	3.36	+	1.19	0.577	1		Signaling by FGFR1 (R-MMU-5654736)	49	3	1.29	+	2.32	0.138	0.688		Signaling by FGFR1 (R-MMU-5654736)	49	1	1.49	-	0.67	1	1
Signaling by Hedgehog (R-MMU-5358351)	141	11	9.67	+	1.14	0.615	1		Signaling by Hedgehog (R-MMU-5358351)	141	2	3.71	-	0.54	0.593	1		Signaling by Hedgehog (R-MMU-5358351)	141	3	4.28	-	0.7	0.803	1
Signaling by MST1 (R-MMU-8852405)	5	0	0.34	-	< 0.01	1	1		Signaling by MST1 (R-MMU-8852405)	5	0	0.13	-	< 0.01	1	1		Signaling by MST1 (R-MMU-8852405)	5	0	0.15	-	< 0.01	1	1
Signaling by NODAL (R-MMU-1181150)	6	0	0.41	-	< 0.01	1	1		Signaling by NODAL (R-MMU-1181150)	6	0	0.16	-	< 0.01	1	1		Signaling by NODAL (R-MMU-1181150)	6	0	0.18	-	< 0.01	1	1
Signaling by Non-Receptor Tyrosine Kinases (R-MMU-9006927)	50	4	3.43	+	1.17	0.776	1		Signaling by Non-Receptor Tyrosine Kinases (R-MMU-9006927)	50	1	1.32	-	0.76	1	1		Signaling by Non-Receptor Tyrosine Kinases (R-MMU-9006927)	50	0	1.52	-	< 0.01	0.407	1
Signaling by NOTCH3 (R-MMU-9012852)	20	2	1.37	+	1.46	0.644	1		Signaling by NOTCH3 (R-MMU-9012852)	20	1	0.53	+	1.9	0.414	1		Signaling by NOTCH3 (R-MMU-9012852)	20	2	0.61	+	3.3	0.122	0.662
Signaling by NTRK3 (TRKC) (R-MMU-9034015)	4	0	0.27	-	< 0.01	1	1		Signaling by NTRK3 (TRKC) (R-MMU-9034015)	4	0	0.11	-	< 0.01	1	1		Signaling by NTRK3 (TRKC) (R-MMU-9034015)	4	0	0.12	-	< 0.01	1	1
Signaling by PTK6 (R-MMU-8848021)	50	4	3.43	+	1.17	0.776	1		Signaling by PTK6 (R-MMU-8848021)	50	1	1.32	-	0.76	1	1		Signaling by PTK6 (R-MMU-8848021)	50	0	1.52	-	< 0.01	0.407	1
Signalling to ERK5 (R-MMU-198765)	1	0	0.07	-	< 0.01	1	1		Signalling to ERK5 (R-MMU-198765)	1	0	0.03	-	< 0.01	1	1		Signalling to ERK5 (R-MMU-198765)	1	0	0.03	-	< 0.01	1	1
Signalling to RAS (R-MMU-167044)	13	0	0.89	-	< 0.01	1	1		Signalling to RAS (R-MMU-167044)	13	0	0.34	-	< 0.01	1	1		Signalling to RAS (R-MMU-167044)	13	0	0.39	-	< 0.01	1	1
SLBP Dependent Processing of Replication-Dependent Histone Pre-mRNAs (R-MMU-77588)	11	0	0.75	-	< 0.01	1	1		SLBP Dependent Processing of Replication-Dependent Histone Pre-mRNAs (R-MMU-77588)	11	0	0.29	-	< 0.01	1	1		SLBP Dependent Processing of Replication-Dependent Histone Pre-mRNAs (R-MMU-77588)	11	0	0.33	-	< 0.01	1	1
SLBP independent Processing of Histone Pre-mRNAs (R-MMU-111367)	10	0	0.69	-	< 0.01	1	1		SLBP independent Processing of Histone Pre-mRNAs (R-MMU-111367)	10	0	0.26	-	< 0.01	1	1		SLBP independent Processing of Histone Pre-mRNAs (R-MMU-111367)	10	0	0.3	-	< 0.01	1	1
Sodium/Calcium exchangers (R-MMU-425561)	10	0	0.69	-	< 0.01	1	1		Sodium/Calcium exchangers (R-MMU-425561)	10	0	0.26	-	< 0.01	1	1		Sodium/Calcium exchangers (R-MMU-425561)	10	0	0.3	-	< 0.01	1	1
Sodium-coupled sulphate, di- and tri-carboxylate transporters (R-MMU-433137)	5	0	0.34	-	< 0.01	1	1		Sodium-coupled sulphate, di- and tri-carboxylate transporters (R-MMU-433137)	5	0	0.13	-	< 0.01	1	1		Sodium-coupled sulphate, di- and tri-carboxylate transporters (R-MMU-433137)	5	0	0.15	-	< 0.01	1	1
Sperm Motility And Taxes (R-MMU-1300642)	9	0	0.62	-	< 0.01	1	1		Sperm Motility And Taxes (R-MMU-1300642)	9	0	0.24	-	< 0.01	1	1		Sperm Motility And Taxes (R-MMU-1300642)	9	0	0.27	-	< 0.01	1	1
Stabilization of p53 (R-MMU-69541)	55	3	3.77	-	0.8	1	1		Stabilization of p53 (R-MMU-69541)	55	0	1.45	-	< 0.01	0.406	1		Stabilization of p53 (R-MMU-69541)	55	2	1.67	+	1.2	0.684	1
STAT6-mediated induction of chemokines (R-MMU-3249367)	3	0	0.21	-	< 0.01	1	1		STAT6-mediated induction of chemokines (R-MMU-3249367)	3	0	0.08	-	< 0.01	1	1		STAT6-mediated induction of chemokines (R-MMU-3249367)	3	0	0.09	-	< 0.01	1	1
Sterols are 12-hydroxylated by CYP8B1 (R-MMU-211994)	2	0	0.14	-	< 0.01	1	1		Sterols are 12-hydroxylated by CYP8B1 (R-MMU-211994)	2	0	0.05	-	< 0.01	1	1		Sterols are 12-hydroxylated by CYP8B1 (R-MMU-211994)	2	0	0.06	-	< 0.01	1	1
Stimuli-sensing channels (R-MMU-2672351)	97	8	6.65	+	1.2	0.544	1		Stimuli-sensing channels (R-MMU-2672351)	97	4	2.55	+	1.57	0.327	1		Stimuli-sensing channels (R-MMU-2672351)	97	3	2.94	+	1.02	0.77	1
Striated Muscle Contraction (R-MMU-390522)	35	1	2.4	-	0.42	0.514	1		Striated Muscle Contraction (R-MMU-390522)	35	0	0.92	-	< 0.01	1	1		Striated Muscle Contraction (R-MMU-390522)	35	0	1.06	-	< 0.01	0.627	1
Sulfide oxidation to sulfate (R-MMU-1614517)	5	0	0.34	-	< 0.01	1	1		Sulfide oxidation to sulfate (R-MMU-1614517)	5	0	0.13	-	< 0.01	1	1		Sulfide oxidation to sulfate (R-MMU-1614517)	5	0	0.15	-	< 0.01	1	1
Sulfur amino acid metabolism (R-MMU-1614635)	24	1	1.65	-	0.61	1	1		Sulfur amino acid metabolism (R-MMU-1614635)	24	1	0.63	+	1.58	0.473	1		Sulfur amino acid metabolism (R-MMU-1614635)	24	1	0.73	+	1.37	0.523	1
SUMOylation of intracellular receptors (R-MMU-4090294)	27	2	1.85	+	1.08	0.708	1		SUMOylation of intracellular receptors (R-MMU-4090294)	27	2	0.71	+	2.81	0.158	0.736		SUMOylation of intracellular receptors (R-MMU-4090294)	27	3	0.82	+	3.66	0.0474	0.388
SUMOylation of nuclear envelope proteins (R-MMU-9793242)	3	0	0.21	-	< 0.01	1	1		SUMOylation of nuclear envelope proteins (R-MMU-9793242)	3	1	0.08	+	12.66	0.077	0.473		SUMOylation of nuclear envelope proteins (R-MMU-9793242)	3	0	0.09	-	< 0.01	1	1
Surfactant metabolism (R-MMU-5683826)	22	1	1.51	-	0.66	1	1		Surfactant metabolism (R-MMU-5683826)	22	0	0.58	-	< 0.01	1	1		Surfactant metabolism (R-MMU-5683826)	22	0	0.67	-	< 0.01	1	1
Switching of origins to a post-replicative state (R-MMU-69052)	91	7	6.24	+	1.12	0.678	1		Switching of origins to a post-replicative state (R-MMU-69052)	91	0	2.4	-	< 0.01	0.18	0.764		Switching of origins to a post-replicative state (R-MMU-69052)	91	2	2.76	-	0.72	1	1
Synaptic adhesion-like molecules (R-MMU-8849932)	21	1	1.44	-	0.69	1	1		Synaptic adhesion-like molecules (R-MMU-8849932)	21	0	0.55	-	< 0.01	1	1		Synaptic adhesion-like molecules (R-MMU-8849932)	21	2	0.64	+	3.14	0.132	0.705
Synthesis of (16-20)-hydroxyeicosatetraenoic acids (HETE) (R-MMU-2142816)	9	0	0.62	-	< 0.01	1	1		Synthesis of (16-20)-hydroxyeicosatetraenoic acids (HETE) (R-MMU-2142816)	9	0	0.24	-	< 0.01	1	1		Synthesis of (16-20)-hydroxyeicosatetraenoic acids (HETE) (R-MMU-2142816)	9	0	0.27	-	< 0.01	1	1
Synthesis of 12-eicosatetraenoic acid derivatives (R-MMU-2142712)	7	0	0.48	-	< 0.01	1	1		Synthesis of 12-eicosatetraenoic acid derivatives (R-MMU-2142712)	7	0	0.18	-	< 0.01	1	1		Synthesis of 12-eicosatetraenoic acid derivatives (R-MMU-2142712)	7	0	0.21	-	< 0.01	1	1
Synthesis of 15-eicosatetraenoic acid derivatives (R-MMU-2142770)	6	0	0.41	-	< 0.01	1	1		Synthesis of 15-eicosatetraenoic acid derivatives (R-MMU-2142770)	6	0	0.16	-	< 0.01	1	1		Synthesis of 15-eicosatetraenoic acid derivatives (R-MMU-2142770)	6	0	0.18	-	< 0.01	1	1
Synthesis of 5-eicosatetraenoic acids (R-MMU-2142688)	6	0	0.41	-	< 0.01	1	1		Synthesis of 5-eicosatetraenoic acids (R-MMU-2142688)	6	0	0.16	-	< 0.01	1	1		Synthesis of 5-eicosatetraenoic acids (R-MMU-2142688)	6	0	0.18	-	< 0.01	1	1
Synthesis of bile acids and bile salts via 24-hydroxycholesterol (R-MMU-193775)	15	0	1.03	-	< 0.01	0.619	1		Synthesis of bile acids and bile salts via 24-hydroxycholesterol (R-MMU-193775)	15	0	0.4	-	< 0.01	1	1		Synthesis of bile acids and bile salts via 24-hydroxycholesterol (R-MMU-193775)	15	0	0.46	-	< 0.01	1	1
Synthesis of bile acids and bile salts via 7alpha-hydroxycholesterol (R-MMU-193368)	25	2	1.71	+	1.17	0.688	1		Synthesis of bile acids and bile salts via 7alpha-hydroxycholesterol (R-MMU-193368)	25	2	0.66	+	3.04	0.14	0.686		Synthesis of bile acids and bile salts via 7alpha-hydroxycholesterol (R-MMU-193368)	25	1	0.76	+	1.32	0.537	1
Synthesis of CL (R-MMU-1483076)	1	0	0.07	-	< 0.01	1	1		Synthesis of CL (R-MMU-1483076)	1	0	0.03	-	< 0.01	1	1		Synthesis of CL (R-MMU-1483076)	1	0	0.03	-	< 0.01	1	1
Synthesis of DNA (R-MMU-69239)	119	8	8.16	-	0.98	1	1		Synthesis of DNA (R-MMU-69239)	119	2	3.13	-	0.64	0.773	1		Synthesis of DNA (R-MMU-69239)	119	2	3.61	-	0.55	0.59	1
Synthesis of Dolichyl-phosphate (R-MMU-446199)	6	0	0.41	-	< 0.01	1	1		Synthesis of Dolichyl-phosphate (R-MMU-446199)	6	0	0.16	-	< 0.01	1	1		Synthesis of Dolichyl-phosphate (R-MMU-446199)	6	0	0.18	-	< 0.01	1	1
Synthesis of dolichyl-phosphate mannose (R-MMU-162699)	3	0	0.21	-	< 0.01	1	1		Synthesis of dolichyl-phosphate mannose (R-MMU-162699)	3	0	0.08	-	< 0.01	1	1		Synthesis of dolichyl-phosphate mannose (R-MMU-162699)	3	0	0.09	-	< 0.01	1	1
Synthesis of dolichyl-phosphate-glucose (R-MMU-480985)	2	0	0.14	-	< 0.01	1	1		Synthesis of dolichyl-phosphate-glucose (R-MMU-480985)	2	0	0.05	-	< 0.01	1	1		Synthesis of dolichyl-phosphate-glucose (R-MMU-480985)	2	0	0.06	-	< 0.01	1	1
Synthesis of epoxy (EET) and dihydroxyeicosatrienoic acids (DHET) (R-MMU-2142670)	7	0	0.48	-	< 0.01	1	1		Synthesis of epoxy (EET) and dihydroxyeicosatrienoic acids (DHET) (R-MMU-2142670)	7	0	0.18	-	< 0.01	1	1		Synthesis of epoxy (EET) and dihydroxyeicosatrienoic acids (DHET) (R-MMU-2142670)	7	0	0.21	-	< 0.01	1	1
Synthesis of GDP-mannose (R-MMU-446205)	3	0	0.21	-	< 0.01	1	1		Synthesis of GDP-mannose (R-MMU-446205)	3	0	0.08	-	< 0.01	1	1		Synthesis of GDP-mannose (R-MMU-446205)	3	0	0.09	-	< 0.01	1	1
Synthesis of glycosylphosphatidylinositol (GPI) (R-MMU-162710)	17	0	1.17	-	< 0.01	0.626	1		Synthesis of glycosylphosphatidylinositol (GPI) (R-MMU-162710)	17	0	0.45	-	< 0.01	1	1		Synthesis of glycosylphosphatidylinositol (GPI) (R-MMU-162710)	17	0	0.52	-	< 0.01	1	1
Synthesis of Hepoxilins (HX) and Trioxilins (TrX) (R-MMU-2142696)	1	0	0.07	-	< 0.01	1	1		Synthesis of Hepoxilins (HX) and Trioxilins (TrX) (R-MMU-2142696)	1	0	0.03	-	< 0.01	1	1		Synthesis of Hepoxilins (HX) and Trioxilins (TrX) (R-MMU-2142696)	1	0	0.03	-	< 0.01	1	1
Synthesis of IP2, IP, and Ins in the cytosol (R-MMU-1855183)	12	0	0.82	-	< 0.01	1	1		Synthesis of IP2, IP, and Ins in the cytosol (R-MMU-1855183)	12	0	0.32	-	< 0.01	1	1		Synthesis of IP2, IP, and Ins in the cytosol (R-MMU-1855183)	12	0	0.36	-	< 0.01	1	1
Synthesis of IPs in the ER lumen (R-MMU-1855231)	1	0	0.07	-	< 0.01	1	1		Synthesis of IPs in the ER lumen (R-MMU-1855231)	1	0	0.03	-	< 0.01	1	1		Synthesis of IPs in the ER lumen (R-MMU-1855231)	1	0	0.03	-	< 0.01	1	1
Synthesis of IPs in the nucleus (R-MMU-1855191)	4	0	0.27	-	< 0.01	1	1		Synthesis of IPs in the nucleus (R-MMU-1855191)	4	0	0.11	-	< 0.01	1	1		Synthesis of IPs in the nucleus (R-MMU-1855191)	4	0	0.12	-	< 0.01	1	1
Synthesis of Ketone Bodies (R-MMU-77111)	8	0	0.55	-	< 0.01	1	1		Synthesis of Ketone Bodies (R-MMU-77111)	8	0	0.21	-	< 0.01	1	1		Synthesis of Ketone Bodies (R-MMU-77111)	8	0	0.24	-	< 0.01	1	1
Synthesis of Leukotrienes (LT) and Eoxins (EX) (R-MMU-2142691)	20	1	1.37	-	0.73	1	1		Synthesis of Leukotrienes (LT) and Eoxins (EX) (R-MMU-2142691)	20	0	0.53	-	< 0.01	1	1		Synthesis of Leukotrienes (LT) and Eoxins (EX) (R-MMU-2142691)	20	1	0.61	+	1.65	0.46	1
Synthesis of Lipoxins (LX) (R-MMU-2142700)	5	0	0.34	-	< 0.01	1	1		Synthesis of Lipoxins (LX) (R-MMU-2142700)	5	0	0.13	-	< 0.01	1	1		Synthesis of Lipoxins (LX) (R-MMU-2142700)	5	0	0.15	-	< 0.01	1	1
Synthesis of PA (R-MMU-1483166)	39	3	2.68	+	1.12	0.748	1		Synthesis of PA (R-MMU-1483166)	39	1	1.03	-	0.97	1	1		Synthesis of PA (R-MMU-1483166)	39	1	1.18	-	0.85	1	1
Synthesis of PC (R-MMU-1483191)	26	2	1.78	+	1.12	0.698	1		Synthesis of PC (R-MMU-1483191)	26	2	0.68	+	2.92	0.149	0.703		Synthesis of PC (R-MMU-1483191)	26	0	0.79	-	< 0.01	1	1
Synthesis of PE (R-MMU-1483213)	12	1	0.82	+	1.21	0.574	1		Synthesis of PE (R-MMU-1483213)	12	1	0.32	+	3.16	0.274	0.946		Synthesis of PE (R-MMU-1483213)	12	0	0.36	-	< 0.01	1	1
Synthesis of PIPs at the plasma membrane (R-MMU-1660499)	50	3	3.43	-	0.87	1	1		Synthesis of PIPs at the plasma membrane (R-MMU-1660499)	50	1	1.32	-	0.76	1	1		Synthesis of PIPs at the plasma membrane (R-MMU-1660499)	50	2	1.52	+	1.32	0.665	1
Synthesis of PIPs in the nucleus (R-MMU-8847453)	4	0	0.27	-	< 0.01	1	1		Synthesis of PIPs in the nucleus (R-MMU-8847453)	4	0	0.11	-	< 0.01	1	1		Synthesis of PIPs in the nucleus (R-MMU-8847453)	4	0	0.12	-	< 0.01	1	1
Synthesis of Prostaglandins (PG) and Thromboxanes (TX) (R-MMU-2162123)	12	1	0.82	+	1.21	0.574	1		Synthesis of Prostaglandins (PG) and Thromboxanes (TX) (R-MMU-2162123)	12	1	0.32	+	3.16	0.274	0.948		Synthesis of Prostaglandins (PG) and Thromboxanes (TX) (R-MMU-2162123)	12	2	0.36	+	5.49	0.0496	0.398
Synthesis of pyrophosphates in the cytosol (R-MMU-1855167)	10	0	0.69	-	< 0.01	1	1		Synthesis of pyrophosphates in the cytosol (R-MMU-1855167)	10	0	0.26	-	< 0.01	1	1		Synthesis of pyrophosphates in the cytosol (R-MMU-1855167)	10	0	0.3	-	< 0.01	1	1
Synthesis of UDP-N-acetyl-glucosamine (R-MMU-446210)	8	0	0.55	-	< 0.01	1	1		Synthesis of UDP-N-acetyl-glucosamine (R-MMU-446210)	8	0	0.21	-	< 0.01	1	1		Synthesis of UDP-N-acetyl-glucosamine (R-MMU-446210)	8	0	0.24	-	< 0.01	1	1
Synthesis, secretion, and deacylation of Ghrelin (R-MMU-422085)	15	0	1.03	-	< 0.01	0.619	1		Synthesis, secretion, and deacylation of Ghrelin (R-MMU-422085)	15	0	0.4	-	< 0.01	1	1		Synthesis, secretion, and deacylation of Ghrelin (R-MMU-422085)	15	0	0.46	-	< 0.01	1	1
Synthesis, secretion, and inactivation of Glucagon-like Peptide-1 (GLP-1) (R-MMU-381771)	11	0	0.75	-	< 0.01	1	1		Synthesis, secretion, and inactivation of Glucagon-like Peptide-1 (GLP-1) (R-MMU-381771)	11	0	0.29	-	< 0.01	1	1		Synthesis, secretion, and inactivation of Glucagon-like Peptide-1 (GLP-1) (R-MMU-381771)	11	0	0.33	-	< 0.01	1	1
Synthesis, secretion, and inactivation of Glucose-dependent Insulinotropic Polypeptide (GIP) (R-MMU-400511)	4	0	0.27	-	< 0.01	1	1		Synthesis, secretion, and inactivation of Glucose-dependent Insulinotropic Polypeptide (GIP) (R-MMU-400511)	4	0	0.11	-	< 0.01	1	1		Synthesis, secretion, and inactivation of Glucose-dependent Insulinotropic Polypeptide (GIP) (R-MMU-400511)	4	0	0.12	-	< 0.01	1	1
Tachykinin receptors bind tachykinins (R-MMU-380095)	5	0	0.34	-	< 0.01	1	1		Tachykinin receptors bind tachykinins (R-MMU-380095)	5	0	0.13	-	< 0.01	1	1		Tachykinin receptors bind tachykinins (R-MMU-380095)	5	0	0.15	-	< 0.01	1	1
Tandem of pore domain in a weak inwardly rectifying K+ channels (TWIK) (R-MMU-1299308)	3	0	0.21	-	< 0.01	1	1		Tandem of pore domain in a weak inwardly rectifying K+ channels (TWIK) (R-MMU-1299308)	3	0	0.08	-	< 0.01	1	1		Tandem of pore domain in a weak inwardly rectifying K+ channels (TWIK) (R-MMU-1299308)	3	0	0.09	-	< 0.01	1	1
Tandem pore domain halothane-inhibited K+ channel (THIK) (R-MMU-1299287)	1	0	0.07	-	< 0.01	1	1		Tandem pore domain halothane-inhibited K+ channel (THIK) (R-MMU-1299287)	1	0	0.03	-	< 0.01	1	1		Tandem pore domain halothane-inhibited K+ channel (THIK) (R-MMU-1299287)	1	0	0.03	-	< 0.01	1	1
Tandem pore domain potassium channels (R-MMU-1296346)	11	0	0.75	-	< 0.01	1	1		Tandem pore domain potassium channels (R-MMU-1296346)	11	0	0.29	-	< 0.01	1	1		Tandem pore domain potassium channels (R-MMU-1296346)	11	1	0.33	+	3	0.288	1
TCR signaling (R-MMU-202403)	113	9	7.75	+	1.16	0.576	1		TCR signaling (R-MMU-202403)	113	4	2.98	+	1.34	0.545	1		TCR signaling (R-MMU-202403)	113	1	3.43	-	0.29	0.268	1
Telomere C-strand (Lagging Strand) Synthesis (R-MMU-174417)	34	1	2.33	-	0.43	0.728	1		Telomere C-strand (Lagging Strand) Synthesis (R-MMU-174417)	34	2	0.9	+	2.23	0.225	0.855		Telomere C-strand (Lagging Strand) Synthesis (R-MMU-174417)	34	0	1.03	-	< 0.01	0.627	1
Telomere C-strand synthesis initiation (R-MMU-174430)	13	0	0.89	-	< 0.01	1	1		Telomere C-strand synthesis initiation (R-MMU-174430)	13	0	0.34	-	< 0.01	1	1		Telomere C-strand synthesis initiation (R-MMU-174430)	13	0	0.39	-	< 0.01	1	1
Telomere Extension By Telomerase (R-MMU-171319)	21	2	1.44	+	1.39	0.652	1		Telomere Extension By Telomerase (R-MMU-171319)	21	0	0.55	-	< 0.01	1	1		Telomere Extension By Telomerase (R-MMU-171319)	21	1	0.64	+	1.57	0.477	1
Terminal pathway of complement (R-MMU-166665)	8	0	0.55	-	< 0.01	1	1		Terminal pathway of complement (R-MMU-166665)	8	0	0.21	-	< 0.01	1	1		Terminal pathway of complement (R-MMU-166665)	8	0	0.24	-	< 0.01	1	1
Termination of translesion DNA synthesis (R-MMU-5656169)	32	2	2.2	-	0.91	1	1		Termination of translesion DNA synthesis (R-MMU-5656169)	32	1	0.84	+	1.19	0.575	1		Termination of translesion DNA synthesis (R-MMU-5656169)	32	1	0.97	+	1.03	1	1
TET1,2,3 and TDG demethylate DNA (R-MMU-5221030)	1	0	0.07	-	< 0.01	1	1		TET1,2,3 and TDG demethylate DNA (R-MMU-5221030)	1	0	0.03	-	< 0.01	1	1		TET1,2,3 and TDG demethylate DNA (R-MMU-5221030)	1	0	0.03	-	< 0.01	1	1
TFAP2 (AP-2) family regulates transcription of cell cycle factors (R-MMU-8866911)	3	0	0.21	-	< 0.01	1	1		TFAP2 (AP-2) family regulates transcription of cell cycle factors (R-MMU-8866911)	3	0	0.08	-	< 0.01	1	1		TFAP2 (AP-2) family regulates transcription of cell cycle factors (R-MMU-8866911)	3	0	0.09	-	< 0.01	1	1
TFAP2 (AP-2) family regulates transcription of growth factors and their receptors (R-MMU-8866910)	4	0	0.27	-	< 0.01	1	1		TFAP2 (AP-2) family regulates transcription of growth factors and their receptors (R-MMU-8866910)	4	0	0.11	-	< 0.01	1	1		TFAP2 (AP-2) family regulates transcription of growth factors and their receptors (R-MMU-8866910)	4	0	0.12	-	< 0.01	1	1
The activation of arylsulfatases (R-MMU-1663150)	8	0	0.55	-	< 0.01	1	1		The activation of arylsulfatases (R-MMU-1663150)	8	0	0.21	-	< 0.01	1	1		The activation of arylsulfatases (R-MMU-1663150)	8	0	0.24	-	< 0.01	1	1
The AIM2 inflammasome (R-MMU-844615)	1	0	0.07	-	< 0.01	1	1		The AIM2 inflammasome (R-MMU-844615)	1	0	0.03	-	< 0.01	1	1		The AIM2 inflammasome (R-MMU-844615)	1	0	0.03	-	< 0.01	1	1
The canonical retinoid cycle in rods (twilight vision) (R-MMU-2453902)	20	1	1.37	-	0.73	1	1		The canonical retinoid cycle in rods (twilight vision) (R-MMU-2453902)	20	0	0.53	-	< 0.01	1	1		The canonical retinoid cycle in rods (twilight vision) (R-MMU-2453902)	20	0	0.61	-	< 0.01	1	1
The citric acid (TCA) cycle and respiratory electron transport (R-MMU-1428517)	167	11	11.46	-	0.96	1	1		The citric acid (TCA) cycle and respiratory electron transport (R-MMU-1428517)	167	1	4.4	-	0.23	0.138	0.692		The citric acid (TCA) cycle and respiratory electron transport (R-MMU-1428517)	167	4	5.07	-	0.79	0.821	1
The fatty acid cycling model (R-MMU-167826)	5	0	0.34	-	< 0.01	1	1		The fatty acid cycling model (R-MMU-167826)	5	0	0.13	-	< 0.01	1	1		The fatty acid cycling model (R-MMU-167826)	5	0	0.15	-	< 0.01	1	1
The NLRP1 inflammasome (R-MMU-844455)	3	0	0.21	-	< 0.01	1	1		The NLRP1 inflammasome (R-MMU-844455)	3	0	0.08	-	< 0.01	1	1		The NLRP1 inflammasome (R-MMU-844455)	3	0	0.09	-	< 0.01	1	1
The NLRP3 inflammasome (R-MMU-844456)	10	1	0.69	+	1.46	0.509	1		The NLRP3 inflammasome (R-MMU-844456)	10	0	0.26	-	< 0.01	1	1		The NLRP3 inflammasome (R-MMU-844456)	10	1	0.3	+	3.3	0.265	1
The phototransduction cascade (R-MMU-2514856)	29	2	1.99	+	1.01	1	1		The phototransduction cascade (R-MMU-2514856)	29	1	0.76	+	1.31	0.539	1		The phototransduction cascade (R-MMU-2514856)	29	1	0.88	+	1.14	0.591	1
The proton buffering model (R-MMU-167827)	5	0	0.34	-	< 0.01	1	1		The proton buffering model (R-MMU-167827)	5	0	0.13	-	< 0.01	1	1		The proton buffering model (R-MMU-167827)	5	0	0.15	-	< 0.01	1	1
The retinoid cycle in cones (daylight vision) (R-MMU-2187335)	6	0	0.41	-	< 0.01	1	1		The retinoid cycle in cones (daylight vision) (R-MMU-2187335)	6	0	0.16	-	< 0.01	1	1		The retinoid cycle in cones (daylight vision) (R-MMU-2187335)	6	0	0.18	-	< 0.01	1	1
The role of GTSE1 in G2/M progression after G2 checkpoint (R-MMU-8852276)	73	6	5.01	+	1.2	0.639	1		The role of GTSE1 in G2/M progression after G2 checkpoint (R-MMU-8852276)	73	1	1.92	-	0.52	1	1		The role of GTSE1 in G2/M progression after G2 checkpoint (R-MMU-8852276)	73	3	2.21	+	1.35	0.487	1
Threonine catabolism (R-MMU-8849175)	3	0	0.21	-	< 0.01	1	1		Threonine catabolism (R-MMU-8849175)	3	0	0.08	-	< 0.01	1	1		Threonine catabolism (R-MMU-8849175)	3	0	0.09	-	< 0.01	1	1
Thyroxine biosynthesis (R-MMU-209968)	10	0	0.69	-	< 0.01	1	1		Thyroxine biosynthesis (R-MMU-209968)	10	0	0.26	-	< 0.01	1	1		Thyroxine biosynthesis (R-MMU-209968)	10	0	0.3	-	< 0.01	1	1
Tie2 Signaling (R-MMU-210993)	18	0	1.23	-	< 0.01	0.631	1		Tie2 Signaling (R-MMU-210993)	18	1	0.47	+	2.11	0.382	1		Tie2 Signaling (R-MMU-210993)	18	0	0.55	-	< 0.01	1	1
TNF receptor superfamily (TNFSF) members mediating non-canonical NF-kB pathway (R-MMU-5676594)	17	0	1.17	-	< 0.01	0.626	1		TNF receptor superfamily (TNFSF) members mediating non-canonical NF-kB pathway (R-MMU-5676594)	17	0	0.45	-	< 0.01	1	1		TNF receptor superfamily (TNFSF) members mediating non-canonical NF-kB pathway (R-MMU-5676594)	17	1	0.52	+	1.94	0.408	1
TNFR1-induced NF-kappa-B signaling pathway (R-MMU-5357956)	33	2	2.26	-	0.88	1	1		TNFR1-induced NF-kappa-B signaling pathway (R-MMU-5357956)	33	0	0.87	-	< 0.01	1	1		TNFR1-induced NF-kappa-B signaling pathway (R-MMU-5357956)	33	0	1	-	< 0.01	0.626	1
TNFR1-mediated ceramide production (R-MMU-5626978)	6	0	0.41	-	< 0.01	1	1		TNFR1-mediated ceramide production (R-MMU-5626978)	6	0	0.16	-	< 0.01	1	1		TNFR1-mediated ceramide production (R-MMU-5626978)	6	0	0.18	-	< 0.01	1	1
TP53 Regulates Transcription of Caspase Activators and Caspases (R-MMU-6803207)	4	0	0.27	-	< 0.01	1	1		TP53 Regulates Transcription of Caspase Activators and Caspases (R-MMU-6803207)	4	0	0.11	-	< 0.01	1	1		TP53 Regulates Transcription of Caspase Activators and Caspases (R-MMU-6803207)	4	0	0.12	-	< 0.01	1	1
TP53 Regulates Transcription of Death Receptors and Ligands (R-MMU-6803211)	2	0	0.14	-	< 0.01	1	1		TP53 Regulates Transcription of Death Receptors and Ligands (R-MMU-6803211)	2	0	0.05	-	< 0.01	1	1		TP53 Regulates Transcription of Death Receptors and Ligands (R-MMU-6803211)	2	0	0.06	-	< 0.01	1	1
TP53 Regulates Transcription of Genes Involved in G2 Cell Cycle Arrest (R-MMU-6804114)	7	0	0.48	-	< 0.01	1	1		TP53 Regulates Transcription of Genes Involved in G2 Cell Cycle Arrest (R-MMU-6804114)	7	0	0.18	-	< 0.01	1	1		TP53 Regulates Transcription of Genes Involved in G2 Cell Cycle Arrest (R-MMU-6804114)	7	0	0.21	-	< 0.01	1	1
TP53 regulates transcription of several additional cell death genes whose specific roles in p53-dependent apoptosis remain uncertain (R-MMU-6803205)	3	0	0.21	-	< 0.01	1	1		TP53 regulates transcription of several additional cell death genes whose specific roles in p53-dependent apoptosis remain uncertain (R-MMU-6803205)	3	0	0.08	-	< 0.01	1	1		TP53 regulates transcription of several additional cell death genes whose specific roles in p53-dependent apoptosis remain uncertain (R-MMU-6803205)	3	1	0.09	+	10.99	0.0883	0.54
TRAF6 mediated IRF7 activation in TLR7/8 or 9 signaling (R-MMU-975110)	1	0	0.07	-	< 0.01	1	1		TRAF6 mediated IRF7 activation in TLR7/8 or 9 signaling (R-MMU-975110)	1	0	0.03	-	< 0.01	1	1		TRAF6 mediated IRF7 activation in TLR7/8 or 9 signaling (R-MMU-975110)	1	0	0.03	-	< 0.01	1	1
TRAF6 mediated NF-kB activation (R-MMU-933542)	14	1	0.96	+	1.04	1	1		TRAF6 mediated NF-kB activation (R-MMU-933542)	14	0	0.37	-	< 0.01	1	1		TRAF6 mediated NF-kB activation (R-MMU-933542)	14	0	0.42	-	< 0.01	1	1
Trafficking and processing of endosomal TLR (R-MMU-1679131)	11	1	0.75	+	1.33	0.542	1		Trafficking and processing of endosomal TLR (R-MMU-1679131)	11	1	0.29	+	3.45	0.254	0.927		Trafficking and processing of endosomal TLR (R-MMU-1679131)	11	1	0.33	+	3	0.288	1
Trafficking of GluR2-containing AMPA receptors (R-MMU-416993)	17	1	1.17	-	0.86	1	1		Trafficking of GluR2-containing AMPA receptors (R-MMU-416993)	17	0	0.45	-	< 0.01	1	1		Trafficking of GluR2-containing AMPA receptors (R-MMU-416993)	17	1	0.52	+	1.94	0.408	1
Trafficking of myristoylated proteins to the cilium (R-MMU-5624138)	4	0	0.27	-	< 0.01	1	1		Trafficking of myristoylated proteins to the cilium (R-MMU-5624138)	4	0	0.11	-	< 0.01	1	1		Trafficking of myristoylated proteins to the cilium (R-MMU-5624138)	4	0	0.12	-	< 0.01	1	1
Transcription from mitochondrial promoters (R-MMU-75944)	4	0	0.27	-	< 0.01	1	1		Transcription from mitochondrial promoters (R-MMU-75944)	4	0	0.11	-	< 0.01	1	1		Transcription from mitochondrial promoters (R-MMU-75944)	4	0	0.12	-	< 0.01	1	1
Transcriptional activation of cell cycle inhibitor p21 (R-MMU-69895)	2	0	0.14	-	< 0.01	1	1		Transcriptional activation of cell cycle inhibitor p21 (R-MMU-69895)	2	0	0.05	-	< 0.01	1	1		Transcriptional activation of cell cycle inhibitor p21 (R-MMU-69895)	2	0	0.06	-	< 0.01	1	1
Transcriptional activation of p53 responsive genes (R-MMU-69560)	2	0	0.14	-	< 0.01	1	1		Transcriptional activation of p53 responsive genes (R-MMU-69560)	2	0	0.05	-	< 0.01	1	1		Transcriptional activation of p53 responsive genes (R-MMU-69560)	2	0	0.06	-	< 0.01	1	1
Transcriptional regulation by RUNX2 (R-MMU-8878166)	61	5	4.18	+	1.19	0.61	1		Transcriptional regulation by RUNX2 (R-MMU-8878166)	61	0	1.61	-	< 0.01	0.413	1		Transcriptional regulation by RUNX2 (R-MMU-8878166)	61	1	1.85	-	0.54	1	1
Transcriptional regulation of granulopoiesis (R-MMU-9616222)	6	0	0.41	-	< 0.01	1	1		Transcriptional regulation of granulopoiesis (R-MMU-9616222)	6	0	0.16	-	< 0.01	1	1		Transcriptional regulation of granulopoiesis (R-MMU-9616222)	6	1	0.18	+	5.49	0.169	0.847
Transfer of LPS from LBP carrier to CD14 (R-MMU-166020)	2	0	0.14	-	< 0.01	1	1		Transfer of LPS from LBP carrier to CD14 (R-MMU-166020)	2	0	0.05	-	< 0.01	1	1		Transfer of LPS from LBP carrier to CD14 (R-MMU-166020)	2	0	0.06	-	< 0.01	1	1
Transferrin endocytosis and recycling (R-MMU-917977)	31	2	2.13	-	0.94	1	1		Transferrin endocytosis and recycling (R-MMU-917977)	31	1	0.82	+	1.22	0.563	1		Transferrin endocytosis and recycling (R-MMU-917977)	31	0	0.94	-	< 0.01	1	1
Translesion synthesis by Y family DNA polymerases bypasses lesions on DNA template (R-MMU-110313)	39	2	2.68	-	0.75	1	1		Translesion synthesis by Y family DNA polymerases bypasses lesions on DNA template (R-MMU-110313)	39	1	1.03	-	0.97	1	1		Translesion synthesis by Y family DNA polymerases bypasses lesions on DNA template (R-MMU-110313)	39	1	1.18	-	0.85	1	1
Translocation of ZAP-70 to Immunological synapse (R-MMU-202430)	19	0	1.3	-	< 0.01	0.637	1		Translocation of ZAP-70 to Immunological synapse (R-MMU-202430)	19	0	0.5	-	< 0.01	1	1		Translocation of ZAP-70 to Immunological synapse (R-MMU-202430)	19	0	0.58	-	< 0.01	1	1
Transmission across Chemical Synapses (R-MMU-112315)	212	14	14.54	-	0.96	1	1		Transmission across Chemical Synapses (R-MMU-112315)	212	5	5.58	-	0.9	1	1		Transmission across Chemical Synapses (R-MMU-112315)	212	7	6.43	+	1.09	0.69	1
Transmission across Electrical Synapses (R-MMU-112307)	5	0	0.34	-	< 0.01	1	1		Transmission across Electrical Synapses (R-MMU-112307)	5	0	0.13	-	< 0.01	1	1		Transmission across Electrical Synapses (R-MMU-112307)	5	0	0.15	-	< 0.01	1	1
Transport of connexons to the plasma membrane (R-MMU-190872)	16	1	1.1	-	0.91	1	1		Transport of connexons to the plasma membrane (R-MMU-190872)	16	1	0.42	+	2.37	0.348	1		Transport of connexons to the plasma membrane (R-MMU-190872)	16	0	0.49	-	< 0.01	1	1
Transport of fatty acids (R-MMU-804914)	6	0	0.41	-	< 0.01	1	1		Transport of fatty acids (R-MMU-804914)	6	0	0.16	-	< 0.01	1	1		Transport of fatty acids (R-MMU-804914)	6	0	0.18	-	< 0.01	1	1
Transport of gamma-carboxylated protein precursors from the endoplasmic reticulum to the Golgi apparatus (R-MMU-159763)	9	0	0.62	-	< 0.01	1	1		Transport of gamma-carboxylated protein precursors from the endoplasmic reticulum to the Golgi apparatus (R-MMU-159763)	9	0	0.24	-	< 0.01	1	1		Transport of gamma-carboxylated protein precursors from the endoplasmic reticulum to the Golgi apparatus (R-MMU-159763)	9	0	0.27	-	< 0.01	1	1
Transport of glycerol from adipocytes to the liver by Aquaporins (R-MMU-432030)	2	0	0.14	-	< 0.01	1	1		Transport of glycerol from adipocytes to the liver by Aquaporins (R-MMU-432030)	2	0	0.05	-	< 0.01	1	1		Transport of glycerol from adipocytes to the liver by Aquaporins (R-MMU-432030)	2	0	0.06	-	< 0.01	1	1
[truncated: 49 more rows]

## Sheet: Settings per genotype
Analysis Type:	PANTHER Overrepresentation Test (Released 20240226)
[truncated: 5 more rows]
