# Supplementary material for: LGR signaling mediates muscle-adipose tissue crosstalk and protects against diet-induced insulin resistance
Source: Nat Commun. 2024 Jul 20;15:6126. doi: 10.1038/s41467-024-50468-w (PMC11271308; doi:10.1038/s41467-024-50468-w)
Supplement: Supplementary file 7 — Supplementary Data 4 [file 41467_2024_50468_MOESM7_ESM.xlsx]

## Sheet: Sheet1
Supplementary Data 4: Genotypes of animals used to generate each figure
Figure panel	Name in figure	Genotype
1B	w1118	w1118
1C	da> control	w; +; da-GAL4/+
	da>Hex-A-RNAi	w; UAS-Hex-A-RNAiv104680/+; da-GAL4/+
1D	many da>XYZ-RNAi	See Supplementary Table 1
1E	many da>XYZ-RNAi	See Supplementary Table 1
2A	Control	w1118; +; Burs+/Burs+
	Burs+/-	w; +; Burs+/BursZ4410
	Burs-/-	w; +; BursZ4410/BursZ4410
2B	Burs> control	w; Burs-GAL4/+; +
	Burs>Burs-RNAi	w; Burs-GAL4/UAS-Burs-RNAiv102204; +
	Burs>Burs-KO	w; Burs-GAL4/UAS-Cas9.P2; UAS-Burs-gRNA/+
2C	Burs> control	w; Burs-GAL4/+; +
	Burs>Burs-RNAi	w; Burs-GAL4/UAS-Burs-RNAiv102204; +
2D	R57C10> control	w; +; R57C10-GAL4/+
	R57C10>Burs-KO	w; UAS-Cas9.P2/+; R57C10-GAL4/UAS-Burs-gRNA
	R57C10>Burs-RNAi	w; UAS-Burs-RNAiv102204/+; R57C10-GAL4/+
2E	R57C10> control	w; +; R57C10-GAL4/+
	R57C10>Pburs-KO	w; UAS-Cas9.P2/+; R57C10-GAL4/UAS-Pburs-gRNA
	R57C10>Pburs-RNAi	w; UAS-Pburs-RNAiv102960/+; R57C10-GAL4/+
2F	Burs> control	w; Burs-GAL4/+; +
	Burs>Burs-KO	w; Burs-GAL4/UAS-Cas9.P2; UAS-Burs-gRNA/+
	Burs>Burs-RNAi	w; Burs-GAL4/UAS-Burs-RNAiv102204; +
2G	Burs> control	w; Burs-GAL4/+; +
	Burs>Burs-KO	w; Burs-GAL4/UAS-Cas9.P2; UAS-Burs-gRNA/+
2H	Burs> control	w; Burs-GAL4/+; +
	Burs>Burs-KO	w; Burs-GAL4/UAS-Cas9.P2; UAS-Burs-gRNA/+
	Burs>Burs-RNAi	w; Burs-GAL4/UAS-Burs-RNAiv102204; +
2I	Burs> control	w; Burs-GAL4/+; +
	Burs>Burs-KO	w; Burs-GAL4/UAS-Cas9.P2; UAS-Burs-gRNA/+
	Burs>Burs-RNAi	w; Burs-GAL4/UAS-Burs-RNAiv102204; +
3A	Burs> control	w; Burs-GAL4/+; +
	Burs>Burs-KO	w; Burs-GAL4/UAS-Cas9.P2; UAS-Burs-gRNA/+
	Burs>Burs-RNAi	w; Burs-GAL4/UAS-Burs-RNAiv102204/+; +
3B	Burs> control	w; Burs-GAL4/+; +
	Burs>Burs-KO	w; Burs-GAL4/UAS-Cas9.P2; UAS-Burs-gRNA/+
	Burs>Burs-RNAi	w; Burs-GAL4/UAS-Burs-RNAiv102204/+; +
3C	FLAG::Burs::HA	w; +; BursFLAG::Burs::HA_CRISPR/Burs+
3D	Burs>trans-Tango	y w UAS-myr::GFP QUAS-mtdTomato::3xHA/w; Burs-GAL4/trans-Tango; +
	trans-Tango/+	y w UAS-myr::GFP QUAS-mtdTomato::3xHA/w; trans-Tango/+; +
4A	rk>GFP	w; ricketsPan-GAL4/+; UAS-GFP/+
4B	Ilp2> control	w; Ilp2-GAL4/+; +
	Ilp2>rk-KO	w; Ilp2-GAL4/UAS-Cas9.P2; UAS-rk-gRNA/+
	Ilp2>rk-RNAi	w; Ilp2-GAL4/UAS-rk-RNAiv105360; +
4C	Ilp2> control	w; Ilp2-GAL4/+; +
	Ilp2>rk-RNAi	w; Ilp2-GAL4/UAS-rk-RNAiv105360; +
4D	Ilp2> control	w; Ilp2-GAL4/+; +
	Ilp2>rk-RNAi	w; Ilp2-GAL4/UAS-rk-RNAiv105360; +
4E	Ilp2> control (DILP2HF)	w; Ilp2-GAL4/+; UAS-Ilp2HF/+
	Ilp2>rk-KO (DILP2HF)	w; Ilp2-GAL4/UAS-Cas9.P2; UAS-rk-gRNA/UAS-Ilp2HF
	Ilp2>rk-RNAi (DILP2HF)	w; Ilp2-GAL4/UAS-rk-RNAiv105360; UAS-Ilp2HF/+
4F	Ilp2> control	w; Ilp2-GAL4/+; +
	Ilp2>rk-RNAi	w; Ilp2-GAL4/UAS-rk-RNAiv105360; +
	Ilp2>rk-RNAi, TrpA1	w; Ilp2-GAL4/UAS-rk-RNAiv105360; + AND TRPA1
4G	Ilp2> control	w; Ilp2-GAL4/+; +
	Ilp2>PKA-R1BDK	w; Ilp2-GAL4/+; UAS-PKA-R1BDK/+
4H	Ilp2> control	w; Ilp2-GAL4/+; +
	Ilp2>rk-KO	w; Ilp2-GAL4/UAS-Cas9.P2; UAS-rk-gRNA/+
	ilp2>rk-RNAi	w; Ilp2-GAL4/UAS-rk-RNAiv105360; +
4I	Ilp2> control	w; Ilp2-GAL4/+; +
	Ilp2>rk-KO	w; Ilp2-GAL4/UAS-Cas9.P2; UAS-rk-gRNA/+
	ilp2>rk-RNAi	w; Ilp2-GAL4/UAS-rk-RNAiv105360; +
5A	Cg> control	w; Cg-GAL4/+; +
	Cg>rk-KO	w; Cg-GAL4/UAS-Cas9.P2; UAS-rk-gRNA/+
	Cg>rk-RNAi	w; Cg-GAL4/UAS-rk-RNAiv105360; +
5B	Cg> control	w; Cg-GAL4/+; +
	Cg>rk-KO	w; Cg-GAL4/UAS-Cas9.P2; UAS-rk-gRNA/+
	Cg>rk-RNAi	w; Cg-GAL4/UAS-rk-RNAiv105360; +
5C	Cg> control	w; Cg-GAL4/+; +
	Cg>Rk-RNAi	w; Cg-GAL4/UAS-rk-RNAiv105360; +
	Cg>tet-Burs	w; Cg-GAL4/UAS-tet-Burs; +
5D	Cg> control	w; Cg-GAL4/+; +
	Cg>rk-RNAi	w; Cg-GAL4/UAS-rk-RNAiv105360; +
	Cg>tet-Burs	w; Cg-GAL4/UAS-tet-Burs; +
5E	Cg> control	w; Cg-GAL4/+; +
	Cg>rk-KO	w; Cg-GAL4/UAS-Cas9.P2; UAS-rk-gRNA/+
	Cg>rk-RNAi	w; Cg-GAL4/UAS-rk-RNAiv105360; +
5F	Cg> control (tGPH)	w; Cg-GAL4/+; tGPH/+
	Cg>rk-KO (tGPH)	w; Cg-GAL4/UAS-Cas9.P2; UAS-rk-gRNA/tGPH
	Cg>rk-RNAi (tGPH)	w; Cg-GAL4/UAS-rk-RNAiv105360; tGPH/+
5G	Cg> control (tGPH)	w; Cg-GAL4/+; tGPH/+
	Cg>rk-KO (tGPH)	w; Cg-GAL4/UAS-Cas9.P2; UAS-rk-gRNA/tGPH
	Cg>rk-RNAi (tGPH)	w; Cg-GAL4/UAS-rk-RNAiv105360; tGPH/+
5H	Cg> control	w; Cg-GAL4/+; +
	Cg>rk-KO	w; Cg-GAL4/UAS-Cas9.P2; UAS-rk-gRNA/+
5I	Cg> control	w; Cg-GAL4/+; +
	Cg>rk-RNAi	w; Cg-GAL4/UAS-rk-RNAiv105360; +
5J	Cg> control	w; Cg-GAL4/+; +
	Cg>rk-KO	w; Cg-GAL4/+; UAS-rk-gRNA/UAS-Cas9.P2
	Cg>rk-KO, NLaz-RNAi	w; Cg-GAL4/UAS-NLaz-RNAiv101321; UAS-rk-gRNA/UAS-Cas9.P2
5K	Cg>rk-KO	w; Cg-GAL4/+; UAS-rk-gRNA/UAS-Cas9.P2
	Cg>rk-KO, NLaz-RNAi	w; Cg-GAL4/UAS-NLaz-RNAiv101321; UAS-rk-gRNA/UAS-Cas9.P2
5L	Cg>rk-KO	w; Cg-GAL4/+; UAS-rk-gRNA/UAS-Cas9.P2
	Cg>rk-KO, NLaz-RNAi	w; Cg-GAL4/UAS-NLaz-RNAiv101321; UAS-rk-gRNA/UAS-Cas9.P2
5M	Cg>rk-KO	w; Cg-GAL4/+; UAS-rk-gRNA/UAS-Cas9.P2
	Cg>rk-KO, NLaz-RNAi	w; Cg-GAL4/UAS-NLaz-RNAiv101321; UAS-rk-gRNA/UAS-Cas9.P2
5N	CgTS> control	w; Tub-GAL80TS Cg-GAL4/+; +
	CgTS>rk-KO	w; Tub-GAL80TS Cg-GAL4/+; UAS-rk-gRNA/UAS-Cas9.P2
	CgTS>rk-KO, NLaz-RNAi	w; Tub-GAL80TS Cg-GAL4/UAS-NLaz-RNAiv101321; UAS-rk-gRNA/UAS-Cas9.P2
7A	Burs>CaLexA,tdTomato	w UAS-tdTomato/w; Burs-GAL4/LexAOp-CD8::GFP::2A::CD8::GFP; UAS-LexA::VP16::NFAT LexAop-CD2::GFP/+
7B	Burs>CaLexA,tdTomato	w UAS-tdTomato/w; Burs-GAL4/LexAOp-CD8::GFP::2A::CD8::GFP; UAS-LexA::VP16::NFAT LexAop-CD2::GFP/+
7C	FLAG::Burs::HA	w; +; BursFLAG::Burs::HA_CRISPR/Burs+
7D	FLAG::Burs::HA	w; +; BursFLAG::Burs::HA_CRISPR/Burs+
7E	FLAG::Burs::HA	w; +; BursFLAG::Burs::HA_CRISPR/Burs+
7F	Burs>GCaMP, tdTomato	w, UAS-tdTomato; Burs-GAL4/+;UAS-GCaMP6s/+
7G	Burs> control	w; Burs-GAL4/+; +
	Burs>wit-RNAi	w; Burs-GAL4/UAS-wit-RNAiv103808; +
	Burs>tkv-RNAi	w; Burs-GAL4/UAS-tkv-RNAiv105834; +
7H	Mhc> control	w; +; Mhc-GAL4/+
	Mhc>gbb-RNAi	w; UAS-gbb-RNAiv330684/+; Mhc-GAL4/+
7I	Burs> control	w; Burs-GAL4/+; +
	Burs>TrpA1	w; Burs-GAL4/+; UAS-TrpA1/+
	Burs>tkv-RNAi	w; Burs-GAL4/UAS-tkv-RNAiv105834; +
	Burs>TrpA1+tkv-RNAi	w; Burs-GAL4//UAS-tkv-RNAiv105834; UAS-TrpA1/+
7J	Burs> control	w; Burs-GAL4/+; +
	Burs>TrpA1	w; Burs-GAL4/+; UAS-TrpA1/+
	Burs>tkv-RNAi	w; Burs-GAL4/UAS-tkv-RNAiv105834; +
	Burs>TrpA1+tkv-RNAi	w; Burs-GAL4//UAS-tkv-RNAiv105834; UAS-TrpA1/+
7K	w1118	w1118
7L	Mhc> control	w; +; Mhc-GAL4/+
	Mhc>Foxo-RNAi	w; UAS-Foxo-RNAiv107786/+; Mhc-GAL4/+
7M	Burs> control	w; Burs-GAL4/+; +
	Burs>wit-RNAi	w; Burs-GAL4/UAS-wit-RNAiv103808; +
	Burs>tkv-RNAi	w; Burs-GAL4/UAS-tkv-RNAiv105834; +
7N	Mhc> control	w; +; Mhc-GAL4/+
	Mhc>gbb-RNAi	w; UAS-gbb-RNAiv330684/+; Mhc-GAL4/+
Supplementary Fig. 1A	Control	w1118; +; +
Supplementary Fig. 2A	Burs> control	w; Burs-GAL4/+; +
	+>Burs-KO, Cas9	w; UAS-Cas9.P2/+; UAS-Burs-gRNA/+
	+>Burs-RNAi	w; UAS-Burs-RNAiv102204/+; +
Supplementary Fig. 2B	R57C10> control	w; +; R57C10-GAL4/+
	R57C10>Burs-RNAi	w; UAS-Burs-RNAiv102204/+; R57C10-GAL4/+
Supplementary Fig. 2C	R57C10> control	w; UAS-Cas9.P2/+; R57C10-GAL4/+
	R57C10>Burs-KO	w; UAS-Cas9.P2/+; R57C10-GAL4/UAS-Burs-gRNA
Supplementary Fig. 2D	R57C10> control	w; +; R57C10-GAL4/+
	R57C10>Pburs-RNAi	w; UAS-Pburs-RNAiv102960/+; R57C10-GAL4/+
Supplementary Fig. 2E	R57C10> control	w; UAS-Cas9.P2/+; R57C10-GAL4/+
	R57C10>Pburs-KO	w; UAS-Cas9.P2/+; R57C10-GAL4/UAS-Pburs-gRNA
Supplementary Fig. 2F	R57C10> control	w; +; R57C10-GAL4/+
	+>Burs-KO, Cas9	w; UAS-Cas9.P2/+; UAS-Burs-gRNA/+
	+>Burs-RNAi	w; UAS-Burs-RNAiv102204/+; +
Supplementary Fig. 2G	voilà> control	w; +; voilà-GAL4/+
	voilà>Burs-RNAi	w; UAS-Burs-RNAiv102204/+; voilà-GAL4/+
Supplementary Fig. 2H	R57C10> control	w; +; R57C10-GAL4/+
	R57C10>Burs-KO	w; UAS-Cas9.P2/+; R57C10-GAL4/UAS-Burs-gRNA
	R57C10>Burs-RNAi	w; UAS-Burs-RNAiv102204/+; R57C10-GAL4/+
Supplementary Fig. 3A	Burs> control	w; Burs-GAL4/+; +
	Burs>Burs-RNAi	w; Burs-GAL4/UAS-Burs-RNAiv102204; +
Supplementary Fig. 3C	Ilp2> control	w; Ilp2-GAL4/+; +
	+>rk-KO, Cas9	w; UAS-Cas9.P2/+; UAS-rk-gRNA/+
	+>rk-RNAi	w; UAS-rk-RNAiv105360/+; +
Supplementary Fig. 3D	Ilp2> control	w; Ilp2-GAL4/+; +
	Ilp2>rk-RNAi	w; Ilp2-GAL4/UAS-rk-RNAiv105360; +
Supplementary Fig. 4A	ppl> control	w; ppl-GAL4/+; +
	ppl>rk-RNAi	w; ppl-GAL4/UAS-rk-RNAiv105360; +
Supplementary Fig. 4B	Cg> control	w; Cg-GAL4/+; +
	+>rk-KO, Cas9	w; UAS-Cas9.P2/+; UAS-rk-gRNA/+
	+>rk-RNAi	w; UAS-rk-RNAiv105360/+; +
Supplementary Fig. 4C	Cg> control (tGPH)	w; Cg-GAL4/+; tGPH/+
	Cg>rk-KO (tGPH)	w; Cg-GAL4/+;UAS-rk-gRNA,UAS-Cas9.P2/tGPH
Supplementary Fig. 4D	CgTS>rk-KO	w; Cg-GAL4/+; UAS-rk-gRNA,UAS-Cas9.P2/Tub-GAL80TS
	CgTS>rk-KO, NLaz-RNAi	w; Cg-GAL4/UAS-NLaz-RNAiv101321; UAS-rk-gRNA, UAS-Cas9.P2/Tub-GAL80TS
Supplementary Fig. 4E	CgTS>rk-KO	w; Cg-GAL4/+; UAS-rk-gRNA,UAS-Cas9.P2/Tub-GAL80TS
	CgTS>rk-KO, NLaz-RNAi	w; Cg-GAL4/UAS-NLaz-RNAiv101321; UAS-rk-gRNA, UAS-Cas9.P2/Tub-GAL80TS
Supplementary Fig. 4F	CgTS>rk-KO	w; Cg-GAL4/+; UAS-rk-gRNA,UAS-Cas9.P2/Tub-GAL80TS
	CgTS>rk-KO, NLaz-RNAi	w; Cg-GAL4/UAS-NLaz-RNAiv101321; UAS-rk-gRNA, UAS-Cas9.P2/Tub-GAL80TS
Supplementary Fig. 4G	Burs> control	w; Burs-GAL4/+; +
	Burs>wit-RNAi	w; Burs-GAL4/UAS-wit-RNAiv103808; +
	Burs>tkv-RNAi	w; Burs-GAL4/UAS-tkv-RNAiv105834; +
Supplementary Fig. 5A	Burs> control	w; Burs-GAL4/+; +
	+>wit-RNAi	w; UAS-wit-RNAiv103808/+; +
	+>tkv-RNAi	w; UAS-tkv-RNAiv105834/+; +
Supplementary Fig. 5B	Mhc> control	w; +; Mhc-GAL4/+
	+>gbb-RNAi	w; UAS-gbb-RNAiv330684/+; +
