# Supplementary material for: LGR signaling mediates muscle-adipose tissue crosstalk and protects against diet-induced insulin resistance
Source: Nat Commun. 2024 Jul 20;15:6126. doi: 10.1038/s41467-024-50468-w (PMC11271308; doi:10.1038/s41467-024-50468-w)
Supplement: Supplementary file 10 — Source data [file 41467_2024_50468_MOESM10_ESM.xlsx]

## Sheet: Fig1
		1b
		Days after egg lay	Dietary sugar x1									Dietary sugar x2									Dietary sugar x3									Dietary sugar x4									Dietary sugar x5
			Percent pupariated
		4	0	0	0	0	0	0	0	0	0	0	0	0	0	0	0	0	0	0	0	0	0	0	0	0	0	0	0	0	0	0	0	0	0	0	0	0	0	0	0	0	0	0	0	0	0
		5	0	0	0	0	0	0	0	0	0	0	0	0	0	0	0	0	0	0	0	0	0	0	0	0	0	0	0	0	0	0	0	0	0	0	0	0	0	0	0	0	0	0	0	0	0
		6	83.8384	66.6667	92.7536	81.9672	52.9412	78.6885	68.6747	73.2673	77.193	13.0435	22.0588	20	83.3333	50.9091	26	52.6316	29.5082	69.5652	0	0	0	0	0	0	0	0	6.66667	0	0	0	0	0	0	0	0	0	0	0	0	0	0	0	0	0	0
		7	97.9798	100	98.5507	96.7213	98.8235	100	100	99.0099	100	100	94.8529	100	94.4444	90.9091	96	100	91.8033	100	26.4957	43.0769	22.4138	64.2857	61.5385	28	58.6207	17.6471	73.3333	0	0	0	22.7273	0	0	0	0	9.52381	0	0	0	0	0	0	0	0	0
		8	98.9899	100	100	100	100	100	100	100	100	100	100	100	100	96.3636	100	100	100	100	94.0171	98.4615	88.7931	96.4286	100	96	96.5517	91.1765	100	42.8571	0	7.9646	95.4545	14.2857	50	58.8235	25	42.8571	0	0	0	0	0	0	0	0	0
		9	100	100	100	100	100	100	100	100	100	100	100	100	100	100	100	100	100	100	100	98.4615	99.1379	100	100	98	100	100	100	95.7143	100	71.6814	100	89.2857	100	94.1176	97.9167	100	14.1304	20.7792	22.093	18.9189	22.2222	36.3636	16.6667	29.1667	55.5556
		10	100	100	100	100	100	100	100	100	100	100	100	100	100	100	100	100	100	100	100	100	100	100	100	100	100	100	100	100	100	96.4602	100	100	100	100	100	100	65.2174	84.4156	74.4186	72.973	88.8889	90.9091	83.3333	91.6667	100
		11	100	100	100	100	100	100	100	100	100	100	100	100	100	100	100	100	100	100	100	100	100	100	100	100	100	100	100	100	100	100	100	100	100	100	100	100	90.2174	97.4026	96.5116	97.2973	96.2963	100	100	100	100
		12	100	100	100	100	100	100	100	100	100	100	100	100	100	100	100	100	100	100	100	100	100	100	100	100	100	100	100	100	100	100	100	100	100	100	100	100	96.7391	100	100	100	96.2963	100	100	100	100
		13	100	100	100	100	100	100	100	100	100	100	100	100	100	100	100	100	100	100	100	100	100	100	100	100	100	100	100	100	100	100	100	100	100	100	100	100	100	100	100	100	100	100	100	100	100
		14	100	100	100	100	100	100	100	100	100	100	100	100	100	100	100	100	100	100	100	100	100	100	100	100	100	100	100	100	100	100	100	100	100	100	100	100	100	100	100	100	100	100	100	100	100
		15	100	100	100	100	100	100	100	100	100	100	100	100	100	100	100	100	100	100	100	100	100	100	100	100	100	100	100	100	100	100	100	100	100	100	100	100	100	100	100	100	100	100	100	100	100
		16	100	100	100	100	100	100	100	100	100	100	100	100	100	100	100	100	100	100	100	100	100	100	100	100	100	100	100	100	100	100	100	100	100	100	100	100	100	100	100	100	100	100	100	100	100
		17	100	100	100	100	100	100	100	100	100	100	100	100	100	100	100	100	100	100	100	100	100	100	100	100	100	100	100	100	100	100	100	100	100	100	100	100	100	100	100	100	100	100	100	100	100
		1c
			Dietary sugar x1									Dietary sugar x2									Dietary sugar x3									Dietary sugar x4									Dietary sugar x5
			Time to 50% pupariation (days after egg lay)
		da>HexA-RNAi	6.64286	6.31395	6.7875							7.67857	7.58571	7.83784							9.7	9.25	9.33333							10.75	11.5	12.5							14	15.8333	12.4286
		da> x w1118	5.59638	5.75	5.53906	5.61	5.94444	5.63542	5.72807	5.68243	5.64773	6.425	6.38384	6.375	5.6	5.98214	6.34286	5.95	6.32895	5.71875	7.3481	7.125	7.41558	6.77778	6.8125	7.32353	6.85294	7.44	6.65	8.13514	8.5	8.65972	7.375	8.47619	8	7.85	8.34286	8.125	9.70213	9.45918	9.53333	9.575	9.41667	9.25	9.5	9.33333	8.9

## Sheet: Fig2
		2a
			Dietary sugar x1											Dietary sugar x5
			Percent pupariated
		Hours after egg lay	w1118			Burs-/+			Burs-/-					w1118			Burs-/+			Burs-/-
		105	0	0	0	0	0	0	0	0	0	0	0	0	0	0	0	0	0	0	0	0	0	0
		115	0	0	0	0	10.5	0	0	0	0	0	0	0	0	0	0	0	0	0	0	0	0	0
		123	79.5	84.2	61.5	88.9	94.7	81.3	0	0	0	0	0	0	0	0	0	0	0	0	0	0	0	0
		131	97.4	100	97.4	94.4	100	100	22.2	33.3	37.5	20	23.1	0	0	0	0	0	0	0	0	0	0	0
		139	100	100	100	100	100	100	77.8	83.3	87.5	80	69.2	0	0	0	0	0	0	0	0	0	0	0
		147	100	100	100	100	100	100	88.9	83.3	100	100	92.3	0	0	0	4.55	0	0	0	0	0	0	0
		155	100	100	100	100	100	100	100	94.4	100	100	100	0	0	0	13.6	5.88	0	0	0	0	0	0
		163	100	100	100	100	100	100	100	100	100	100	100	4.76	0	0	27.3	23.5	23.5	0	0	0	0	0
		171												19	0	11.9	81.8	58.8	82.4	0	0	0	0	0
		179												76.2	62.5	54.8	100	88.2	88.2	0	0	0	0	0
		187												95.2	75	66.7	100	94.1	88.2	0	0	0	0	0
		195												100	84.4	95.2	100	100	88.2	22.2	0	0	16.7	20
		203												100	84.4	97.6	100	100	94.1	44.4	14.3	28.6	16.7	20
		211												100	100	100	100	100	94.1	66.7	14.3	57.1	33.3	40
		219												100	100	100	100	100	94.1	77.8	14.3	57.1	33.3	40
		227												100	100	100	100	100	100	77.8	42.9	57.1	50	40
		235																		77.8	71.4	71.4	83.3	60
		243																		77.8	71.4	71.4	100	100
		251																		100	85.7	71.4	100	100
		259																		100	85.7	71.4	100	100
		267																		100	85.7	71.4	100	100
		275																		100	100	71.4	100	100
		283																		100	100	100	100	100
		291																		100	100	100	100	100
		2b
			Dietary sugar x1					Dietary sugar x1					Dietary sugar x1					Dietary sugar x5					Dietary sugar x5					Dietary sugar x5
			Percent pupariated					Percent pupariated					Percent pupariated					Percent pupariated					Percent pupariated					Percent pupariated
		Hours after egg lay	Burs> control					Burs>Burs-KO					Burs>Burs-RNAi					Burs> control					Burs>Burs-KO					Burs>Burs-RNAi
		114	0	0	0	0	0	0	0	0	0	0	0	0	0	0	0
		118	0	0	0	6.5	0	0	0	2.1	1.9	0	0	0	2.5	0	2.3
		120	2	0	0	9.7	3.4	5.3	0	4.3	1.9	2.7	2.5	4	7.5	2.8	2.3
		124	39.2	24	32.5	45.2	34.5	23.7	13.8	19.1	13.5	18.9	40	26	35	27.8	13.6
		128	80.4	76	75	77.4	82.8	68.4	50	59.6	50	48.6	85	70	80	80.6	61.4
		136	94.1	100	97.5	100	93.1	100	98.3	97.9	98.1	97.3	95	100	97.5	94.4	100
		140	100	100	100	100	96.6	100	100	97.9	100	100	97.5	100	97.5	97.2	100
		144	100	100	100	100	96.6	100	100	97.9	100	100	100	100	97.5	97.2	100
		148	100	100	100	100	96.6	100	100	100	100	100	100	100	97.5	97.2	100
		152	100	100	100	100	100	100	100	100	100	100	100	100	97.5	97.2	100
		164	100	100	100	100	100	100	100	100	100	100	100	100	100	100	100
		196																0	0	0	0	0	0	0	0	0	0	0	0	0	0	0
		200																6.1	0	0	2.6	0	0	0	0	0	0	0	0	0	0	0
		208																36.4	6.7	9.7	10.5	4.9	3.8	0	4.3	2.9	2.6	2.6	0	0	0	0
		212																69.7	33.3	29	23.7	17.1	5.8	0	6.5	2.9	5.3	2.6	2.5	3.6	0	0
		216																87.9	53.3	45.2	47.4	43.9	11.5	5.2	13	5.9	10.5	7.9	7.5	10.7	3.2	6.7
		220																97	63.3	61.3	63.2	61	17.3	10.3	21.7	11.8	26.3	21.1	20	28.6	16.1	16.7
		224																97	80	87.1	78.9	80.5	30.8	22.4	32.6	23.5	39.5	44.7	35	50	29	36.7
		228																97	80	93.5	86.8	90.2	46.2	29.3	50	35.3	55.3	60.5	50	60.7	35.5	53.3
		232																97	86.7	96.8	97.4	92.7	61.5	46.6	63	52.9	84.2	73.7	80	75	61.3	73.3
		236																100	93.3	100	100	95.1	80.8	60.3	71.7	73.5	92.1	84.2	87.5	89.3	90.3	86.7
		240																100	93.3	100	100	100	84.6	72.4	76.1	85.3	94.7	86.8	95	96.4	96.8	86.7
		244																100	93.3	100	100	100	86.5	81	82.6	88.2	94.7	92.1	97.5	100	100	93.3
		248																100	93.3	100	100	100	90.4	82.8	87	91.2	94.7	94.7	100	100	100	100
		256																100	96.7	100	100	100	94.2	94.8	91.3	97.1	100	100	100	100	100	100
		260																100	100	100	100	100	98.1	98.3	95.7	97.1	100	100	100	100	100	100
		264																100	100	100	100	100	100	98.3	97.8	97.1	100	100	100	100	100	100
		268																100	100	100	100	100	100	98.3	97.8	97.1	100	100	100	100	100	100
		274																100	100	100	100	100	100	100	100	100	100	100	100	100	100	100
		280																100	100	100	100	100	100	100	100	100	100	100	100	100	100	100
		284																100	100	100	100	100	100	100	100	100	100	100	100	100	100	100
		288																100	100	100	100	100	100	100	100	100	100	100	100	100	100	100
		2c
		Dietary sugar x1		Dietary sugar x5
		TAG levels (mg/mg protein)		TAG levels (mg/mg protein)
		Burs> control	Burs>Burs-RNAi	Burs> control	Burs>Burs-RNAi
		0.378	0.336	0.431	0.417
		0.41	0.341	0.506	0.373
		0.404	0.315	0.572	0.413
		0.389	0.4	0.431	0.484
		0.322	0.37	0.564	0.447
		0.442	0.342	0.434	0.432
		0.346	0.363	0.493	0.441
		0.38	0.383	0.502	0.452
		0.334	0.354	0.626	0.492
		0.312	0.389	0.551	0.442
		0.268	0.37	0.545	0.424
		0.41	0.396	0.482	0.448
		2d
		Dietary sugar x1			Dietary sugar x5
		TAG levels (mg/mg protein)
		R57C10> control	R57C10>Burs-KO	R57C10>Burs-RNAi	R57C10> control	R57C10>Burs-KO	R57C10>Burs-RNAi
		0.382	0.317	0.305	0.498	0.463	0.423
		0.355	0.361	0.362	0.432	0.387	0.354
		0.351	0.357	0.313	0.47	0.403	0.41
		0.308	0.323	0.307	0.417	0.414	0.407
		0.384	0.394	0.365	0.414	0.413	0.388
		0.316	0.379	0.297	0.395	0.373	0.399
		0.325	0.318	0.335	0.411	0.349	0.412
		0.317	0.322	0.298	0.432	0.423	0.392
		0.33	0.337	0.304	0.452	0.36	0.351
		0.282	0.396	0.338	0.484		0.38
		2e
		Dietary sugar x1			Dietary sugar x5
		TAG levels (mg/mg protein)
		R57C10> control	R57C10>pBurs-KO	R57C10>pBurs-RNAi	R57C10> control	R57C10>pBurs-KO	R57C10>pBurs-RNAi
		0.382	0.314	0.358	0.498	0.435	0.357
		0.355	0.317	0.388	0.432	0.387	0.366
		0.351	0.334	0.358	0.47	0.386	0.426
		0.308	0.297	0.296	0.417	0.383	0.397
		0.384	0.358	0.381	0.414	0.339	0.366
		0.316	0.271	0.385	0.395	0.404	0.411
		0.325	0.293	0.306	0.411	0.335	0.371
		0.317		0.312	0.432	0.326	0.337
		0.33		0.332	0.452	0.28	0.395
		0.282			0.484	0.407
		2f
		Dietary sugar x1			Dietary sugar x5
		4EBP transcripts
		Burs> control	Burs>Burs-KO	Burs>Burs-RNAi	Burs> control	Burs>Burs-KO	Burs>Burs-RNAi
		84.4	83.4	92.2	97.9	120.9	135.7
		126.2	57.7	80.2	96.6	173.3	149.5
		98.3	149.2	91.5	117.5	150.5	151.8
		124.6	69.4	59	130.7	137.6	141.4
		80.7	116.5	61.5	121.8	188.2	176.4
		85.7	76.5			114.1	117.5
		2g
		Dietary sugar x1		Dietary sugar x5
		pAKT/Tubulin
		Burs> control	Burs>Burs-KO	Burs> control	Burs>Burs-KO
		124.142	109.482	106.53	33.1898
		97.1625	106.143	106.919	76.1476
		85.8326	80.7555	89.3703	37.1424
		92.8632	96.6116	129.912	111.604
				95.8289	86.5718
				71.4387	42.1617
		2h
		Dietary sugar x5
		Hemolymph glucose (a.u.)
		Burs> control	Burs>Burs-KO	Burs>Burs-RNAi
		1.07	1.71	2.35
		0.83	2.72	1.61
		1.11	2.13	1.53
		0.97	1.61	2.54
		0.51	2.4	2.49
		1.29	2.17	2.72
		1.21	3.86	3.22
			3.04	2.31
			3.78
		2i
		Dietary sugar x5
		Hemolymph glucose (a.u.)
		Burs> control	Burs>Burs-KO	Burs>Burs-RNAi
		1.41	1.34	2.18
		1.22	1.64	2.1
		0.57	1.1	1.01
		0.61	0.96	1.71
		0.85	1.22	1.46
		1.15	1.22	1.15
		1.19	1.5	1.24
			1.29

## Sheet: Fig3
		3a
		Dietary sugar x5				Dietary sugar x5				Dietary sugar x5
		Ilp2 transcripts				Ilp3 transcripts				Ilp5 transcripts
		Burs> control	Burs>Burs-KO	Burs>Burs-RNAi		Burs> control	Burs>Burs-KO	Burs>Burs-RNAi		Burs> control	Burs>Burs-KO	Burs>Burs-RNAi
		1.32393	0.841529	0.775784		1.1213	0.49147	0.683412		1.25964	1.15237	1.0018
		1.03054	0.794686	0.782359		1.05578	0.500052	0.368812		1.02739	0.931934	0.832541
		0.821805	0.594165	0.785646		0.789325	0.4	0.441026		0.772511	0.783336	0.902411
		0.836598	0.622928	0.890015		1.11083	0.466981	0.671062		0.846318	0.702641	1.14351
		1.16039	0.668128	0.718258		0.965358	0.331973	0.751858		1.1504	0.813843	0.873872
		0.826736	0.619641	0.774962		0.957404	0.565777			0.943743	0.859111	1.0146
		3b
		Dietary sugar x5				Dietary sugar x5
		Ilp2 staining intensity				Ilp3 staining intensity
		Burs> control	Burs>Burs-KO	Burs>Burs-RNAi		Burs> control	Burs>Burs-KO	Burs>Burs-RNAi
		0.881163	0.55527	0.279172		1.17452	0.560194	0.232005
		0.606511	0.239005	0.282708		1.20111	0.431661	0
		1.27489	0.55527	0.692661		0.492768	0.554394	1.5902
		1.03979	0.239005	1.33866		0.341723	0.620129	0.981186
		1.02592	0.572408	0.605466		1.46453	0.440349	0.18367
		1.73254	0.819974	0.7642		0.790265	0.411784	1.36303
		1.77679	0.991453	0.922831		0.424206	0.251097	0.693597
		1.60631	0.66164	0.480959		0.536994	0.557294	0.15467
		1.62288	0.381283	1.05713		0.69843	0.940102	0.585086
		0.48965	0.498275	0.413257		2.19679	0.415965	1.30986
		0.484179	0.71083	0.124011		1.58536	0.482134	0.428822
		0.257845	0.568194	0.892755		0.862767	1.00535	0.862767
		1.32079	0.83685	0.128701		1.39444	0.393924	0.884517
		0.880984	1.24294	0.611062		1.86087	0.766098	1.15277
		0.538831	0.496158	0.393441		1.22769	1.25427	0.768515
		0.537532	0.214557	0.614235		1.12619	0.855517	0.67668
		0.673812	0.344017	1.06012		1.08994	0.430854	0.123252
		1.40062	0.117558			0.674263	0.855517	1.01502
		1.01761	0.613245			0.751598	0.920768	0.447237
		0.83136	0.462473			1.31711	0.202762
		1.01761	1.05446			0.545694	0.790265
		0.83136				1.11652	0.52926
						0.595237
						1.5032
						0.468359
						0.710514
						0.976352
						0.408425
						1.5322
						0.563336
						1.0706
						1.17452
						0.507027
						0.809599
						0.923185
						1.39444
						1.06335
						1.42586

## Sheet: Fig4
			4b
				Dietary sugar x1															Dietary sugar x5
				Percent pupariated
			Hours after egg lay	Ilp2> control					Ilp2>rk-KO					Ilp2>rk-RNAi					Ilp2> control					Ilp2>rk-KO					Ilp2>rk-RNAi
			104	0	0	0	0	0	0	0	0	0	0	0	0	0	0	0
			112	75	64.7	55.2	65.6	68	16.7	21.2	13.9	5.3	2.7	80	66.7	76.7	76.3	87.5
			116	87.5	88.2	96.6	81.3	92	61.9	60.6	69.4	57.9	59.5	93.3	97	93.3	100	100
			120	100	94.1	100	93.8	92	92.9	100	91.7	97.4	100	93.3	100	96.7	100	100
			124	100	97.1	100	96.9	96	100	100	97.2	97.4	100	100	100	96.7	100	100
			128	100	97.1	100	100	100	100	100	100	97.4	100	100	100	96.7	100	100
			133	100	97.1	100	100	100	100	100	100	100	100	100	100	96.7	100	100
			136	100	100	100	100	100	100	100	100	100	100	100	100	96.7	100	100
			140	100	100	100	100	100	100	100	100	100	100	100	100	96.7	100	100
			144	100	100	100	100	100	100	100	100	100	100	100	100	100	100	100
			148	100	100	100	100	100	100	100	100	100	100	100	100	100	100	100
			152	100	100	100	100	100	100	100	100	100	100	100	100	100	100	100
			160	100	100	100	100	100	100	100	100	100	100	100	100	100	100	100
			164	100	100	100	100	100	100	100	100	100	100	100	100	100	100	100
			168																0	0	0	0	0	0	0	0	0	0	0	0	0	0	0
			176																0	0	5.9	0	0	0	0	0	0	0	0	0	0	0	0
			184																7.1	0	8.8	6.1	0	0	0	0	0	0	0	0	0	0	0
			188																14.3	17.1	23.5	15.2	0	0	0	0	0	0	0	0	0	0	3
			192																17.9	31.4	44.1	30.3	11.4	0	0	0	0	0	0	9.8	0	0	3
			196																28.6	57.1	61.8	54.5	22.9	0	0	0	0	3.2	6.7	19.5	6.7	3.3	6.1
			200																35.7	68.6	70.6	63.6	25.7	3.4	0	3.4	5.9	3.2	11.1	34.1	13.3	3.3	12.1
			208																53.6	74.3	76.5	78.8	37.1	6.9	3	6.9	14.7	3.2	35.6	56.1	46.7	16.7	33.3
			212																67.9	82.9	85.3	87.9	57.1	10.3	12.1	6.9	23.5	16.1	57.8	70.7	60	43.3	57.6
			216																85.7	88.6	88.2	93.9	74.3	31	39.4	24.1	41.2	25.8	73.3	92.7	83.3	66.7	84.8
			220																85.7	94.3	94.1	93.9	80	37.9	45.5	37.9	52.9	25.8	88.9	100	93.3	80	90.9
			224																89.3	94.3	94.1	93.9	85.7	41.4	51.5	55.2	67.6	45.2	93.3	100	100	86.7	93.9
			232																92.9	94.3	97.1	93.9	91.4	55.2	66.7	65.5	88.2	58.1	95.6	100	100	96.7	100
			236																96.4	94.3	97.1	93.9	94.3	65.5	72.7	75.9	88.2	67.7	100	100	100	100	100
			240																96.4	97.1	97.1	93.9	94.3	75.9	81.8	89.7	91.2	74.2	100	100	100	100	100
			244																96.4	100	97.1	97	100	89.7	93.9	93.1	94.1	83.9	100	100	100	100	100
			248																96.4	100	97.1	100	100	96.6	97	93.1	97.1	93.5	100	100	100	100	100
			256																100	100	100	100	100	96.6	97	96.6	97.1	93.5	100	100	100	100	100
			260																100	100	100	100	100	100	97	96.6	97.1	93.5	100	100	100	100	100
			264																100	100	100	100	100	100	97	96.6	97.1	93.5	100	100	100	100	100
			268																100	100	100	100	100	100	100	100	97.1	96.8	100	100	100	100	100
			272																100	100	100	100	100	100	100	100	100	96.8	100	100	100	100	100
			280																100	100	100	100	100	100	100	100	100	100	100	100	100	100	100
			284																100	100	100	100	100	100	100	100	100	100	100	100	100	100	100
			288																100	100	100	100	100	100	100	100	100	100	100	100	100	100	100
			4c
			Dietary sugar x5
			Ilp2 expression		Ilp3 expression		Ilp5 expression
			Ilp2> control	Ilp2>rk-RNAi	Ilp2> control	Ilp2>rk-RNAi	Ilp2> control	Ilp2>rk-RNAi
			1.076	0.723	1.13136	0.383239	1.06239	1.04984
			0.922	0.757	1.17141	0.368777	0.964099	1.2161
			1.031	0.796	0.931677	0.668583	1.08853	1.18055
			0.94	0.549	0.855474	0.278113	0.82398	0.798885
			0.779	0.534	0.75591	0.373227	0.92541	0.827117
			1.002		1.15417		1.13559
			4d
			Dietary sugar x5
			Ilp2 staining intensity		Ilp3 staining intensity
			Ilp2> control	Ilp2>rk-RNAi	Ilp2> control	Ilp2>rk-RNAi
			1.50921	1.49794	3.09647	1.06642
			0.901018	1.4191	1.78593	0.745208
			1.62183	0.675763	1.31054	1.09212
			1.12627	0.405458	0.796602	0.102787
			1.17132	0.529348	1.04072	0.385452
			0.709552	1.12627	-0.0128484	0.436846
			0.540611	0.608187	-0.179878	0.0642421
			1.73446	1.29521	0.719511	0.218423
			1.16006	0.292831	1.91441	0.269817
			0.934806	0.934806	2.15853	0.346907
			1.329	0.855967	1.54181	0.192726
			1.70067	0.596924	1.79878	0.205575
			1.58804	0.74334	0.192726	0.48824
			1.21637	2.39896	1.47757	0.783753
			0.74334	1.98224	0.475391	0.758056
			0.720814	0.968594	1.83732	0.745208
			0.292831	2.37643	0.629572	0.758056
			0.585662	1.55426	0.359756	0.783753
			0.49556	1.95971	0.192726	0.925086
			0.461772	0.74334	0.475391	0.770905
			0.630713	0.641975	1.5932	0.603875
			0.236517	1.06996	0.796602	0.950783
			0.461772	0.709552	0.192726	1.02787
			0.574399	0.923543	0.218423	0.449694
			0.61945	0.687026	0.269817	0.398301
			0.529348	1.37405	0.745208	0.167029
			0.777128	1.18259	1.10496	0.616724
			0.74334	1.36279	1.29769	0.372604
			1.20511	1.37405	0.655269	0.167029
			0.86723	0.912281	0.231271	-0.0256968
			0.540611	1.56552	0.179878	0.192726
			0.574399	1.09248	0.282665	1.63175
			0.61945	0.675763	0.668118	0.925086
			0.720814	0.912281	0.501088	0.616724
			0.551874	0.49556	1.04072	0.24412
			1.09248	0.732077	1.78593	0.218423
			0.641975	0.687026	2.13284	0.796602
			1.03617	0.74334	0.501088	1.05357
			0.653238	0.394195	1.16921	0.73236
			0.777128	0.326619	0.462543	0.115636
			1.00238	0.394195	1.28484	0.231271
			1.4191	0.709552	2.37696	0.282665
			1.29521	1.40784	2.36411	0.385452
			1.54299	1.35153	0.770905	0.346907
			1.20511	1.03617	0.603875	1.29769
			1.16006	0.74334	1.96581	0.80945
			0.901018	1.25016	0.886541	0.372604
			1.10375	1.29521	0.693814	-0.0513937
			0.912281	2.0836	1.07927	1.15636
			0.99112	1.77951	1.32339	-0.115636
			1.55426	1.04743	0.886541	0.231271
			1.20511	0.641975	2.51829	0.73236
			1.13754	1.02491	2.85235	1.04072
			1.10375	1.31774	2.47974	0.411149
			1.91466	1.82456	2.06859	0.591027
			1.80204	2.09487	2.69817	0.539633
			1.25016	1.18259	2.15853	1.00218
			1.85835	1.7232	0.539633	0.24412
			1.93719	1.91466	2.22278	0.256968
			1.27269	0.709552	1.2206	0.141333
			1.19385	1.37405	0.48824	0.282665
			0.968594	0.777128	1.72169	0.411149
			1.28395	0.822179	1.06642	0.513937
			0.822179	2.03855	1.38763	0.963631
			1.06996	1.0587	2.53114	0.937934
			1.22764	0.901018	0.873692	0.552482
			1.88088	0.732077	2.80095	0.0899389
			1.13754	0.37167	1.81163	0.256968
			0.86723	0.551874	1.36193	0.141333
			0.563136	0.529348	-0.0770905	0.308362
			1.11501	0.281568	0.359756	1.2206
			1.28395	0.394195	2.23562	0.552482
			1.29521	0.833442	3.18641	0.912237
			0.720814	0.574399	1.09212	1.09212
			1.19385	1.20511	2.47974	0.449694
			0.337882	0.49556	1.2463	1.04072
			1.28395	0.957332	2.80095	0.346907
			1.2389	0.732077	1.06642	0.693814
			0.934806	0.585662	1.79878	0.539633
			0.901018	0.664501	1.96581	1.13066
			1.04743	1.17132	1.15636	0.822298
			0.855967	0.957332	1.37478	1.01502
			0.946069	1.03617	1.33624	0.680966
			0.934806	0.822179	1.06642	0.552482
			1.01365	0.912281	0.822298	0.835147
			1.4191	1.43037	1.58035	0.835147
			0.720814	0.540611	0.835147	0.0256968
			2.07234	0.596924	0.48824	0.501088
			1.79077	0.810916	1.36193	1.05357
			1.79077	1.85835	1.42617	0.616724
			1.50921	1.29521	0.282665	0.436846
			1.09248	0.754603	1.43902	-0.0899389
			0.844704	2.11739	3.05792	0.950783
			0.946069	1.56552	0.552482	1.45187
			1.08122	2.16244	1.92726	0.513937
			1.1488	0.551874	1.34908	0.616724
			1.8133	1.08122	0.706663	-0.282665
			1.70067	1.8133	0.642421	-0.256968
			1.44163	0.822179	1.34908	0.308362
			2.30886	0.855967	1.06642	1.10496
			1.93719	0.484297	0.423998	0.398301
			1.98224	1.10375	0.436846	-0.154181
			1.31774	1.04743	0.591027	0.32121
			1.06996	0.732077	0.411149	0.218423
			1.2389	0.979857	1.97866	0.552482
			1.329	0.37167	1.96581	0.372604
			1.49794	0.439246	0.873692	0.629572
			1.37405	0.833442	0.591027	0.0770905
			1.59931	1.19385	0.886541	0.73236
			1.28395	1.19385	1.11781	1.29769
			1.29521	0.61945	1.07927	0.269817
			1.00238	1.73446	1.15636	1.56751
			1.58804	1.13754	0.205575	0.719511
			1.88088	1.03617	0.102787	-0.0642421
			1.27269	1.16006	0.449694	0.0642421
			0.799653	0.99112	0.462543	1.38763
			0.777128	0.86723	0.0770905	0.668118
			0.968594	1.29521	0.899389	0.693814
			1.45289	0.777128	0.334059	1.33624
			0.653238	1.64436	0.269817	0.205575
			1.89214	0.810916	0.32121	0.539633
			1.57678	0.923543	0.24412	-0.462543
			1.40784	0.709552	0.141333	0.295514
			1.74572	0.86723	1.23345	0.436846
			1.9935	0.326619	0.179878	0.269817
			1.98224	0.270305	0.411149	0.629572
			1.6331	1.01365	0.128484	0.539633
			0.901018	1.26143	0.385452	0.462543
			1.02491	0.49556	0.269817	0.24412
			0.99112	0.61945	0.141333	0.24412
			1.44163	0.732077	1.65745	0.0385452
			1.7232	0.912281	1.49042	0.115636
			1.49794	2.17371	0.578179	0.308362
			1.06996	2.19623	1.45187	0.0385452
			1.09248	1.04743	2.10714	0.0128484
			0.844704	2.36517	0.950783	-0.0642421
			1.30648	1.6331	0.128484	0.642421
			0.979857	2.30886	0.32121	0.308362
			1.10375	2.4778	2.90374	0.179878
			1.06996	0.720814	0.48824	0.501088
			0.529348	1.48668	0.603875	0.423998
			0.641975	0.506823	0.937934	0.282665
			1.36279	0.641975	0.655269	0.128484
			1.25016	0.923543	0.578179	0.0899389
			0.934806	0.754603	1.15636	0.308362
			1.38532	0.608187	0.398301	-0.102787
			0.754603	0.0675763	1.05357	0.963631
			1.67815	0.382933	1.05357	0.167029
			1.22764	0.24778	1.74738	0.501088
			0.49556	0.270305	1.9915	1.31054
			0.720814	0.213992	3.2378	1.2463
			0.720814	0.304094	2.3898	0.385452
			1.59931	0.157678	0.693814	0.886541
			1.28395	0.382933	0.73236	1.32339
			2.02729	0.259043	3.08362	0.218423
			1.67815	0.281568	2.0429	0.398301
			0.968594	0.337882	1.94011	0.231271
			1.03617	0.213992	2.71102	0.102787
			1.30648	0.236517	1.1949	0.758056
			1.44163	0.281568	-0.128484	0
			1.04743	0.12389	0.80945	0.256968
			1.94845	1.03617	0.668118	1.49042
			0.664501	0.473034	0.334059	0.269817
			0.765865	0.630713	0.24412	1.1949
			0.833442	0.551874	0.603875	1.2463
			0.889755	0.574399	1.96581	1.42617
			0.664501	0.61945	1.41333	0.680966
			1.17132	0.641975	1.32339	0.218423
			1.00238	0.641975	1.42617	1.05357
			1.31774	1.2389	1.52896	1.5932
			0.675763	1.46415	0.423998	0.925086
			1.26143	1.0587	1.27199	0.102787
			1.22764	1.57678	0.976479	1.15636
			1.29521	0.934806	1.45187	0.655269
			1.329	0.630713	1.50326	0.513937
			1.16006	2.01603	1.05357	0.501088
			1.59931	1.50921	0.154181	0.385452
			1.08122	1.71193	0.385452	0.411149
			0.855967	2.10613	0.925086	0.423998
			1.54299	2.26381	2.06859	0.423998
			1.12627	1.8133	0.192726	0.192726
			0.855967	1.4191	0.745208	0.655269
			1.93719	1.59931	0.295514	1.1949
			1.06996	1.70067	0.0642421	0.989328
			0.833442	2.02729	1.31054	0.873692
			0.934806	1.40784	1.79878	0.256968
			1.46415	2.10613	1.46472	0.668118
			1.17132	1.83582	1.28484	1.09212
			1.37405	1.75699	1.47757	0.603875
			0.461772	1.16006	0.616724	0.167029
			0.732077	1.71193	1.63175	0.167029
			0.878493	1.64436	2.13284	0.179878
			0.777128	2.04982	1.90157	0.398301
			0.37167	1.19385	0.346907	0.372604
			0.608187	0.484297	0.513937	0.346907
			0.61945	1.17132	0.449694	0.154181
			0.461772	1.2389	0.501088	0.256968
			0.810916	1.21637	1.60605	0.192726
			0.49556	2.00476	0.32121	0.256968
			0.687026	1.68941	0.256968	0.0770905
			0.551874	2.17371	0.0513937	0.334059
			0.574399	1.58804	-0.0642421	0.0642421
			0.563136	1.6331	0.179878	0.24412
			0.675763	1.84709	1.09212	0.32121
			0.49556	1.98224	-0.308362	0.346907
			0.405458	1.76825	1.6446	0.80945
			0.416721	2.0836	2.06859	0.334059
			0.12389	1.46415	0.603875	0.449694
			0.450509	1.12627	0.578179	0.629572
			0.450509	1.10375		0.552482
			0.799653	1.59931		0.192726
			0.540611	0.585662		0.24412
			0.405458	0.720814		0
			0.675763	0.901018		0.423998
			0.551874	0.855967		0.128484
			0.461772	1.28395
				0.957332
				0.889755
				0.968594
				1.27269
				2.09487
				1.4191
				1.12627
				1.04743
				1.1488
				0.439246
				1.52047
				1.80204
				1.57678
				0.202729
				0.202729
				0.112627
				0.416721
				0.180204
				0.24778
				0.394195
				0.112627
				0.382933
				0.180204
			4e
			Dietary sugar x5
			Hemolymph Ilp2HF (arb. units)
			Ilp2> control	Ilp2>rk-KO	Ilp2>rk-RNAi
			0.992443	0.90059	0.878413
			1.01259	0.948409	0.940786
			1.03275	0.964349	0.847227
			0.962217		0.940786
			4f
				Dietary sugar x1															Dietary sugar x5
				Percent pupariated
				Ilp2> control					Ilp2>rk-RNAi					Ilp2>rk-RNAi, TrpA1					Ilp2> control				Ilp2>rk-RNAi				Ilp2>rk-RNAi, TrpA1
			Hours after egg lay	0	0	0	0	0	0	0	0	0	0	0	0	0	0	0
			88	0	0	0	0	0	0	0	0	0	0	0	0	0	0	0
			92	0	0	0	0	0	0	2.6	0	0	0	0	0	0	0	0
			96	3	11.4	26.5	10	9.4	11.4	10.5	9.1	5.9	2.9	7.1	0	0	0	0
			100	39.4	45.7	50	53.3	37.5	48.6	26.3	45.5	41.2	29.4	28.6	6.7	10	6.7	20
			104	81.8	80	85.3	73.3	75	71.4	68.4	78.8	70.6	61.8	42.9	40	10	6.7	60
			108	90.9	97.1	91.2	86.7	87.5	91.4	89.5	84.8	94.1	76.5	78.6	66.7	60	53.3	80
			112	93.9	97.1	100	93.3	100	94.3	92.1	100	97.1	88.2	100	93.3	70	93.3	100
			116	100	100	100	100	100	97.1	100	100	100	94.1	100	93.3	100	93.3	100
			120	100	100	100	100	100	97.1	100	100	100	100	100	100	100	100	100
			124	100	100	100	100	100	100	100	100	100	100	100	100	100	100	100
			128	100	100	100	100	100	100	100	100	100	100	100	100	100	100	100
			132																0	0	0	0	0	0	0	0	0	0	0	0	0
			136																0	0	0	0	0	0	0	0	0	0	0	0	0
			140																0	0	0	0	0	0	0	0	0	0	0	0	0
			144																0	0	0	0	0	0	0	0	0	0	0	0	0
			148																0	0	0	0	0	0	0	0	0	0	0	0	0
			152																0	0	0	0	0	0	0	0	0	0	0	0	0
			160																0	0	0	0	0	0	0	0	7.1	0	0	0	0
			164																0	0	0	0	0	0	0	0	7.1	0	0	0	0
			168																2.9	6.3	6.7	0	0	0	0	0	7.1	0	0	16.7	8.3
			172																5.9	12.5	23.3	3.1	0	0	0	0	7.1	0	0	33.3	8.3
			176																32.4	31.3	46.7	21.9	0	0	7.4	2.8	50	45.5	33.3	50	25
			184																41.2	43.8	53.3	34.4	4.3	6.9	11.1	8.3	57.1	63.6	50	83.3	33.3
			188																58.8	62.5	63.3	53.1	13	17.2	22.2	19.4	78.6	81.8	75	83.3	66.7
			192																67.6	71.9	73.3	59.4	30.4	20.7	44.4	52.8	85.7	100	75	100	91.7
			196																73.5	93.8	90	81.3	34.8	37.9	63	55.6	92.9	100	91.7	100	100
			200																85.3	93.8	90	90.6	69.6	69	74.1	69.4	92.9	100	91.7	100	100
			208																97.1	96.9	93.3	96.9	82.6	86.2	100	83.3	92.9	100	100	100	100
			212																97.1	96.9	93.3	96.9	82.6	86.2	100	83.3	92.9	100	100	100	100
			216																100	96.9	96.7	100	95.7	93.1	100	88.9	92.9	100	100	100	100
			220																100	100	100	100	100	96.6	100	91.7	92.9	100	100	100	100
			224																100	100	100	100	100	100	100	97.2	100	100	100	100	100
			232																100	100	100	100	100	100	100	100	100	100	100	100	100
			240																100	100	100	100	100	100	100	100	100	100	100	100	100
			4g	Dietary sugar x1										Dietary sugar x5
				Percent pupariated
			Hours after egg lay	Ilp2> control					Ilp2>Pka-R1BDK					Ilp2> control								Ilp2>Pka-R1BDK
			100	0	0	0	0	0	0	0	0	0	0
			104	0	0	6.3	3	3.1	0	0	0	0	0
			108	37.9	37	53.1	39.4	43.8	3.1	11.8	6.1	6.3	0
			112	82.8	74.1	78.1	78.8	81.3	31.3	55.9	36.4	40.6	27
			116	93.1	92.6	87.5	97	100	75	82.4	66.7	78.1	75.7
			120	96.6	100	93.8	97	100	96.9	97.1	97	96.9	94.6
			124	100	100	96.9	97	100	100	100	100	100	100
			128	100	100	100	100	100	100	100	100	100	100
			132	100	100	100	100	100	100	100	100	100	100
			136	100	100	100	100	100	100	100	100	100	100
			140	100	100	100	100	100	100	100	100	100	100
			144	100	100	100	100	100	100	100	100	100	100
			148	100	100	100	100	100	100	100	100	100	100
			152	100	100	100	100	100	100	100	100	100	100
			168											0	0	0	0	0	0	0	0	0	0	0	0	0	0	0
			176											3.4	0	0	0	0	0	0	0	0	0	0	0	0	0	0
			184											10.3	8	0	0	0	3.6	0	8.3	0	0	0	0	0	0	0
			188											20.7	12	0	3.2	0	7.1	7.1	11.1	0	0	0	0	0	0	0
			192											27.6	20	0	9.7	5.9	14.3	14.3	19.4	0	0	0	0	0	2.5	0
			196											34.5	28	6.1	19.4	17.6	21.4	32.1	25	0	3.7	3.3	0	0	2.5	0
			200											48.3	32	15.2	25.8	35.3	35.7	42.9	27.8	0	3.7	3.3	3.1	0	2.5	0
			208											62.1	48	45.5	35.5	47.1	46.4	46.4	47.2	11.5	11.1	3.3	6.3	0	12.5	8.1
			216											75.9	60	54.5	58.1	61.8	50	60.7	58.3	19.2	18.5	3.3	9.4	0	25	18.9
			224											82.8	76	72.7	77.4	76.5	67.9	75	63.9	38.5	18.5	16.7	15.6	15.6	32.5	32.4
			234											96.6	96	90.9	87.1	88.2	82.1	85.7	83.3	53.8	22.2	40	25	28.1	57.5	43.2
			240											100	96	97	93.5	94.1	89.3	89.3	94.4	80.8	29.6	50	37.5	37.5	70	51.4
			248											100	100	100	96.8	100	96.4	96.4	100	88.5	55.6	63.3	53.1	50	80	59.5
			258											100	100	100	100	100	100	96.4	100	96.2	81.5	80	75	75	90	75.7
			264											100	100	100	100	100	100	100	100	100	85.2	83.3	81.3	84.4	95	83.8
			272											100	100	100	100	100	100	100	100	100	92.6	90	84.4	87.5	95	86.5
			282											100	100	100	100	100	100	100	100	100	100	96.7	96.9	100	100	97.3
			288											100	100	100	100	100	100	100	100	100	100	100	100	100	100	100
			296											100	100	100	100	100	100	100	100	100	100	100	100	100	100	100
			4h
			Dietary sugar x1			Dietary sugar x5
			TAG levels (mg/mg protein)			TAG levels (mg/mg protein)
			Ilp2> control	Ilp2>rk-KO	Ilp2>rk-RNAi	Ilp2> control	Ilp2>rk-KO	Ilp2>rk-RNAi
			0.294	0.248	0.321	0.416	0.339	0.352
			0.303	0.257	0.271	0.297	0.352	0.412
			0.282	0.284	0.266	0.403	0.332	0.273
			0.279	0.194	0.285	0.372	0.397	0.314
			0.256	0.274	0.315	0.371	0.306	0.29
			0.245	0.24	0.274	0.379	0.346	0.315
			0.278	0.28	0.298	0.396	0.273	0.29
			0.291	0.305	0.294	0.335	0.308	0.35
			0.258	0.255	0.254	0.371	0.322	0.286
			0.229	0.288	0.292		0.286	0.301
			4i
			Dietary sugar x5
			Hemolymph glucose (arb. units)
			Ilp2> control	Ilp2>rk-KO	Ilp2>rk-RNAi
			1.01392	1.80731	1.53589
			0.959113	1.65985	1.49674
			0.999565	1.699	1.48499
			0.989126	1.74467	1.47977
			0.964332	1.699	1.39495
			1.07395	1.79948	1.31666

## Sheet: Fig5
			5a
				Dietary sugar x1												Dietary sugar x5
				Percent pupariated
			Hours after egg lay	Cg> control				Cg>rk-KO				Cg>rk-RNAi				Cg> control				Cg>rk-KO				Cg>rk-RNAi
			116	0	0	0	0	0	0	0	0	0	0	0	0
			120	67.7	43.8	37.5	11.1	8.3	3	0	0	45.8	17.2	2.7	25
			124	93.5	90.6	96.9	92.6	41.7	39.4	35.5	43.8	87.5	75.9	75.7	88.6
			128	100	96.9	100	100	86.1	87.9	83.9	84.4	100	100	97.3	97.7
			132	100	100	100	100	91.7	100	96.8	93.8	100	100	97.3	97.7
			140	100	100	100	100	97.2	100	100	100	100	100	97.3	100
			144	100	100	100	100	97.2	100	100	100	100	100	97.3	100
			148	100	100	100	100	97.2	100	100	100	100	100	100	100
			152	100	100	100	100	97.2	100	100	100	100	100	100	100
			156	100	100	100	100	97.2	100	100	100	100	100	100	100
			164	100	100	100	100	100	100	100	100	100	100	100	100
			168	100	100	100	100	100	100	100	100	100	100	100	100
			172	100	100	100	100	100	100	100	100	100	100	100	100	0	0	0	0	0	0	0	0	0	0	0	0
			176	100	100	100	100	100	100	100	100	100	100	100	100	0	0	0	0	0	0	0	0	0	0	0	0
			188													7.7	12	8.7	4.8	0	0	0	0	0	3	0	0
			192													35.9	52	37	47.6	0	0	0	0	0	6.1	0	0
			196													48.7	64	56.5	57.1	2.9	0	0	0	0	6.1	0	0
			200													82.1	80	76.1	66.7	5.9	0	0	0	0	6.1	0	0
			204													82.1	84	87	71.4	8.8	0	0	0	8.8	12.1	0	0
			212													94.9	96	97.8	95.2	38.2	2.4	5.7	6.1	52.9	45.5	2.7	3.6
			216													94.9	100	97.8	100	58.8	2.4	8.6	15.2	67.6	60.6	2.7	14.3
			220													94.9	100	97.8	100	76.5	11.9	25.7	39.4	82.4	81.8	13.5	32.1
			224													94.9	100	97.8	100	79.4	33.3	45.7	60.6	94.1	87.9	27	39.3
			228													97.4	100	100	100	82.4	40.5	62.9	75.8	100	87.9	35.1	64.3
			236													97.4	100	100	100	85.3	73.8	88.6	93.9	100	90.9	64.9	85.7
			244													100	100	100	100	100	97.6	94.3	100	100	97	97.3	100
			252													100	100	100	100	100	100	94.3	100	100	97	100	100
			260													100	100	100	100	100	100	94.3	100	100	100	100	100
			268													100	100	100	100	100	100	100	100	100	100	100	100
			272													100	100	100	100	100	100	100	100	100	100	100	100
			5b
			Dietary sugar x1			Dietary sugar x5
			TAG levels (mg/mg protein)
			Cg> control	Cg>rk-KO	Cg>rk-RNAi	Cg> control	Cg>rk-KO	Cg>rk-RNAi
			0.304	0.267	0.283	0.653	0.582	0.61
			0.235	0.28	0.297	0.754	0.664	0.695
			0.273	0.291	0.266	0.735	0.517	0.651
			0.304	0.234	0.292	0.872	0.654	0.689
			0.339	0.279	0.299	0.624	0.631	0.598
			0.339	0.274	0.337	0.726	0.582	0.593
			5d
			1x sugar	5x sugar	1x sugar	5x sugar	1x sugar
			Area covered by LD (%)
			Cg> control	Cg> control	Cg>rk-RNAi	Cg>rk-RNAi	Cg>tBurs
			44.812	78.161	35.791	21.598	58.357
			62.292	87.867	33.901	40.541	61.225
			43.755	70.596	59.885	56.077	65.711
			58.452	61.579	33.633	56.371	57.587
			45.882	75.712	29.401	30.041	82.549
			55.988	79.777	52.637	44.366	63.672
			44.242	68.368	45.679	46.431	61.59
			36.525	78.774	31.963	47.705	79.294
			50.656	65.682	58.182	60.184	85.643
			56.386	65.458	41.015	42.718	67.819
			48.101	76.953	52.812	50.885	67.653
			40.129	66.328	33.099	47.925	73.818
			39.422	60.899	55.955	56.731	78.983
			33.2	65.323	57.375	26.354	65.557
			46.038	73.201	51.029	37.219	72.813
			5e
			Dietary sugar x1			Dietary sugar x5
			Hemolymph glucose (arb. units)
			Cg> control	Cg>rk-KO	Cg>rk-RNAi	Cg> control	Cg>rk-KO	Cg>rk-RNAi
			0.3	0.3	0.45	0.6	0.57	0.85
			0.29	0.39	0.62	0.63	0.61	0.62
			0.37	0.43	0.38	0.54	0.65	0.87
			0.35	0.35	0.4	0.51	0.64	0.71
			0.4	0.38	0.42	0.51	0.47	0.6
			0.43	0.31	0.4	0.53	0.8	0.62
			0.37	0.36	0.32	0.43	0.71	0.64
			0.4	0.33	0.5	0.4	1.1	0.59
			0.46	0.47	0.49	0.36	0.76	0.71
			0.37	0.46
			5g
			1x sugar	5x sugar	1x sugar	5x sugar	1x sugar	5x sugar
			Membrane GFP localization
			Cg> control	Cg> control	Cg>rk-KO	Cg>rk-KO	Cg>rk-RNAi	Cg>rk-RNAi
			0.993956	0.790866	1.11579	0.578741	0.68155	0.448982
			1.00337	0.801288	1.22304	0.619795	0.907595	0.482849
			1.03054	0.805795	1.29352	0.723222	1.05606	0.509802
			1.09386	0.961522	1.30085	0.78312	1.13559	0.545646
			1.1101	0.996935	1.3461	0.821211	1.14839	0.576279
			1.11689	1.03714	1.36065	0.833091	1.22369	0.577262
			1.14561	1.0463	1.37774	0.878369	1.23165	0.590297
			1.15173	1.05506	1.40498	0.883932	1.2443	0.619715
			1.16291	1.09838	1.40597	0.968239	1.26234	0.663776
			1.16501	1.10444	1.42746	0.97772	1.26971	0.670129
			1.1687	1.10708	1.44389	0.979762	1.27681	0.68787
			1.18896	1.12839	1.47993	0.996779	1.28033	0.717971
			1.24345	1.14372	1.49947	1.01837	1.28077	0.724432
			1.25122	1.15029	1.5382	1.01964	1.28529	0.73909
			1.312	1.15449	1.54665	1.03478	1.29587	0.755374
			1.32351	1.18056	1.56614	1.04964	1.30261	0.790181
			1.3371	1.20195	1.57339	1.0539	1.30871	0.841529
			1.34409	1.21769	1.58816	1.06876	1.30913	0.844592
			1.35085	1.22501	1.60929	1.07113	1.32044	0.850645
			1.36242	1.22571	1.61779	1.09463	1.32422	0.856849
			1.37692	1.22846	1.65884	1.11978	1.32509	0.860931
			1.37692	1.23141	1.66074	1.13936	1.38773	0.875147
			1.40518	1.23614	1.68654	1.1464	1.39021	0.880472
			1.41707	1.25211	1.68845	1.1468	1.41224	0.884674
			1.43107	1.25259	1.68951	1.15723	1.42337	0.89983
			1.43453	1.26465	1.69093	1.15922	1.42729	0.920692
			1.4538	1.27482	1.69194	1.16703	1.44458	0.924674
			1.4706	1.27665	1.69194	1.16806	1.44526	0.935184
			1.48967	1.28962	1.70879	1.20969	1.44792	0.951912
			1.49161	1.29449	1.72014	1.21112	1.45121	0.952849
			1.49823	1.31396	1.72226	1.21796	1.46673	0.955479
			1.50347	1.32275	1.72356	1.21821	1.4749	0.971939
			1.50655	1.32529	1.7249	1.22047	1.48409	0.976977
			1.51468	1.33691	1.73549	1.24706	1.48816	0.982316
			1.5275	1.35009	1.73897	1.24761	1.49523	0.99142
			1.54027	1.35843	1.74177	1.25435	1.50191	0.993817
			1.54939	1.36625	1.74707	1.27388	1.51046	0.999546
			1.55892	1.36747	1.75737	1.27768	1.51068	0.999546
			1.56581	1.37015	1.7593	1.28156	1.51255	1.04163
			1.57826	1.37086	1.76867	1.29537	1.51337	1.05107
			1.57852	1.3768	1.78497	1.30494	1.5218	1.05559
			1.57888	1.3768	1.80709	1.32788	1.5233	1.06714
			1.58406	1.37925	1.80939	1.33622	1.52606	1.07237
			1.60473	1.40635	1.8156	1.34332	1.52659	1.07427
			1.61012	1.43003	1.82123	1.35874	1.53027	1.07501
			1.61532	1.43236	1.83932	1.36088	1.54038	1.08901
			1.62456	1.44356	1.84074	1.36117	1.54149	1.09712
			1.62873	1.44364	1.85561	1.36148	1.54183	1.1006
			1.64196	1.44665	1.857	1.36642	1.54707	1.10148
			1.64506	1.45009	1.86033	1.38954	1.54832	1.10148
			1.64787	1.45378	1.876	1.39732	1.54932	1.11417
			1.64951	1.46505	1.89247	1.41891	1.56312	1.11681
			1.65084	1.47422	1.89757	1.42117	1.56589	1.12025
			1.67067	1.49192	1.89979	1.42413	1.56913	1.12608
			1.67438	1.50599	1.90525	1.43166	1.57011	1.1635
			1.67976	1.51672	1.90944	1.43535	1.57163	1.17586
			1.68659	1.52165	1.92254	1.43894	1.57191	1.18144
			1.68725	1.52606	1.92645	1.43976	1.5733	1.19183
			1.69663	1.52796	1.94576	1.44324	1.57433	1.19183
			1.70638	1.53409	1.9494	1.44699	1.60248	1.19688
			1.72796	1.53494	1.97031	1.4545	1.60577	1.20135
			1.7403	1.53969	1.98774	1.45722	1.60836	1.20368
			1.74753	1.54939	1.99085	1.47045	1.60983	1.21453
			1.75211	1.56972	2.00764	1.47173	1.63205	1.2211
			1.75407	1.57078	2.01367	1.47502	1.63253	1.22508
			1.76091	1.58095	2.02384	1.47636	1.63363	1.23694
			1.76751	1.58275	2.03624	1.47904	1.63543	1.2426
			1.77285	1.58771	2.0479	1.48609	1.63785	1.25391
			1.77666	1.59532	2.0535	1.49315	1.65477	1.26097
			1.78665	1.60091	2.05572	1.49434	1.65758	1.2662
			1.78841	1.60153	2.05732	1.50993	1.66405	1.27265
			1.78941	1.60171	2.07728	1.518	1.66521	1.27323
			1.8063	1.60319	2.08826	1.51935	1.66569	1.27862
			1.82042	1.60458	2.11808	1.53439	1.66941	1.28097
			1.82604	1.61147	2.12731	1.55249	1.67091	1.28738
			1.84047	1.61373	2.12863	1.55251	1.67145	1.2957
			1.85907	1.61439	2.13338	1.55328	1.67207	1.2968
			1.85931	1.62996	2.1584	1.55455	1.67813	1.30297
			1.86681	1.63863	2.18343	1.55553	1.68803	1.30512
			1.87074	1.64221	2.20701	1.55704	1.70533	1.30755
			1.88147	1.65071	2.20863	1.57897	1.71611	1.30841
			1.89182	1.65223	2.21339	1.58995	1.73609	1.31373
			1.92489	1.66332	2.22152	1.58995	1.73615	1.3168
			1.92718	1.67407	2.25403	1.59189	1.74399	1.32002
			1.92782	1.68759	2.26313	1.59329	1.74584	1.32739
			1.93944	1.69308	2.27142	1.59842	1.74917	1.33842
			1.95991	1.69516	2.27642	1.60363	1.75389	1.33965
			1.9653	1.70147	2.27907	1.60529	1.75522	1.34915
			1.96854	1.71297	2.29592	1.61323	1.75524	1.35008
			1.97933	1.71443	2.31564	1.61821	1.75537	1.3506
			1.9805	1.71631	2.32217	1.61968	1.77732	1.35234
			1.9901	1.72072	2.32455	1.62121	1.78544	1.36704
			1.99954	1.73645	2.33622	1.62906	1.7873	1.37375
			2.02145	1.75376	2.33837	1.63294	1.79307	1.4125
			2.02867	1.77775	2.35024	1.63682	1.79504	1.41436
			2.05848	1.78994	2.36303	1.66205	1.80436	1.41765
			2.06718	1.79365	2.38898	1.66516	1.80614	1.42423
			2.06993	1.81227	2.39759	1.6763	1.80888	1.4301
			2.08916	1.81297	2.4142	1.69251	1.80967	1.44191
			2.11092	1.83043	2.41599	1.70063	1.8199	1.4492
			2.17153	1.8357	2.41626	1.70104	1.83117	1.4609
			2.19973	1.83991	2.45613	1.70268	1.83275	1.46394
			2.21944	1.84572	2.47754	1.71928	1.84116	1.47798
			2.22539	1.86033	2.49215	1.71928	1.8524	1.48046
			2.2341	1.8605	2.4986	1.7259	1.85734	1.50937
			2.23654	1.87019	2.5346	1.73121	1.86199	1.51089
			2.29043	1.87707	2.53796	1.73402	1.86959	1.51106
			2.33407	1.89867	2.55551	1.7367	1.87377	1.51338
			2.3467	1.93592	2.56148	1.74844	1.87453	1.52654
			2.34987	1.95593	2.58819	1.75636	1.87953	1.52783
			2.35797	1.95676	2.73524	1.78245	1.89059	1.53005
			2.40081	1.95964	2.78995	1.78299	1.89084	1.53586
			2.48273	1.96676	3.01361	1.7987	1.89796	1.5501
			2.49065	1.96985	3.01722	1.80106	1.91221	1.55836
			2.5044	2.03752	3.03087	1.80536	1.91573	1.55984
			2.52132	2.0683	3.12628	1.82045	1.92462	1.56478
			2.5584	2.06957	3.18802	1.82179	1.93644	1.58724
			2.57257	2.08612	3.32425	1.82391	1.9494	1.61315
			2.6101	2.09571	3.32986	1.82934	1.95281	1.64656
			2.62053	2.10363	3.36983	1.83704	1.96659	1.65899
			2.62609	2.1191	3.43085	1.85475	1.97261	1.66754
			2.70733	2.13004		1.86388	1.97402	1.67242
			2.72896	2.1432		1.87176	1.97849	1.67498
			2.81043	2.21917		1.8806	2.00688	1.68375
			2.98492	2.29647		1.89664	2.0147	1.68516
			3.71536	2.37617		1.93067	2.01663	1.69994
			4.02563	2.44389		1.94839	2.0562	1.71811
				3.13496		2.01236	2.06445	1.71953
				3.16436		2.01979	2.08273	1.73833
						2.02275	2.08333	1.73933
						2.02528	2.09149	1.75652
						2.0399	2.10686	1.7712
						2.08043	2.11813	1.78013
						2.09652	2.12888	1.78477
						2.1045	2.2059	1.78477
						2.12964	2.22153	1.78997
						2.1394	2.28687	1.79904
						2.17268	2.39602	1.80204
						2.28413	2.42305	1.80224
						2.29226	2.46077	1.83565
						2.31581	2.47653	1.86341
						2.32669	2.49075	1.87718
						2.61098	2.53999	1.8914
						2.61197	2.59942	1.96355
						2.66194	2.65302	1.97075
						3.04344	2.68179	1.98076
						3.1475	2.69156	1.991
							2.76479	2.02633
							2.81576	2.02866
							2.85332	2.10256
							2.9812	2.16054
								2.26645
								2.2858
								2.36323
								2.51972
								2.54439
								2.64009
								2.67773
								2.92769
			5h
			+Insulin	+Mock	+Insulin	+Mock
			Membrane GFP localization
			Cg> control	Cg> control	Cg>rk-KO	Cg>rk-KO
			2.7084	2.62004	0.973565	2.34204
			2.09597	1.14687	1.27264	0.325921
			1.90865	0.799015	1.47094	2.54953
			2.44963	0.637058	2.49126	2.74153
			3.10164	2.08757	1.37305	3.14162
			1.45345	2.25124	1.34521	1.67834
			3.42268	0.62885	1.91659	3.09048
			2.7119	0.983025	0.821103	1.03307
			1.48033	0.808037	1.03351	1.27339
			1.64549	0.976512	0.968859	1.49669
			2.93426	1.08866	1.16276	1.3679
			1.81598	1.3143	1.8314	3.49763
			2.02349	0.910326	2.01849	0.479095
			1.70499	0.720564	1.68315	1.20652
			1.601	1.7021	1.20186	2.4966
			1.37936	0.996817	1.89604	0.404913
			2.11418	1.93276	1.65752	2.17571
			2.80945	2.00446	1.06043	0.664183
			2.0154	1.42718	0.914466	3.41346
			1.7702	2.87038	3.17047	3.3202
			2.03599	1.98918	1.3679	2.17133
			2.09499	1.4473	1.7606	0.949205
			2.40768	0.781269	2.88744	1.11568
			1.12989	1.01946	3.38952	1.23435
			2.11371	1.38967	2.03434	1.0011
			1.71489	1.19614	1.74256	1.41665
			1.37016	2.53167	1.27032	0.935261
			1.47806	1.40894	1.31096	1.4562
			1.85	1.14235	0.761125	0.779415
			1.32496	0.557041	1.08969	1.44123
			1.70242	1.31653	1.48406	1.98017
			2.05938	1.36864	2.65411	1.16181
			1.9805	2.04182	2.29044	3.15988
			1.5948	2.17704	1.29653	1.45276
			1.83588	2.64012	3.0347	1.49168
			1.71887	1.02356	2.61404	0.758199
			3.54429	0.907297	3.52973	0.810538
			2.6178	1.37566	1.19739	3.02829
			3.12643	1.3701	1.08945	1.56725
			2.15319	1.7641	1.56128	1.57514
			2.40541	2.61891	2.01636	2.2899
			1.99276	2.43702	0.980205	1.48528
			3.8498	3.12639	2.50316	1.55036
			3.67064	1.59939	1.81987	2.76184
			3.62549	0.667518	2.17542	1.79736
			3.78858	2.24358	1.66652	3.00204
			2.17694	1.55313	1.80275	2.03159
			2.16896	0.62449	3.07158	2.9253
			0.822077	0.881847	1.41041	0.899104
			1.55799	2.40301	2.02203	0.927468
			1.95669	2.37939	0.685453	0.70876
			2.19746	2.14035	2.9985	1.16262
			1.80626	1.42548	1.83963	2.46503
			1.45157	2.07276	1.35432	2.47277
			1.96435	1.65039	1.10017	0.813069
			1.31023	1.53449	1.35708	1.56949
			2.51077	1.75543	1.25896	0.304816
			3.07595	1.92892	1.92672	2.48475
			3.22401	3.38193	1.73336	2.54867
			1.38396	1.92143	2.62097	1.93662
			3.95014	1.63712	1.35556
			1.72235	2.04844	2.01808
			3.35123	2.0483	0.780409
			1.87803	1.61925	2.30867
			1.02865	0.833882	1.85468
			1.76104	1.10172	1.38235
			1.15932	1.75845	1.30723
			1.20871	3.3232	2.2298
			1.04326	1.48145	0.922827
			0.919059	0.999714	2.5474
			1.07297	1.29855	2.26726
			2.05795	2.71148	1.66654
			1.48268	1.46267	3.39398
			2.91235	1.1558	2.27952
			2.28561	1.0794	1.45142
			2.912	1.45528	1.47748
			3.86114	1.33561	2.5699
			3.546	1.44747	2.42573
			1.50803	0.903432	1.5374
			1.70296	2.04031	0.853552
			1.60866	1.57765	2.06516
			0.544217	2.16125	1.27296
			1.47684	1.80234	0.9319
			2.61889	2.07396	1.10788
			2.90371	2.47841	1.16335
			3.07947	1.76992	0.647001
			2.07447	2.5892	1.41968
			1.94897	1.93334	3.25441
			1.56348	1.7461	1.14142
			2.12682	1.26685	1.08005
			1.42476	0.649191	1.72145
			2.18086	1.42614	1.91827
			1.04534	2.30939	2.36194
			0.962461	1.51338	1.41361
			2.08453	1.37843	0.689399
			1.60992	1.87342	1.15273
			2.25694	1.26514	1.80494
			1.48737	2.72989	0.812188
			1.28479	1.45177	1.19319
			1.96359	2.23095	1.19981
			1.25297	1.40953	2.7865
			1.98862	2.7416	1.32211
			1.22769	1.44661	1.93281
			0.957781	1.71449	1.71155
			1.60701	2.16465	1.39046
			1.06881	0.976722	2.76933
			4.36475	1.32132	2.0781
			1.85419	1.97518	1.85634
			0.614352	0.801286	1.01502
			1.30038	1.21661	1.30279
			3.31599	2.16527	1.06621
			3.20554	2.12283	1.9294
			2.85803	1.98113	2.24772
			2.13301	1.01925	0.889146
			1.69105	1.69711	1.47374
			2.89912	2.73127	1.17909
			4.10474	1.3207	1.22337
			3.25597	2.051	1.55855
			3.05623	1.16009	1.13231
			2.99943	1.04835	2.86888
			2.37907	1.77402	1.87879
			3.03818	1.92488	1.10922
			1.81525	0.558211	2.31549
			2.21434	1.16516	2.59397
			1.47186	2.27077	1.55041
			1.10319	0.966813	1.86697
			2.06791	2.4042	2.55628
			1.53046	1.87673	2.02522
			2.66419	0.84756
			2.31212	0.781084
			1.09751	1.07118
			1.68338	1.37266
			1.92116	2.31346
			1.99958	2.10323
			2.27575	0.967882
			1.2628	1.31883
			1.98896	1.00714
			1.46975	2.75639
			2.05573	1.42116
				1.31086
				0.998649
				2.61797
				0.471878
				1.66339
				0.949773
			5i
			Dietary sugar x5
			Nlaz transcripts
			Cg> control	Cg>rk-RNAi
			1.026	2.62
			1.143	1.872
			1.142	3.06
			1.526	2.451
			0.807	2.28
			1.491	2.585
			5j
			Dietary sugar x5
			Hemolymph glucose (arb. units)
			Cg> control	Cg>rk-KO	Cg>rk-KO, Nlaz-RNAi
			0.41	0.57	0.38
			0.39	0.61	0.37
			0.37	0.65	0.4
			0.27	0.64	0.31
			0.51	0.47	0.49
			0.5	0.8	0.39
			0.39	0.71
			0.37	1.1
			0.34	0.76
			0.29
			5k
			Dietary sugar x5
			InR transcripts
			Cg>rk-KO	Cg>rk-KO, Nlaz-RNAi
			0.987086	1.05714
			0.955245	1.11233
			0.917035	1.32673
			1.04122	1.59101
			0.970104	1.3936
			1.12931	1.18238
			5l
			Dietary sugar x5
			TAG levels (mg/mg protein)
			Cg>rk-KO	Cg>rk-KO,Nlaz-RNAi
			0.109	0.272
			0.195	0.289
			0.156	0.3
			0.108	0.174
			0.209	0.168
			0.114	0.266
			0.169	0.282
			0.207	0.213
			0.164	0.216
			0.21
			5m
			Dietary sugar x5
			4EBP transcripts
			Cg>rk-KO	Cg>rk-KO,Nlaz-RNAi
			0.923552	1.15495
			0.955434	0.996572
			0.915324	1.3987
			0.868015	1.42132
			1.20638	1.45115
			1.1313	1.88413
			5n
				Dietary sugar x1														Dietary sugar x5
				Percent pupariated		Blank lines represent skipped observations
			Hours after egg laying	Cgts> control					Cgts>rk-KO					Cgts>rk-KO, NLaz-RNAi				Cgts> control			Cgts>rk-KO			Cgts>rk-KO, NLaz-RNAi
			172															0	0	0	0	0	0	0	0	0
			180	0	0	0	0	0	0	0	0	0	0	0	0	0	0	0	0	0	0	0	0	0	0	0
			184	0	0	0	0	0	0	0	0	0	0	0	0	0	0
			188	0	0	0	0	0	0	0	0	0	0	0	0	0	0
			192	0	0	0	0	0	0	0	0	0	0	0	0	0	0
			196	0	0	0	0	0	0	0	0	0	0	0	0	0	0	0	0	0	0	0	0	0	0	0
			204	10	17.9	27.6	3.3	3.4	16.7	10.3	3.8	0	7.4	6.9	0	0	3.1	0	0	0	0	0	0	0	0	0
			208	53.3	50	48.3	26.7	17.2	54.2	37.9	42.3	18.8	25.9	27.6	15.4	23.5	21.9
			212	73.3	75	69	43.3	48.3	66.7	72.4	69.2	34.4	59.3	58.6	38.5	41.2	59.4
			216	96.7	89.3	86.2	60	75.9	95.8	89.7	88.5	65.6	81.5	86.2	61.5	82.4	75	0	0	0	0	0	0	0	0	0
			220	100	100	96.6	83.3	86.2	95.8	96.6	88.5	81.3	96.3	100	80.8	94.1	93.8	6.7	5	9.1	0	0	0	0	0	0
			228	100	100	96.6	100	93.1	95.8	96.6	96.2	96.9	100	100	96.2	94.1	100	13.3	10	9.1	4.3	0	0	8.3	0	0
			232	100	100	100	100	96.6	100	100	96.2	96.9	100	100	100	94.1	100	13.3	15	9.1	4.3	0	0	8.3	0	0
			236	100	100	100	100	96.6	100	100	96.2	100	100	100	100	94.1	100	26.7	15	9.1	4.3	0	0	8.3	0	0
			240	100	100	100	100	96.6	100	100	96.2	100	100	100	100	94.1	100	46.7	40	27.3	13	0	0	25	0	0
			244	100	100	100	100	100	100	100	100	100	100	100	100	100	100	46.7	55	45.5	21.7	0	0	33.3	11.8	0
			252	100	100	100	100	100	100	100	100	100	100	100	100	100	100	66.7	60	54.5	30.4	10.5	7.1	58.3	11.8	25
			256	100	100	100	100	100	100	100	100	100	100	100	100	100	100	66.7	65	54.5	34.8	10.5	14.3	58.3	29.4	25
			260	100	100	100	100	100	100	100	100	100	100	100	100	100	100	73.3	70	54.5	34.8	26.3	14.3	66.7	35.3	25
			264															86.7	85	81.8	43.5	42.1	21.4	75	41.2	25
			268															86.7	85	90.9	47.8	52.6	28.6	75	58.8	37.5
			276															93.3	85	100	60.9	78.9	50	75	82.4	87.5
			280															93.3	90	100	73.9	89.5	64.3	75	82.4	100
			284															93.3	90	100	82.6	94.7	64.3	83.3	82.4	100
			288															93.3	95	100	95.7	100	71.4	83.3	82.4	100
			292															93.3	100	100	100	100	78.6	91.7	94.1	100
			300															93.3	100	100	100	100	85.7	91.7	100	100
			304															100	100	100	100	100	85.7	91.7	100	100
			308															100	100	100	100	100	85.7	100	100	100
			312															100	100	100	100	100	92.9	100	100	100
			316															100	100	100	100	100	92.9	100	100	100
			324															100	100	100	100	100	100	100	100	100
			332															100	100	100	100	100	100	100	100	100

## Sheet: Fig6
6a				6b				6c				6d									6f								6g								6h					6i				6j
Relative Lgr4 expression				Relative Insr expression				TAG levels (µg/mg protein)													Insulin-induced phosphorylations: Protein ID								Insulin-induced de-phosphorylations: Protein ID								Heat map					Volcano plot: Control				Volcano plot: Lgr4-siRNA#1
Control siRNA	Lgr4-siRNA#1	Lgr4-siRNA#2		Control siRNA	Lgr4-siRNA#1	Lgr4-siRNA#2		Control siRNA	Lgr4-siRNA#1	Lgr4-siRNA#2											Occurred only in control	Occurred only in Lgr4 KD1	Occurred only in Lgr4 KD2	Occurred in control and Lgr4 KD1 but not KD2	Occurred in control and Lgr4 KD2 but not KD1	Occurred in Lgr4 KD1 and KD2 but not in control	Occurred in all three genotypes		Occurred only in control	Occurred only in Lgr4 KD1	Occurred only in Lgr4 KD2	Occurred in control and Lgr4 KD1 but not KD2	Occurred in control and Lgr4 KD2 but not KD1	Occurred in Lgr4 KD1 and KD2 but not in control	Occurred in all three genotypes		Protein ID	Control	Lgr4 KD1	Lgr4 KD2		Protein ID	log2 Fold Change	-log10 p-value		Protein ID	log2 Fold Change	-log10 p-value
1.21	0.327	0.308		1.085	0.846	0.927		0.311	0.214	0.182											592 proteins	72	213	232	75	11	68		681 proteins	114	75	163	98	20	65		Q91V92	3.51891	1.3989	-0.04246		Q8BSK8	1.14796	5.57541		Q8C0V0	-0.87567	4.45728
0.911	0.479	0.244		1.178	1.205	1.222		0.252	0.239	0.191											D3YXK2	O08586	Q8C9H6	Q91V92	Q9CT10	F2Z3U3	Q569Z6		Q9D4C5	B2B9E1	Q91YN9	Q5DTL9	Q6ZWQ0	Q3UIX4	Q3U8K7		Q569Z6	3.36667	0.83754	0.374066		Q8CH25	-0.68733	5.08763		Q8BSK8	0.885184	4.34094
0.95	0.423	0.35		0.763	1.067	0.82		0.303	0.249	0.222											B2RY56	Q6DIC0	Q91WC0	P18608	Q9JLQ2	Q3U214	Q9EPQ8		Q6DVA0	P70365	Q9WV69	Q80TV8	Q62093	Q8VH51	Q6P542		P18608	3.30714	0.865523	-0.21759		P26041	0.718088	4.56267		Q6ZQ58	0.62854	4.03615
0.947	0.33	0.407		1.124	0.633	0.782		0.394	0.172	0.249											A2CG63	P07356	A0A286YCV9	Q6A0A2	Q8JZQ9	Q8CJ53	E9Q616		E9Q9B7	Q80TP3	P62754	Q8VDP4	P23198	Q91YL3	P58871		Q9EPQ8	3.26574	0.711054	-0.07248		Q8BSK8	0.967169	4.15351		Q9DD18	1.23511	3.68391
0.974	0.394	0.344		0.915	1.32	0.786															Q9JKB3	Q91ZU6	Q61084	Q9QYR6	Q91XQ0	P18653	Q0P678		Q80TL7	Q8K1C9	Q3U1T9	Q6PFR5	Q9Z2A7	Q8BWS5	E9Q616		E9Q616	3.23189	0.558757	0.361768		Q8BGD9	0.559737	4.09335		Q8C0V0	-1	3.53485
1.009		0.323		0.935																	P59808	P19324	Q9Z2V5	Q91YL3	Q8VDP4	Q9ET54	P62754		Q9JLQ2	Q9CQS5	P06745	Q3UMU9	D3Z0M9	Q3UHJ0	Q8BTI8		Q6A0A2	3.22497	0.606916	-0.08927		Q6NZJ6	-0.74178	4.09149		O08796	0.333424	3.50808
																					Q9DCE5	P17095	A2BH40	Q9Z2D6	Q02780	E9Q3G8	Q8BL97		Q8CDN6	Q921F4	Q3TMP1	P50136	P39447	Q6NV83	O08784		Q9QYR6	3.11003	0.794104	0.064883		Q9DD18	1.26903	4.03534		Q3UMU9	0.784085	3.44572
																					Q8R0T2	P08553	Q3TQI7	Q9ESC8	E9Q0S6	Q61532	Q61687		Q64213	Q9WTP9	P59325	P35601	Q60876	Q8R310	P97868		Q91YL3	3.0971	0.997112	-0.42857		Q9CY58	0.359521	3.95647		Q3UMF0	-0.34008	3.44247
																					Q9Z1D1	Q9DCK4	B9EKI3	Q6NZJ6	Q7TPE5	Q60790	Q7TPH6		P09405	Q80XC3	P20444	Q91W39	Q569Z6	Q9ESC8; A0A2I3BRL8; Q9WV02	Q8K310		Q9Z2D6	3.05658	0.863938	-0.82879		Q9EP53	0.603122	3.94962		Q8BSK8	0.636915	3.3981
																					Q80U62	Q80V24	Q3UE31	Q8BI84	Q80TZ9	Q8K2T8	Q8BTI8		Q9Z1S8	P42669	Q8BK03	Q80X50	Q7TSC1	Q8R1A4	Q8C1B1		Q9ESC8	2.9824	0.673556	0.010064		Q8R5F7	0.712816	3.77919		Q9CY50	0.517024	3.32911
																					P17225	A2ABG4	Q80U12	B1AY13	Q6PDM2	Q6PNC0	Q8C1D8		Q3U3D7	Q9QY24	Q9ERR1	Q91XX1	O54774	P58252	A2AR02		Q0P678	2.96329	0.74932	0.07861		Q3UMU9	1.14796	3.74223		Q8BZ32	0.158337	3.26711
																					Q6XZL8	Q99J36	Q8BX02	Q9JIK5	Q9JLM8	Q9JLQ0	A2AN08		P43406	Q60953	O70311	Q8CHU3	P99027	Q8BKX6	P30415		P62754	2.91303	1.29631	0.027154		Q8CHP5	0.526069	3.62084		Q3TAA7	0.568519	3.20083
																					P58252	Q8K0P3	Q62407	P57776	E9Q7G0		Q8K019		O88466	P97366	O35066	Q99PL5	Q7TPS5	Q8BVL3	Q69ZA1		Q8BL97	2.88616	0.839153	0.176323		Q6ZQ58	0.690641	3.55187		Q9ESK9	-0.26534	3.03741
																					E9Q236	Q6PEV3	P50136	Q8CI94	O08796		Q99KG3		Q14AX6	Q8CGF1	P08113	Q8R149	Q3TWW8	P30999	Q8C1D8		Q61687	2.83046	0.524064	0.015783		Q8C0V0	-0.71549	3.53828		Q6NZJ6	-0.52699	2.89783
																					Q8VDD5	Q8BTV2	A2AAE1	Q9DBR0	Q3TZZ7		Q8CAQ8		Q8C838	Q6A0A2	E9PYF7	Q8BL97	A2AHR2	G3X8Q1	Q5UAK0		Q6NZJ6	2.80488	1.41738	0.129613		Q61686	0.439357	3.44257		Q3TC46	0.489543	2.87574
																					A6H619	P47955	P83741	B2RQG2	A2A6A1		P62996		A2A8Z1	P38532	P20065	Q6PGL7	P57776	Q8CH77	Q63918		Q8BI84	2.774	0.390668	-0.00144		Q8CFI0	0.69332	3.41962		P35569	0.843984	2.7923
																					Q62093	Q99PP7	Q3V1M1	Q52KI8	Q924A2		Q9D6Z1		O35855	O88384	Q80UM3	Q68FE6	Q58A65	Q8C1A3	Q6KCD5		B1AY13	2.71875	0.595504	0.248535		Q8K327	0.522056	3.41003		G3X8Q1	-0.65517	2.74957
																					P26041	Q9DBR7; Q8BG95	Q9EP66	Q69ZN6	Q7TPV4		Q9JIX8		Q9DBR0	O08810	Q91Z46	Q02780	Q9DBR7	Q8K400	Q8R0S1		Q9JIK5	2.7137	0.738119	-0.21257		Q9JLV1	0.163499	3.37235		E9Q238	-0.26882	2.73498
																					Q5F2E7	Q6EJB6	Q9ESJ4	Q9R1Z8	Q67FY2		Q3UJB9		Q60902	P83093	Q61211	Q64127	Q8C5N3	A0A087WRT4	Q62261		P57776	2.70088	0.744161	0.001442		Q924A2	0.372952	3.34667		Q9EP53	0.372952	2.71245
																					Q8CHP6	P54276	Q9JJY4	Q61823	B1AZI6		Q3UMU9		Q3U0V1	Q9Z2S7	Q8CIF6	Q56A10	Q99JF8	Q8BVA4	Q52KI8		Q8CI94	2.63761	0.847997	0.146655		Q3TAA7	0.645241	3.33741		Q99MZ3	0.414677	2.67324
																					P35601	Q923T9; Q6PHZ2	O70146	A2AK42	Q99LJ0		Q8CJF7		F2Z3U3	P98203	Q3UVK0	Q7TT18	Q63918; P04104	P20065; Q6ZWY8	O88343		Q9DBR0	2.63692	0.72334	0.164786		Q6NZJ6	1.6503	3.23521		E9Q6J5	0.335712	2.64231
																					E9Q6R7	Q811L6	Q5HZI2	Q9EPC1	Q99LW6		Q8BP27		Q8BKI2	Q61144	O09000	O89001	Q6PHZ2		Q9Z0P4		Q7TPH6	2.63204	0.725087	-0.08161		Q3UMF0	-0.35476	3.15704		Q9Z2B5	0.360645	2.55626
																					E9Q5F9	Q8R3V6	G3X9J0	Q9CQF4	P58871		Q7TPS5		Q8BRG8	Q8VE96	Q3U182	Q8BTY2	Q6NZN0		Q3V1V3		B2RQG2	2.61659	0.647084	-0.05589		Q3UMU9	0.751892	3.12347		O08810	-0.44418	2.49081
																					P69566	Q6PB51	Q8BMQ3	Q9Z1T6	Q99M28		A2A484		Q6P2L6	G3XA57	Q9CYX7	P54310	Q61687		Q925H1		Q52KI8	2.61165	0.347099	0.082703		Q922P9	0.563646	3.10373		Q61686	0.257011	2.4684
																					P70670	Q9JL19	O08750	Q99LI2	P08122		Q9QZQ1		Q6PD28	Q9DCD5	Q80XK6	Q7TPH6	Q0VBL3		D3YXK2		Q8BTI8	2.60122	0.714575	-0.00578		P25425	-0.15843	3.07898		Q64127	-0.44026	2.41523
																					Q9EQJ9	Q8CFC7	Q812A5	O70310	Q8C8U0		Q9Z0R4		Q99K01	Q6PDH0	Q61026	P59017	O70318		Q62504		Q69ZN6	2.58039	0.950842	-0.16812		Q8R3N1	-0.66429	3.07825		E9Q3R9	-0.40928	2.3676
																					Q3U9G9	Q9CY58	Q2TBE6	Q99MI1	Q9QX47		Q3TIX9		Q9JJC9	Q99MB2	Q80TS5	A2AK42; Q8C5N3	P07901		O88792		Q9R1Z8	2.57652	0.408168	0.037031		F6U5V1	0.737254	3.07402		Q8CHP5	0.395063	2.36029
																					Q61084; Q61083	Q9WTI7	Q91ZX6	P58801	Q0VBL3		Q9CQC6		O08785	Q8BVK9	Q99KZ6	Q99N57	Q61712		Q9WU42		Q61823	2.56779	0.381837	0.041243		O54781	0.517024	3.02606		P81066	0.191563	2.32404
																					Q8C0D7	Q8C142	P55937	Q6P542	Q6NV83		G5E870		Q9CVI2	Q64321	Q9JKZ2	Q9DBT5	Q9ESX5		Q62018		Q9QYR6	2.50919	0.570463	0.121679		P97351	-0.24982	3.01651		Q8BUH8	0.418999	2.3225
																					Q8BGU5; D3YUJ3	Q7TPS0	Q7TSH8	Q9CXK9	Q91VS8		Q4VA53		Q3UJV1	Q9CZJ2	O08791	Q52KI8; B1AY13	Q0P678		Q9JIX8		A2AK42	2.48285	0.577248	0.038436		Q9Z2H5	-0.62816	2.95375		Q9WV30	0.432959	2.3126
																					E9Q555	A2ARZ3	Q9Z2F7	Q3TEA8	O88466		O88286		Q8R001	Q80V24	Q9QYI4	Q80U12	Q9Z0F8		O35691		Q8C1D8	2.46806	0.647084	-0.31653		Q8BUH8	0.479231	2.90314		Q6NZJ6	-0.5649	2.29968
																					E9Q9B7	Q8K1N2	Q7TN02	Q80Y81	Q8K3A9		E9Q784		Q9D0L8	P34152	Q3UWE6	O54692	Q3UHC7		Q8K4L3		Q9EPC1	2.46284	0.692427	-0.1976		Q9Z148	0.680774	2.86245		P35569	0.669027	2.29047
																					Q60953	P70288	O08915	Q8K327	Q8CGN5		Q62504		G3X9K3	Q04692	Q69ZK6	Q9WVL3	Q8C0T5		Q9QX47		Q8BTI8	2.46074	0.476122	-0.41889		Q61686	0.608809	2.85058		A2A9C3	0.37629	2.28081
																					Q922B9	Q9JKZ2	Q9Z1J1	A2AHR2	Q8R149		Q99PP2		Q8CFC7	P42230	Q924H7	E9Q394	Q8CIP5		P62996		Q9CQF4	2.42761	0.637842	-0.15521		Q8K3Z9	-0.37707	2.8363		Q9WV02	-0.36401	2.27533
																					E9PYH6	Q6ZQ88	Q3V0G7	P28028	Q9CRB9		P27546		Q80Z37	Q8R2Q3	P32507	Q80U62	Q8BTI8; A6H6J9		Q6PDQ2		Q9Z1T6	2.40027	0.529071	0.126973		Q9R0Z9	0.297485	2.82794		Q9ESC8; A0A2I3BRL8; Q9WV02	-0.46993	2.26806
																					Q91ZW3	P14869	P52479	Q9Z204	Q80U58		Q9DBR7		P51125	P42232	E9Q411	Q6PAJ1	Q9D4H4		Q6NZJ6		Q99LI2	2.3846	0.617298	0.120352		E9PYH6	0.361768	2.79877		Q922P9	0.422233	2.24753
																					Q69Z89	Q8C0T5	Q9QZS8	O35954	Q9Z0P4		Q80X50		P24788	Q9D1H7	Q8C0D7	P53702	P11031		Q67FY2		O70310	2.38156	0.551885	0.051024		P23116	0.685267	2.79426		P26041	0.374066	2.20909
																					Q80TM9	Q3TSG4	Q80Y44	O35126	Q8BY87		Q80UG5		Q62187	Q03145	Q70FJ1	Q3UJU9	Q9R0L6		Q9EPQ8		A2AN08	2.38156	0.477159	-0.03653		Q922B9	0.414677	2.77652		A2AG58	-0.15521	2.19359
																					Q3TIR3	Q91ZX7	P70333	O08539	A6H5X4		P35569		Q9Z2D1	Q03963	Q8BH66	Q80TZ9	Q9Z2D6		A2BH40		Q99MI1	2.37295	0.75446	0.066261		E9Q238	-0.26882	2.77466		Q80U62	-0.1976	2.18117
																					O55131	Q8VE18	Q6P6I6	Q8R4X3	Q91VY5		Q8CH25		P19783	P60904	Q9JI44	Q9DB85	Q8CH25		Q80XU3		P58801	2.36793	0.657183	-0.16974		Q8BGI4	0.475085	2.7566		Q64337	-0.29159	2.1776
																					Q6P4T2	Q3TC46	Q3UTZ3	O35691	Q6QI06		Q9JJG0		Q9Z2H5	P97798	Q8BKX1	E9Q0S6	Q3UHF7		Q5XJE5		Q61687	2.32423	0.374066	-0.13289		Q9D1F4	0.547943	2.70773		Q8R0S1	-0.46395	2.17646
																					Q9DBT5	Q8K1L5	B7ZMP1	Q05CL8	B2RRE7		P04627		Q6P4S6	Q8VE97; Q3TWW8; O35326	Q6P1G2	P42128	Q91ZX7		E9PZM7		Q8K019	2.32337	0.504875	-0.16812		A2A9C3	0.578214	2.70282		Q8BGI4	0.35727	2.17516
																					Q61937	Q6NZN0	Q9QXG2	Q62048	P16546		Q7TSI1		Q8BRK8	P70255	O55022	A6H8H2	Q6ZQ58		Q8C170		Q99KG3	2.29484	0.618239	-0.03653		Q7TNC4	-0.68501	2.69902		Q68FE6	-0.46793	2.13497
																					Q8K2F0	Q6P1H6	Q811D0	Q6ZQ58	Q8CGB6		Q05D44		A0A2I3BRL8	Q69ZA1; Q14AX6	Q9QY06	Q5DU25	Q9ESC8		Q8CGN5		D3YXK2	2.28363	0.327687	-0.16004		A2AJT4	0.570463	2.68029		O70405	0.318461	2.10106
																					Q9QZD4	Q91VJ2	Q8BUV3	Q9D361	Q03963		Q921C3		Q9D9K3	P25916	Q7TQ95	Q8BGU5	D3YZP9		Q9R020		Q6P542	2.27471	0.412511	0.16221		Q91VY9	0.385155	2.67614		P23116	0.422233	2.087
																					B1ASA5	Q3UCQ1	Q9CWW7	Q9D0F4	Q9JM96		Q8C050		Q8R5A6	Q5HZI2	E9Q236	E9Q7G0	B2RY56		E9Q784		B2RY56	2.23879	0.347099	-0.16004		P35569	1.09153	2.66717		Q80V24	0.755315	2.08296
																					Q6ZWY8	Q9R210	P61028	Q91YE3	Q9QYY0		Q5SV85		Q8VDM1	P56212	P55194	P05213; P68373	Q99KN9		O89032		Q9CXK9	2.20727	0.588805	-0.26534		Q8BTI8	0.440421	2.66495		F6U5V1	0.606916	2.07556
																					Q9ESX5	Q62314	Q76I79	P01897	O08664		Q8C9B9		Q8BX02	Q8C854	Q6PIX5	P09528	Q6PEM6		Q3TKT4		P18608	2.20633	0.558757	-0.00578		P41234	-0.18279	2.63823		Q6PDQ2	-0.8625	2.06574
																					Q3KNJ2	P62754; Q810U5	P42567	Q8CI59	Q9R0G7		B2KF50		Q6PGC1	Q8JZM7	Q4G0F8	Q9CT10	O54724		P46467		Q3TEA8	2.1944	0.526069	0.233888		Q9CY50	0.545968	2.61269		P81122	0.392867	2.05623
																					Q8BMQ2	Q8VHR5	Q791V5	P53986	Q8BLH7		Q80XS6		Q922C1	P0C7T6	O35379	P97393	P51859		G5E829		Q80Y81	2.18872	0.640621	0.092207		Q80Y32	0.291604	2.60649		Q3TLH4	0.325386	2.05492
																					Q8BX70	Q6PDH0	Q62141	Q6PFD9	Q8CHI8		P70193		Q08122	Q8C9H6	P17809	Q6PDM2	Q8BHJ9		Q9ERA6		Q8BTI8	2.17089	0.533065	0.372952		Q7TSC1	0.337996	2.59273		Q6PCP5	0.301002	2.02062
																					P70365	Q9CR27	Q9Z2S7	P37238	Q61235		Q64337		Q8BP97	O08750	P49312	Q8CI11	P35564		Q8C0V0		Q8CAQ8	2.17089	0.733788	0.014355		P48678	0.432959	2.58828		P81122	0.258217	2.01367
																					Q8R310	Q9CWE0	A2AK42; Q8C5N3	Q9QY06	P63325		E9QAT4		Q8K327	O55098	A2A791	Q60974	O35326		Q8BZX4		Q8K327	2.168	0.463622	-0.06794		Q9QXM1	0.491597	2.58812		Q3UMU9	0.372952	2.00466
																					Q8VHK1	Q9WV30	Q0GNC1	Q3UHJ0	Q9ESU6		Q62018		Q8BSQ9	Q9WTK2	Q9JMG7	Q8BNW9	Q91WG5		Q9R1C7		Q6A0A2	2.15672	0.504875	0.060739		Q8BTI8	-0.82623	2.56603		Q3TAA7	-0.21591	1.96433
																					A0A2I3BRL8; Q9WV02	P13011	Q3TGW2	Q63918	P42128		Q58A65		Q924A0	P97465	Q8VI24	Q5SV85	P51830		Q3TSG4		A2CG63	2.12763	0.334568	-0.04543		Q3TAA7	-0.3474	2.55015		Q8CCH7	-0.67807	1.95659
																					Q569Z6; Q8K019	Q8R3Q0	Q505F1	Q4FK66; Q61136; Q80SY5; Q3USH5; Q52KI8; Q8K194; Q99M28; Q62093	Q80UV9		Q3TAA7		Q0VGY8	P35235	Q03172	Q9ESZ8	P18608		O88291		A2AHR2	2.12068	0.588805	0.097611		Q3TC46	0.299831	2.54548		Q3TKT4	-0.46395	1.93598
																					O89001	Q9CYX7	Q9QXZ0	O89032	Q9Z277		Q8VE97		O88492	Q9CZB6	Q3TXS7	Q8R0S2	Q99P72		Q8VE97		P28028	2.10802	0.403813	0.325386		B4XVP9; A6H5X4	0.671746	2.5428		Q8BGD9	0.339137	1.91093
																					Q9WVC3	Q99MZ3	Q9D8S9	E9Q6J5	F6ZDS4		Q6DFZ1		Q9JM13	Q8K2K6	Q8C341	Q9ER67	Q9ERU9		A2AAE1		Q9CQF4	2.09592	0.540027	0.187768		P81122	0.335712	2.52623		Q8BID6	-0.19926	1.90769
																					Q6DID3	Q9CQ90	Q6P5F7	A2AR02	Q8BX90		Q6Y7W8		Q61937	Q3KNJ2	Q80WC1	Q7TNC4	Q9ES18		Q99M28		Q9Z204	2.09424	0.692427	-0.25843		O08796	0.298658	2.51075		Q6ZWR6	-0.22938	1.90386
																					Q91XB0	Q8BZR9	Q9Z1S8	Q6ZPZ3	Q8JZP9		Q3UPF5		Q7TNV0	Q9D0E1	Q5DTT3	G3XA30	Q3USH5		Q925J9		O35954	2.0769	0.381837	0.132248		Q6NZJ6	2.80488	2.48325		Q8CJF7	-0.226	1.89529
																					Q80U93	Q6T707	E9Q7X6	Q3UJB0	P07901		Q61315		Q9Z1F9	Q8CCH7	Q924K8	Q9R0Z9	Q5U4C3		Q3UM45		Q52KI8	2.07348	0.333424	-0.08467		P38532	0.196607	2.4727		Q6NZA9	-0.1976	1.88672
																					Q9DCB1	Q6ZPR6	Q3UFB2	Q80WJ7	Q9R020		Q7TSC1		Q9CR86	Q9JJZ6	Q9JMA1	E9Q5K9	P15208		Q6PAR5		O35126	2.06143	0.320773	0.259423		Q08943	0.448901	2.43701		Q921K9	-0.21257	1.85357
																					P61982	Q91X43	Q8K370	Q6PHZ2	Q8CI08		Q3TLH4		Q91WZ8	Q9DCH6	Q924A2	Q62141	P81068		E9PZM4		Q99MI1	2.06039	0.716332	0.215368		Q7TMB3	0.530071	2.43366		Q8K124	0.303342	1.85034
																					Q6NS46	Q9D219	Q03145	Q14AX6	Q9EST3		Q9D824		Q8BG67	Q3TKY6	Q3UMQ8	Q9CYI0	Q9D6Z1		P97820		P62996	2.05658	0.534062	0.055196		Q9CT10	0.186501	2.43169		Q7TNC4	-0.47995	1.84149
																					Q99KY4	Q9D722	Q8R3P8	O35613	Q3UB74		P30415		Q80TN7	P42859	Q99LJ0	Q9JJT9	Q9QYR6		Q3TYA6		Q8BTI8	2.05102	0.347099	-0.17951		Q99MS7	0.559737	2.41833		Q6A0A2	-0.44222	1.82004
																					Q9ESN9	P46061	Q9DBX1	Q8K2L8	Q6PGG2		Q8CAS9		Q6NXK2	P56212; P60840	Q8BLG0	Q61329	E9Q6J5		Q8R3P2		Q9D6Z1	2.03879	0.6107	0.020058		P62754	1.29337	2.41652		P81122	0.568519	1.81757
																					P26369	Q05512	Q501J7	Q8R4U7	Q8C0C0		Q9Z1W9		B9EKI3	Q3V0J4	Q7TNE3	E9Q7X6	Q8BU14				O08539	2.03069	0.531069	-0.04841		Q9Z2A7	-0.41889	2.41292		O54781	0.395063	1.78416
																					Q6PAL7	Q9ESL4	Q8K2K6	P49586	Q924T2		Q68FF6		Q91WI7	Q9CQG2	A0A2I3BRL8; Q9WV02	Q9QYY0	Q9JMD1				Q9JIX8	2.02467	0.556797	0.001442		Q80U93	0.399445	2.38951		Q8R0S1	-0.74904	1.77666
																					Q7TT18	Q5SSI6	P42669	P51125	Q62417		Q5HZI1		O88286	Q8R4H2	O54940	Q8VCQ3	Q6ZQK5				Q8R4X3	2.00396	0.427606	0.073135		Q4VA53	-0.35107	2.38557		Q61315	0.385155	1.76616
																					Q8CCA0	Q9JI11	Q8CHU3	Q8BH48	Q5XJE5				Q810L3	Q61216	Q9CQ22	Q571I4	Q9WTP6				Q8BTI8	2.00216	0.642471	-0.58208		O35887	-0.19926	2.38161		Q8K2W3	-0.32193	1.7605
																					Q56A10	P60335	Q920B9	Q9QXG4	Q61584				Q8C0C0	P39749	Q9EPJ9	Q9CZP3	Q9Z103				Q3UJB9	1.99132	0.927517	-0.26882		Q91VW9	0.855192	2.35904		Q9CT10	0.207893	1.75245
																					P97351	Q9QZE5	D3YY23	Q9JM13	P83093				Q3TUF7	P0DOV2	Q9QYB5	E9Q8V6	O55003				Q9QYR6	1.98914	0.840765	-0.11404		Q9Z2F7	-0.78588	2.35853		O88569	-0.38458	1.75193
																					Q6P3B9	Q4VAC9	Q61286	Q8C5D8	O70439				P97825	Q9JL19	Q99NB9	Q7TNL5	Q61183				Q8BTI8	1.98659	0.511974	-0.42082		Q8BTI8	-0.46196	2.35424		Q61103	-0.2464	1.74174
																					Q3TKT4		P04370	Q8BJU0	Q3V3Q7				Q8BX17	Q8C0D4	P60335	Q64449	Q4VA53				Q3UMU9	1.98076	0.314986	-0.08773		Q68FD7	0.27739	2.33115		Q3UHH1	0.356144	1.7352
																					Q8BTY2		Q8CFH6	E9PZM7	Q99L48				Q99N96	Q811L6	Q8BJS4	A2AJT4	Q5SU73				O35691	1.97563	0.759582	-0.0604		Q8BXQ8	0.364012	2.31845		Q9Z2H5	0.372952	1.71375
																					G5E869		Q14AX6; Q8K194	P23198	Q02248				Q812A2	P97714	Q9D219	Q8BMQ3	Q91XU0				Q8K019	1.97526	0.505891	-0.14242		Q8BIW1	-0.52284	2.31514		A0A2I3BRL8	-0.40928	1.69501
																					Q9JMH9		E9Q6E9	P11031					Q99KX1		Q9DB96	B2RQC2	Q8BGC0				Q05CL8	1.97306	0.52707	-0.13924		P51125	-0.51457	2.3133		Q64127	-0.47193	1.67592
																					Q7TNL5		P60904	Q99PL5					Q7TSI1		P34022	P83741	Q8CJ19				Q9CT10	1.96347	0.297485	0.056584		Q922D4	-0.39593	2.30841		Q80TH2	-0.33279	1.6697
																					Q8C2B3		Q9CYZ2	O54724					Q3TLH4		Q9Z180	O35613	O70251				Q62048	1.96125	0.741575	0.109695		Q61464	-0.47794	2.30822		Q8CGN4	-0.18279	1.66912
																					Q9JIQ3		Q8BPN8	Q61464					Q8BG09; Q6ZPR6		Q61033	P55937	Q5U3K5				P62754	1.95643	1.32654	0.388465		Q3UHI0	0.525067	2.30155		Q7TMB3	0.360645	1.66016
																					O88939		Q6ZWN5	Q8BGI4					Q9D361		Q9R0A1	Q8CBW3	Q05D44				Q52KI8	1.94636	0.660837	-0.47794		Q8K4L3	0.233888	2.29669		Q99NH0	0.217851	1.65075
																					Q9Z0U1		Q8BH82	Q8BQ30					O08648		Q6ZWX6	Q3UL36	Q61136				Q6ZQ58	1.93734	0.434028	-0.00868		Q8BSQ9	0.217851	2.29053		O70405	0.145351	1.64073
																					Q99N57		Q9JJ89	Q99NB9					Q8R2M2		Q31125	Q924Z4	P28033				Q9D361	1.93168	0.524064	-0.30401		E9PZM7	-1.08927	2.28473		Q8CCJ3	0.299831	1.63356
																					P49717		Q8C052	Q9ERU9					Q3UMF0		Q62376	Q80TH2	Q8VDZ4				Q9D0F4	1.89414	0.674461	0.042644		E9Q6J5	0.476122	2.28265		Q04692	-0.50022	1.62687
																					Q61624		A3KGB4	Q99JF8					O35954		Q9QXV1	E9Q3G8	Q3UHX2				Q91YE3	1.89336	0.418999	0.094912		P59808	1.05311	2.27708		Q8BJF9	0.328836	1.62601
																					Q9CZP3		E9PV82	Q9R1X5					Q9ESN9		Q8K2A7	E9PUQ3	Q8VI59				Q9JKB3	1.87499	0.359521	0.301002		P23198	0.486457	2.21549		Q5UAK0	-0.28806	1.61294
																					Q52KR3		Q8BRT1	Q8BH64					Q9Z1R2		Q3UH06	Q9DB00	P0DOV1				P59808	1.86394	0.309176	0.27739		Q8C0V0	-0.67577	2.20666		Q5SWU9	0.282143	1.60892
																					Q60710		Q8CIE6	Q9Z1E4					P48678		Q3V0E1	Q5DTX6	Q6NXI6				P01897	1.8476	0.517024	0.014355		Q9Z2B5	0.305679	2.18222		Q9WV30	0.191563	1.6085
																					Q3TZX8		Q8K330	Q8BGC0					Q0VGB7		Q9CR29	P48725	P17182				Q8CI59	1.83673	0.404903	-0.14561		Q60876	0.326537	2.18037		Q60876	0.475085	1.59808
																					Q8VCI5		P62484	Q9CWW6					P26041		E9Q5C9	Q3UE31	Q80WJ7				Q9DCE5	1.83309	0.358396	0.227741		Q6NXK2	-0.56064	2.17989		Q9QX96	-0.1976	1.59791
																					Q8K1Y2		Q9R0A0	Q9R0Q7					Q9JKQ4		Q7TQI8	Q569Z6; Q8K019	Q64511				Q0P678	1.82538	0.253384	0.534062		P54276	0.288063	2.17932		Q8JZZ6	0.348232	1.59149
																					Q80YR5		Q9EPK5	Q5F2F2					P97412		P28352	B1AQJ2	Q8R550				P53986	1.8168	0.288063	-0.2464		Q8BGT0	0.194087	2.17561		E9PYL2	0.27262	1.59129
																					Q99P72		Q8JZN5	Q80XU3					Q61464		Q7TQE6	Q9Z2V5	Q99LI2				Q6PFD9	1.80694	0.496718	0.27858		Q8BRB7	-0.59946	2.16667		Q8R3Q0	0.422233	1.58605
																					F8VPZ9		Q91YE5	Q3UHX2					Q9CWW7		Q80Y14	Q3V1M1	Q8K3A9				Q8CJF7	1.78576	0.411426	0.062122		P81122	0.329985	2.16333		Q9ESL4	0.306846	1.57419
																					Q60902		A0A5F8MPH8	Q9DD18					P01896; P01897		A2AM05; E9PZM7	Q8VDG3	O70305				Q8R0T2	1.77019	0.371838	0.037031		Q64127	-0.44418	2.14352		Q8BGD9	0.347099	1.56549
																					P97868		Q9CRD2	Q61879					Q91WB4		Q61191	Q91WC0	Q9WTQ5				Q8BP27	1.7685	0.484396	0.554834		Q01853	-0.37333	2.143		Q9CWK8	0.217851	1.5568
																					P70441		Q9JKQ4	Q8K4J6					Q8BVR6		Q9DBF7	Q76I79; Q99JY0	Q6A065				P37238	1.75275	0.447844	0.07861		Q923B1	0.50284	2.13552		Q6NZJ6	-0.39403	1.5363
																					F8VPZ3		Q6DVA0	Q3UMF0					Q8BGB2		Q9JIK5	Q8CFE3	G3X9Z4				Q9QY06	1.75189	0.438293	-0.47794		Q63918	-0.36216	2.13474		Q3TFK5	-0.24298	1.53577
																					Q6PDK2		P55258	Q99K70					Q8BGI4		Q99PG2	Q9JM52	Q6PNC0				Q8BTI8	1.74201	0.608809	-0.1078		Q922B9	0.293959	2.12995		Q3UMB5	0.344828	1.53367
																					Q8BMS1		Q5XJV7	Q61586					Q99LH1		Q3TWF6		Q3UHX0				Q7TPS5	1.73769	0.491597	-0.13131		P59764	0.305679	2.11964		Q61160	0.24123	1.51344
																					Q80YA3		P70460	Q00PI9					Q8C8U0		F8VPZ3		A2A484				Q61687	1.73031	0.558757	-0.20423		P35569	0.556797	2.11012		Q9CY58	0.217851	1.50513
																					Q8R1J3		Q8BT14	Q6PDG8					Q6ZPJ0		Q8BP27		Q8BGD9				Q9Z1D1	1.70973	0.348232	0.067639		Q58A65	-0.43245	2.10737		Q6NZJ6	1.41738	1.49681
																					Q3UHK1		Q64727	Q9D4H4					Q8CBD1		P83917		Q8BJ05				Q80U62	1.70399	0.291604	0.044044		Q99MP8	0.280956	2.08566		Q9DCZ4	0.217851	1.49674
																					Q9Z2B9		Q7TT50	O55022					Q3TN34		Q8R502		Q8BHZ4				P17225	1.69777	0.286881	0.027154		P58802	-0.72023	2.08049		P48678	0.233888	1.49427
																					E9QA15		Q9D281	Q9WTX2					Q6PFD9		P15261		Q99MR6				Q3UHJ0	1.6893	0.599318	-0.53952		Q80TQ5	0.317304	2.06455		Q3U2P1	0.258217	1.49085
																					Q9R1C7		Q8BGT6	Q8R3B7					Q9Z0X1		Q8BH82		Q9EQC8				Q63918	1.67987	0.711054	0.362891		Q62245	0.305679	2.02903		Q6PDQ2	-0.42275	1.48888
																					Q91XU0		Q9QXE2	Q64213					Q9WTI7		Q9Z1T1		Q9Z1E4				Q8BTI8	1.67582	-0.85988	0.031395		Q5DU37	-0.99424	2.02772		Q61315	0.477159	1.48241
																					Q9QY24		P58802	Q99LH9					O54931		Q80U78		Q6A068				O89032	1.67536	0.593593	0.067639		Q9D159	-0.33279	2.02354		Q8K3I9	0.204141	1.48107
																					Q9Z1R2		P01896; P01897	Q9WU42					Q8CI71		A2A9C3		Q9Z1X4				Q4FK66; Q61136; Q80SY5; Q3USH5; Q52KI8; Q8K194; Q99M28; Q62093	1.67536	0.418999	-0.226		Q9DBR7	1.20852	2.02148		A2A870	0.096262	1.47943
																					Q9WV92		Q6P4S6	Q8BSK8					Q3U214; Q60592; Q811L6		Q8CH18		P11499				Q8BTI8	1.66766	0.849599	0.029983		Q64127	-0.49208	2.01577		Q64337	0.692427	1.47708
																					Q6P9R4		Q6ZWR6	Q9EQU5					Q8K2H1		Q3UJB0		Q8BXA1				Q6NZJ6	1.6503	0.778209	-0.2567		Q9DC22	0.086784	2.0152		Q8BGD9	0.385155	1.46329
																					P13864		B2RWS6	Q05BC3					O54967		Q8C5D8		P38647				Q6P542	1.63599	0.314986	0.064883		Q5SWU9	0.390668	2.0111		Q9ESK9	-0.17299	1.44416
																					Q9DBY1		Q8R2Q3	Q6KCD5					Q3UHH1		O35493		Q8K019				Q6XZL8	1.63599	0.206643	-0.28806		Q5UAK0	-0.31833	2.00814		Q8VI36	0.340277	1.43634
																					Q9CR57		E9Q2I4	Q9D0B6					Q99J36		P25206		Q91XV3				P58252	1.63506	0.144046	-0.28983		Q6PGG2	0.420078	2.00194		Q61315	0.522056	1.43366
																					Q8BXN9		Q9ER72	Q6ZQK5					P08121		Q8K4J6		A2A6A1				A2A484	1.63459	0.399445	-0.30757		Q9QY06	0.470927	1.99293		Q8C6M1	0.151859	1.42446
																					Q8CI11		Q8VE11	Q5SNZ0					Q8C050				Q5SUF2				Q9JLQ2	1.62994	0.333424	-0.12343		Q61823	0.297485	1.9903		Q923B1	0.438293	1.41467
																					Q8R1A4		Q9CZ62	Q64511					A2A7S8				Q8CBC4				D3YXK2	1.62947	0.151859	-0.23786		Q6P2L6	0.796598	1.98737		Q3UDK1	-0.24982	1.40762
																					P58404		Q3UVR3	P59325					P56393				Q69ZZ6				E9Q6J5	1.62199	0.275007	0.104337		Q7TSI3	0.14274	1.98603		Q8CJ19	0.108357	1.40024
																					Q8C5N3		O35111	Q3U182					Q99JY4				Q80SY5				A2AR02	1.61824	0.442545	0.105678		Q68ED3	0.264236	1.96825		Q64337	-0.41504	1.39938
																					P28033		Q9CXT7	O35493					O70404				Q8VDD9				Q6ZPZ3	1.60976	0.704872	-0.08009		A2AAE1	-0.35845	1.96086		P24270	-0.21257	1.39899
																					P41234		Q91VK1	P26645					O55176				Q8BL65				P62754	1.60597	0.635987	0.149259		P97868	-1.04097	1.95794		Q9CQS8	0.201634	1.38915
																					Q8K2A7		Q3U3D7	Q9Z2H5					Q91YK2				Q99L43				Q9QZQ1	1.60027	0.16092	-0.39214		P49452	-0.53742	1.9576		Q9R020	-0.23616	1.38753
																					Q60875		Q61316	Q6DFV5					Q8CB77				Q8CGZ0				Q3UJB0	1.59072	0.470927	-0.31473		E9Q5N9	0.295135	1.95097		Q9WV30	0.41684	1.38357
																					Q9CYI0		Q6PDG5	P35564					P25962				Q9R0Q7				Q80WJ7	1.58592	0.722466	-0.01304		Q8BTI8	0.744161	1.93483		Q62074	0.492622	1.38215
																					Q5SU73		Q9CRA5	Q6A026					A2AJ15				Q9QWY8				Q8JZQ9	1.58544	0.352759	0.051024		Q9ERU9	1.39287	1.92987		P62754	1.26303	1.37971
																					Q3U1J1		P49817	Q7TPM1					D3YTP3				A2A4P0				Q9D6Z1	1.57966	0.325386	0.117695		Q3TWW8	0.776525	1.92827		Q99MP8	0.231432	1.37892
																					Q6PCN7		Q99KU0	Q80U78					Q61818				Q8VEJ9				Q6PHZ2	1.57531	0.381837	0.02432		E9Q8V6	0.507921	1.92767		Q8BTI8	0.640621	1.36262
																					Q61083		Q9Z2X1	O70305					Q80Y44				P53569				Q14AX6	1.57531	0.575312	-0.13765		Q6A0A2	0.175045	1.92627		P10711	-0.37894	1.34375
																					Q6GYP7		P61957	P06537					Q6P9N1				P62960				O35613	1.57483	0.418999	-0.20423		Q6ZPY7	0.745022	1.92117		P97863	0.137504	1.34
																					Q91VW9		Q91V04	P0DOV1					Q6ZWU9				Q9JMH9				Q8C1D8	1.57434	0.308011	-0.03949		Q69ZK6	0.372952	1.91239		Q8K2D3	0.233888	1.33846
																					Q8C3R1		O35973	Q8CIN4					Q3U214				Q61037				E9Q236	1.57095	0.336855	-0.38836		Q9QXZ0	0.124328	1.90376		Q5HZI1	0.471968	1.32066
																					A6H6J9		Q6PDL0	Q80TN7					Q8K1Z0				Q8R3B7				Q8VDD5	1.56706	0.200379	-0.03801		Q8VDJ3	-0.50226	1.89789		Q99MS7	0.125651	1.31079
																					P20152		Q8BMK0	Q8C0J6					Q8BUV3				P53986				Q8K2L8	1.56072	0.563646	0.199123		Q6DIC0	0.185232	1.89362		Q91ZP3	0.471968	1.30291
																					Q8C078		Q8BH65	Q9R0A1					Q04750				O70338				Q8R4U7	1.5568	0.191563	0.195348		Q8K3Z9	-0.61927	1.89321		E9PYF4	0.279768	1.29609
																					Q69ZS0		Q91YD9	P59672					Q9DBC3				Q8BYH8				A6H619	1.54449	0.246104	-0.20756		Q8VDQ8	-0.40354	1.8931		Q9QYP6	-0.38647	1.29041
																					Q8BTG3		P50284	Q8BYH8					Q6PFR5; P62996				Q8VBW5				P49586	1.54201	0.465713	0.180148		Q6P3Y5	0.321928	1.89281		A6PWY4	0.352759	1.28973
																					P56480		A2A6P4	Q9DCF9					Q9JII1				Q8R3N6				Q8BTI8	1.53903	0.259423	-0.1488		Q6KAQ7	0.283329	1.88971		Q9CZB6	-0.62593	1.28964
																					P61460		P35486	Q8K382					Q08943				Q7TT79				Q62093	1.53406	0.257011	0.059355		Q9Z1S8	0.246104	1.88877		Q3THK3	0.319618	1.2848
																					Q3U3R4		Q9CQV4	Q8K310					E9Q6P5				Q8VDD5				Q9JIX8	1.53007	0.321928	-0.22095		Q8BH50	0.368489	1.88339		D3YXK2	-0.59292	1.28231
																					Q3THK7		Q6ZQ93	Q9JLV1					Q05BC3				Q62446				Q6PHZ2	1.52907	0.555816	-0.38458		Q7TSH2	0.609755	1.88328		P98203	-0.45008	1.27908
																					Q91XI1		Q925J9	Q9WTQ5					Q7TQH0				Q8K3I9				P51125	1.52657	0.39835	-0.0499		Q5SVQ0	0.568519	1.87781		Q6PAL7	-0.34924	1.27772
																					A2AG58		Q91X20	Q3U1T9					Q8K1M6				Q8JZQ9				Q8BH48	1.52105	0.876566	0.034216		P62754	1.95643	1.87752		Q8C0D4	0.137504	1.27129
																					Q99L90		A2AGX3	Q8BZX4					Q8BX57				Q3UWM4				Q9QXG4	1.52055	0.649845	0.158337		Q68FE2	-0.55639	1.87376		Q9DB85	-0.64611	1.27069
																					P48962		Q5HZG4	P08113					Q9Z0R4				Q00PI9				Q9JM13	1.51753	0.613532	0.062122		D3YXK2	-0.94342	1.87325		A2AKX3	-0.23447	1.26931
																					O09167		Q3UQN2	C0HKD9					P70429				Q9Z204				Q8C5D8	1.51601	0.751035	-0.91594		Q5PRE5	-0.16488	1.87285		Q6NZJ6	0.778209	1.26547
																					P48678		Q69ZR2	Q6PGL7					E9Q512				Q62383				Q8BJU0	1.514	0.565597	0.05797		O89032	0.37629	1.87047		Q7TPH6	-0.60384	1.25707
																					Q69ZA1		Q91VI7	Q6P2L6					Q6ZWN5				O88491				Q9Z0R4	1.514	0.382944	0.001442		Q56A10	-0.60823	1.87029		Q9WV69	0.22404	1.25568
																					Q8BK03		O88569	P30999					O88622				A2AG58				Q8BI84	1.50691	0.395063	-0.14401		Q05D44	-0.23616	1.86764		Q61191	0.137504	1.25363
																					P59017		P70333; O35737	Q3TWW8					Q3TAA7				Q7TT28				Q3TIX9	1.5064	0.380729	0.196607		Q68FE6	0.273814	1.86563		P81068	-0.152	1.23504
																					Q3UIX4		Q8VC70	P70257					B1AXH1				Q9Z0F7				P26041	1.50386	0.31034	0.163499		Q69ZR9	0.16221	1.86548		E9Q555	-0.16812	1.23396
																					Q9JMB0		P70452	Q3B7Z2					P04627				P97496				P62754	1.50284	1.12168	-0.09696		P19783	-0.33097	1.86304		P97714	-1.66658	1.22379
																					Q8C0D4		Q8BS45	P83917					O88738				O88874				E9PZM7	1.49876	0.461529	-0.32735		Q9JM13	-0.43245	1.8616		P58871	0.207893	1.21754
																					Q8C170		P86048	Q78IK4					Q80U49				G3X8X0				O89032	1.49569	0.793272	-0.32916		Q9D0E1	-0.14242	1.85163		Q8BI72	0.344828	1.21545
																					Q9JIC3		P97820	F6U5V1					Q61425				Q60575				Q5F2E7	1.48852	0.291604	0.014355		Q9ESJ4	-0.49411	1.84935		Q6PFQ7	-0.26015	1.21502
																					Q14DQ1		O08648	Q923D5					Q8BY87				Q569Z5				Q8CHP6	1.488	0.295135	-0.18606		Q6PDQ2	-0.3474	1.84588		Q7TMQ7	0.27262	1.21438
																					P14901		Q91WG2	O88291					E9Q1M1				Q6DIC0				P35601	1.48182	-0.7084	-0.39783		P35564	0.615416	1.84584		Q9ERR1	0.144046	1.21
																					Q8VDC1		A2A8Z1	P97412					P28867				Q9ESU6				P23198	1.47301	0.476122	0.00863		Q8K2D3	0.166073	1.84427		Q8BTI8	0.27023	1.20909
																					Q8BJS4		Q9D4H1	Q8R4H2					Q62189				Q99MS7				E9Q6R7	1.47197	0.31034	-0.01013		O08648	0.16221	1.8419		Q80U93	0.259423	1.2063
																					Q9DBU3		Q3UYI5	O70318					Q8C4V1				Q62314; Q62313				E9Q5F9	1.47145	0.318461	-0.0145		Q91V92	0.798258	1.83364		Q6KCD5	-0.83393	1.20194
																					Q80UE6		Q7TPS0; P18653; P18654	Q61191					P59997				Q62313				P11031	1.45681	0.541019	0.132248		Q8BGD9	0.345964	1.83163		B1AZI6	0.123004	1.20075
																					Q62172		P35689	Q9R0Z9					P26638				Q62314				P70670	1.45523	0.312665	0.128293		Q5UAK0	-0.87303	1.82845		Q9CWE0	-0.25326	1.19466
																					Q8JZX4		Q8BJQ2	Q8BGD9					Q63943				P58501				P69566	1.45523	0.359521	-0.19595		Q62188	-0.48398	1.82575		Q8R4R6	0.092207	1.19106
																					Q7SIG6		Q9WUK2	Q80YS6					Q91VN4				Q3UKC1				Q99PL5	1.45523	0.501821	-0.2969		Q9JM52	-1.91594	1.82524		Q8C0M0	0.285698	1.19016
																					P25916		Q9D4F2	O08784					P48377				Q8R0F5; Q8VE97				Q91XQ0	1.4489	0.0229	2.31063		O88466	0.410341	1.8232		Q8CHU3	0.159629	1.18791
																					Q6VGS5		P51954	P23116					Q6GYP7								Q9EQJ9	1.4452	0.332278	-0.2567		Q5SV85	0.457332	1.82294		Q9CQ20	0.130931	1.18253
																					Q60598		Q8BKI2	Q7TPD0					Q64727								Q9CQC6	1.44467	0.479231	-0.02034		Q80VP1	-0.49005	1.81943		A0A7N9VR94	-0.23616	1.18165
																					Q9CZW5		P0CL69	Q91WG5					Q8BRH4								O54724	1.43989	0.341417	-0.06945		Q8K3A9	0.329985	1.80821		E9PX68	-0.15521	1.17937
																					Q8C2Q3		Q91VA7	Q8CBD1					Q923J1								Q80Y81	1.43829	0.38405	-0.33097		Q8R0W0	-0.57347	1.80462		P81122	0.344828	1.17858
																					Q6ZPY7		Q78T81	Q6GQT6					O70161								Q6A0A2	1.43456	0.325386	0.111031		Q8BH50	0.173767	1.79841		A2AN08	-0.13448	1.1719
																					P70290		Q6P9R1	Q61026					Q68FF6								G5E870	1.43243	0.889084	0.314986		Q9Z204	-0.26361	1.78846		P97868	-0.18771	1.17172
																					Q8BJ71		Q60767	P99027					Q9EP71; Q6Y685								E9Q6J5	1.43189	0.571434	0.195348		Q8R4R6	0.172488	1.78199		Q61183	0.230203	1.16807
																					Q3TRM4		Q8CGF1	Q80TH2					P70296								Q3U9G9	1.43136	0.107018	-0.02915		P70290	0.739848	1.77821		P35831	-0.38082	1.16712
																					Q921T2		P34152	Q8R409					Q9JJG0								Q61084; Q61083	1.42921	0.212881	0.303342		Q0VBL3	0.31034	1.77604		Q8CCN5	0.228973	1.16019
																					Q63943		Q8BJ34	Q7TN98					Q3UFF7								Q8BTI8	1.42921	0.264236	-0.1665		O89032	0.436162	1.77031		E9PYK3	0.227741	1.16016
																					E9Q5K9		Q8C726	P97300					Q03267								Q61464	1.42653	0.411426	-0.03209		Q80U72	0.266637	1.76965		Q91V92	0.742437	1.15583
																					O54826		Q61144	Q6EDY6					Q8R0T2								Q05CL8	1.42546	0.449957	-0.26708		Q91X84	0.727703	1.76821		P83741	-0.18606	1.15203
																					Q91WJ8		Q8K3W3	Q9Z2A7					Q9WUU9								Q8C0D7	1.41792	0.263034	-0.46196		E9PUR0	0.147958	1.76661		P16951	-0.35107	1.15174
																					Q91X84		Q6Y5D8	B1AVY7					Q6AW69								Q8BGI4	1.41684	0.393965	0.304511		Q9Z0U1	0.168642	1.76283		Q9QXM1	0.301002	1.15047
																					Q8K3X4		G5E8P1	Q923J1					P70121								Q4VA53	1.41576	0.545968	0.035624		Q9D5V6	0.168642	1.76112		Q9JID9	0.173767	1.14702
																					Q9DCA5		O35492	Q61409					Q8K194								Q8BGU5; D3YUJ3	1.40272	0.138814	0.088142		Q9ERU9	0.269033	1.7595		Q8C0T5	0.151859	1.14699
																					Q61136		Q62383	Q9CZX5					Q6NXJ0								Q8BQ30	1.39999	0.90766	-0.03062		Q69ZF8	0.125651	1.75417		Q3TWW8	0.426533	1.14426
																					Q80TV8		Q8K072	Q80UP8					Q9D0B0								Q8BTI8	1.3989	0.461529	0.017209		Q7TN75	-0.87303	1.75225		B9EKF4	-0.30936	1.14403
																					Q4G0F8		P35700	Q99MR1					Q99K70								E9Q555	1.39835	0.186501	0.186501		Q9WU42	0.775683	1.75219		A2AR02	-0.76857	1.13576
																					Q8VI33		Q8K0L9	G3X8X0					P59438								Q99NB9	1.39835	0.367371	-0.00723		Q91XX1	-0.26882	1.75135		B2RQG2	-0.27753	1.1279
																					Q8R5F7		Q61595	P49312					Q6ZPZ3								Q8VDP4	1.39835	0.295135	-0.13606		P11983	-0.37894	1.75077		Q6NZJ6	0.257011	1.12717
																					Q64028		Q9ERN0	P14152					Q9CQ73								E9Q9B7	1.39287	-0.02767	0.124328		Q6NZJ6	-0.36959	1.74932		Q9CZ44	0.16221	1.12127
																					P51912		P36552	P81122					Q80TE4								Q9ERU9	1.39287	0.478195	-0.51046		Q6ZPZ3	1.60976	1.74837		P62754	1.32654	1.11875
																					Q3UL36		O09044	Q3UHX0					Q9QXG4								Q99JF8	1.38847	0.41792	-0.49818		P43352	-0.59074	1.74551		Q9R0L6	-0.09851	1.11828
																					E9Q309		Q66T02	Q922P9					Q9JJY4								Q60953	1.38626	0.02432	0.167358		Q62219	0.221568	1.74497		Q9QYR6	0.196607	1.11431
																					Q99PG2		P19783	Q9JKP8					Q9Z315								Q922B9	1.38239	0.200379	-0.08773		P97868	-0.22263	1.7394		P19096	0.22404	1.10502
																					Q8CDG3		O08715	Q8BHJ9					Q91X43								O88286	1.38239	0.409255	-0.18442		P59759	0.437228	1.7295		Q8BKI2	0.138814	1.10435
																					Q8C4V1		O88746	Q60876					Q8BMK0								Q9R1X5	1.37907	0.572405	-0.15521		O35615	0.559737	1.72824		Q9WV30	0.260628	1.10339
																					Q80XQ2		Q8CIM8	Q9CY50					Q9QXZ0								O54724	1.3774	0.309176	-0.0514		O09000	0.369606	1.72759		Q6ZQ58	0.848798	1.09865
																					Q6DFW4		P05064	Q99MR6					P27546								Q02780	1.37407	0.375178	0.089498		B2RQC6	0.337996	1.72706		Q99PT3	-0.23616	1.09626
																					Q9Z0F8		Q0VGB7	Q9Z2I8					Q6PEV3								E9PYH6	1.36345	0.301002	0.063503		Q6ZPZ3	0.515006	1.72189		Q8R3B7	-0.11247	1.096
																					Q64362		Q80TG1	Q8CHP5					Q9JLM8								Q91ZW3	1.36289	0.283329	-0.11247		Q2EMV9	0.465713	1.72171		Q91V09	-0.22432	1.08995
																					B1AZA5		P70178	Q69ZR9					Q9QZE7								Q69Z89	1.35614	0.302173	0.035624		Q6PAL0	0.226509	1.72124		Q3U214	0.226509	1.08815
																					Q8CI95		E9Q777	Q9ERG0					O35685								Q8BTI8	1.35502	0.283329	-0.08009		Q60876	-0.85204	1.71458		E9PYL2	-0.30045	1.08464
																					O88792		Q9CPN8	Q9QYB5					Q3TC46								Q9EPQ8	1.35502	0.190299	-0.33097		Q7TMY8	0.454176	1.71378		Q2VPU4	0.132248	1.08345
																					Q6PAM0		Q5I012	O54781					Q99JB8								Q80TM9	1.35219	0.314986	-0.18771		A6H6A9	0.559737	1.7133		Q0VBL3	-0.31653	1.0762
																					A2BE28		O35099	Q3THK3					Q7TPD0								Q8BH64	1.34936	0.311503	-0.06643		Q8R5F7	0.403813	1.7122		O88343	-0.39783	1.07096
																					Q9Z239		Q6ZPQ6	E9Q8V6					Q8BZR9								Q9Z1E4	1.34426	0.355016	0.108357		Q9D159	-0.86775	1.70681		Q6P542	-0.57992	1.06838
																					Q9D5V6		Q91Z67	Q923B1					P70399								E9Q0S6	1.34312	0.333424	0.280956		P40201	-0.93236	1.70553		P40201	0.202888	1.06389
																					Q8CGN4		Q9CZ44	Q61037					Q6ZQ03								Q3TIR3	1.33971	0.283329	0.001442		Q7TSI1	0.989866	1.70353		Q9D8S3	-0.13448	1.0633
																					Q8CFI0		Q91VU8	A6H8H2					Q810V0								Q8CI59	1.338	0.323082	-0.07704		Q80X50	-0.45799	1.70313		Q04692	-0.40163	1.05787
																					Q4FK66; Q3USH5; Q8K194; A2AG58; Q6DID3		Q80XU8	Q148V8					Q8VDS8								Q8BTI8	1.338	0.185232	-0.11716		Q52KI8	1.03351	1.70274		Q80T85	0.271426	1.05342
																					P28867		Q9D6J3	Q9EQC8					Q8CAQ8								E9Q784	1.33571	0.337996	0.337996		Q3UU96	-1.45403	1.70256		Q7TNE3	0.340277	1.05101
																					Q9DBC3		Q6PB44	Q62074					Q6ZQ88								O55131	1.334	0.104337	0.183963		Q9WUU9	-0.46594	1.70149		Q91WG5	0.086784	1.04799
																					O55003		P11416	O70480					Q9DD18								Q6P4T2	1.334	0.240009	-0.06945		Q63918	1.05936	1.69938		Q8BH04	0.204141	1.04798
																					Q8BHZ4		Q80Y17	Q8BUH8					P48754								Q8BGC0	1.3317	1.00288	0.176323		Q99MZ3	0.317304	1.69751		Q8BYJ6	0.375178	1.04647
																					Q7M753		Q8K1E6	E9PZP8					Q9R207								Q9DBT5	1.33113	0.230203	0.08134		Q6AW69	-0.46594	1.69531		Q922M5	-0.25843	1.04624
																					Q99LD4		Q8K3G5	Q8R3N6					P70670								Q61937	1.32424	0.285698	0.014355		Q9QX47	0.534062	1.69356		D3YXK2	-0.32373	1.04192
																					Q6NZQ4		Q64700	Q8VDZ4					Q8N7N5								Q9CWW6	1.32251	0.436162	-0.30401		Q9JLV1	0.77484	1.69292		Q60876	0.246104	1.04186
																					Q61211		P48758	Q6P1G2					Q91ZV0								Q61937	1.3202	0.09356	-0.17951		D3YXK2	-0.41312	1.68818		B1AZI6	-0.32554	1.0386
																					Q80U44			P62858					B1AZA5								Q8K2F0	1.31441	0.097611	0.004322		Q6PDQ2	-0.77843	1.68709		Q6ZQ58	0.938098	1.03689
																					Q9Z148			Q61183					Q60598								Q8BL97	1.3115	0.293959	-0.1472		Q9QYR6	-0.80591	1.68627		E9Q616	0.428678	1.03653
																					Q8BGT0			Q8BYJ6					P56382								Q99PL5	1.30918	0.463622	0.044044		P01590	-0.80088	1.68451		Q6P3Y5	-0.32373	1.03077
																					Q8K3Z9			Q5U3K5					Q6NZF1								Q62504	1.30568	0.331132	0.011496		Q9JIQ3	1.03773	1.68369		Q8K4Q0	0.155749	1.0285
																					Q8K245			Q60760					Q501J7								Q3UJB0	1.30393	0.422233	-0.20423		Q62431	-1.19429	1.68183		Q69ZW3	0.261832	1.02633
																					O35326			Q9DBR1					Q640M1								Q9R0Q7	1.301	0.444667	0.264236		Q6PCP5	0.38405	1.67741		Q76LS9	0.233888	1.01858
																					Q9WV70			A2A791					O08585								Q63918	1.301	0.513996	0.233888		Q4VA53	-0.52492	1.67666		Q6A0A2	0.306846	1.0168
																					F8VPQ2			O35495					Q62188								O35126	1.29924	-0.04841	-0.34924		Q99MS7	0.116365	1.67621		Q91ZP3	0.212881	1.01609
																					B4XVP9; A6H5X4			Q6Q477					Q148V7								P62996	1.29748	0.111031	0.388465		Q9ERG0	0.379621	1.67398		Q9ER67	-0.16165	1.01188
																					Q9D1Q1			Q8CFI2					Q9CW03								Q5F2F2	1.2969	0.22033	-0.03653		Q3TKT4	-0.28806	1.67163		Q9WUB4	-0.18935	1.00917
																					Q6AW69			Q91ZP3					Q8BTM8								Q9QZD4	1.29572	0.123004	0.060739		O89032	0.194087	1.67067		Q91WG5	0.202888	1.0078
																					P25206			H3BKQ3					Q99LH9								Q9JIK5	1.29455	0.538041	0.238787		Q9WTQ5	0.40163	1.67039		Q8BX17	-0.21257	0.998771
																					Q9CR86			Q3UH45					O89110								P62754	1.29337	1.26303	0.164786		Q9ERG2	0.334568	1.66964		Q68ED3	0.147958	0.994873
																					Q60592			Q9D735					O88888								B1ASA5	1.2916	0.180148	0.044044		Q64127	0.246104	1.66931		Q5SVQ0	0.202888	0.994213
																					Q61818			P39447					A6H619								Q80XU3	1.28865	0.329985	0.088142		Q3UMF0	-0.43831	1.66537		Q9Z148	0.237564	0.990326
																					P63024			P09405					Q8K009								Q9EPC1	1.28451	0.517024	0.056584		Q80U49	-0.47995	1.66471		P23804	0.144046	0.989225
																					Q6NZC7			Q7TNV0					Q8CI08								Q6ZWY8	1.27977	-0.4112	-0.23957		Q80U44	0.260628	1.66104		P81122	0.422233	0.986076
																					Q9D0B0			E9Q1M1					P41183								Q3UHX2	1.27917	0.134878	-0.4112		Q3TC46	-0.47393	1.66092		Q9R1X5	0.204141	0.985241
																					Q3UVL4			Q6PCP5					Q9CZH7								Q99PP2	1.27262	0.141433	0.145351		Q9D824	0.403813	1.66013		P70347	-0.40163	0.978949
																					Q60716								Q9Z1T6								Q9DD18	1.26903	1.23511	0.059355		Q3THK7	0.818851	1.65797		Q61532	0.457332	0.978229
																					Q8CCI5								P61028								Q9ESX5	1.26784	0.225275	0.258217		Q9D030	0.347099	1.65717		E9Q3R9	0.10165	0.977767
																					Q3UIA2								O88939								E9Q616	1.26784	0.221568	-0.52699		Q9ER00	0.541019	1.65629		E9Q616	-0.08927	0.976763
																					Q5SUF2								Q80VP1								Q61879	1.26724	0.381837	-0.01013		Q8CH25	-0.52907	1.6544		Q61823	0.215368	0.972492
																					Q91WV0								Q9CZX2								E9Q616	1.26664	0.591679	-0.13131		Q99MI1	-0.29513	1.65154		Q60707	-0.19926	0.972386
																					Q99LL5								Q91VJ2								Q8K4J6	1.26484	0.598365	-1.58641		Q9ERU9	-0.53742	1.6515		Q8K2Y0	-0.19595	0.972218
																					Q9CZT4								Q9WTU0								Q3KNJ2	1.25701	-0.64611	-0.05289		Q9WTS2	-0.39214	1.65122		Q8CFI2	0.420078	0.970308
																					Q8BVK9								Q2KN98								B2RQG2	1.25399	0.16221	0.244887		Q9JM96	0.569491	1.64812		Q61823	0.400538	0.965716
																					Q6IE82								A2AGH6								Q7TPE5	1.24914	0.077243	0.230203		Q8VHP6	0.228973	1.64732		Q91VL9	0.158337	0.964432
																					Q3UDW8								Q9JK92								Q9QYR6	1.24489	0.339137	0.017209		P62754	1.50284	1.64608		Q9EQN3	0.14274	0.963242
																					Q91X88								O08586								Q3UMF0	1.24428	0.803227	-0.17788		Q5SVQ0	-0.11404	1.64458		P81068	-0.28455	0.962167
																					P46467								Q9ESJ4								Q99K70	1.23818	0.967906	0.088142		Q3UHC7	0.312665	1.64094		Q7TSI1	0.786596	0.962092
																					Q91W39								P17751								P27546	1.23818	0.345964	-0.14401		P54254	-0.36587	1.63737		Q9JIK5	0.379621	0.958149
																					Q8BM75								P84104								O54724	1.23756	0.066261	0.189034		Q6KAQ7	0.232661	1.63574		Q8CGN5	-0.23616	0.953746
																					Q91YN9								A2ATY4								Q8BMQ2	1.23573	0.271426	-0.21927		Q9ESK9	-0.15682	1.63349		Q9DBC3	-0.18115	0.953511
																					Q9CZ13								Q99MP8								Q80TZ9	1.23266	0.24732	-0.0908		Q924A0	-0.43245	1.62787		Q8BGT0	0.100305	0.952716
																					Q810V0								Q80YR9; Q66JV4								Q8BTI8	1.23266	0.298658	-0.226		Q8CFI2	0.412511	1.6228		Q6P9Q6	0.182692	0.951201
																					Q6P9Q4								Q9DCB1								Q8BX70	1.2302	0.279768	0.176323		Q5XG73	-0.65745	1.62253		Q8CAS9	0.390668	0.950633
																					Q9ER80								P52483								P62754	1.22651	0.621056	-0.0218		Q569Z6	0.995665	1.62245		Q6VN19	0.175045	0.948603
																					Q9R207								Q91Z96								E9PYH6	1.22466	0.157044	-0.03357		Q9QYE0	0.348232	1.6204		O08648	0.246104	0.944873
																					P51859								Q8BL74								Q61586	1.22219	0.476122	0.375178		E9Q9Q2	0.233888	1.61961		Q61409	0.597412	0.943385
																					Q9CZH7								Q3TX08								Q00PI9	1.22095	0.722466	-0.3752		E9QAE3	0.168642	1.61603		Q62440	-0.27753	0.941807
																					Q6NXH3								Q8K2F8								Q80XU3	1.22033	0.38405	-0.9771		O88343	-0.46395	1.61553		Q8BWS5	-0.44615	0.941561
																					Q8BK08								Q60707								Q3UMU9	1.21599	0.117695	0.090853		Q7TSH8	-0.20257	1.61163		Q9EQM6	-0.37707	0.940286
																					P15379								Q9JKB3								P70365	1.21599	0.291604	-0.03357		Q9Z103	-0.39593	1.611		B2RQC6	0.253384	0.935323
																					Q61712								O08796								Q8R310	1.21537	0.211635	-0.43831		Q9JL19	0.344828	1.61052		Q922M7	-0.15682	0.93525
																					Q80SU7								A2A432								Q6PDG8	1.21412	0.446786	0.075875		Q6DFV7	0.426533	1.61036		P23804	0.167358	0.934302
																					E9Q4N7								Q8VDJ3								Q8VHK1	1.21288	0.292782	0.028569		Q8K2L8	0.261832	1.60945		Q9CZV8	0.267835	0.931344
																					Q8K4L3								Q91VN6								Q9DBR7	1.20852	0.465713	-0.2109		Q9Z148	0.275007	1.60926		Q924A0	-0.24811	0.92974
																					Q8CIB6								Q80XQ2								Q9D4H4	1.20414	0.388465	-0.3474		Q6ZQ58	0.481299	1.60721		E9Q777	0.202888	0.92874
																					Q8C838								O70146								Q8BTI8	1.20289	0.295135	-0.01304		Q6PA06	0.521051	1.60674		Q9Z2X8	-0.37707	0.927956
																					Q7TSH2								P70671								O89032	1.19724	0.449957	0.248535		Q6P4S8	-0.17788	1.60648		Q9D1G1	0.279768	0.927099
																					O35130								P42567								Q62504	1.19661	0.468844	-0.5951		Q80TP3	0.196607	1.60326		Q80U62	-0.10005	0.925282
																					Q61686								P56480								O55022	1.19156	0.209141	-0.40736		E9Q784	-0.3603	1.60242		D3YXK2	-0.31653	0.922333
																					Q9WTP7								A2BE28								P23198	1.18903	0.405992	-0.4344		Q05D44	0.97966	1.6002		Q9CSH3	0.205393	0.919459
																					Q9DCT6								Q60930								A0A2I3BRL8; Q9WV02	1.1884	0.221568	0.032806		E9Q2I4	-0.74904	1.5997		Q9R020	0.244887	0.918298
																					Q9CXB8								P54276								Q9WTX2	1.18777	0.501821	0.206643		Q8BH50	0.121679	1.59912		Q6PDL0	0.107018	0.914325
																					Q8VI59								Q68FE2								Q569Z6; Q8K019	1.18713	0.231432	0.200379		Q9CT10	0.420078	1.59886		Q9Z1S8	0.185232	0.912015
																					Q9EP53								Q8K094								O89001	1.18078	0.183963	0.200379		Q921K9	-0.30936	1.59881		Q80U44	0.201634	0.911925
																					A2AWA9								E9Q3R9								Q9WVC3	1.17632	0.375178	-0.27056		Q5DW34	-0.22432	1.59482		Q8BIW1	-0.226	0.910681
																					Q80SY5								Q5I012								Q8R3B7	1.17441	0.506907	-0.54582		Q80TV8	-0.85204	1.59421		O89032	0.084064	0.909229
																					P01896								Q8CI61								Q8BTI8	1.17377	-0.08161	-0.93236		Q80WQ6	-0.28983	1.58934		Q9Z1T6	0.196607	0.907564
																					Q9DCL8								Q9R0U0								E9Q784	1.17185	0.186501	0.056584		Q9ES18	-0.50226	1.58259		Q5D1E7	0.248535	0.904586
																					Q9WV72								B2RQG2								Q6DID3	1.17057	0.298658	0.069015		Q91YE7	-0.41504	1.58224		Q9WVR4	-0.32735	0.904247
																					B2B9E1								Q6DID3								Q99PL5	1.16736	0.001442	0.102994		Q5PSV9	0.248535	1.57987		Q8BVK9	-0.1156	0.901575
																					Q7TSA6								Q9DAT2								O55022	1.1635	0.395063	-0.34008		Q60974	-0.2109	1.57785		O89032	0.298658	0.900707
																					P17182								Q62172								Q8BTI8	1.16285	0.24245	-0.13131		Q3U3D7	-0.33097	1.57641		Q8K2H1	-0.36401	0.890931
																					D0QMC3								A2AJW4								Q91XB0	1.16221	0.132248	0.219091		Q61818	-0.91322	1.5763		Q8CGF1	0.305679	0.887316
																					Q9D554								Q9DC22								Q64213	1.15834	0.420078	-0.11092		Q9R099	-0.24982	1.57402		P16546	0.282143	0.883365
																					Q8VDZ4; Q5Y5T5								Q148V8								Q99LH9	1.15316	0.62293	-0.01013		Q80TP3	0.358396	1.56854		Q4LDD4	0.132248	0.881731
																					Q8VBW5								Q91X20								Q3UMU9	1.14796	0.784085	0.163499		Q3UFK8	-0.35661	1.56676		Q3TAA7	0.082703	0.879858
																					Q80U35								Q9Z0R9								Q9WU42	1.14796	0.31034	0.102994		O88492	-0.43245	1.56592		Q9DB85	-0.26361	0.87844
																					Q91VW5								P26645								Q8BSK8	1.14796	0.885184	-0.16165		Q9QZS8	-0.16165	1.5643		Q8BGI4	0.185232	0.872504
																					A2A9C3								Q6PEE2								Q9EQU5	1.14731	0.402722	-0.12343		Q9JIM3	0.27739	1.56025		Q8K3X4	-0.17137	0.871129
																					Q3UDK1								Q8BIZ6								Q80U93	1.14535	0.191563	0.166073		Q8K0H5	-0.37333	1.55984		Q7TSH2	0.332278	0.869678
																					Q80YT7								P70303								Q9DCB1	1.1447	0.309176	-0.09696		Q8BXJ2	0.395063	1.55926		Q8C6M1	0.260628	0.869539
																					Q62481								Q76I79								P61982	1.14339	0.235114	-0.37333		Q8C1D8	-0.68733	1.55884		Q5UAK0	-0.47594	0.868863
																					S4R1W5								Q8CHP6								Q6ZQ58	1.14209	0.938098	0.16221		Q9DBC3	-0.191	1.55689		Q9DBR7	0.149259	0.868121
																					Q91VN4								Q3U0M1								Q80XU3	1.14143	0.275007	0.064883		Q8BTI8	0.869477	1.55541		Q4VAC9	0.238787	0.86788
																					Q3UHC7								Q08639								Q80XU3	1.13881	0.348232	0.011496		Q6NXK2	-0.91594	1.55483		Q60876	0.37629	0.867483
																					Q9QXV1								Q91VH2								Q6NS46	1.13291	0.23634	-0.11404		Q8K0V4	0.531069	1.55365		Q6EJB6	0.593593	0.861709
																					Q9D030								Q9CRB9								Q05BC3	1.12961	0.883621	0.145351		P35564	1.01293	1.55365		G3X9J0	-0.11092	0.860514
																					A2AJT4								E9QAT4								Q80X50	1.12631	0.368489	0.074505		Q3THK3	0.508936	1.55256		Q9D4H9	-0.40163	0.860293
																					A2A654								Q9D2N9								Q99KY4	1.11902	0.257011	0.116365		Q8R5F7	0.41792	1.55171		O70405	0.159629	0.859308
																					O70251								S4R1W5								Q9ESN9	1.11836	0.361768	0.1137		O70405	0.449957	1.5511		Q8VC98	-0.21591	0.859039
																					Q5SVQ0								Q61097								Q80TZ9	1.11703	0.173767	-0.00723		Q8K245	0.67717	1.5494		Q62371	-0.1665	0.85816
																					Q9JI44								Q8BIW1								P26369	1.11637	0.138814	0.191563		E9Q616	-0.13606	1.54576		Q62441	0.145351	0.856689
																					Q921C5								Q8C2Q3; Q8VE92; Q91W39								Q62048	1.11503	0.380729	0.071763		Q62504	-0.71312	1.54223		Q8BSK8	0.123004	0.854819
																					Q8BKX1								Q8VEH2								Q6KCD5	1.11303	0.407081	-0.05889		Q3UQN2	-0.26708	1.54197		Q8BTI8	-0.42663	0.85398
																					Q91ZM2								Q91WJ8								Q9D0B6	1.11237	0.476122	-0.16488		Q61464	-0.35661	1.54151		Q99PL5	-0.45601	0.851443
																					Q62261								P17141								Q6PDM2	1.11036	0.125651	0.397255		E9Q616	-0.9686	1.53847		Q922B9	-0.14561	0.851288
																					Q8BVL3								Q64318								Q52KI8	1.11036	-0.00144	0.151859		Q6NZJ6	0.329985	1.53826		P58871	0.202888	0.848631
																					Q5NBU8								Q3U1Y4								Q7TT18	1.10836	0.121679	-0.13131		Q8CES0	0.187768	1.5382		Q61687	0.246104	0.848423
																					Q8CIB5								Q8BGS3								Q6ZQK5	1.10836	0.368489	-0.21927		Q8BGQ7	0.267835	1.53773		Q8K327	0.283329	0.848421
																					O35615								B2RUJ5								Q6PAL7	1.10836	0.298658	-0.31473		Q80YE7	-0.38458	1.53772		Q62318	-0.3603	0.847958
																					Q99MS7								Q3UQN2								P23198	1.10635	0.267835	-0.57777		P53996	-0.71312	1.53768		Q9QX47	-0.36587	0.845142
																					A6H6A9								Q8C3U9								Q80UG5	1.10434	0.469886	0.183963		Q5XJV7	0.298658	1.53722		P53564	-0.35107	0.842363
																					Q9ESV0								Q8BSN5								Q4VA53	1.10366	0.332278	-0.2059		Q8R1F1	0.117695	1.53705		Q6ZPZ3	0.481299	0.841423
																					Q8CHH5								Q99PP2								Q6PHZ2	1.10366	0.303342	-0.22263		Q8K3A9	0.378512	1.53034		Q9QY24	-0.25154	0.837381
																					B9EJ80								P53349								P35569	1.09153	0.843984	0.507921		Q76LS9	-0.40163	1.5288		Q9D5V6	0.130931	0.834792
																					Q8K2Y9								P28659								Q8CCA0	1.0895	0.297485	0.097611		Q8K4G5	0.317304	1.52879		E9Q9B7	-0.19265	0.834544
																					A2APV2								D3Z2R5								Q56A10	1.08814	0.177599	-0.04394		Q80XC6	0.271426	1.52822		A2RSJ4	-0.2969	0.834216
																					Q9ERA6								Q8K370								Q8CH25	1.08406	0.266637	-0.16488		O54967	-0.44615	1.5272		Q570Y9	0.244887	0.833414
																					Q9D1F4								Q8BGN6								P62996	1.08134	0.276199	0.40163		Q6PDJ6	-0.38836	1.52668		E9PYH6	0.1137	0.831512
																					Q9D620								P28271								Q8BQ30	1.08134	0.43082	-0.11404		Q9JIH2	-0.65745	1.52629		Q8BKX6	-0.16327	0.830185
																					E9Q394								Q3UVL4								Q6NZJ6	1.07929	0.480265	0.020058		Q7TQH0	0.230203	1.52527		Q6PDQ2	-0.36773	0.830044
																					Q60974								A2AHC3								P97351	1.07929	0.194087	-0.00289		Q8C5K5	0.362891	1.52462		Q9JLQ0	0.221568	0.827983
																					P16054								Q8K1L5								Q8C1D8	1.07313	0.15056	-0.19265		Q9WV02	-0.30579	1.52375		B1ART2	0.137504	0.827412
																					Q3V1V3								Q9Z1J1								Q5SNZ0	1.07108	0.301002	0.089498		O88343	-0.55216	1.52334		Q5HZG4	-0.11873	0.824883
																					Q04735								Q5XG73								Q9JJG0	1.06902	0.269033	-0.04097		Q08943	0.327687	1.52318		Q8K245	0.319618	0.822819
																					Q9ER00								Q9JMG1								Q64511	1.06902	0.38405	-0.04394		P97412	0.72334	1.52265		Q7TMY8	0.168642	0.82265
																					Q8BYK4								Q922P9								Q9EPC1	1.06626	0.205393	-0.00144		Q9WV69	0.27858	1.52137		Q61464	-0.31294	0.821868
																					O35295								Q673H1								Q9JIX8	1.06557	0.386259	-0.2109		Q8K124	0.279768	1.52085		O88286	0.23634	0.820749
																					Q7TMY8								Q8JZX4								Q6P3B9	1.06488	0.244887	-0.04692		Q6P4S8	-0.99712	1.51991		Q71FD5	0.255803	0.820518
																					Q2NL51; Q9WV60								P49452								Q9D6Z1	1.06281	0.351628	-0.02621		Q8VCF0	0.167358	1.51695		Q8BSQ9	0.088142	0.813806
																					Q3U8K7								Q7SIG6								Q63918	1.05936	0.151859	-0.42275		Q148V7	0.364012	1.51466		Q9QZE5	0.381837	0.811997
																					A2RTL5								A0A286YCV9								Q3TKT4	1.05728	0.230203	0.133564		Q9CWK3	-1.2109	1.5138		A2ABG4	0.413594	0.811281
																					E9Q9Q2								Q9DBV3								Q8BTY2	1.05589	0.367371	-0.36587		A2A6A1	-0.60603	1.51363		Q9WTX8	-0.10315	0.80794
																					O88622								Q8C0Q2								P59325	1.05589	0.427606	-0.42275		Q6NZJ6	1.07929	1.51243		E9Q5C9	-0.31294	0.806943
																					E9Q3R9								Q9QY36								G5E869	1.0545	0.129613	0.212881		Q9Z0P4	-0.75147	1.51053		P70445	0.215368	0.805435
																					A2BG91								Q8VD62								P11031	1.05381	0.521051	-0.92139		Q58A65	0.412511	1.50594		Q3TSG4	-0.13924	0.803842
																					Q9D3S3								Q5SSK3								P59808	1.05311	0.35727	0.025738		O89032	0.850399	1.50549		Q91XB0	-0.38458	0.802432
																					Q8K0V4								E9Q286								Q6ZQK5	1.05102	0.449957	-0.20257		Q8R326	-0.37333	1.50522		Q9R020	-0.26882	0.802094
																					Q9D9A7								Q9WV70								Q3U182	1.05102	0.60502	-0.44418		Q810V0	-0.78588	1.50401		Q69Z66	-0.16488	0.801921
																					Q569Z5								Q8C9B9								P04627	1.04963	0.726831	0.377401		A2A654	-0.24811	1.50374		Q8R0A2	0.311503	0.800043
																					Q7TMB3								Q9CWS0								Q9JMH9	1.04544	0.366252	-0.00433		Q05D44	0.867106	1.50357		Q6ZQ58	0.168642	0.79773
																					E9Q5C9								P35689								Q8C2B3	1.04334	0.136191	-0.0862		Q9QY06	0.27023	1.50354		Q8CGB6	0.149259	0.7977
																					Q8VH51								Q9JKX6								Q7TNL5	1.04334	0.191563	-0.14561		Q91XI1	0.818032	1.50288		A0A2I3BRL8	-0.12029	0.794226
																					Q9WVL3								Q9EQU5								O35126	1.04264	0.387363	0.03984		P97863	0.16221	1.50257		Q8K2Y9	0.128293	0.793021
																					Q5EG47								Q9QYE6								Q9QZQ1	1.04054	0.425459	0.22033		Q05BC3	0.183963	1.50209		B2RXQ2	-0.14083	0.792377
																					Q3UHI0								Q8R409								Q9JIQ3	1.03773	0.071763	-0.03801		E9PYH6	-0.60384	1.50133		Q925J9	-0.44811	0.790964
																					O35343								Q9D0F4								P26645	1.03703	0.529071	-0.05439		O08580	0.187768	1.49798		Q571I4	-0.28455	0.789926
																					O35066								P62983								O35493	1.03703	0.639695	-0.97143		G3X9Z4	-0.56918	1.49784		A2BE28	-0.35292	0.78556
																					G5E893								Q62417								O88939	1.03422	0.173767	-0.30936		P42859	0.348232	1.49711		Q8R4H2	-0.80339	0.785136
																					Q6PA06								P17095								Q9Z2H5	1.03351	0.111031	0.001442		Q8K2C9	-0.31294	1.49683		Q8CH25	-0.11716	0.784328
																					Q9ERG2								Q9QZS3								Q9Z0U1	1.03351	0.104337	-0.04097		Q91YL3	3.0971	1.49452		Q60953	-0.39593	0.784145
																					P19426								Q8CHI8								Q52KI8	1.03351	0.172488	-0.20923		Q9ET54	0.177599	1.49324		E9Q616	-0.20923	0.783504
																					Q9EQ20								E9Q1P8								Q8BTI8	1.03281	0.379621	-0.1488		Q8C3U9	0.390668	1.49086		Q924A2	0.200379	0.783284
																					Q8VCF0								Q9QYJ0								Q99N57	1.02998	0.237564	-0.11404		Q7TMY8	0.539035	1.49009		Q6ZPY5	-0.07097	0.781092
																					Q9EP82								Q8BPN8								Q60953	1.02786	-0.11092	0.204141		Q925H1	-0.70604	1.48871		Q68FE2	-0.36401	0.780731
																					Q62073								Q921C3								Q8BTI8	1.02715	0.27023	0.055196		Q9CWS0	-0.54162	1.48644		O54826	-0.2109	0.779611
																					Q8BQS4								Q3V3V9								Q52KI8	1.02645	0.244887	-0.19265		Q6KCD5	-0.9771	1.48602		Q8CGF1	-0.37333	0.7715
																					Q62130								Q6DFW4								Q9QYR6	1.02503	0.418999	0.056584		Q80ZK9	0.324235	1.48579		Q80Y84	-0.14561	0.770824
																					Q9JKX6								P51954								P49717	1.02361	0.343692	0.163499		Q8CJF7	0.345964	1.48521		Q569Z6	0.069015	0.768707
																					Q80SW1								Q80UV9								Q61624	1.02148	0.313826	0.025738		P51830	-0.48803	1.48385		Q8BUV3	0.177599	0.766798
																					Q6ZPL9								Q64028								Q9JLM8	1.02077	0.349365	0.249749		Q62261	-0.3474	1.48282		A2A432	0.185232	0.765565
																					Q6A068								Q3UZ01								Q80XU3	1.01578	0.345964	0.066261		P48725	-0.9771	1.48144		Q9D4H9	-0.17462	0.763969
																					Q80UU9								Q9QYC0								P23198	1.01578	0.724214	-0.3474		Q80V24	-0.19595	1.48066		E9PZP8	0.668119	0.763102
																					Q8BMF4								Q9QZM0								Q6DFV5	1.01507	0.454176	-0.22095		Q7TPS5	0.863146	1.48062		P19426	-0.22938	0.760215
																					Q8C1A3								Q61337								P35564	1.01293	0.24123	-0.37894		Q8CJ19	0.46048	1.47803		O88487	0.260628	0.759901
																					Q7TMQ7								O88746								P01897	1.01221	0.24123	0.128293		O54988	0.222805	1.47784		Q8CH25	-0.23277	0.758477
																					Q60668								P45481								Q9CZP3	1.0036	0.027154	-0.22938		Q9QYR6	-1.4112	1.47568		Q60775	-0.16165	0.755215
																					Q9CSN1								Q3ULW8								Q52KR3	1.00288	0.123004	0.172488		D3YXK1	-0.28455	1.47547		Q148V8	0.327687	0.754033
																					Q9DCH6								Q8JZP9								Q6A026	1.00072	0.944858	0.041243		Q61216	0.326537	1.47464		P52479	0.168642	0.753965
																					Q8BKT7								Q921F2								Q9JIX8	1	0.243669	-0.1504		Q80TH2	-0.3419	1.47202		B2RQG2	-0.25154	0.753228
																					Q9D0J8								E9QA15								Q6PDM2	0.995665	0.226509	0.112367		Q8CCN5	0.309176	1.46926		Q9WVR4	0.265437	0.752782
																					Q80UF4								Q9CU62								Q61687	0.995665	0.461529	-0.00723		Q8C052	0.316146	1.46545		Q80X50	0.146655	0.750561
																					Q6NVE8								Q9R078								Q569Z6	0.995665	0.295135	-0.26188		E9Q236	1.57095	1.46458		Q6NZJ6	0.480265	0.750516
																					Q9R0L6								E9Q3P4; Q2KN98								Q6ZQ58	0.995665	0.352759	-0.699		P38647	-0.60384	1.46399		Q60876	0.632268	0.748143
																					P43406								Q91YD3								Q60710	0.994942	0.282143	-0.18606		Q9WU42	0.483364	1.46375		A2AJT4	0.355016	0.744693
																					Q91ZV3								Q9CRA8								Q7TPM1	0.992768	0.506907	0.271426		Q8K3G5	-0.98564	1.46338		Q3U214; Q60592; Q811L6	-0.25326	0.742698
																					Q8VBT6								Q9Z2R6								Q3TZX8	0.990592	0.187768	0.180148		Q9WUB4	-0.23277	1.46136		Q9R0U0	-0.32373	0.73873
																					Q8R001								Q9D824								Q99NB9	0.990592	0.048236	-0.1472		P01896	0.601221	1.46127		P62858	0.789103	0.73856
																					O88491								Q8VEF1								Q7TSI1	0.989866	0.786596	0.102994		Q61624	0.543001	1.45786		Q68EF0	0.191563	0.736972
																					Q8CFX3								P81122								P01897	0.987685	0.112367	0.134878		Q8BK03	-0.1976	1.45277		Q6NXK2	-0.41312	0.736109
																					Q6PIJ4								P16882								Q8VCI5	0.9855	0.290424	0.233888		Q9EQN3	0.428678	1.45208		O70305	-0.38836	0.735705
																					P12382								P16858								Q8K1Y2	0.9855	0.232661	-0.16812		Q9Z0Z4	0.210389	1.4506		Q8VE97	-0.36587	0.731961
																					P70398								A3KGS3								Q80YR5	0.9855	-0.09234	-0.33461		Q8R3P2	-1.39593	1.44922		Q5SV85	-0.49005	0.731737
																					Q62312								D3YUJ3								Q99P72	0.980391	0.284514	0.201634		A2AJW4	-0.33461	1.44747		Q569Z6	0.327687	0.731286
																					Q3UHH1								Q8R0W0								F8VPZ9	0.97966	0.24123	0.079975		Q9JLV1	0.488515	1.44725		Q6PA06	0.252173	0.729554
																					A2ACP1								Q6ZPQ6								Q05D44	0.97966	0.070389	-0.2863		Q8C1D8	2.46806	1.44679		Q2VPU4	0.308011	0.728231
																					P55194								Q7TN02								P49586	0.977463	0.289244	0.086784		Q8BYH7	0.192825	1.44568		Q8CDJ3	-0.36587	0.724041
																					Q9QXS1								G5E8B9								E9Q7G0	0.977463	-0.0908	-0.26015		Q6ZQ58	0.292782	1.44558		Q9Z248	0.1137	0.723946
																					Q9Z2V4								Q921T2								P35601	0.97159	0.178874	-0.37333		Q9D032	-0.21759	1.4438		Q9WV55	-0.33643	0.723697
																					Q9QXM1								B1AZI6								Q8C1D8	0.970854	0.501821	-0.12029		Q6DFZ1	0.635987	1.44295		Q52KE7	0.359521	0.72244
																					Q62318								Q9WVR4								Q80XU3	0.970117	0.335712	-1.01159		P09528	-0.5649	1.44224		P35689	0.186501	0.721163
																					Q8CBC4								P16546								Q8BSK8	0.967169	0.636915	0.123004		Q3UJB0	0.629473	1.44047		Q4VA53	-0.17788	0.720221
																					Q8N7N5								Q8CFH6								Q921C3	0.967169	-0.00144	-0.03357		Q01853	-0.27056	1.44036		Q8BZ47	-0.16488	0.719943
																					Q64318								P70288								Q63918	0.964953	0.366252	0.084064		A3KGS3	0.312665	1.43658		Q9QY06	-0.31833	0.719393
																					Q8R0A2								O88587								Q80U78	0.964953	0.886745	-0.77103		Q61687	1.73031	1.43639		Q3UXZ9	-0.20091	0.719224
																					O70161								O88895								Q60902	0.964214	0.214125	-0.0619		O88286	1.38239	1.43508		Q7TQH0	0.145351	0.718597
																					Q60823								Q8BWW4								O70305	0.963474	0.625738	-0.45403		Q3UMB5	0.265437	1.43478		O88343	-0.38836	0.717114
																					Q925H1								O08580								P97868	0.962734	0.215368	-0.28455		Q04735	0.54201	1.43269		Q8C9H6	0.16092	0.715911
																					Q80TJ7								Q9WUK2								P06537	0.960512	0.390668	0.228973		Q80YV2	0.210389	1.43264		Q8CJF7	0.227741	0.715832
																					P0DOV1; P0DOV2								Q7TPM1								P0DOV1	0.9568	0.553852	0.290424		Q9ESJ1	0.425459	1.42995		A2A432	-0.33279	0.715047
																					Q7TMA2								Q8BK30								P70441	0.953079	0.292782	-0.12186		Q9JLV1	0.852798	1.42681		Q8BTI8	-0.15843	0.714591
																					Q3UH06								Q6PDK2								Q8CIN4	0.951588	0.421156	0.035624		Q8R1B4	0.364012	1.42586		Q6ZPZ3	0.222805	0.714205
																					P15261								Q9JLQ0								Q80TN7	0.950842	0.304511	0.171207		E9Q7G0	-0.55427	1.4256		O35613	-0.29867	0.71117
																					Q6PIU9								Q14AX6; Q8K194								F8VPZ3	0.949348	0.169925	-0.67807		P58871	0.835116	1.42529		E9Q6P5	-0.152	0.710898
																					A2RSY6								Q61733								Q6PDK2	0.948601	0.187768	0.067639		P81068	-0.40545	1.42438		Q61595	-0.1488	0.710776
																					Q8BJ05								Q3UTZ3								Q8C0J6	0.947853	0.593593	0.055196		Q9ES28	0.1137	1.42368		Q8C0T5	0.306846	0.709425
																					A0A087WQ44								P43352								Q6P542	0.947853	0.159629	0.037031		O08785	-0.62593	1.42331		Q91YU6	0.092207	0.708763
																					O88196								O08579								O08796	0.947105	0.199123	0.073135		Q3TVI4	-0.29867	1.42116		Q925H1	-0.42663	0.706253
																					Q6A065								Q9EP66								Q8BMS1	0.944858	0.031395	0.067639		O08856	-0.36959	1.42		Q8BI84	0.318461	0.703109
																					Q3U821								O88447								Q8R1J3	0.941858	0.189034	0.066261		Q3UJB9	0.303342	1.41905		P17095	-0.30936	0.702672
																					Q3UHI4								Q8BG09								Q80YA3	0.941858	0.157044	0.052416		Q9D6Z1	-0.32013	1.41783		Q9QXS1	-0.16488	0.702471
																					O88532								Q61550								Q9DBT5	0.941106	0.286881	-0.16004		E9Q0S6	-0.52077	1.41652		Q6NVF4	0.182692	0.700732
																					Q05AH6								Q8CGU1								Q3UHK1	0.940355	0.261832	0.060739		Q9JJA7	-0.68501	1.41411		Q0P678	-0.16812	0.699279
																					Q3UIK4								Q6P4T2								Q9Z2B9	0.939603	0.237564	0.125651		Q76N33	0.15056	1.41206		Q6PAL7	-0.22432	0.698827
																					Q60932								Q91XB0								E9QA15	0.939603	0.263034	-0.00289		Q8C796	-0.69432	1.41153		Q8K245	0.140124	0.698032
																					Q9WTU0								Q8QZV7								Q99NB9	0.93885	0.395063	0.163499		A0A2I3BRL8; Q9WV02	-0.30401	1.41081		O35613	-0.26015	0.696069
																					Q9D8S3								Q9D0L7								Q9R0A1	0.93885	0.913799	-0.55852		O54967	-0.17299	1.4106		Q9CU62	-0.16812	0.695895
																					Q61990; P60335								Q922D4								Q8C050	0.938098	0.517024	0.048236		Q05920	-0.65063	1.40978		Q62059	-0.3603	0.694191
																					Q8BI72								P05064								Q9R1C7	0.937344	0.202888	-0.77843		Q7TMA2	0.486457	1.40773		A6H619	-0.27928	0.693743
																					Q9D8Y0								Q65Z40								Q3TZZ7	0.935837	0.191563	0.196607		Q8VE65	-0.73697	1.40762		Q62165	-0.22095	0.692282
																					Q3UZ01								Q80UE6								Q6ZQ58	0.935837	0.467801	-0.23616		E9Q6P5	-0.19595	1.40738		Q8K019	-0.16165	0.687601
																					Q5DW34								Q99LH2								Q91XU0	0.935083	0.249749	0.107018		Q9QYC0	-1.1078	1.40657		B1AZI6	-0.16004	0.685653
																					E9PXF8								Q8CGB6								Q9QY24	0.929033	-0.36959	0.176323		Q6ZQ58	1.14209	1.40532		Q64511	0.21661	0.684541
																					Q7TSH6								Q6P1D7								Q9Z1R2	0.929033	0.297485	0.029983		F8VPJ6	-0.25843	1.40376		Q9JKS4	0.166073	0.683008
																					Q5SW75								Q8BRB7								Q9EPQ8	0.929033	-0.03801	-0.02767		Q61103	0.27858	1.40257		Q91V92	0.327687	0.681031
																					Q80Y14								Q91Z49								Q9WV92	0.928276	0.190299	-0.31294		Q62417	-0.35661	1.4025		Q5F2F2	0.366252	0.680645
																					Q61990								P55258								Q6P9R4	0.926759	0.069015	0.269033		Q6KCD5	0.325386	1.40125		Q61937	-0.25843	0.677839
																					Q7TT00								Q99L45								P59672	0.926759	0.414677	-0.02767		Q61183	0.201634	1.40056		A2AQH4	0.265437	0.676868
																					Q69Z37								Q6PHU5								Q8BTI8	0.92524	-0.76366	-0.76366		B2RRE7	0.584963	1.39961		Q99MQ1	-0.1504	0.670705
																					Q9ES18								Q3V0G7								A2A6A1	0.92448	0.24123	-0.01159		Q3UJV1	-0.42469	1.39824		Q62417	-0.17299	0.670316
																					Q2EMV9								Q8CGC6								Q99JF8	0.921436	0.187768	0.358396		P70347	-0.38647	1.39747		Q61464	-0.20756	0.669334
																					P70255								Q9CXF4								Q3UMF0	0.916859	0.479231	-0.13924		Q7TPS5	1.73769	1.39637		O35493	0.134878	0.668856
																					Q8BIH0								E9PYH6								Q924A2	0.913033	-0.08467	0.130931		Q6NZC7	-0.38647	1.39596		Q7TPH6	0.309176	0.666487
																					Q8C735								A0A286YCX6								P13864	0.912267	0.221568	0.015783		P81122	-0.80088	1.39588		Q91XX1	-0.11404	0.666318
																					Q8K400								Q6NXH3								Q9DBY1	0.908429	-0.00289	0.079975		Q8K245	0.336855	1.39538		Q3UHF7	0.138814	0.665061
																					P11499								Q3UA37								Q9CR57	0.90766	0.119024	-0.09234		Q8C9B9	0.853597	1.39477		O88322	-0.14083	0.664236
																					Q80UJ7								Q02819								Q8BXN9	0.90458	0.098958	0.067639		Q9ERG2	0.521051	1.39331		Q9Z2V4	0.341417	0.663483
																					D3YUJ3								P81183								Q8BTI8	0.903038	0.015783	-0.0862		A0A338P6K9	0.286881	1.39319		Q922B9	0.217851	0.663027
																					Q8VEJ9								B1AR10								Q8BTI8	0.902267	0.182692	-0.34556		Q3U1Y4	-0.52492	1.3918		O88466	-0.191	0.662868
																					P84104								O35625								Q7TPV4	0.899176	0.23634	0.031395		Q8BMG7	0.319618	1.39153		E9Q512	-0.29513	0.661539
																					Q52KE7								P49586								Q8CI11	0.899176	0.297485	-0.01742		O35658	0.248535	1.39133		Q62418	0.259423	0.660834
																					Q8CJ19								Q99MU3								Q6P542	0.896853	0.244887	0.149259		O55003	-0.69432	1.39021		Q9WTP2	0.167358	0.657911
																					Q9CYI4; Q8BZX4								Q5SVQ0								Q9Z2H5	0.896853	0.204141	-0.04394		Q99KQ4	0.237564	1.38944		Q8BTI8	0.399445	0.656175
																					Q3ULW8								B2KF50								Q67FY2	0.895303	0.097611	-0.04097		Q8BWW4	-0.57992	1.38854		Q9JJ48	-0.20423	0.655442
																					Q924H7								P28658								Q9QZQ1	0.894527	0.10165	0.067639		Q9JIX8	0.634129	1.38553		Q6NZJ6	-0.5649	0.654754
																					Q5SPL2								Q811D0								Q9DCF9	0.893751	0.380729	0.121679		Q9CQC5	0.291604	1.38328		O88492	-0.24982	0.653968
																					Q8BYK8								Q8BU85								Q8R1A4	0.893751	0.088142	0.029983		Q810A7	0.197865	1.38222		Q80X50	0.190299	0.652914
																					Q8C129								Q9CXG3								Q8BYH8	0.893751	0.508936	-0.21257		P61460	0.722466	1.38073		Q9ERG0	0.206643	0.65269
																					Q8BHB4								Q80XI3								P58404	0.892974	0.166073	0.031395		Q7TPS5	-0.62371	1.37956		Q9Z0U1	0.141433	0.651365
																					B2RXQ2								Q9D6J3								Q3U9G9	0.890641	0.212881	0.370722		Q8VDJ3	0.374066	1.37951		P54103	-0.19429	0.651272
																					Q61036								P70193								O89032	0.890641	0.559737	0.071763		Q9DBN4	-0.63263	1.37871		E9Q1M1	0.164786	0.650973
																					P97379								Q64337								P28033	0.890641	0.041243	-0.43831		Q9ERU9	0.296311	1.37754		Q9D6U8	-0.25154	0.65046
																					O70405								O70258								Q8C5N3	0.890641	0.366252	-0.61485		Q99PL5	-0.7084	1.3773		F2Z3U3	-0.30757	0.649575
																					P42232								Q8C1Z8								Q80XU3	0.888305	0.38405	-0.60823		Q60707	-0.18771	1.37555		E9Q3R9	0.167358	0.646939
																					Q7TT28								P19324								P41234	0.886745	0.375178	0.077243		Q9CQS8	0.140124	1.37367		Q3U3D7	-0.36401	0.645255
																					Q9EP97								Q9DCL8								E9PZM7	0.885965	0.237564	0.259423		Q8R3B7	1.17441	1.37167		Q5H8C4	0.194087	0.643832
																					Q8C3U9								Q9WUD1								E9Q616	0.885965	0.032806	-0.3827		Q60778	0.164786	1.37121		Q9DBR1	0.385155	0.642652
																					Q08943								Q8K3Z9								Q8K2A7	0.884403	-0.03062	-0.57132		P35505	-0.15682	1.37114		P14733	0.341417	0.642009
																					P01901								Q8VDP3								Q8K382	0.881273	0.393965	0.042644		P55288	0.337996	1.36917		P59759	0.342555	0.640277
																					Q8C0M0								Q9ERE3								Q60875	0.88049	-0.36401	0.121679		Q7TT18	1.10836	1.36804		Q9ESL4	0.392867	0.639382
																					Q9Z0V7								Q9QYH6								Q9CYI0	0.878137	0.298658	0.014355		Q5SNZ0	0.23634	1.36673		Q8BYJ6	0.607863	0.63869
																					P30280								Q9WTK5								Q5SU73	0.878137	0.157044	-0.46793		Q8CDG3	0.705757	1.36639		P20357	0.202888	0.637372
																					Q8BWW9								P32067								Q3U1J1	0.877352	0.074505	0.025738		E9Q616	-0.87832	1.36631		Q52KI8	-0.7539	0.635078
																					Q5SF07								Q6DID5								O70305	0.877352	0.355016	-0.18935		Q08122	-0.29513	1.36465		Q6NXJ0	0.145351	0.634206
																					Q9R0L7								P35285								Q5SV85	0.87578	0.483364	0.390668		Q80TH2	0.344828	1.36337		P70290	0.343692	0.63403
																					Q9WTK5								F7BJB9								E9Q616	0.869477	0.252173	0.151859		A0A7N9VR94	-0.63711	1.36122		O88286	0.295135	0.631852
																					Q3UWM4								Q8R1C6								Q8BTI8	0.869477	0.22404	-0.26534		Q8K094	-0.5084	1.36032		Q9R099	-0.2567	0.631434
																					Q9DB96								Q8C729								Q6PCN7	0.867896	0.377401	-0.29513		Q9Z277	0.478195	1.35913		O70551	-0.33825	0.630605
																					Q8VBT0								Q8BL97; Q569Z6; Q9CYI4; Q8K019; Q8VE97; Q6DID3; A2A4P0								Q05D44	0.867106	0.16221	-0.20756		Q67FY2	-0.50635	1.35895		Q9Z2A5	0.308011	0.628395
																					Q9CXV0								Q8CI95								B1AZI6	0.866315	0.336855	-0.25154		Q69ZH9	0.250962	1.35737		Q80V24	-0.49208	0.62827
																					Q8BH50								Q9DBN4								Q7TPS5	0.863146	0.318461	-0.21257		Q8VDP4	0.246104	1.35396		P18608	-0.23786	0.627694
																					B2RXR6								B1AY10								Q61083	0.863146	0.368489	-0.2863		Q64318	-0.52492	1.35369		Q7TSI1	0.214125	0.626833
																					Q91ZV8								Q921C5								Q9QZQ1	0.862352	0.066261	0.10165		Q8K039	0.211635	1.35299		Q3UDK1	0.204141	0.626636
																					Q61749								Q7TMY8								Q61586	0.861558	0.463622	0.204141		P62754	2.91303	1.35174		Q5SWW4	-0.21424	0.626252
																					Q9CYA6								Q02614								Q6GYP7	0.860764	-0.23786	-0.23107		Q9JJ89	-0.95176	1.35158		Q61464	-0.09696	0.62609
																					Q6NXI6								A0A7N9VR94								Q52KI8	0.860764	-0.0619	-0.23277		Q3UHX9	0.421156	1.34837		Q9CQ73	-0.2059	0.624191
																					Q9D0K1								O55131								P35564	0.860764	0.822934	-0.60384		Q61823	0.407081	1.3476		P81183	-0.32193	0.623209
																					O70338								P26443								Q8K310	0.857583	0.283329	-0.32554		E9Q784	0.422233	1.34678		Q80U49	-0.33643	0.622783
																					Q8BP71								Q6PCL9								Q91VW9	0.855192	0.291604	-0.1665		O88907	0.111031	1.34517		Q8BHB4	-0.226	0.622695
																					Q8R4R6								Q9D486								Q8C3R1	0.853597	0.227741	0.094912		Q9JKB3; P62960	0.178874	1.3438		Q6EDY6	0.14274	0.622607
																					Q8BL65								Q91YE7								Q8BGC0	0.853597	0.442545	-0.08927		Q8BTI8	-0.25154	1.34195		P46414	0.149259	0.620791
																					Q80XC3								Q8BIA4								Q8C9B9	0.853597	0.04684	-0.12973		Q03963	-0.39403	1.34109		Q9WU81	-0.24469	0.620498
																					P11862								E9Q4N7								Q99NB9	0.853597	0.381837	-0.19926		Q3UDK1	0.573375	1.34071		Q91WG5	0.217851	0.618399
																					Q80UY2								E9PWW9								Q9JLV1	0.852798	0.311503	-0.25498		Q4VGL6	0.207893	1.34042		Q62219	0.120352	0.61729
																					P59759								Q99PP7								Q99LJ0	0.851999	0.134878	-0.5187		E9Q0S6	-0.73216	1.33963		Q9JK92	0.259423	0.616961
																					P54726								O35126								B2KF50	0.850399	-0.00433	0.329985		Q6PDH0	0.211635	1.33853		A3KGS3	-0.24469	0.616397
																					Q80W00								Q80UU9								Q6PDM2	0.850399	0.159629	0.049631		Q6NS82	0.09356	1.33845		A0A0G2JG52	0.169925	0.616213
																					P97393								Q99KK1								O89032	0.850399	0.413594	-0.17299		Q69ZW3	0.195348	1.33771		Q61559	0.215368	0.615044
																					Q7TSI0								Q91ZW3								A6H6J9	0.850399	0.371838	-0.33097		Q9QX47	0.320773	1.33525		Q61188	-0.29336	0.61474
																					Q8BH66								Q05920								P20152	0.849599	0.194087	0.056584		Q8CGU1	-0.59292	1.33319		Q56A10	-0.27404	0.614343
																					Q9CXG3								Q8CFT2								Q8C078	0.848798	0.243669	-0.25843		Q9JIX8	0.217851	1.33156		Q9CX86	-0.18935	0.613829
																					Q9Z103								Q62059								Q69ZS0	0.847997	0.358396	0.107018		D0QMC3	0.582074	1.33124		Q501J7	-0.18115	0.613802
																					P10637								Q9Z0U1								Q8BTG3	0.847997	0.194087	-0.02327		Q5SU73	-0.52492	1.33096		Q69Z38	-0.17137	0.613528
																					Q9WVR4								Q6PR54								Q9WTQ5	0.847997	0.395063	-0.7442		A2A9C3	-0.3752	1.33061		Q80U44	0.117695	0.613477
																					P43407								Q9JIH2								O35126	0.846393	0.121679	-0.074		Q3UXZ9	-0.65745	1.32921		Q8BG05	-0.27928	0.612563
																					Q3TX08								Q3UXZ9								G5E870	0.839153	0.389567	-0.1016		Q3UHJ0	-0.27753	1.32818		Q9JIX8	-1.03801	0.612262
																					Q99K48								P40201								Q3U1T9	0.839153	0.420078	-0.41889		Q5SWW4	-0.15682	1.32632		Q8CAS9	-0.18442	0.612028
																					Q9Z1K8								P14685								Q99LW6	0.83754	0.248535	-0.05439		Q8BMD7	-0.19429	1.32601		Q80VP1	-0.1156	0.61157
																					Q61457								Q80YV2								P56480	0.836732	0.128293	0.07861		Q9Z0U1	1.03351	1.32496		O08648	0.134878	0.610935
																					A2AWR3								Q7TT50								P58871	0.835116	0.155749	-0.31294		Q8BGD9	0.295135	1.32412		Q62417	0.333424	0.610191
																					Q8BHS6								P42208								E9Q5F9	0.833497	0.255803	-0.35292		Q6NZC7	0.111031	1.32259		Q9WU42	0.253384	0.609626
																					Q8CB44								Q91ZP3								Q8BTI8	0.830255	0.705757	-0.01742		O88286	0.732052	1.32223		A6H8H2	0.217851	0.608936
																					Q9EQN3								Q80U44								Q3UJB0	0.830255	0.309176	-0.13289		Q6PHU5	-0.60165	1.32146		A0A2I3BRL8; Q9WV02	-0.11873	0.6077
																					Q80TS5								E9Q309								P61460	0.827819	0.27023	0.125651		Q9ES28	0.168642	1.32079		Q3TMW1	0.181421	0.60679
																					Q6DFV7								Q60929								Q8BZX4	0.826193	0.39835	-0.08773		Q4KMM3	0.329985	1.31986		Q9Z1T6	0.515006	0.606097
																					Q80XK6								Q80U59								Q99M28	0.826193	0.317304	-0.45403		Q9ERU9	-0.3474	1.31977		Q8R3V6	0.558757	0.605903
																					Q9JIZ5								Q8R3N1								P97868	0.823749	-0.49411	-0.52699		Q3UMF0	0.232661	1.31916		Q924A2	0.098958	0.605485
																					Q9ESJ1								P97305								P08113	0.820485	0.512985	-0.42857		E9PXF8	0.470927	1.31896		Q5D1E7	0.195348	0.604439
																					Q80X80								Q922U1								Q3U3R4	0.819668	-0.39783	0.041243		P58871	0.195348	1.31884		Q9EPW2	-0.08009	0.602779
																					D3YZP9								Q9QZS8								A2A6A1	0.818851	-0.10005	0.097611		P60867	0.309176	1.31787		Q9Z2N8	0.102994	0.602286
																					P58501								Q91ZX6								Q3THK7	0.818851	0.144046	-0.04394		Q9D1F4	0.486457	1.31705		Q62312	-0.09388	0.601419
																					O35892								E9Q557								Q91XI1	0.818032	0.034216	0.011496		E9Q137	-0.19926	1.31654		Q6EDY6	0.187768	0.600244
																					E9Q9A9								Q61316								Q8C1D8	0.817214	0.547943	-0.92961		A2A432	-0.50226	1.31654		Q91YU6	0.22404	0.59977
																					Q6ZQ03								Q923T9								A2AG58	0.813935	-0.08314	-0.13765		Q5EG47	-0.80844	1.31585		Q7TQH0	-0.18279	0.598737
																					O70311								Q8R4Z4								Q8K4J6	0.812293	0.27858	0.115033		Q6PGL7	0.418999	1.31496		Q3UIR3	0.066261	0.598479
																					Q6PAR5								Q8BHN1								C0HKD9	0.811471	0.191563	0.155749		B2RWS6	-0.3603	1.31371		E9Q4Z2	0.197865	0.597921
																					Q8BP78								Q61127								Q99L90	0.810649	0.060739	0.210389		Q9Z1J1	-0.18771	1.31319		Q5DW34	-0.17625	0.597079
																					Q6PHZ5								Q7TPV4								P48962	0.809826	0.108357	0.254594		E9Q9Q2	0.535058	1.31266		Q9QY06	0.276199	0.5942
																					O70589								Q9JM96								P08122	0.809003	-0.12973	0.561693		Q569Z6	0.331132	1.3126		Q8K245	0.196607	0.593128
																					Q922M3								Q9WTN3								O09167	0.809003	0.214125	0.295135		Q91XC0	0.254594	1.31175		Q8BTI8	-0.28279	0.590594
																					Q3UHX9								O88413								P48678	0.808179	0.085425	0.116365		Q6NZJ6	0.291604	1.31119		Q8VE96	-0.45206	0.590533
																					P49443								Q9Z1W9								Q69ZA1	0.807355	0.128293	0.055196		Q3TAA7	-0.18115	1.3087		P97863	0.157044	0.589557
																					P31750								Q9JJA7								Q8BK03	0.80653	-0.11092	0.204141		P48678	-0.68501	1.30843		Q8BI72	0.271426	0.589127
																					Q6R891								O08915								P70670	0.803227	0.230203	0.10165		Q8R0S1	0.250962	1.30824		Q9ESK9	-0.28806	0.588851
																					P0C7T6								Q6PDG5								Q6PGL7	0.801573	-0.40736	-0.36773		Q61037	-0.13924	1.30789		Q3U9G9	-0.2464	0.588332
																					Q03265								Q99NH0								Q3U9G9	0.799916	0.107018	-0.10005		Q61315	0.43189	1.3024		Q8CGU1	-0.40163	0.586295
																					Q8BLK9								Q61165								Q91V92	0.798258	0.742437	0.070389		Q3UHH1	-0.44615	1.30184		A0A087WQ44	0.105678	0.58579
																					Q5SQF8								Q5XJV7								P59017	0.798258	-1.07097	-0.4112		Q60876	0.339137	1.30091		Q67FY2	-0.28455	0.585117
																					Q9Z1X4								Q80UP8								Q6KCD5	0.798258	0.555816	-0.47794		Q9CT10	-0.91594	1.30076		Q5DTM8	-0.32373	0.584647
																					Q9D1P2								Q9DBC7								Q6P2L6	0.796598	0.568519	-0.37894		Q6ZPY7	-0.29336	1.30075		Q04750	-0.2969	0.584042
																					Q9Z1B3								Q8C180								Q3UIX4	0.795767	-0.16004	-0.45601		Q80Y81	-0.20423	1.30063		O08599	-0.39783	0.582921
																					Q8CDF7								P70452								Q99NB9	0.794936	0.494672	-1.57777		A0A2I3BRL8; Q9WV02	0.505891	1.30032		E9Q5F9	-0.26882	0.579739
																					P26231; Q61301								D3YXK2; Q80YR5								E9Q7G0	0.793272	0.157044	-0.08467		Q8R149	0.46048	1.29929		Q9JIK5	-0.39025	0.579607
																					Q5NCR9								P23249								Q8BTI8	0.792439	0.27023	-0.60823		Q62074	0.482332	1.29623		Q61329	-0.43831	0.578673
																					Q6Y685								Q8C796								Q9JMB0	0.788268	0.285698	-0.25498		P42128	0.226509	1.29608		Q6NVF4	0.137504	0.578403
																					Q6ZPI0								Q6R0H7; O35691								Q80XU3	0.787432	-0.54793	0.05797		Q91XU0	-0.65972	1.2937		Q3UMU9	0.752749	0.578316
																					P26039								Q8K2T8								Q8C0D4	0.786596	-1.02915	-0.18771		Q62504	1.19661	1.2935		D3YZP9	-0.17137	0.578109
																					P23249								P11862								Q8C170	0.784085	0.337996	-0.58857		O09130	0.225275	1.29334		Q9D8Y8	-0.27404	0.57775
																					P07901; P11499								Q9DCK4								Q8C8U0	0.782409	0.258217	-0.12973		Q3TSG4	-0.21759	1.29294		A0A2I3BRL8; Q9WV02	-0.18115	0.575649
																					P20444								B9EJ80								Q14DQ1	0.78157	-0.11404	-0.00868		Q8VHK1	0.246104	1.29215		Q91XU0	-0.3752	0.575165
																					P63013								Q63932								Q9JIC3	0.78157	0.109695	-0.05439		Q9ERU9	0.183963	1.29174		Q80XU3	-0.60823	0.574551
																					Q8BJF9								Q9QZQ1								Q3UIX4	0.78157	-0.22263	-0.66658		E9Q5N9	0.339137	1.29134		E9Q7G0	-0.42082	0.574142
																					Q4FK66								Q60875								P62754	0.78157	0.694212	-0.84166		E9Q3R9	-0.33461	1.28998		Q6ZPJ0	-0.34373	0.574018
																					O35379								Q64700								Q80XS6	0.77989	0.41684	0.387363		P35569	0.297485	1.28855		P52479	0.181421	0.573795
																					A2AAY5								C0HKD9								P14901	0.77989	0.084064	0.014355		Q8BTI8	0.24732	1.28839		Q922M7	0.209141	0.573722
																					P47941								Q4FK66								Q9ERU9	0.77989	0.24245	-0.2109		Q91WG5	0.266637	1.28584		P70399	0.090853	0.573586
																					P00520								B1ART2								P30999	0.77989	0.448901	-0.97143		P46467	0.645241	1.28578		Q8K3Z9	-0.191	0.573421
																					Q0VGY8								P53996								Q8BJS4	0.77905	0.177599	0.001442		Q5XJV7	-0.68966	1.28547		Q8VD65	0.235114	0.571713
																					Q80X90; Q8BTM8; Q8VHX6								Q8VCI5								Q8VDC1	0.77905	0.282143	-0.12501		Q9JIX8	-0.2464	1.28523		Q91WL8	0.064883	0.570525
																					Q9WVE8								Q7TQK0								Q3TWW8	0.776525	0.426533	0.085425		Q9ERU9	-0.50022	1.282		Q9JJT9	-0.47794	0.568043
																					Q8BZ47								P58802								P70257	0.776525	0.128293	0.051024		Q9Z1W9	-0.82368	1.28196		Q99KQ4	0.200379	0.566163
																					Q9CW79								P51432								Q9WU42	0.775683	0.237564	0.070389		Q4G0F8	0.719841	1.28192		Q9CVI2	-0.29336	0.56568
																					Q8BMB0								Q62448								Q8C8U0	0.77484	0.084064	0.269033		Q99KX1	-0.43635	1.28127		P51859	0.134878	0.56561
																					Q99L47								P97360								Q9JLV1	0.77484	0.244887	0.049631		A2AJT4; P62996	0.335712	1.27968		P13595	-0.12973	0.56378
																					P99024								Q8BH65								Q8C9B9	0.773996	0.124328	0.117695		O89032	0.347099	1.27918		E9Q616	-0.36587	0.563419
																					Q9DBY8								Q7TPE5								O55131	0.773996	-0.36959	-0.03062		P52483	0.264236	1.27721		Q3UVR3	0.273814	0.563264
																					Q8CCJ3								Q9D0R8								Q63918	0.773152	0.064883	-0.82113		P70452	-0.23786	1.27645		Q61183	0.1137	0.562532
																					Q8VBT9								Q9D479								Q9DBU3	0.772308	-0.06794	0.1137		Q8BL99	0.124328	1.27601		O35126	-0.13924	0.559815
																					B1ART2								P97313								Q7TPS5	0.772308	0.10165	-0.04841		Q9WU42	0.606916	1.275		Q7TPV2	0.136191	0.559721
																					Q8CFJ9								Q8VE65								Q80UE6	0.770618	0.312665	0.067639		Q8CGB6	0.146655	1.27126		Q8K3A9	0.209141	0.559434
																					Q61216								Q80V94								Q6PDM2	0.770618	0.24123	0.062122		O70496	-0.29159	1.27114		E9Q9Q2	0.088142	0.558973
																					Q8BXJ2								P51612								Q62172	0.769772	0.071763	-0.15521		Q9CWY8	0.282143	1.27086		Q7TSC1	0.100305	0.558214
																					E9Q1P8								E9PYL2								Q80XU3	0.767231	0.333424	-0.3827		P28033	0.890641	1.26984		Q61823	0.397255	0.557784
																					P60843								Q69ZS0								P70193	0.766383	0.320773	0.108357		Q61733	-0.58641	1.26863		Q61687	-0.25843	0.557448
																					Q8BS54								Q8CDM8								Q569Z6	0.766383	0.064883	0.015783		Q9DBS2	0.313826	1.26763		O70472	0.155749	0.556881
																					P42230								Q9JHF5								Q3B7Z2	0.765535	0.415759	-0.20423		Q69ZK6	-0.34008	1.26701		Q8K327	0.280956	0.554137
																					P13020								A2AN08								Q8JZX4	0.763836	-0.00433	0.16221		P0C7T6	0.196607	1.26632		Q9Z1Q9	-0.17951	0.553786
																					Q9Z1M8								Q8CCI5								Q6ZQ58	0.762987	0.175045	-0.08467		A2A484	-0.68038	1.26586		Q9Z0P4	-0.18115	0.553742
																					Q8CBQ5								E9Q2I4								Q9QX47	0.762136	0.285698	-0.4112		O35126	1.04264	1.26439		O89032	0.181421	0.553051
																					Q7TNE3								Q9Z2F7								Q99NB9	0.759582	0.408168	-0.01159		Q9JJZ6	0.155749	1.26374		Q5DTL9	-0.45997	0.552904
																					Q9CQ13								Q60668								Q7SIG6	0.757877	-0.04394	0.1137		Q6A0A2	0.149259	1.26315		Q8BGI4	0.129613	0.552879
																					P26638								O70551								P25916	0.755315	-0.5649	-0.32735		Q9Z1R2	-0.26708	1.26273		Q4VAC9	0.248535	0.551941
																					Q5SWU9								Q99LI7								Q8CH25	0.75446	-0.1047	0.207893		Q8BTI8	0.351628	1.26263		E9Q309	-0.30401	0.551853
																					Q3TYA6								Q60932								Q8BTI8	0.75446	0.123004	0.077243		O89032	1.49569	1.26173		P09405	0.31034	0.551089
																					Q80Y55								Q6NVE8								Q3UMF0	0.753605	0.273814	0.05797		Q9EP71	0.375178	1.26128		E9Q3C1	0.183963	0.547833
																					Q8BKS9								Q9EP97								Q60598	0.753605	0.358396	-0.06794		Q8K3I9	0.140124	1.26123		Q62504	-0.58208	0.546525
																					Q80W54								E9Q4F7								Q6VGS5	0.753605	0.032806	-0.11092		P62317	-1.14561	1.25983		Q6AW69	0.171207	0.543693
																					Q61329								B2RX14								Q6KCD5	0.752749	0.27023	-0.17137		Q9ESC8	-0.47594	1.25981		P62141	-0.19926	0.543289
																					P28352								Q3U9G9								Q3UMU9	0.751892	0.372952	0.055196		B1AZI6	-0.40545	1.25969		Q4VAC9	0.381837	0.542446
																					Q91VY9								Q1HFZ0								Q9CZW5	0.751892	0.372952	-0.33097		Q9QXG2	-0.22263	1.2592		Q8R146	0.056584	0.54173
																					Q91XC8								Q8BYJ6								Q9WU42	0.74932	-0.08927	0.109695		Q3TAA7	-0.20423	1.25764		Q80W00	0.121679	0.541258
																					Q99J95								Q78ZA7								Q8C2Q3	0.748461	0.351628	0.062122		Q6ZQK5	1.10836	1.25673		Q80XC3	0.145351	0.541014
																					O09130								Q9R1P4								Q0VBL3	0.748461	-0.09696	-0.01013		Q8R0W0	-0.40736	1.2567		P48725	0.299831	0.540937
																					P28667								Q3U1J1								Q6ZPY7	0.745022	0.292782	-0.0619		Q62407	-0.35845	1.25538		P08775	-0.20923	0.540444
																					Q8VIJ6								Q9Z2Q2								Q9QZQ1	0.745022	0.151859	-0.09851		Q8C052	0.124328	1.25467		A2A432	0.116365	0.540411
																					Q9WVB0								Q9D2Q2								Q8BTI8	0.744161	0.640621	-0.42082		Q8VE97	0.574344	1.2541		Q9DBR7	0.465713	0.540371
																					E9PZJ8								E9Q5F9								P83917	0.744161	0.38405	-0.75877		Q7TPS5	0.772308	1.25391		O35129	-0.14242	0.540328
																					Q9D842								Q9CQF4								Q78IK4	0.740712	0.466758	-0.03505		Q62273	-0.82368	1.25361		Q922Q2	-0.13448	0.539421
																					Q8BHR8								P01590								Q3TRM4	0.739848	0.077243	0.361768		Q8BTI8	0.903038	1.25331		Q80TY5	0.169925	0.538939
																					Q689Z5								Q8BYK8								Q8BJ71	0.739848	0.069015	0.070389		Q9Z0V7	0.445727	1.25149		O54946	-0.21759	0.538312
																					Q91Z38								G5E870								Q8BTI8	0.739848	0.112367	-0.04394		E9Q309	-0.66429	1.25099		B1ART2	0.249749	0.53655
																					P53995								Q80YT7								P70290	0.739848	0.343692	-0.16165		O89032	1.67536	1.24917		Q3UCQ1	0.470927	0.531968
																					P70188								Q8BRM2								Q3UIX4	0.738984	0	-0.72977		Q9WVC3	1.17632	1.24854		Q5XJV7	0.207893	0.531705
																					Q3TLD5								Q5EG47								Q63943	0.738119	0.309176	0.145351		Q99N96	-0.43635	1.24853		Q9DBS9	-0.32916	0.531586
																					P54310								A2AT37								Q921T2	0.738119	0.09356	0.082703		P25446	-0.17625	1.24541		Q6A065	-0.23786	0.531567
																													Q6PDI6								F6U5V1	0.737254	0.606916	-0.00578		P35831	0.285698	1.2447		Q8BTI8	-0.56704	0.530862
																													P06537								E9Q5K9	0.737254	0.042644	-0.38836		Q61036	0.186501	1.24364		Q5SWU9	0.31034	0.530767
																													E9PVZ8								Q923D5	0.736388	0.689746	-0.16327		Q9CSH3	0.260628	1.2432		Q3THK3	0.271426	0.528191
																													Q8CFC7; P36552								O88291	0.734655	0.157044	-0.23786		P53995	0.22033	1.24312		P35569	0.10165	0.527887
																													P36536								Q6NV83	0.734655	0.049631	-0.55639		Q924A0	-0.2059	1.24293		P54276	0.144046	0.527146
																													Q3UVG3								O54826	0.73292	-0.0619	0.24245		Q69ZN6	-0.15361	1.24114		E9Q616	-0.12343	0.526284
																													Q8BJ37								Q99NB9	0.73292	0.100305	-0.00433		Q9Z2H5	-0.42857	1.2395		Q0P678	-0.3474	0.526232
																													Q62273								Q91WJ8	0.732052	0.24732	-0.10625		O35625	-0.38647	1.2391		Q61127	-0.21759	0.525513
																													Q80TM9								O88286	0.732052	0.295135	-0.1665		Q61315	0.444667	1.23878		Q3UHF7	-0.3603	0.525304
																													Q9JHI7								P18608	0.730314	0.362891	-0.80088		Q8C0D7	1.41792	1.23797		Q8VE97; Q3TWW8; O35326	-0.55216	0.525007
																													Q9R1E0								Q91X84	0.727703	0.368489	-0.12029		E9Q616	-0.89432	1.23796		P35601	-0.85726	0.52472
																													Q80WC3								Q3TIX9	0.726831	0.199123	0.243669		Q9QZQ1	-0.19926	1.23733		E9Q0S6	-0.074	0.524495
																													Q6PGA0								Q8K3X4	0.726831	-0.14083	-0.02474		O55003	-0.52284	1.23477		Q8CCH7	-0.14561	0.524051
																													Q6PB51								P18608	0.726831	0.297485	-0.69199		Q9JIC3	0.78157	1.2333		P27546	-0.18935	0.524024
																													Q8R4X3								Q9DCA5	0.724214	0.089498	-0.27056		Q8BIA4	0.267835	1.23163		P42128	0.22404	0.522462
																													E9Q8D0								P97412	0.72334	0.345964	-0.29513		Q69ZR2	0.291604	1.23126		O35954	0.212881	0.522293
																													Q6PFR5; Q52KI8; Q6PDM2; P62996								P61460	0.722466	0.269033	0.032806		Q9R0G7	-0.1156	1.2306		Q80U72	0.105678	0.522201
																													Q5SSH7								Q80TV8	0.719841	0.149259	-0.18115		P59808	0.22404	1.22985		Q3TC46	-0.21591	0.521829
																													Q922Y1								Q4G0F8	0.719841	0.194087	-0.32916		Q9JJG0	1.06902	1.22951		Q9R0G7	-0.14242	0.521343
																													Q9DA19								Q61136	0.719841	-0.07248	-0.48398		Q8BHZ4	0.686164	1.22873		Q56A10	-0.66429	0.520463
																													Q99NG0								Q8VI33	0.718088	0.136191	0.079975		Q9JIX8	-0.67346	1.22805		Q9CW03	-0.17462	0.519987
																													Q8BQR4								P26041	0.718088	0.374066	0.045443		Q8R322	0.169925	1.22749		O89032	0.559737	0.519447
																													Q3THK3								Q8R4H2	0.71721	-0.1472	0.049631		Q99JF8	0.446786	1.22685		O08586	1.62434	0.5194
																													P41230								O70318	0.715454	0.21661	-0.12343		E9PYH6	-0.33643	1.22643		Q6PD29	0.03984	0.519321
																													Q8BSK8								Q61191	0.714575	0.574344	-0.6416		Q8K3Z9	0.678072	1.2261		P62754	1.29631	0.519311
																													Q9DC33								Q9R0Z9	0.712816	0.271426	0.10165		Q8BU14	-0.56064	1.22601		Q80YV2	-0.14561	0.517744
																													O88572								Q8R5F7	0.712816	0.044044	0.08134		P51432	0.303342	1.22596		Q8CFX3	-0.17462	0.517328
																													F8VPQ2								Q7TNL5	0.712816	-0.52907	0.00863		Q99NB9	-0.24298	1.22569		Q91W18	0.206643	0.51416
																													Q9D159								Q64028	0.711935	0.269033	0.014355		O88532	0.477159	1.22397		Q8BGC0	1.00288	0.513293
																													Q62407								P51912	0.711935	0.14274	-0.16488		Q67FY2	-0.37146	1.22352		Q6A026	0.944858	0.512017
																													P62821; Q9D1G1								Q3UL36	0.711054	-0.1488	0.042644		Q99JF8	0.436162	1.22316		O88508	-0.08927	0.511946
																													Q7TN75								Q8BGD9	0.711054	0.455229	-0.1156		Q6ZQK5	1.05102	1.22263		Q69ZR2	0.232661	0.511601
																													Q80U72								Q80XU3	0.708408	0.279768	-0.75147		Q9JLQ0	-0.27579	1.22224		P18654	-0.36959	0.510259
																													P54103								Q6ZQK5	0.707525	0.329985	0.037031		Q8C3U9	-0.39783	1.22204		Q5U4C3	-0.34556	0.508414
																													Q6EDY6								E9Q309	0.707525	0.305679	-0.06794		Q9D842	-0.39783	1.21949		P97825	0.163499	0.508402
																													Q5DW34								Q99JF8	0.706641	0.244887	-0.77349		Q4VA36	0.177599	1.21916		Q99KW3	-0.40545	0.508323
																													Q9CZ44								P70257	0.705757	0.137504	0.202888		Q80TH2	0.452068	1.21844		B2RY56	-0.32554	0.507959
																													O35495								Q8CDG3	0.705757	0.133564	0.120352		Q9QYR6	-0.38647	1.21799		Q9DBS2	0.147958	0.507526
																													P62774								Q8C4V1	0.705757	0.284514	-0.00289		Q8BYH8	0.893751	1.21682		P53702	-0.42082	0.507072
																													A2A654								Q99PG2	0.705757	0.266637	-0.65972		Q8K3W3	0.159629	1.21635		Q922M7	0.08134	0.506762
																													Q9CQ19								Q80XQ2	0.703987	0.266637	0.029983		Q9WTQ5	0.303342	1.21618		P30415	-0.41504	0.506175
																													Q3UKU1								Q6DFW4	0.703101	-0.02767	-0.02621		Q8C4P0	-0.226	1.21567		P11087	-0.23447	0.505766
																													Q8K3W3								A2A484	0.702214	0.169925	0.084064		Q9CQ73	-0.27753	1.21479		E9Q2I4	-0.33825	0.505367
																													Q8C761								Q80YS6	0.701327	0.756169	0.136191		P63085	-0.2723	1.21468		Q9Z2H5	0.335712	0.504791
																													Q8VDX6								Q3UJB0	0.701327	0.265437	-0.90779		P70441	0.953079	1.21267		Q9EPS3	-0.12186	0.504628
																													Q91YE5								Q64362	0.70044	0.347099	0.011496		Q8BTI8	2.46074	1.21148		Q8BVL3	0.21661	0.504454
																													Q3U3E2								Q91VS8	0.70044	0.194087	-0.14561		E9Q1P8	-0.33279	1.21138		Q9Z2U4	-0.22938	0.503099
																													Q61315								Q9Z0F8	0.70044	-0.04246	-0.72261		Q9WUD1	-0.61927	1.21027		O08580	0.186501	0.502864
																													Q9JJ89								B1AZA5	0.699552	0.070389	0.017209		E9Q3G8	-0.88098	1.20939		Q99LD4	-0.2464	0.502164
																													Q3B7Z2								Q9WTQ5	0.698663	0.263034	-0.30223		P52483	-0.49818	1.20861		Q811S7	-0.17462	0.501809
																													Q9DBU6								O08784	0.697774	0.175045	0.237564		Q5SQF8	0.414677	1.20785		A0A087WRT4	-0.14401	0.501273
																													Q8BSE0								O88466	0.697774	0.098958	0.137504		Q8BTI8	0.49774	1.20778		Q9CQG2	-0.25154	0.500626
																													P70188								Q8CI95	0.697774	0.259423	0.128293		Q7TT18	-1.19429	1.20707		Q8C5K5	0.191563	0.49976
																													Q9JKP8								Q6PAM0	0.696884	0.138814	0.073135		Q3UIA2	0.119024	1.20632		Q9QYR6	0.285698	0.499633
																													Q9D2D7								O88792	0.696884	0.088142	0.03984		Q8BTI8	1.16285	1.20587		Q03172	-0.11873	0.497345
																													Q3TGW2								A2BE28	0.696884	-0.35292	-0.04692		E9Q784	0.370722	1.20492		Q8CGN5	-1.94342	0.497313
																													Q9JMG3								Q8CH25	0.696884	-0.0908	-0.28983		Q148V7	-1.20091	1.20102		P98203	0.266637	0.497157
																													Q61084								Q8CH25	0.695103	0.379621	-0.53742		O70318	-0.1976	1.20054		Q6NXK2	-0.27753	0.496345
																													Q8K3G5								Q8C5N3	0.694212	0.290424	0.097611		Q7TMQ7	0.507921	1.19817		Q61687	-0.3752	0.495809
																													Q922R8								Q9Z239	0.694212	0.151859	-0.17299		Q8BTI8	0.584963	1.19812		Q60760	-0.32373	0.494441
																													P97434								Q9D5V6	0.694212	0.266637	-0.23447		Q9WV55	-0.30579	1.19769		A2A791	0.172488	0.494434
																													Q5DU37								Q8CFI0	0.69332	0.132248	-0.00723		Q925J9	-0.33461	1.197		Q8CGC6	-0.1488	0.493711
																													Q6P4S8								Q8CGN4	0.69332	0.332278	-0.23277		Q6ZQF7	0.279768	1.1964		Q8VC03	0.319618	0.49367
																													Q3UHI4								Q8BTI8	0.69332	0.149259	-0.39593		Q8K1Y2	0.9855	1.19635		Q8K327	0.24245	0.493005
																													E9Q166								Q64337	0.692427	0.692427	0.537048		O70551	-0.37146	1.19578		Q148V7	0.181421	0.492039
																													P0DP27								Q6ZQ58	0.690641	0.62854	0.24245		Q91V36	0.347099	1.19289		Q6P3Y5	-0.26015	0.491116
																													Q9CQJ6								Q4FK66; Q3USH5; Q8K194; A2AG58; Q6DID3	0.690641	0.24245	0.200379		O89032	0.890641	1.1923		Q64337	-0.36959	0.489897
																													Q8BR65								Q61879	0.690641	0.410341	0.125651		Q6GYP7	-0.46196	1.19193		O70305	0.07861	0.489753
																													Q3TRM4								Q8R3B7	0.690641	0.191563	-0.10625		Q80XS6	0.483364	1.19123		D3YXK2	-0.49614	0.489731
																													Q5ND34								Q8VDD5	0.690641	0.286881	-0.38836		Q8C0D4	0.145351	1.19089		Q3B7Z2	0.158337	0.489421
																													Q91ZU6								P28867	0.689746	0.121679	-0.02327		Q9DD18	0.630405	1.19018		Q52KI8	-0.18606	0.489035
																													Q9CZV5								Q9DBC3	0.688852	0.189034	-0.20923		Q3UFF7	-0.46395	1.18979		Q6A065	-0.12973	0.488606
																													Q9Z1B3								Q3UHX2	0.687956	0.128293	0.088142		Q8VI33	0.407081	1.18874		Q8VCD7	-0.15361	0.487339
																													Q9D5V6								Q9Z1R2	0.687956	0.222805	0.004322		Q8C078	0.848798	1.18829		Q6A009	-0.2464	0.487335
																													Q3UU96								E9QAT4	0.687956	0.386259	-0.01888		O55091	0.168642	1.18781		Q91YL3	0.997112	0.487053
																													P62317								Q62018	0.687956	0.574344	-0.64386		Q9QY36	-1.21759	1.18761		P81122	0.126973	0.486985
																													Q6Y685								O55003	0.687061	-0.17951	-0.20423		Q8BIA4	-0.67577	1.18692		E9Q394	0.085425	0.486635
																													Q62431								Q7M753	0.686164	0.183963	0.22404		Q80XI6	0.172488	1.18664		O55098	-0.27928	0.48604
																													Q9JLV1								Q8BHZ4	0.686164	0.020058	-0.39403		Q8CH09	0.230203	1.18494		P35979	-0.15843	0.485611
																													Q9CWK3								P23116	0.685267	0.422233	0.175045		P55194	0.108357	1.18352		Q91UZ1	0.1137	0.485474
																													Q4U2R1								Q99LD4	0.685267	0.064883	0.129613		E9Q5F9	-0.25326	1.18305		A2AN08	-0.30936	0.483101
																													Q9R1K9								Q9QYR6	0.685267	0.283329	0.0229		E9Q8D0	0.282143	1.183		Q9ESC8	0.096262	0.483067
																													Q923D5								O35691	0.685267	0.207893	-0.226		P81122	-0.24298	1.18298		Q6NS82	0.029983	0.48299
																													Q8JZN5								Q52KI8	0.68437	-0.22263	0.181421		P58871	0.08134	1.18282		Q6PAM0	-0.10936	0.481802
																													Q8CID0								Q6NZQ4	0.683472	0.175045	-0.1504		Q8C5N3	-0.67807	1.18246		Q69ZK6	-0.16812	0.481568
																													Q3UZ39								Q8JZQ9	0.683472	0.22404	-0.42469		Q9D855	-0.34924	1.18245		P81122	0.123004	0.48127
																													A3KGB4								Q61211	0.682573	0.377401	-0.43831		P55937	-1.35845	1.18195		Q9WTQ5	0.27739	0.481176
																													Q9D0B6								Q80U44	0.681674	0	-0.09234		Q922R8	-0.9885	1.18138		Q9ERV1	0.240009	0.480752
																													P59808								Q7TPD0	0.681674	-0.05289	-0.23957		Q9EQJ9	0.379621	1.18091		Q9JIX8	0.378512	0.480695
																																					Q9Z148	0.680774	0.237564	0.053806		Q9JHS9	0.149259	1.1809		Q8BTI8	-0.38836	0.480083
																																					Q8BGT0	0.680774	0.164786	-0.06341		Q9D4H4	1.20414	1.18071		Q69ZR2	0.244887	0.480002
																																					Q3UIX4	0.680774	-0.45206	-0.49614		B1AZI6	0.492622	1.17952		Q6DFV5	0.454176	0.479783
																																					P04627	0.679874	0.395063	0.176323		P23198	1.10635	1.17941		Q811L6	0.559737	0.478989
																																					P97868	0.679874	0.104337	-0.13289		Q91WJ8	0.732052	1.17937		Q6ZQ58	0.119024	0.478786
																																					Q6NS46	0.678973	0.077243	0.089498		P23198	1.01578	1.17934		Q8R4H2	0.175045	0.478521
																																					Q8K3Z9	0.678072	0.140124	-0.04246		P70399	0.233888	1.17896		Q91VJ2	-0.09542	0.478304
																																					Q8K245	0.67717	0.319618	0.146655		Q8BX90	0.469886	1.17833		A2A5R2	-0.226	0.477495
																																					Q91WG5	0.676267	0.529071	-0.2464		Q7TT18	-0.45008	1.17729		Q05D44	-0.07856	0.476749
																																					Q4VA53	0.676267	0.140124	-0.2969		Q61712	-0.5951	1.17565		O89001	-0.99424	0.476647
																																					Q00PI9	0.676267	0.365133	-0.42663		E9Q6P5	-0.45403	1.17531		Q9R020	-0.13131	0.475739
																																					Q8BGC0	0.676267	-0.04692	-0.57347		Q9QZE7	-0.76611	1.17508		Q01237	0.121679	0.475135
																																					Q52KI8	0.675364	0.085425	0.137504		Q8BWS5	-0.22263	1.17422		Q6ZPY7	-0.1665	0.47509
																																					Q8CBD1	0.675364	0.379621	-0.07248		E9PWW9	-0.64611	1.17397		Q69ZK6	-0.0514	0.474799
																																					P53986	0.674461	0.530071	-0.37146		D3Z0M9	-0.21591	1.1739		Q8CI08	0.27023	0.472054
																																					O35326	0.673556	0.168642	-0.12658		Q6PDG8	1.21412	1.17326		Q2KN98	-0.29336	0.472037
																																					Q8K019	0.673556	0.048236	-0.13924		Q80XK6	0.426533	1.1729		Q9QYH6	0.249749	0.471101
																																					Q0P678	0.672652	-0.00144	0.27023		E9Q555	0.508936	1.17237		P62700	0.147958	0.470804
																																					Q9WV70	0.672652	0.084064	0.120352		Q921T2	0.536053	1.172		O55033	-0.29159	0.470732
																																					B4XVP9; A6H5X4	0.671746	0.225275	0.280956		Q80Y81	1.43829	1.17095		Q14AX6	-0.32373	0.47069
																																					F8VPQ2	0.671746	0.112367	0.069015		Q9QY06	1.75189	1.16813		O88343	-0.39403	0.470604
																																					Q9D1Q1	0.67084	-0.01888	-0.13924		Q6PG95	0.191563	1.16762		Q9D4H9	-0.20423	0.470186
																																					Q6AW69	0.669934	-0.30223	-0.24469		O35613	1.57483	1.16695		Q6PHZ2	0.098958	0.470164
																																					P25206	0.669027	0.171207	-1.0499		P51859	-0.48197	1.16654		Q62073	0.255803	0.469987
																																					Q52KI8	0.668119	-0.1016	-0.04246		P56480	-0.5043	1.16642		E9Q6J5	-0.39025	0.469979
																																					Q9CR86	0.667211	0.190299	0.197865		Q7TN75	-1.47794	1.16589		Q3TLH4	0.279768	0.469285
																																					Q60592	0.665393	0.378512	0.259423		Q6NZQ4	0.683472	1.16555		P97412	0.345964	0.469236
																																					Q61818	0.665393	-0.12973	0.096262		Q9QXG4	-0.36587	1.16518		P20444	-0.17137	0.468967
																																					Q8K019	0.664483	0.070389	-0.24469		Q9EQJ9	1.4452	1.16449		Q6NZJ6	0.284514	0.468792
																																					Q6NZC7	0.663572	0.222805	0.125651		Q6PAR5	0.421156	1.16411		Q569Z6	0.27023	0.467038
																																					Q8K3A9	0.663572	0.246104	0.012926		O54724	-0.55004	1.16384		Q8BNW9	0.138814	0.466873
																																					P63024	0.663572	0.253384	-0.23107		Q99JF8	1.38847	1.16334		Q61083	-0.1016	0.466662
																																					Q80TZ9	0.662661	0.123004	0.034216		Q8K019	-0.68038	1.16308		Q2MHN3	0.334568	0.465323
																																					Q3UVL4	0.662661	-0.12186	0.014355		Q6PHZ2	1.57531	1.16293		Q63844	0.349365	0.464756
																																					Q9D0B0	0.662661	0.303342	-0.29159		P35564	0.314986	1.1626		O88286	0.088142	0.46428
																																					Q8BTI8	0.662661	-0.0908	-0.38647		E9Q777	0.182692	1.16259		Q5DTW7	-0.20091	0.463702
																																					Q8CCI5	0.66175	0.168642	-0.01888		D3YXK2; Q80YR5	0.128293	1.16234		Q91W39	-0.23616	0.462844
																																					Q60716	0.66175	-0.01888	-0.05739		Q9ESC8	-0.56704	1.15907		Q9R0G7	-0.14401	0.462523
																																					Q3UIA2	0.660837	0.319618	-0.22769		Q6PHZ2	1.52907	1.1587		Q99LH9	0.62293	0.461366
																																					Q923D5	0.660837	0.117695	-0.23107		Q61136	0.231432	1.15869		Q8VIG1	-0.08161	0.461303
																																					Q5SUF2	0.659925	0.204141	-0.60165		Q99LI2	0.590722	1.1584		Q8K3X4	-0.1472	0.460758
																																					P70193	0.657183	0.421156	0.133564		Q3U821	0.480265	1.15797		P70257	0.552869	0.460457
																																					Q91WV0	0.657183	-0.31294	0.042644		E9PZJ8	0.382944	1.15734		Q8K3Z9	0.15056	0.460153
																																					Q58A65	0.656268	0.408168	-0.24811		P17141	-0.52492	1.15732		P62754	1.12168	0.459916
																																					Q99LL5	0.655352	0.130931	0.089498		Q9D8S9	-0.2567	1.15696		O88379	-0.2567	0.459285
																																					P18608	0.655352	0.311503	-0.75147		O09044	-0.20423	1.15671		Q3TQI7	-0.19429	0.459262
																																					Q9CZT4	0.654436	0.02148	0		Q7TNC4	-0.60384	1.15566		Q8BRT1	-0.18279	0.458843
																																					Q8BVK9	0.653519	-0.32735	0.352759		P59325	1.05589	1.15376		Q9ES28	0.178874	0.458767
																																					Q8CGN5	0.653519	-0.3752	0.007196		Q9JKP8	0.561693	1.15264		Q8K214	0.089498	0.458154
																																					Q6IE82	0.653519	0.136191	-0.05739		Q8C729	-0.30223	1.1522		P48678	-0.19265	0.457761
																																					P70257	0.652601	0.552869	-0.34008		Q91X51	-0.2863	1.15075		P97820	0.155749	0.45582
																																					Q99NB9	0.650765	0.134878	-0.03505		Q9ESK9	-0.18771	1.14982		P08775	0.128293	0.455815
																																					P62754	0.650765	0.617298	-0.41889		Q8CHP6	-0.36959	1.14964		Q6DVA0	-0.22769	0.454719
																																					E9Q616	0.649845	0.403813	-0.60603		P19096	-0.3827	1.14836		Q8CFT2	-0.16488	0.454601
																																					Q3UDW8	0.648926	0.051024	0.086784		Q9JLV1	-1.20091	1.14815		Q8BYR8	-0.17137	0.453061
																																					Q91X88	0.648926	0.355016	-0.1976		O88477	0.154454	1.1457		Q3U9G9	-0.11404	0.452844
																																					Q6GQT6	0.648005	0.128293	0.163499		Q2EMV9	0.195348	1.14417		Q8R2Y8	-0.18115	0.452054
																																					Q3TAA7	0.645241	0.568519	0.075875		Q9R1E0	-0.83136	1.14329		P30415; Q6NZN0; Q3UC65; O35326	0.064883	0.451714
																																					Q8BQ30	0.645241	0.144046	-0.0908		P13864	0.912267	1.14204		Q571I4	-0.43635	0.451692
																																					P46467	0.645241	0.235114	-0.15521		Q61037	0.289244	1.14107		Q80YV2	0.090853	0.450852
																																					Q61687	0.645241	0.517024	-0.2059		Q9JLM8	0.407081	1.14057		Q9EQQ9	-0.1078	0.450314
																																					Q8VE97	0.643394	0.183963	-0.65972		P61982	1.14339	1.14034		Q8CGN5	-0.31833	0.44958
																																					Q3TIX9	0.642471	0.230203	0.192825		P38532	0.15056	1.13911		Q9QYR6	0.171207	0.448637
																																					Q9JIX8	0.642471	0.205393	-0.56704		Q99P72	0.306846	1.13863		Q8CGI1	0.09356	0.448414
																																					Q91W39	0.641546	-0.07248	0.138814		P70207	-0.35107	1.13681		Q8C0C0	0.261832	0.447349
																																					Q8BM75	0.640621	0.185232	-0.22938		Q52KE7	0.461529	1.13635		Q8C4V1	0.283329	0.4467
																																					Q9WV92	0.639695	-0.12029	-0.00144		Q8R1Q8	-0.21424	1.13594		P28659	-0.30223	0.44651
																																					Q6PHZ2	0.637842	0.145351	-0.16004		P97868	-0.63487	1.13479		O35887	-0.02327	0.446105
																																					Q91YN9	0.637842	0.186501	-0.41696		P26041	1.50386	1.13454		Q8K2Y9	0.124328	0.446032
																																					Q05D44	0.637842	0.055196	-0.49614		Q99PP2	-0.54162	1.13401		Q7TN98	0.094912	0.445856
																																					Q61026	0.636915	0.49057	-0.44811		Q9D9A7	0.531069	1.13401		Q810U5	-0.2059	0.445276
																																					Q9CZ13	0.635987	0.005759	0.333424		Q9ERU9	-0.83136	1.13383		Q9Z2A7	-0.20923	0.445143
																																					Q80XU3	0.635987	-0.13765	0.086784		Q3TSG4	-0.89432	1.13311		Q80ZQ9	0.094912	0.444603
																																					Q6DFZ1	0.635987	0.415759	-0.04394		Q9D706	0.175045	1.13276		Q60823	0.094912	0.443764
																																					Q810V0	0.635058	0.098958	0.049631		G3X8Q1	-0.17951	1.13239		Q6NXN1	0.08134	0.443708
																																					Q6P9Q4	0.634129	0.056584	0.136191		Q9CSU0	0.153157	1.13206		Q8CH25	-0.26015	0.443641
																																					Q9JIX8	0.634129	0.207893	-0.15361		P20152	-0.32013	1.13197		Q9CQ22	-0.12343	0.443475
																																					Q91W39	0.632268	-0.03801	0.35727		O70405	0.105678	1.13159		Q91VU6	0.232661	0.443473
																																					Q9ER80	0.632268	0.273814	0.125651		P20444	0.404903	1.13134		Q6PDH0	0.151859	0.443022
																																					Q58A65	0.631337	0.635987	-0.39783		Q9EQN3	0.154454	1.13107		Q7TSC1	0.1137	0.442588
																																					P99027	0.631337	0.503858	-0.61927		Q9DCB1	1.1447	1.13081		Q91V92	1.3989	0.442483
																																					Q80TH2	0.630405	0.062122	0.011496		P81122	0.316146	1.13042		O35874	-0.18115	0.440903
																																					Q8R149	0.630405	0.04684	-0.11404		P16546	0.584	1.13002		D3YXK2	-0.21591	0.440721
																																					Q9DD18	0.630405	0.221568	-0.22769		A6H6J9	0.850399	1.12976		Q8CGN5	-0.16812	0.440608
																																					Q3UJB0	0.629473	0.027154	-0.11873		O54724	-0.66429	1.12868		Q9JLV1	0.244887	0.440464
																																					Q91WG5	0.629473	0.751035	-0.52492		Q9QZQ1	0.862352	1.12857		Q8BKT7	0.325386	0.440171
																																					Q64213	0.62854	0.207893	-0.00289		Q9WU42	0.475085	1.12743		Q9CX66	0.186501	0.440153
																																					Q9R207	0.62854	-0.1976	-0.02474		P49586	-0.60823	1.12719		Q99PG2	0.082703	0.438961
																																					Q9CZH7	0.627607	-0.00578	-0.01159		P50136	-0.2863	1.12697		Q923B1	-0.09388	0.437625
																																					P51859	0.627607	0.22404	-0.54372		Q9QYR6	-0.2723	1.12692		O88569	-0.26534	0.437121
																																					Q80TV8	0.625738	-0.16974	0.201634		Q9D5V6	-1.12658	1.12692		C0HKD9	0.079975	0.435972
																																					P26645	0.625738	0.540027	0.028569		P27546	0.388465	1.12681		Q61687	0.347099	0.435968
																																					Q8R409	0.624803	0.017209	0.067639		B1AY10	0.349365	1.12668		Q99KK1	-0.30401	0.435054
																																					Q8BK08	0.624803	0.183963	0.012926		B1AZA5	-0.35661	1.12569		Q8C6M1	0.060739	0.434059
																																					Q6NXH3	0.624803	0.365133	-0.05289		Q99MI1	-0.2863	1.12526		Q6DIC0	0.838347	0.433524
																																					Q8K310	0.624803	0.75446	-0.66658		Q6A0A2	0.153157	1.12465		Q8BYH8	-0.36959	0.43337
																																					Q8BTI8	0.623867	-0.00868	0.018634		Q80VY9	-0.24127	1.12369		Q9R0U0	0.328836	0.432252
																																					Q7TN98	0.623867	0.421156	-0.33097		Q3UHX0	0.566572	1.12301		Q6NXH3	0.365133	0.431634
																																					Q6Y7W8	0.62293	0.297485	0.041243		Q9JMB0	0.788268	1.12218		E9PWW9	-0.30401	0.431369
																																					P97300	0.62293	0.41792	0.014355		Q8C9H6	0.314986	1.1218		Q9R1X5	0.483364	0.431175
																																					Q9CRB9	0.62293	0.002883	-0.13924		E9Q9Q2; Q80TM6	0.279768	1.12161		Q63943	0.309176	0.43055
																																					Q8K019	0.621993	-0.04394	-0.08467		Q3UHJ0	-0.33643	1.12159		Q61144	-0.45206	0.430321
																																					Q80U58	0.621993	0.344828	-0.1488		Q80X50	0.380729	1.12106		Q6A065	0.147958	0.430258
																																					Q6DID3	0.621056	-0.00868	0.271426		Q8BTY2	-0.62816	1.12103		Q6PDH0	-0.46793	0.430131
																																					P15379	0.621056	0.238787	0.029983		B2RQG2	2.61659	1.12076		Q9WTU0	-0.33461	0.429113
																																					Q8K327	0.620117	0.147958	0.062122		Q3TUF7	0.319618	1.12031		Q6P9Q6	0.206643	0.428653
																																					Q6EDY6	0.620117	0.108357	0.028569		Q60876	0.546956	1.12014		P35569	0.305679	0.428272
																																					O35126	0.619178	0.341417	-0.30579		Q3UB74	0.421156	1.11983		Q8R3Q2	0.329985	0.427822
																																					Q61136	0.617298	-0.08927	-0.40163		Q8CIN4	0.192825	1.11857		Q9D1F4	0.334568	0.42714
																																					Q61712	0.616358	-0.25326	-0.53952		Q8VI36	0.163499	1.11838		Q80TV8	-0.24982	0.427137
																																					Q80SU7	0.615416	0.032806	0.05797		Q9D620	-0.30401	1.11756		Q8C5K5	0.075875	0.427069
																																					P35564	0.615416	0.436162	-0.06492		Q9D0L8	0.111031	1.11752		Q8CH25	-0.20423	0.42679
																																					Q61026	0.615416	-0.05439	-0.0862		Q8R0A2	0.489543	1.11697		Q91ZP3	0.232661	0.426495
																																					E9Q4N7	0.613532	0.289244	-0.02915		Q68FE2	-0.5084	1.11455		Q8BTI8	-0.3419	0.426294
																																					Q9Z2A7	0.613532	0.379621	-0.34373		Q8C9B9	-1.12343	1.11446		Q7TQH0	0.120352	0.42601
																																					Q05D44	0.613532	0.415759	-0.53116		Q8R4U7	-0.40163	1.11422		O89032	0.115033	0.42567
																																					Q9ESC8	0.612588	0.096262	-0.1078		Q8BMQ2	1.23573	1.11311		Q99K70	0.967906	0.425017
																																					Q8CIB6	0.611645	0.104337	-0.07856		P31750	0.283329	1.11309		Q8CDG3	-0.24298	0.424804
																																					Q8K4L3	0.611645	-0.63487	-0.36401		P58871	0.248535	1.11179		Q8CAQ8	-0.14083	0.424758
																																					Q8C838	0.6107	0.075875	0.007196		Q9CYA6	0.440421	1.1107		Q8BTI8	-0.33279	0.424071
																																					Q8C1D8	0.6107	0.38405	-0.99137		O70439	0.391768	1.10984		Q8C5N3	0.290424	0.423821
																																					Q7TSH2	0.609755	0.332278	-0.1472		Q5SNZ0	0.312665	1.10959		Q61165	-0.31653	0.423367
																																					Q9EPQ8	0.609755	-0.03653	-0.22432		Q60710	0.994942	1.10871		Q80UG5	-0.21424	0.423131
																																					Q9Z0P4	0.609755	0.025738	-0.57562		P27546	0.504875	1.10813		G3XA57	-0.46196	0.422895
																																					Q6P542	0.609755	0.369606	-0.5951		B2RXC2	0.227741	1.1075		Q9WV92	-0.30045	0.422894
																																					O35130	0.608809	0.210389	0.002883		E9Q0S6	-1.00868	1.1073		Q8BTI8	-0.21424	0.421748
																																					Q61686	0.608809	0.190299	-0.14401		Q8CFE3	-0.35476	1.10703		Q3TWW8	0.109695	0.421586
																																					Q8BTI8	0.608809	0.342555	-0.26188		Q8BL80	0.374066	1.10652		O35126	0.126973	0.421291
																																					Q3UIX4	0.607863	-0.09696	-0.36216		Q00PI9	-0.73937	1.10648		Q8C170	-0.13448	0.420896
																																					Q9WU42	0.606916	0.410341	0		Q9QZS8	-0.66658	1.10604		Q61687	0.54498	0.420441
																																					Q9WTP7	0.606916	0.064883	-0.06341		O88343	-0.27579	1.10572		O54724	0.507921	0.420047
																																					Q9DCT6	0.60502	0.001442	0.136191		Q99NB9	1.39835	1.10457		Q05512	0.282143	0.419489
																																					Q9CXB8	0.60502	0.010064	0		A3KGS3	-0.3752	1.10453		Q8BJU0	0.253384	0.419103
																																					Q8VI59	0.604071	0.237564	-0.70134		P18608	2.20633	1.10435		Q9Z103	-0.36401	0.419023
																																					Q9EP53	0.603122	0.372952	0.177599		Q9JJG9	-0.30401	1.1043		Q7TSI1	0.331132	0.418807
																																					Q05D44	0.603122	0.027154	-0.58641		Q8BGI4	0.388465	1.10213		Q8R361	-0.15361	0.418737
																																					Q8C1D8	0.602172	0.291604	0.145351		Q80TE4	-0.46793	1.10123		Q3UHJ0	-0.13924	0.41783
																																					B1AVY7	0.602172	0.504875	0.056584		Q8C9B9	-0.92139	1.10092		Q8C6M1	0.201634	0.417586
																																					Q80SY5	0.602172	-0.20423	0.045443		Q8BZ47	0.259423	1.10059		Q6ZPZ3	0.704872	0.417453
																																					A2AWA9	0.602172	0.351628	-0.35661		Q60710	0.195348	1.10022		Q8VBX6	-0.03653	0.415886
																																					Q8BY87	0.601221	0.096262	0.252173		Q8VI33	0.718088	1.09909		Q62314	-0.10005	0.415851
																																					P01896	0.601221	0.171207	0.147958		O35691	1.97563	1.09868		E9PWW9	-0.23107	0.415556
																																					E9Q616	0.601221	0.088142	0.04684		Q9R020	-0.28455	1.09806		Q80TM9	0.104337	0.415057
																																					Q923J1	0.601221	0.446786	-0.226		Q0P678	-0.3603	1.09787		Q8VHH5	0.169925	0.414763
																																					Q61409	0.60027	0.597412	0.27262		P26443	-0.63711	1.09716		Q9Z1B3	0.372952	0.413799
																																					O55003	0.60027	0.352759	-0.07552		Q6NXJ0	0.124328	1.09558		Q69ZS7	0.167358	0.413347
																																					A6H5X4	0.599318	-0.18279	0.189034		E9Q394	0.54498	1.09545		P09405	-0.31833	0.412795
																																					Q9CZX5	0.599318	0.528071	-0.02621		Q80U56	0.187768	1.09534		Q497V6	-0.21927	0.411685
																																					Q80UP8	0.598365	0.371838	0.112367		Q4LDD4	0.121679	1.09488		Q8CHY6	0.038436	0.4115
																																					B2KF50	0.597412	0.547943	0.379621		P58871	0.204141	1.09463		Q8BTI8	0.246104	0.41116
																																					Q9DCL8	0.597412	0.254594	0.320773		O88572	-0.86512	1.09235		P61460	0.269033	0.411058
																																					Q8BTI8	0.597412	-0.08927	-0.07097		B1AZA5	-0.47995	1.09217		Q80YE4	0.177599	0.410882
																																					Q9Z2H5	0.597412	0.392867	-0.07248		Q60592	-0.3474	1.09207		Q3UMY5	-0.17137	0.410303
																																					Q05D44	0.597412	0.399445	-0.61927		Q6NZJ6	0.292782	1.09205		Q62261	-0.14561	0.410054
																																					Q91VY5	0.596458	0.147958	0.092207		Q91X88	0.648926	1.09172		Q99MY8	0.077243	0.410022
																																					Q80X50	0.596458	0.086784	0.084064		Q9QYJ0	-0.55004	1.09165		Q80YS6	0.756169	0.409754
																																					E9Q7G0	0.595504	-0.41312	0.414677		Q60953	1.02786	1.09069		P54254	-0.02474	0.409328
																																					Q9WV72	0.595504	-0.03653	0.271426		Q76I79	0.328836	1.0902		P57680	-0.30757	0.409212
																																					Q99MR1	0.595504	0.141433	-0.12816		Q67FY2	-1.36216	1.08878		Q8K1H7	0.075875	0.40884
																																					Q9QX47	0.595504	0.07861	-0.22769		Q8N7N5	-0.78588	1.08749		Q8VEF1	0.085425	0.408348
																																					P58871	0.594549	0.275007	0.067639		Q91V92	3.51891	1.08739		P63024	-0.24298	0.408313
																																					Q61464	0.594549	-0.0145	-0.01742		Q6PAL7	1.10836	1.08709		Q9JIS8	0.16221	0.407697
																																					E9Q5K9	0.593593	0.194087	-0.04246		Q9R0Z9	0.712816	1.08705		Q6ZQ58	-0.07097	0.407403
																																					Q63918	0.593593	-0.01304	-0.61043		Q91ZV8	0.441483	1.08674		Q9Z1D1	-0.23107	0.407348
																																					B2B9E1	0.592636	-0.41696	0.002883		Q922B9	0.275007	1.08662		Q80XQ2	0.266637	0.407168
																																					G3X8X0	0.592636	0.380729	-0.58424		Q9Z2H5	0.597412	1.08651		Q64213	-0.14242	0.406378
																																					Q6QI06	0.591679	-0.04097	0.094912		Q80YV2	0.227741	1.0862		Q9ERG0	0.172488	0.405768
																																					P30999	0.591679	-0.00578	-0.05439		Q91W39	-0.42857	1.08611		A6H8H2	0.308011	0.405692
																																					Q3UIX4	0.591679	-0.08314	-0.62149		O08784	-0.42275	1.08569		Q6VN19	0.109695	0.405237
																																					Q99LI2	0.590722	0.102994	-0.04394		Q3UH06	0.424385	1.0846		Q8BRM2	-0.28104	0.40522
																																					Q52KI8	0.586885	-0.78836	-0.47995		Q9EQJ9	0.449957	1.08444		A3KFM7	-0.18935	0.404832
																																					Q8CGN5	0.585924	0.225275	0.16092		Q8BNW9	-0.6827	1.08417		P35569	0.141433	0.404628
																																					P49312	0.585924	0.437228	-0.49005		Q08943	0.258217	1.08404		P62071	-0.27056	0.404289
																																					B2RRE7	0.584963	0.119024	-0.02327		Q52KI8	2.07348	1.08369		Q8R3Q2	-0.05739	0.403262
																																					P14152	0.584963	0.597412	-0.29867		Q9QY24	0.929033	1.08362		Q8BYJ6	0.524064	0.402402
																																					Q8BTI8	0.584963	0.147958	-0.3827		Q99MR1	0.595504	1.0836		O88286	0.209141	0.402083
																																					Q05D44	0.584963	0.244887	-0.51457		P81122	0.413594	1.08318		Q8BZR9	-0.35661	0.401807
																																					Q3TIX9	0.584	0.225275	0.104337		Q8BTI8	0.506907	1.08202		Q91ZP3	0.214125	0.401686
																																					P16546	0.584	0.159629	-0.01159		Q99JX3	-0.11092	1.08156		P42128	-0.55427	0.401645
																																					Q7TSA6	0.583038	0.060739	0.090853		Q6A068	-0.5951	1.08146		D3YZP9	0.09356	0.40162
																																					Q569Z6	0.583038	-0.00144	-0.08009		P18608	0.362891	1.08142		Q9R049	0.175045	0.401456
																																					Q9Z148	0.583038	0.018634	-0.09388		A2A7B5	-0.32013	1.08117		Q60953	-0.43051	0.40122
																																					P17182	0.583038	0.304511	-0.55852		Q80SY5	0.54893	1.08102		E9PZM7	-0.42469	0.401182
																																					D0QMC3	0.582074	-0.13131	0		Q8K1A6	0.24245	1.07898		Q8BYH7	0.133564	0.400679
																																					Q8BTI8	0.582074	0.225275	-0.0908		Q68FE6	-0.43831	1.07887		Q3UHC0	-0.37333	0.400319
																																					Q8K019	0.582074	0.055196	-0.30223		Q6EDY6	-0.8863	1.07884		Q6DVA0	-0.38836	0.400293
																																					Q9D554	0.58111	-0.02915	0.288063		A2A6P4	-0.31833	1.07815		O08856	-0.2464	0.39979
																																					Q8VDZ4; Q5Y5T5	0.58111	0.002883	-0.08314		Q9CT10	0.225275	1.07719		Q812A2	-0.3827	0.399521
																																					Q8VBW5	0.58111	0.305679	-0.49614		P48678	0.284514	1.07686		F6VAN0	0.073135	0.399482
																																					Q9Z0U1	0.580145	0.204141	0.207893		Q8C0M0	0.445727	1.07547		Q9D1H7	-0.5187	0.399252
																																					Q80U35	0.580145	0.290424	0.042644		Q9DBN4	0.190299	1.07447		Q91YU8	-0.2464	0.399115
																																					Q9DBC3	0.580145	0.00863	-0.1504		Q8K2W9	-0.39025	1.0743		Q8R1Q8	0.210389	0.398831
																																					Q61136	0.580145	0.020058	-0.49818		Q8BTI8	0.902267	1.07428		Q9CZX7	-0.19429	0.398188
																																					Q8CGB6	0.57918	0.168642	0.276199		E9Q166	-1.00289	1.07382		Q8BVK9	-0.47393	0.397854
																																					Q9ESC8	0.57918	0.324235	-0.11404		Q62093	0.452068	1.07378		Q80X50	0.144046	0.397789
																																					Q6A0A2	0.578214	0.306846	0.151859		O88466	0.462576	1.07357		Q8BTI8	-0.10936	0.39776
																																					A2A9C3	0.578214	0.37629	0.109695		O35379	0.404903	1.07341		Q6P2L6	0.568519	0.397521
																																					Q8BJS4	0.578214	0.155749	0.088142		Q80Y84	-0.18771	1.07337		Q80YS6	0.07861	0.397362
																																					Q91VW5	0.578214	0.24123	-0.01596		Q80U49	0.166073	1.07296		O89032	0.413594	0.397012
																																					Q05CL8	0.578214	0.189034	-0.17788		A2A9C3	0.275007	1.07207		Q9ER80	0.273814	0.396702
																																					Q5F2E7	0.577248	0.302173	0.097611		B1AZA5	-0.1156	1.07169		Q91WG5	0.082703	0.396614
																																					Q569Z6	0.575312	0.055196	-0.10315		Q68FM7	-0.37894	1.0716		P34152	-0.49614	0.395588
																																					Q03963	0.574344	0.094912	0.327687		P30415	-0.43245	1.06842		E9Q616	-0.08773	0.395371
																																					Q9JLV1	0.574344	0.185232	0.060739		Q60876	-0.33643	1.06761		Q60790	0.22404	0.395163
																																					P81122	0.574344	0.259423	-0.04841		P0DOV1; P0DOV2	0.486457	1.06674		Q52KF3	-0.15521	0.395095
																																					Q8VE97	0.574344	0.283329	-0.4344		Q9R207	0.62854	1.06648		Q8BTI8	-0.24811	0.394992
																																					P83917	0.574344	0.134878	-0.71312		Q9ESZ8	-0.59292	1.06635		Q8BTI8	-0.15843	0.394894
																																					Q62481	0.573375	0.207893	0.157044		Q9CWK8	0.196607	1.06624		Q3UXZ9	-0.3474	0.394818
																																					Q3UDK1	0.573375	0.098958	0.010064		Q8BU14	-0.76857	1.06591		Q6DID3	-0.11247	0.39477
																																					Q80YT7	0.573375	0.094912	-0.09388		Q58A65	-0.45206	1.06562		E9Q616	-0.45997	0.394644
																																					Q62018	0.573375	0.340277	-0.1016		Q8K327	-0.60603	1.06547		Q68FD7	-0.12816	0.3942
																																					Q0P678	0.573375	0.063503	-0.12186		Q7TPM1	0.283329	1.06508		Q64337	-0.13765	0.39419
																																					Q99NB9	0.573375	0.666302	-0.53952		Q91WL6	-0.16327	1.06466		Q80T69	-0.13924	0.39353
																																					Q91VN4	0.572405	-0.12343	0.098958		Q63918	-0.28806	1.06298		Q9DBU5	0.355016	0.392964
																																					S4R1W5	0.572405	-0.02767	-0.13131		Q3UD01	0.157044	1.06291		Q8C0C0	-0.29513	0.39201
																																					Q3UHC7	0.571434	0.167358	-0.20756		Q61315	0.507921	1.0623		P35689	0.045443	0.391869
																																					Q9D030	0.570463	0.217851	0.010064		Q60953	1.38626	1.0619		Q69ZS0	0.358396	0.391573
																																					A2A654	0.570463	0.200379	-0.00289		Q8CBD1	0.675364	1.06121		Q9Z2F7	-0.2863	0.390113
																																					A2AJT4	0.570463	0.355016	-0.16327		Q8BTI8	2.05102	1.06117		P70193	0.320773	0.389918
																																					Q9QXV1	0.570463	0.190299	-0.56704		Q8C1D8	0.970854	1.06111		O88343	-0.43051	0.389742
																																					Q99LL5	0.569491	0.084064	0.05797		Q80XI6	-0.37146	1.06101		Q8R3B7	-0.09696	0.389421
																																					Q9JM96	0.569491	0.185232	-0.11092		A6H5X4	0.422233	1.06005		Q6XZL8	0.128293	0.388809
																																					O70251	0.569491	0.299831	-0.45206		O35250	0.27023	1.05891		B9EJ80	0.266637	0.388552
																																					E9PZM7	0.569491	0.136191	-0.69432		O88746	-0.55852	1.05873		P70121	-0.1156	0.388134
																																					Q5SVQ0	0.568519	0.191563	0.088142		Q02780	-0.44222	1.05859		E9PWQ3	-0.0908	0.38799
																																					Q80XU3	0.567545	0.03984	-0.40545		A2AHR2	-0.43245	1.05839		P97310	0.085425	0.387665
																																					Q921C5	0.566572	0.211635	0.312665		Q8K2Y9	0.551885	1.05782		P01108	0.178874	0.387378
																																					Q9JI44	0.566572	0.133564	0.226509		O54988	0.22033	1.05754		Q8BH64	0.253384	0.386869
																																					Q80YR5	0.566572	0.298658	-0.06643		Q6P1G2	0.459432	1.05731		Q8K3I9	-0.35476	0.386774
																																					Q3UHX0	0.566572	0.116365	-0.08161		Q60930	-0.50635	1.05671		Q6KAQ7	0.16092	0.386657
																																					Q8BKX1	0.565597	-0.12029	0.261832		P51432	-0.72261	1.05595		Q8BGD9	-0.08467	0.386605
																																					Q52KI8	0.565597	0.100305	-0.61264		O55022	1.19156	1.0557		E9PZM7	-0.30936	0.38638
																																					Q91ZM2	0.564622	0.0229	0.111031		Q3UZ39	-1.30045	1.05545		Q8BGD9	0.27262	0.386354
																																					Q62261	0.564622	0.344828	-0.23277		Q8CCI5	0.540027	1.05543		Q8C052	0.147958	0.385629
																																					Q922P9	0.563646	0.422233	0.066261		P62983	-0.54582	1.0552		Q8BTI8	-0.19429	0.38561
																																					Q8BVL3	0.563646	-0.53742	-0.06341		P20152	0.312665	1.05519		Q9R0B7	0.16092	0.385603
																																					E9Q6J5	0.56267	0.137504	0.102994		Q8K019	0.664483	1.05443		E9Q309	0.260628	0.385361
																																					Q5NBU8	0.561693	-0.20756	0.194087		Q8BTI8	-0.65517	1.05385		Q62188	-0.11404	0.385329
																																					A2AHR2	0.561693	0.230203	-0.0499		Q810V0	0.635058	1.05373		P62869	0.205393	0.3848
																																					Q61136	0.561693	0.189034	-0.25154		Q99JH1	0.121679	1.05368		Q9CY58	0.52707	0.383409
																																					Q6KCD5	0.561693	0.410341	-0.28455		E9Q616	1.26784	1.0531		D3YXK2	-0.1665	0.382974
																																					Q9JKP8	0.561693	0.025738	-0.32013		Q5SVQ0	-0.40354	1.05244		E9Q784	-0.18115	0.382964
																																					Q8BTI8	0.561693	0.27858	-0.40928		E9Q5F9	0.833497	1.05201		Q9D735	-0.17625	0.382216
																																					Q9Z204	0.560715	-0.01596	-0.05739		Q99LH9	1.15316	1.05198		E9Q0S6	-0.39025	0.381709
																																					Q8BTI8	0.560715	-0.02034	-0.1504		Q9JLV1	0.280956	1.05181		E9Q616	0.407081	0.381648
																																					Q60592	0.560715	0.259423	-0.37146		Q62504	-0.40545	1.05099		P39447	-0.35107	0.381577
																																					P58252	0.560715	-0.5084	-0.63487		P97434	-0.99137	1.05091		P51125	0.167358	0.381464
																																					Q6PDM2	0.559737	-0.10625	0.498761		Q8CJ19	0.137504	1.05008		Q91VN6	-0.22769	0.381354
																																					O35615	0.559737	0.21661	0.070389		B2RS91	0.285698	1.04996		P59808	0.35727	0.381229
																																					Q8BGD9	0.559737	0.339137	0.02432		Q02819	-0.2464	1.04996		Q8BIH0	0.137504	0.381072
																																					A6H6A9	0.559737	0.128293	0.017209		Q99PP2	-0.52907	1.04987		P06537	0.155749	0.380853
																																					Q8CIB5	0.559737	-0.01304	-0.0862		Q9WTQ5	0.157044	1.04974		Q8R3B7	0.506907	0.38033
																																					Q9QYY0	0.559737	-1.00578	-0.09696		Q8K2F8	0.290424	1.04963		Q5UAK0	-0.3827	0.379344
																																					Q99MS7	0.559737	-0.05589	-0.10625		Q6PDG5	-0.34924	1.04951		Q7TQH0	0.067639	0.378966
																																					O88291	0.558757	0.62854	-0.73937		Q5U4C3	-0.5084	1.04931		O35625	-0.22095	0.378187
																																					Q8BMS1	0.557778	0.108357	-0.16812		P98203	-0.15521	1.04901		Q8CI51	0.147958	0.377926
																																					Q80XU3	0.557778	0.412511	-0.47794		Q3UIX4	-0.20423	1.04884		Q80WC3	-0.2969	0.377748
																																					P35569	0.556797	0.669027	0.285698		Q91WG5	0.186501	1.04839		Q8BTI8	0.849599	0.377724
																																					P35569	0.555816	0.62293	-0.14401		P46938	0.16221	1.04828		Q8BIA4	0.172488	0.377648
																																					Q8CHH5	0.553852	-0.02915	0.14274		Q8BJL0	0.306846	1.04779		A2AN08	-0.1016	0.377318
																																					Q9ESV0	0.553852	0.111031	0.055196		P15261	-0.17462	1.04778		P26039	0.052416	0.377288
																																					P27546	0.553852	0.069015	-0.06794		Q7TT28	-0.78339	1.04745		B2RS91	0.305679	0.377038
																																					A2A6A1	0.553852	-0.07552	-0.07097		Q91UZ1	0.296311	1.04708		Q9Z148	0.133564	0.37703
																																					B9EJ80	0.551885	0.08134	0.158337		O88622	-0.45601	1.04694		P23949	-0.21591	0.37702
																																					Q8K2Y9	0.551885	0.05797	0.08134		A0A2I3BRL8	-0.42857	1.0466		Q921T2	-0.40163	0.376196
																																					Q6ZWY8	0.551885	-0.03357	-0.14242		B9EJ80	0.551885	1.04616		F2Z3U3	0.249749	0.375984
																																					O08664	0.550901	-0.01013	0.478195		Q569Z6	-0.43051	1.04609		E9Q5N9	0.157044	0.375637
																																					A2APV2	0.550901	0.097611	-0.06794		Q921C3	-0.5649	1.046		P06537	-0.15361	0.375586
																																					E9Q616	0.549916	0	0.067639		Q9QZQ1	0.745022	1.04592		O54724	-0.26361	0.375409
																																					Q9ERA6	0.549916	-0.12816	-0.39025		Q8BTV2	-0.33097	1.04544		P62071	-0.07856	0.374507
																																					Q80SY5	0.54893	0.141433	0.200379		P80317	-0.22263	1.04537		G3X8Q1	0.177599	0.374189
																																					Q91YN9	0.547943	0.035624	0.22404		Q91VL9	0.244887	1.04514		Q6ZQ58	0.471968	0.373932
																																					Q9R0G7	0.547943	0.115033	0.130931		Q9QYC0	-0.55427	1.04497		Q8BTI8	-0.26534	0.373912
																																					Q9D620	0.547943	0.169925	-0.05889		P06537	0.313826	1.0443		Q61687	-0.33461	0.373662
																																					Q8BHJ9	0.547943	-0.02327	-0.17462		P97820	-1.26188	1.04423		Q9CSN1	-0.31473	0.373538
																																					Q9D1F4	0.547943	0.219091	-0.21927		Q04207	0.273814	1.04401		A2A7F4	-0.17299	0.373424
																																					O54826	0.546956	0.060739	0.16092		Q61409	0.60027	1.04353		Q6DFZ1	0.415759	0.373389
																																					Q60876	0.546956	0.632268	0.025738		Q925J9	-1.00289	1.04348		Q8C5N3	0.280956	0.372842
																																					Q80UP8	0.546956	0.449957	-0.26534		Q9R0A0	-0.26882	1.04333		Q91YM2	-0.2969	0.372267
																																					Q9CY50	0.545968	0.517024	0.066261		Q80UE6	-0.83393	1.0428		O08759	-0.08009	0.372149
																																					P18608	0.545968	0.175045	-0.62371		Q4FK66; Q61136; Q80SY5; Q3USH5; Q52KI8; Q8K194; Q99M28; Q62093	1.67536	1.04278		Q8K1Z0	-0.3827	0.372109
																																					Q3UHX2	0.54498	1.49108	0.249749		Q6Y7W8	0.62293	1.04219		Q8BYK8	-0.11716	0.371949
																																					O70305	0.54498	0.428678	0.109695		Q7TSC1	-0.6827	1.04192		O70404	-0.23277	0.371355
																																					E9Q394	0.54498	0.219091	-0.07856		Q8BZR9	-0.47594	1.04144		Q8K4I3	0.105678	0.371342
																																					P16054	0.543991	-0.16327	0.309176		Q91X45	0.24732	1.04141		Q8BTI8	-0.24469	0.371238
																																					Q60974	0.543991	0.14274	0.086784		Q66JV4	-0.1016	1.04084		Q3TSG4	-0.1665	0.370683
																																					Q61624	0.543001	0.197865	-0.22938		P35486	-0.21424	1.04018		O70279	-0.31653	0.369887
																																					Q04735	0.54201	-0.26015	-0.02327		Q9Z1X4	-0.59946	1.03936		Q8BFX3	0.195348	0.369632
																																					Q3V1V3	0.54201	0.173767	-0.90509		Q9Z2R6	-0.56918	1.03847		Q9D5V6	0.22033	0.369412
																																					Q6KCD5	0.541019	0.289244	-0.2059		Q3UHJ0	1.6893	1.0383		Q9D0E1	-0.30936	0.369338
																																					Q9ER00	0.541019	0.097611	-0.21591		Q9DC33	-0.86512	1.03766		Q9CYR0	-0.19429	0.36897
																																					Q8BYK4	0.540027	0.079975	0.235114		P41183	-0.64611	1.03747		Q9CQ56	-0.06643	0.368711
																																					Q8BLH7	0.540027	-0.074	0		Q5XG73	-0.66658	1.03599		Q91ZW3	0.214125	0.3687
																																					P35569	0.540027	0.335712	-0.02621		Q60668	0.506907	1.0357		Q60769	0.171207	0.368312
																																					Q8CCI5	0.540027	0.048236	-0.27056		A2AHR2	0.561693	1.03527		Q3TC93	0.145351	0.367696
																																					Q2NL51; Q9WV60	0.539035	0.102994	0.070389		Q80Y32	0.311503	1.03515		Q6NXK2	-0.30579	0.367514
																																					O35295	0.539035	-0.18606	0.03984		Q569Z6	-0.1976	1.03476		Q9D1F4	0.219091	0.367426
																																					Q7TMY8	0.539035	0.149259	0.004322		Q9D883	-0.32193	1.03474		Q8K212	0.149259	0.367211
																																					Q6ZQ58	0.538041	0.848798	0.221568		Q6P9Q6	0.286881	1.03443		P35569	0.180148	0.366881
																																					Q9Z1T6	0.538041	0.329985	0.032806		Q58A65	0.146655	1.03442		Q8VCQ3	-0.92413	0.365962
																																					Q3UDK1	0.536053	0.204141	0.147958		Q91ZW3	1.36289	1.03435		Q9QYR6	0.096262	0.365936
																																					Q921T2	0.536053	0.049631	0.012926		Q66JV4	0.228973	1.03338		A2ABG4	0.725959	0.36577
																																					A2RTL5	0.536053	-0.39025	-0.12029		Q91WG5	0.676267	1.03308		Q3TSG4	-0.18606	0.365743
																																					Q3U8K7	0.536053	-0.55216	-1.08927		Q921N6	0.219091	1.03302		P56399	0.316146	0.365705
																																					E9Q9Q2	0.535058	0.185232	0.056584		Q80UU9	0.380729	1.03215		F8VQ05	0.175045	0.365342
																																					Q52KI8	0.535058	-0.35661	-0.08161		Q8JZN5	-1.2723	1.03199		Q3TSG4	-0.55004	0.365318
																																					Q9Z2I8	0.535058	0.440421	-0.13606		Q8CHI8	-0.55004	1.03149		P70193	0.421156	0.364975
																																					Q99MR6	0.535058	0.071763	-0.37894		O88559	0.308011	1.03087		Q6P1G2	-0.33643	0.364717
																																					E9Q3R9	0.534062	0.312665	0.025738		D3YTP3	-0.45008	1.02998		Q8JZM7	-0.57992	0.364694
																																					O88622	0.534062	-0.06945	-0.17951		Q80X50	0.257011	1.02971		Q9ESK9	-0.06341	0.364358
																																					Q8K2A7	0.534062	0.249749	-0.23107		G5E870	-0.81097	1.02942		Q8BH48	0.240009	0.363302
																																					Q9QX47	0.534062	-0.00289	-0.24469		Q9CZP3	1.0036	1.02928		G3X9K3	-0.16488	0.363273
																																					O08784	0.533065	-0.31833	0.041243		Q8BL80	-0.38458	1.02825		Q9QX47	0.342555	0.363253
																																					Q8CHI8	0.532068	-0.00433	0.064883		Q9CQ22	-0.16327	1.02818		Q8BHD8	-0.32554	0.363009
																																					Q9D3S3	0.532068	0.185232	-0.16974		Q61112	-0.13606	1.02808		Q9R0U0	0.097611	0.362596
																																					A2BG91	0.532068	0.128293	-0.28806		Q6NVE8	0.504875	1.02743		Q9WU78	-0.16165	0.362544
																																					Q8K0V4	0.531069	0.049631	-0.22095		Q3UH60	0.211635	1.02723		Q52KI8	-0.47995	0.362305
																																					Q9D9A7	0.531069	0.352759	-0.40163		A2AWL7	-0.23447	1.02722		Q8VHJ5	0.194087	0.362258
																																					Q61235	0.530071	-0.191	0.449957		P41230	-0.24811	1.02565		Q8VCF0	0.173767	0.362121
																																					Q7TMB3	0.530071	0.360645	0.199123		A2AJT4	-0.20423	1.02546		A2AJI0	-0.26015	0.362119
																																					P63325	0.530071	0.367371	0.004322		Q4VA53	1.10366	1.02529		Q8VE18	0.494672	0.361885
																																					Q569Z5	0.530071	-0.11247	-0.3827		Q5DW34	-0.89701	1.02423		Q6PE65	-0.1665	0.361644
																																					Q9JIK5	0.530071	0.200379	-0.39214		Q8VDD5	0.341417	1.0238		Q9ERU9	0.16092	0.361217
																																					O55003	0.529071	0.051024	0.299831		Q9QYR6	1.98914	1.02365		Q8K4J6	0.27858	0.360976
																																					A0A2I3BRL8; Q9WV02	0.529071	0.178874	-0.05589		O54724	-0.29336	1.02316		Q9WTU0	-0.34556	0.360947
																																					Q8VH51	0.529071	-0.14561	-0.46993		P62754	1.60597	1.02246		Q99MI1	-0.1078	0.360883
																																					E9Q5C9	0.529071	-0.0145	-0.5951		Q8K1Z0	-0.45206	1.02234		Q3TZZ7	0.166073	0.360864
																																					Q9JIX8	0.529071	0.385155	-0.64386		Q80UE6	-0.97426	1.02231		E9PZM7	-0.12816	0.360307
																																					Q62261	0.528071	0.299831	0.201634		Q9JMH9	1.04544	1.02086		A0A087WQ44	0.079975	0.360248
																																					Q9WVL3	0.528071	-0.08773	0.010064		Q00PI9	1.22095	1.02056		P51830	-0.31653	0.359482
																																					Q52KI8	0.52707	-0.09542	-0.03505		Q7TPV4	-0.67577	1.02		Q8C9S4	0.353888	0.35828
																																					Q8BTI8	0.52707	0.045443	-0.23447		Q64511	0.466758	1.01943		F2Z3U3	-0.04692	0.35825
																																					Q8CHP5	0.526069	0.395063	0.038436		Q3UHX2	1.27917	1.01884		Q80XQ2	0.064883	0.3581
																																					Q5EG47	0.526069	-0.00868	-0.13606		Q99MU3	0.320773	1.01844		O54724	0.334568	0.3581
																																					A2AN08	0.526069	0.356144	-0.23107		A2AR50	0.284514	1.01786		Q0GNC1	0.280956	0.357739
																																					Q3UHI0	0.525067	0.31034	-0.10936		P35601	-0.53533	1.01775		Q6A0A2	0.10165	0.357596
																																					Q9ESU6	0.525067	0.037031	-0.57132		E9PZM7	1.49876	1.01739		Q8BGI4	0.206643	0.357578
																																					Q69ZR9	0.524064	0.38405	-0.08161		Q61937	-1.09851	1.01725		E9Q1P8	-0.12186	0.356981
																																					Q9ERG0	0.52306	0.098958	0.028569		P18608	3.30714	1.01714		Q9EPK5	0.05797	0.356601
																																					G5E893	0.522056	-0.13606	0.180148		Q5HZG4	-0.09234	1.01661		Q91Z22	0.031395	0.356295
																																					Q8K327	0.522056	0.283329	-0.0619		P51859	0.219091	1.01653		Q8VC03	0.185232	0.355798
																																					O35343	0.522056	-0.15682	-0.226		Q62172	0.769772	1.01635		Q00PI9	-0.17462	0.355715
																																					O35066	0.522056	0.328836	-0.42663		Q6VGS5	-0.3603	1.01618		Q9CQG2	-0.78091	0.355673
																																					Q9QYB5	0.522056	0.453122	-0.60165		Q99NB9	0.990592	1.01547		Q9Z204	-0.11716	0.355654
																																					Q6PA06	0.521051	0.007196	0.105678		Q7TPN9	-0.33461	1.01532		Q65Z40	-0.22263	0.355232
																																					Q3TKT4	0.521051	0.129613	0.063503		B1AVY7	0.602172	1.01531		Q8BMB0	0.10165	0.354811
																																					Q64511	0.521051	-0.13606	-0.05289		P48678	-0.0908	1.01528		P63058	-0.19595	0.354802
																																					Q9ERG2	0.521051	0.27262	-0.34556		Q9QYR6	0.225275	1.01484		Q5SW75	0.048236	0.354592
																																					Q9QXV1	0.521051	0.343692	-0.35107		Q922B9	0.350497	1.01475		Q9Z1E4	0.140124	0.353926
																																					E9Q784	0.521051	0.149259	-0.68038		P97450	0.289244	1.01435		Q61127	-0.11716	0.353677
																																					Q8C050	0.520045	0.250962	-0.04246		P25962	-0.58208	1.01427		Q920R0	0.178874	0.35367
																																					P19426	0.520045	-0.12029	-0.17137		Q9Z2H5	-0.3752	1.01389		Q7TMY8	0.231432	0.353617
																																					Q8VCF0	0.519039	0.253384	0.010064		Q3TSG4	-0.1504	1.01371		P81122	-0.0908	0.353231
																																					Q9EQ20	0.519039	-0.02915	0.005759		Q8BU14	-0.30579	1.01239		Q3UHH1	0.215368	0.353149
																																					Q3UPF5	0.518031	0.051024	-0.04394		P59438	-0.46793	1.0104		Q99L02	0.185232	0.353125
																																					E9Q784	0.517024	-0.13606	0.041243		Q6A065	-0.31473	1.00994		Q8CFX3	-0.09542	0.353041
																																					O54781	0.517024	0.395063	-0.03949		P59017	-0.75633	1.00962		Q60865	0.120352	0.35292
																																					Q9EP82	0.517024	0.014355	-0.12658		E9Q2E4	0.255803	1.00962		E9Q616	-0.04097	0.352653
																																					E9Q616	0.517024	0.098958	-0.68733		Q91VW5	0.192825	1.0088		G3X9Z4	-0.0908	0.352355
																																					Q62073	0.515006	0.255803	0.107018		Q80TZ9	-0.31653	1.00831		P35564	0.436162	0.352122
																																					Q6ZPZ3	0.515006	0.222805	0.09356		P70445	0.249749	1.00791		Q64337	-0.24469	0.351951
																																					Q8BQS4	0.515006	0.364012	-0.07248		Q9D824	0.466758	1.00749		Q52KI8	-0.30045	0.351306
																																					Q62130	0.513996	0.279768	0.133564		Q8BKR5	0.252173	1.00681		Q9JLQ2	-0.13924	0.351202
																																					Q9JKX6	0.513996	0.177599	-0.02327		Q80U62	-0.32373	1.00642		F2Z3U3	0.145351	0.351044
																																					Q8VE97	0.513996	0.136191	-0.66658		P05064	-0.5951	1.00592		Q6ZPQ6	0.147958	0.350614
																																					E9Q555	0.512985	-0.2863	0.27023		P06537	-0.8135	1.00497		Q60953	-0.50635	0.350127
																																					E9Q616	0.512985	0.140124	0.133564		P15379	0.621056	1.00459		Q9CXS4	0.191563	0.350022
																																					E9Q616	0.512985	0.226509	-0.42082		Q3UU96	-0.12343	1.00453		Q6NZJ6	0.173767	0.349691
																																					P42128	0.511974	-0.47594	0.102994		O70305	-0.63487	1.00435		Q9CXK9	-0.31833	0.349671
																																					Q6ZPL9	0.511974	-0.2863	-0.04692		O70310	2.38156	1.00348		Q9Z0R4	0.086784	0.349466
																																					Q80SW1	0.511974	0.233888	-0.36587		P21619	-0.3603	1.0028		Q61183	-0.26361	0.349141
																																					Q6A068	0.509949	0.064883	0.07861		Q812A2	-0.43635	1.00221		A2AJT4; P62996	0.173767	0.349121
																																					Q8CH25	0.509949	0.175045	-0.34924		P17225	0.123004	1.00133		Q8CGN5	-0.55004	0.348454
																																					Q8BMF4	0.508936	-0.17462	0.222805		Q8BQ30	1.08134	0.999853		O88466	-0.23447	0.34818
																																					Q3THK3	0.508936	0.319618	0.164786		Q9QZQ1	0.151859	0.999827		P35601	-0.82623	0.347493
																																					E9Q555	0.508936	-0.07552	0.121679		Q52KI8	-0.85726	0.998564		O88487	0.259423	0.347086
																																					Q99PL5	0.508936	0.134878	-0.07704		Q922Y1	0.266637	0.99851		Q6GYP7	-0.20923	0.346881
																																					P53986	0.508936	0.584	-0.11873		Q9D2N9	-0.52284	0.998195		Q8K019	-0.06794	0.346855
																																					Q80UU9	0.508936	0.293959	-0.30223		Q9EST3	0.438293	0.99734		Q8VHJ7	-0.20756	0.346646
																																					Q9QYR6	0.508936	0.269033	-0.4112		Q6A0A2	2.15672	0.997062		Q5HZJ0	0.182692	0.346619
																																					Q7TMQ7	0.507921	0.27262	0.138814		Q5XJE5	-1.21759	0.996764		P19324	-0.25843	0.346501
																																					Q61315	0.507921	0.075875	0.063503		Q8K019	-0.78091	0.996745		Q80XI6	0.136191	0.346365
																																					E9Q8V6	0.507921	0.145351	-0.16004		P81117	-0.17788	0.996611		Q8C180	-0.33643	0.346279
																																					Q8C1A3	0.507921	-0.6827	-1.662		Q6AW69	-0.36587	0.996149		A3KGF9	0.097611	0.346149
																																					Q9CSN1	0.506907	0.018634	0.292782		Q9WVR4	0.43189	0.995795		E9Q3G8	-0.12501	0.345627
																																					O35613	0.506907	-0.12029	0.169925		Q7TQH0	0.137504	0.995244		Q8BTI8	-0.09388	0.345238
																																					Q8R5F7	0.506907	-0.1472	0.157044		Q3U214; Q60592; Q811L6	-0.44615	0.994341		E9Q784	-0.26882	0.345101
																																					Q61687	0.506907	0.54498	0.082703		Q52KI8	0.52707	0.994237		Q9WVE8	-0.12186	0.344541
																																					Q6ZQ58	0.506907	-0.39973	0.069015		P23198	1.18903	0.993931		Q6P8I4	-0.36959	0.344433
																																					Q8BTI8	0.506907	0.085425	-0.01742		Q8BTI8	2.00216	0.993919		Q9D032	-0.17951	0.344155
																																					Q60668	0.506907	0.155749	-0.10625		Q8BYK8	0.145351	0.993765		Q8CI11	-0.47193	0.343832
																																					A0A2I3BRL8; Q9WV02	0.505891	0.069015	0.195348		Q8CAS9	-0.25154	0.992987		Q811L6	-0.35292	0.343723
																																					Q9DCH6	0.505891	-0.70604	0.16221		O55022	1.1635	0.992851		Q80XU3	0.486457	0.343513
																																					Q8BKT7	0.505891	0.163499	0.02432		Q80TZ9	1.11703	0.992401		O35250	0.227741	0.342911
																																					Q9D0J8	0.505891	-0.09388	-0.00868		E9QA15	0.358396	0.992326		A2A884	-0.10625	0.342758
																																					Q8BTI8	0.505891	0.360645	-0.43051		Q62313	-1.1488	0.992211		Q3U182	0.217851	0.342633
																																					P27546	0.504875	0.141433	-0.02474		Q3U0V1	-0.42275	0.992062		Q91VW9	0.291604	0.342432
																																					Q80UF4	0.504875	0.00863	-0.06794		Q6PD28	-0.42469	0.991995		Q61687	0.360645	0.341757
																																					Q6NVE8	0.504875	0.364012	-0.16812		E9QAT4	-0.3827	0.991539		Q9Z2H5	0.392867	0.341656
																																					Q99KG3	0.504875	0.053806	-0.24811		Q8CIN4	0.951588	0.991305		Q6PIJ4	0.082703	0.341395
																																					O70318	0.504875	-0.04841	-0.26015		E9Q286	-0.54162	0.990637		Q91YM2	-0.16488	0.341333
																																					Q923B1	0.50284	0.438293	-0.00578		Q6ZPR6	-0.38647	0.990631		Q4VA53	-0.11404	0.341301
																																					Q9R0L6	0.50284	0.206643	-0.09851		Q3URQ4	-0.32373	0.990466		Q6PD28	0.195348	0.340989
																																					Q63918	0.501821	0.155749	0.082703		Q99NH2	0.183963	0.990132		Q8K2W9	-0.17462	0.340968
																																					Q3TKT4	0.501821	0.211635	-0.22769		Q8C170	-0.54793	0.989711		Q9CWE0	0.094912	0.340472
																																					Q6NZJ6	0.501821	0.470927	-0.35845		Q9D772	0.364012	0.989547		Q9QX47	-0.17299	0.340312
																																					Q8VH51	0.501821	-0.16488	-0.36216		Q80SY5	0.602172	0.989425		Q99J36	-0.24811	0.340267
																																					P43406	0.500802	0.094912	0.173767		Q3U1J1	-0.78339	0.989151		Q61216	-0.80591	0.339566
																																					Q91ZV3	0.500802	0.185232	0.107018		O35613	0.506907	0.98892		Q8K2H1	-0.1665	0.339287
																																					Q3UMU9	0.500802	0.752749	0.055196		H3BKQ3	0.396159	0.98886		Q9Z1M4	0.325386	0.339235
																																					Q3V1V3	0.500802	0.24123	-0.03357		Q921C5	-0.80339	0.98856		P98203	-0.15682	0.33887
																																					Q7TSC1	0.500802	0.337996	-0.12029		Q8K327	-0.14242	0.988542		Q3UMF0	-0.33643	0.338504
																																					Q8R001	0.498761	-0.05889	0.180148		E9Q7G0	0.977463	0.988486		Q8C3R1	0.138814	0.338394
																																					Q8VBT6	0.498761	0.060739	0.053806		Q9DB00	-0.8863	0.988293		Q9D4H4	0.104337	0.337674
																																					P58871	0.49774	0.355016	-0.14242		Q8C3U9	0.448901	0.988287		P61979	-0.18115	0.337642
																																					Q8CFX3	0.49774	0.052416	-0.14401		Q9QYR6	0.306846	0.988079		Q3UH06	-0.17462	0.336801
																																					Q8BTI8	0.49774	0.07861	-0.31473		Q9JMG3	-0.9686	0.98745		Q8C5L6	-0.13765	0.336578
																																					O88491	0.49774	0.232661	-0.62371		Q8VBT9	0.399445	0.987159		E9Q238	0.02432	0.33635
																																					P70398	0.496718	0.197865	0.340277		P26645	-0.76857	0.986402		Q8C9S4	0.138814	0.336296
																																					O35691	0.496718	0.263034	0.145351		Q9QZS3	-0.74904	0.986391		P17141	-0.21591	0.336111
																																					P12382	0.496718	-0.21591	-0.31833		E9PYH6	0.438293	0.986112		P15066	0.240009	0.336094
																																					Q6PIJ4	0.496718	0.326537	-0.33097		Q3UZ01	-0.55427	0.985861		Q8VDG3	-0.51664	0.335776
																																					Q62312	0.496718	0.079975	-0.33825		G5E870	0.385155	0.984267		E9Q6Y8	0.04684	0.335507
																																					Q3UHH1	0.494672	0.215368	0.199123		P59017	-0.83908	0.984181		Q8CJ61	0.180148	0.334599
																																					A2ACP1	0.493647	0.192825	-0.04841		Q6PFR5	-0.14561	0.984151		Q6PCP5	0.442545	0.334473
																																					Q61037	0.493647	0.365133	-0.53742		Q69ZA1; Q14AX6	-0.3827	0.983622		P35710	-0.07552	0.333926
																																					Q9QXS1	0.492622	-0.06492	0.159629		Q6P4T2	1.334	0.983158		Q8R1A4	0.227741	0.333355
																																					Q9QYR6	0.492622	0.476122	-0.09542		P70255	-0.2863	0.982864		A2A654	-0.11247	0.333278
																																					Q9Z2V4	0.492622	0.341417	-0.22769		O88939	-0.64611	0.982387		Q9WVL3	-0.63711	0.333231
																																					B1AZI6	0.492622	0.100305	-0.25843		Q14B01	0.206643	0.981922		Q62383	0.214125	0.33306
																																					Q6ZQ58	0.492622	0.292782	-0.34008		P26645	-0.51664	0.981551		Q8K019	0.085425	0.332931
																																					P55194	0.492622	0.204141	-0.48197		Q8CBQ5	0.393965	0.981059		Q9QY24	-0.42275	0.332899
																																					Q9QYR6	0.491597	0.221568	0.219091		E9Q0S6	-0.08773	0.980716		Q80YS6	0.14274	0.332768
																																					Q62318	0.491597	0.020058	0.134878		Q6NZR2	0.182692	0.980237		Q3U9G9	0.292782	0.33253
																																					Q9QXM1	0.491597	0.301002	0.028569		Q8BP71	0.438293	0.980189		Q99KY4	0.126973	0.332267
																																					Q8CJF7	0.49057	-0.23107	0.687061		Q6PDH0	-0.25498	0.979861		O54918	-0.14242	0.332195
																																					Q64318	0.49057	-0.04692	0.250962		Q9EP97	-0.76857	0.97918		Q8C170	-0.08009	0.331584
																																					Q8N7N5	0.49057	-0.12343	0.082703		Q8BLK9	0.415759	0.97881		O88491	0.230203	0.33066
																																					Q8CBC4	0.49057	-0.02915	-0.21257		Q9Z2H5	0.896853	0.977351		Q6PDQ2	-0.0499	0.330635
																																					O88466	0.489543	-0.13606	0.592636		P41234	0.886745	0.976989		Q80V24	0.391768	0.330385
																																					Q8R0A2	0.489543	0.311503	-0.10625		Q80SU7	0.615416	0.976967		Q8BWW9	0.136191	0.330039
																																					O70161	0.489543	0.344828	-0.21424		Q3UPL0	0.201634	0.976748		B2RY56	-0.32373	0.329811
																																					Q60823	0.488515	0.196607	-0.10936		O08736	0.303342	0.976474		Q61464	-0.23957	0.329709
																																					Q9JLV1	0.488515	0.293959	-0.23957		Q60575	-0.88098	0.97575		Q8K1H1	-0.13924	0.329639
																																					E9PZM7	0.488515	0.0229	-0.64386		Q80XU3	0.767231	0.975575		O35126	-0.21927	0.329465
																																					Q80UV9	0.487486	-0.03062	0.112367		Q7TPH6	0.186501	0.975293		Q64321	-0.11092	0.329414
																																					A6H8H2	0.487486	0.231432	0.015783		F8VQ05	0.210389	0.974421		Q7TSC1	0.682573	0.329395
																																					Q925H1	0.487486	0.117695	-0.06341		E9Q784	-0.58208	0.974064		P97393	0.129613	0.329328
																																					Q5SUF2	0.487486	0.123004	-0.50635		Q7TSC1	-0.98279	0.97396		Q91VY5	-0.30401	0.329256
																																					Q62261	0.487486	0.333424	-0.59074		Q3U9G9	-0.24469	0.973615		Q8K0P3	0.694212	0.328755
																																					P0DOV1; P0DOV2	0.486457	0.097611	0.228973		P27546	1.23818	0.973604		O35892	-0.3474	0.327892
																																					Q9D1F4	0.486457	0.334568	0.141433		E9Q616	0.549916	0.973578		Q9Z0P4	-0.24298	0.32764
																																					O55131	0.486457	0.035624	0.10165		P28658	-0.61043	0.973212		A2AG58	0.171207	0.327325
																																					Q99NB9	0.486457	0.042644	0.014355		Q3UIR3	0.258217	0.973201		Q91VY5	0.096262	0.327203
																																					Q7TMA2	0.486457	-0.0499	-0.0604		Q9D030	0.275007	0.973007		Q9QZQ1	0.062122	0.327138
																																					Q80TJ7	0.486457	0	-0.18115		Q91VH2	0.228973	0.9728		A0A2I3BRL8	-0.41312	0.327046
																																					P23198	0.486457	0.107018	-0.2567		Q61211	0.682573	0.972624		Q99MR1	0.129613	0.326646
																																					Q148V8	0.486457	0.409255	-0.3752		A2A432	-0.40736	0.972549		O35691	0.759582	0.326487
																																					P53986	0.486457	0.163499	-0.73216		Q8BGC0	-0.87567	0.97205		Q9D722	0.403813	0.326012
																																					Q9ESX5	0.485427	0.052416	0.002883		P35601	0.97159	0.971758		Q3U1T9	0.235114	0.325829
																																					P57776	0.485427	0.192825	-0.46793		Q8BQS4	0.515006	0.971481		Q68FE6	0.105678	0.325803
																																					Q3TLH4	0.484396	0.120352	0.055196		Q9D620	0.547943	0.971414		Q3UHX2	1.49108	0.32527
																																					Q8C1D8	0.484396	-0.11092	-0.20257		Q9JJ48	0.371838	0.971291		Q9R0U0	-0.14083	0.324819
																																					Q3UH06	0.484396	0.297485	-0.58208		Q9Z1X4	0.355016	0.971222		Q9EST5	0.157044	0.324465
																																					Q9Z2D6	0.484396	-0.07248	-0.64386		Q9R020	0.144046	0.971211		E9Q5F9	0.204141	0.324186
																																					Q9QXM1	0.483364	0.088142	0.1137		Q569Z6	-0.5951	0.971055		M0QWN7	0.196607	0.323908
																																					Q9WU42	0.483364	0.253384	0.100305		Q6ZPZ3	-0.20257	0.971021		Q9WTU0	-0.40354	0.32381
																																					Q80XS6	0.483364	0.240009	-0.0908		Q80YR5	0.566572	0.970817		Q8CHP0	0.112367	0.323721
																																					P15261	0.483364	-0.22432	-0.7442		O88939	1.03422	0.970577		Q80TH2	0.062122	0.323659
																																					Q62074	0.482332	0.492622	0.066261		E9Q9B7	-0.41696	0.970053		O89032	0.593593	0.323487
																																					A2RSY6	0.482332	0.209141	-0.00289		D3YUJ3	-0.57347	0.969711		Q8VCI5	-0.23957	0.323074
																																					A0A087WQ44	0.482332	0.067639	-0.0604		Q52KI8	-0.81097	0.969644		Q8BU14	-0.35476	0.322932
																																					Q8BL97	0.482332	-0.60384	-0.09696		Q6P9Q6	0.089498	0.969467		G3X9K3	-0.26188	0.322912
																																					Q8BTI8	0.482332	0.014355	-0.13448		Q9CR86	-0.1665	0.969177		Q9ERV1	0.140124	0.32275
																																					Q9EQC8	0.482332	0.221568	-0.30223		Q9Z2B9	0.939603	0.968902		Q8BLK9	0.096262	0.322484
																																					Q921C3	0.482332	0.02432	-0.32373		Q9Z2I8	0.535058	0.968314		Q8BVA4	0.215368	0.322097
																																					Q6PIU9	0.482332	0.283329	-0.34924		Q8K019	-0.63935	0.96831		O55003	-0.35107	0.321703
																																					Q8BJ05	0.482332	0.333424	-0.58208		Q7TPH6	0.153157	0.967937		Q9WVK4	0.210389	0.321653
																																					Q52KI8	0.482332	-0.14401	-0.62371		Q6NXH3	0.624803	0.967909		Q3UHH1	0.252173	0.321646
																																					Q02780	0.481299	-0.1504	0.711054		Q63932	0.276199	0.967895		Q14C51	0.168642	0.321621
																																					O88196	0.481299	0.196607	0.204141		Q569Z5	0.478195	0.967699		Q924Z4	-0.2567	0.321412
																																					Q6ZQ58	0.481299	0.189034	-0.02621		P05213; P68373	-1.16488	0.967293		Q99PL5	-0.14083	0.321254
																																					O70480	0.481299	0.457332	-0.19595		Q148V8	-0.29867	0.966671		P61460	0.141433	0.320872
																																					Q3U821	0.480265	-0.06492	0.03984		Q68EF0	-0.32916	0.966661		Q8BSQ9	-0.07248	0.320852
																																					E9Q394	0.480265	0.199123	-0.11404		P28659	-0.52907	0.966262		E9PX68	0.090853	0.320657
																																					A2A6A1	0.480265	0.034216	-0.24811		Q6DID3	1.17057	0.966261		Q91YT2	-0.21591	0.320458
																																					Q3UIX4	0.480265	-0.51046	-0.25154		Q61687	0.41684	0.96626		Q8R4R6	-0.12501	0.32044
																																					Q6A065	0.480265	0.253384	-0.64837		Q8C838	-1.26882	0.96558		Q61686	0.190299	0.32043
																																					Q8BUH8	0.479231	0.418999	0		P41230	-0.8625	0.965214		P45481	0.217851	0.319339
																																					Q61687	0.479231	0.202888	-0.31294		Q80SW1	0.511974	0.965152		Q8K327	0.100305	0.319195
																																					Q63918	0.479231	0.302173	-0.50226		Q9QZS3	-0.54793	0.965016		P05064	-0.21591	0.31886
																																					Q9Z277	0.478195	0.136191	0.133564		Q6DFW4	0.703101	0.964221		Q5DTL9	-0.22938	0.318855
																																					E9PZP8	0.478195	0.668119	0.05797		Q91ZW3	-0.64837	0.964048		P70265	0.205393	0.318768
																																					Q80TJ7	0.478195	0.108357	-0.00144		Q9D0B0	0.662661	0.963605		Q6A085	0.060739	0.31869
																																					Q8K019	0.478195	0.158337	-0.0499		Q3URS9	-0.16327	0.963561		Q80U22	0.074505	0.31856
																																					Q569Z5	0.478195	0.088142	-0.23786		Q64727	-0.46196	0.963454		Q4VA55	-0.17951	0.318299
																																					P97868	0.477159	0.289244	0.138814		Q8CCJ3	-0.37146	0.963104		Q9WTP9	-0.42082	0.318242
																																					Q3UHI4	0.477159	0.149259	0.128293		Q60902	-0.80591	0.962933		Q8VE11	0.339137	0.318016
																																					Q05AH6	0.477159	-0.1016	0.105678		Q80UE6	-0.59728	0.962889		O70305	0.663572	0.318005
																																					Q3UIK4	0.477159	-0.02034	0.041243		B1AQJ2	-1.04394	0.962798		Q5DTX6	-0.42469	0.317509
																																					Q60932	0.477159	0.097611	-0.12973		Q8C180	-0.71786	0.962718		P61406	-0.2464	0.317505
																																					Q6KCD5	0.477159	0.059355	-0.152		Q6PDM2	-1.77596	0.962378		Q3UVL4	-0.33643	0.317135
																																					O88532	0.477159	0.279768	-0.21927		Q8CB44	0.42975	0.962159		P70347	-0.19595	0.317106
																																					Q9CZW5	0.477159	0.196607	-0.38082		Q8C3S2	0.290424	0.961967		Q8CJ19	0.089498	0.317089
																																					E9Q6J5	0.476122	0.335712	0.128293		Q8CGN5	-0.71312	0.961837		Q61457	0.10165	0.317039
																																					Q61990; P60335	0.475085	0.134878	0.276199		Q924A2	0.178874	0.961374		Q6ZQM0	0.070389	0.316735
																																					F6ZDS4	0.475085	0.028569	0.088142		Q6PDM2	-0.95456	0.960839		Q8BTI8	-0.35661	0.316547
																																					Q9WU42	0.475085	0.111031	0.051024		Q0P678	-0.35845	0.960667		P20152	0.221568	0.315849
																																					Q8BGI4	0.475085	0.35727	-0.02327		Q8CGE8	0.293959	0.960596		E9Q616	-0.27928	0.315492
																																					Q9D8S3	0.475085	-0.21927	-0.17462		P17182	0.583038	0.9595		Q8VHP6	0.111031	0.315371
																																					Q9WTU0	0.475085	-0.3474	-0.191		Q99NG0	-0.85726	0.95926		P62983	-0.10625	0.314498
																																					Q8BTI8	0.475085	0.090853	-0.64837		O89110	-0.48398	0.958103		Q6NZK8	0.171207	0.314347
																																					Q8BTI8	0.474047	0.214125	-0.24469		O35954	0.1137	0.957639		P98078	-0.27579	0.314266
																																					Q8R3N6	0.474047	0.441483	-0.52284		Q7TT79	-0.69432	0.957174		Q3U3E2	-0.29867	0.314248
																																					Q8BI72	0.473008	0.176323	0.077243		Q5XJV7	-0.25498	0.956663		Q3UHF7	0.140124	0.314222
																																					Q8VDZ4	0.473008	0.273814	-0.41696		Q6P4S6	-0.19429	0.956599		Q9JIS8	-0.14401	0.314112
																																					Q9D8Y0	0.471968	0.159629	0.138814		Q9JK23	0.304511	0.956248		P51125	0.117695	0.313921
																																					Q3UZ01	0.471968	-0.04394	0.037031		Q8K245	0.327687	0.955953		P05213; P68373	-0.15521	0.313781
																																					Q9Z1R2	0.471968	0.10165	-0.04543		O55003	-0.64386	0.955785		Q9ERU9	-0.31833	0.313147
																																					Q52KI8	0.471968	0.012926	-0.17951		P23950	-0.40163	0.955679		Q91YL3	-0.44222	0.312989
																																					Q5DW34	0.471968	0.252173	-0.26188		Q99MR6	-0.58857	0.955666		Q8C1Z8	-0.36401	0.312785
																																					Q61136	0.471968	-0.226	-0.3752		Q9ESK9	-0.1047	0.955322		A2A432	-0.32013	0.312296
																																					E9Q7G0	0.470927	-0.55639	0.254594		Q80UP8	-0.68966	0.955309		P97310	0.149259	0.312206
																																					Q5SW75	0.470927	0.048236	0.124328		Q8BKT7	0.42975	0.954581		Q922B9	-0.27579	0.312105
																																					E9PXF8	0.470927	0.085425	-0.02915		Q67FY2	-0.23277	0.954496		Q80U72	0.067639	0.311594
																																					Q7TSH6	0.470927	0.071763	-0.08161		Q60974	-0.26882	0.954378		Q9QYR6	0.094912	0.311331
																																					Q9QY06	0.470927	0.147958	-0.25326		A2AN08	0.526069	0.954114		Q8C6M1	0.125651	0.311081
																																					E9Q7G0	0.469886	0.03984	0.075875		Q8C170	0.784085	0.95342		P54310	-0.61043	0.310973
																																					Q8BX90	0.469886	-0.00144	-0.0862		Q80XQ2	0.703987	0.953253		Q9QZK2	0.214125	0.310942
																																					Q80Y14	0.469886	0.240009	-0.62816		Q8CES0	0.159629	0.953144		Q9ERU9	0.478195	0.310779
																																					Q8JZP9	0.468844	0.195348	0.231432		Q8R373	-0.226	0.952579		Q9D159	-0.11247	0.310731
																																					Q61990	0.468844	0.141433	0.176323		P70670	1.45523	0.952018		Q8R0T2	-0.23786	0.31066
																																					P07901	0.467801	-0.074	0.663572		E9PUR0	0.227741	0.951607		Q9JM93	-0.11404	0.310636
																																					Q7TT00	0.467801	0.004322	0.255803		Q3UMF0	0.916859	0.950932		Q3THK3	-0.22095	0.309775
																																					Q69Z37	0.467801	0.079975	0.196607		Q6DVA0	-0.662	0.949061		P20152	-0.2723	0.309231
																																					Q3UIX4	0.467801	-0.41889	-0.16165		Q8BTI8	-0.40354	0.94874		P59672	-0.07248	0.309071
																																					G5E870	0.466758	0.027154	0.409255		P97868	0.962734	0.948542		Q8K2H1	0.147958	0.30907
																																					Q64511	0.466758	0.014355	-0.0604		A2AKB9	-0.13448	0.948419		Q9CT10	0.225275	0.308954
																																					Q9D824	0.466758	0.167358	-0.28455		Q9D0B6	-1.57777	0.948043		Q8VBW5	-0.17299	0.308505
																																					Q99MR6	0.466758	0.526069	-0.51251		O54781	-0.31294	0.947468		Q8VDM1	-0.24982	0.307806
																																					P70255	0.465713	0.059355	0.027154		Q0P678	-0.68733	0.946962		Q4FK66; Q3USH5; Q8K194; A2AG58; Q6DID3	0.24245	0.307751
																																					P48678	0.465713	0.035624	-0.01013		Q8CHP6	1.488	0.94675		Q14AX6	-0.11716	0.307637
																																					Q8BIH0	0.465713	0.060739	-0.03801		Q9ERG0	0.269033	0.946378		Q8BYJ6	0.285698	0.307582
																																					Q2EMV9	0.465713	0.219091	-0.04097		Q6KCD5	0.752749	0.945963		Q8R1Q8	-0.10936	0.307436
																																					Q9WTU0	0.465713	-0.01888	-0.06643		Q64213	1.15834	0.945785		Q8K1H7	0.147958	0.306538
																																					Q9ES18	0.465713	-0.00144	-0.1156		Q52KI8	0.668119	0.945335		P70429	-0.15843	0.304758
																																					Q8C735	0.464668	0.199123	-0.25843		O55003	0.687061	0.945239		P48678	0.16221	0.304583
																																					Q52KI8	0.464668	0.350497	-0.53116		Q8BSE0	-0.95456	0.94511		Q6ZQ93	0.129613	0.303994
																																					Q8VDD5	0.463622	0.128293	-0.53533		Q9QY06	0.202888	0.945077		Q922H7	-0.08161	0.303712
																																					D3YXK2	0.463622	0.137504	-0.57562		Q9R0Z9	-0.27404	0.944925		Q64318	-0.2464	0.303648
																																					Q9JIX8	0.463622	0.214125	-0.73456		Q3TQI7	0.261832	0.944559		Q61584	0.202888	0.303178
																																					O88466	0.462576	-0.16488	-0.10625		Q9ER80	0.632268	0.94344		Q3TLH4	0.124328	0.303104
																																					Q8K400	0.462576	-0.68733	-0.53742		P31324	-0.25326	0.943178		P13864	0.221568	0.303084
																																					P11499	0.462576	0.07861	-0.6827		Q62314	-0.16165	0.943029		Q64327	0.149259	0.302408
																																					Q9WU42	0.461529	-0.17137	0.210389		Q64127	-0.25843	0.942951		P26443	-0.24298	0.302199
																																					B4XVP9; A6H5X4	0.461529	-0.13448	0.171207		Q9WTX8	-0.1078	0.942637		Q9WV66	0.263034	0.301936
																																					Q52KE7	0.461529	0.359521	0.168642		Q9CQF4	2.09592	0.942489		O70279	-0.24469	0.30178
																																					P84104	0.461529	-0.01742	0.069015		Q9D0B0	-0.07097	0.942306		Q7TPV2	0.104337	0.301428
																																					D3YUJ3	0.461529	0.10165	0.007196		Q8VDC1	0.77905	0.941204		Q8BU11	0.22033	0.301258
																																					Q8VEJ9	0.461529	0.304511	-0.12186		Q3ULW8	0.228973	0.940877		Q7TN75	-0.2059	0.301226
																																					Q8BTI8	0.461529	-0.16488	-0.18606		Q9JJ89	0.253384	0.94005		Q9JL19	-1.16488	0.301037
																																					Q80UJ7	0.461529	-0.01013	-0.30223		Q8K3Z9	0.158337	0.939856		A2A6Q5	-0.1016	0.300618
																																					Q52KI8	0.461529	0.044044	-0.31653		Q7TSI1	-0.226	0.939634		Q91YE7	-0.22769	0.300424
																																					Q8R149	0.46048	0.0229	-0.09388		Q925J9	0.269033	0.937778		Q99JB8	-0.27753	0.298921
																																					Q8CJ19	0.46048	0.308011	-0.39973		Q9DBR0	-0.49411	0.937425		P97302	-0.23107	0.298719
																																					Q9R0G7	0.459432	0.159629	0.088142		Q9Z1B3	-1.07097	0.936378		Q8CG76	0.134878	0.298246
																																					Q6P1G2	0.459432	-0.33643	-0.05739		Q9WVL6	-0.22432	0.935269		E9PZJ8	0.158337	0.297967
																																					P20152	0.458382	0.221568	0.145351		Q62504	-0.28455	0.934703		Q571K4	0.202888	0.297847
																																					Q9Z0R4	0.458382	0.144046	0.094912		Q9R1X5	1.37907	0.934169		Q60930	-0.2969	0.297397
																																					Q9QX47	0.458382	-0.00144	-0.52284		Q8K382	0.881273	0.934157		A6H8H2	0.260628	0.297314
																																					B9EJ80	0.457332	0.266637	0.154454		Q8R1X6	0.359521	0.933585		Q7TPS5	0.491597	0.296807
																																					Q5SV85	0.457332	0.086784	0.071763		P51125	0.195348	0.93358		Q6DFZ1	0.07861	0.296622
																																					Q9CYI4; Q8BZX4	0.457332	-0.19595	-0.18606		Q02053	0.164786	0.93333		Q9CWS0	-0.27928	0.296137
																																					Q3UJB9	0.45628	0.027154	0.386259		Q9EPQ8	1.35502	0.933225		A2A6A1	-0.22095	0.295769
																																					Q924H7	0.45628	-0.1976	-0.17625		P81122	-0.57132	0.932883		Q9WU42	0.410341	0.295548
																																					Q3ULW8	0.45628	0.128293	-0.23786		Q80Y44	-0.45008	0.932589		Q3UHH1	0.125651	0.295162
																																					Q99JF8	0.45628	0.454176	-0.45601		Q9Z277	0.233888	0.932133		Q69ZH9	-0.15843	0.295058
																																					Q8CGN5	0.455229	0.168642	0.146655		E9Q7F2	0.308011	0.931769		Q9R1X5	0.572405	0.294392
																																					Q8BTI8	0.455229	-0.24469	0.126973		O35226	-0.18771	0.93164		P51432	-0.27056	0.294167
																																					Q5SPL2	0.455229	-0.0604	0.011496		Q8BIA4	-0.64386	0.931359		Q0P678	-0.32916	0.294148
																																					Q8BYK8	0.455229	-0.08927	-0.26534		Q8K310	0.116365	0.931161		E9Q5C9	-0.21591	0.294039
																																					Q8C129	0.454176	0.21661	-0.1047		Q91YE7	-0.21591	0.929989		Q91YM2	0.1137	0.293614
																																					Q7TMY8	0.454176	0.231432	-0.19595		Q6DFW4	0.341417	0.929042		Q8C8U0	-0.15682	0.293613
																																					Q8K382	0.453122	0.108357	-0.05439		P19783	-0.34924	0.928556		Q8K327	0.137504	0.293231
																																					Q8BHB4	0.453122	0.173767	-0.06492		P20152	0.849599	0.927605		Q7TN99	0.197865	0.292632
																																					P53986	0.453122	0.028569	-0.0908		Q9Z0R4	-0.66887	0.927582		Q3THK3	-0.31653	0.292364
																																					Q80TH2	0.452068	0.187768	0.00863		Q8CDA1	0.221568	0.927528		Q8CGN5	-0.2464	0.29179
																																					Q80U35	0.452068	-0.3827	-0.00289		O08648	-0.43831	0.927405		Q3U9G9	-0.18279	0.291611
																																					Q62093	0.452068	0.116365	-0.06945		Q6PGG2	0.27262	0.927301		O08715	0.225275	0.291516
																																					Q9QY24	0.451013	-0.19265	0.23634		Q6EDY6	0.620117	0.926728		Q61687	-0.33825	0.291487
																																					B2RXQ2	0.451013	0.082703	0.048236		O88738	-0.45799	0.926693		Q3URQ4	0.132248	0.290535
																																					Q02780	0.451013	-0.12029	0.02432		Q5NBU8	0.561693	0.926165		Q9R0L7	0.082703	0.29053
																																					Q61036	0.451013	-0.07248	-0.02034		E9Q137	-0.14401	0.925212		Q922M7	0.16092	0.290049
																																					Q9Z1E4	0.451013	0.351628	-0.03505		Q6NVF4	0.320773	0.924691		Q91W39	-0.57992	0.289639
																																					Q9Z277	0.451013	0.305679	-0.191		Q9CVI2	-0.42469	0.923749		Q5DU09	-0.13924	0.289323
																																					O70405	0.449957	0.318461	0.03984		P01901	0.447844	0.923291		A2AWL7	-0.13606	0.288729
																																					Q8VH51	0.449957	-0.23616	-0.09851		P63024	0.663572	0.923171		Q60974	-0.1047	0.288625
																																					Q9EQJ9	0.449957	-0.02767	-0.1047		Q8K039	0.210389	0.923061		Q9JIX8	0.111031	0.288599
																																					O89032	0.449957	0.180148	-0.18279		Q3UHI4	-1	0.922806		Q571G4	0.293959	0.28853
																																					P97379	0.449957	0.034216	-0.21591		P70257	0.776525	0.922724		Q91VY9	0.117695	0.28847
																																					Q9R1C7	0.449957	-0.03505	-0.24982		Q8BQ30	0.645241	0.922323		Q7TPS5	-0.2969	0.287763
																																					A2A6A1	0.448901	-0.20091	0.073135		Q9CQF4	2.42761	0.922164		P59997	0.140124	0.287583
																																					P42232	0.448901	-0.5187	0.02148		O55003	-1.21759	0.921217		Q5SVR0	0.075875	0.286689
																																					Q6ZQ58	0.448901	0.048236	-0.08314		A2AAE1	-0.24811	0.920886		Q68EF0	0.149259	0.286462
																																					Q9EP97	0.448901	0.163499	-0.08773		Q6GYP7	0.860764	0.920559		Q9ERA6	-0.46196	0.286444
																																					Q08943	0.448901	0.121679	-0.12816		Q3B7Z2	-0.95176	0.919907		P70399	-0.10936	0.286277
																																					Q8C3U9	0.448901	0.056584	-0.18935		Q8CCJ3	0.400538	0.919804		Q9R194	0.084064	0.285926
																																					Q7TT28	0.448901	0.183963	-0.44222		Q60902	0.964214	0.918981		Q9Z1N6	-0.0908	0.285776
																																					P01901	0.447844	-0.0604	-0.00289		Q7TNL5	1.04334	0.91853		Q52KI8	-0.43831	0.285702
																																					Q8K310	0.447844	0.173767	-0.49005		Q8BI84	1.50691	0.918418		Q9ERU9	-0.24127	0.28553
																																					Q9D1F4	0.446786	0.119024	0.311503		Q8CFC7; P36552	-0.81858	0.918192		Q6ZQ58	0.199123	0.285469
																																					Q99LL5	0.446786	-0.02327	0.158337		Q9ERV1	0.336855	0.917723		Q3UHI0	0.31034	0.285427
																																					P62858	0.446786	0.789103	0.03984		Q9D074	0.319618	0.917672		Q9JL19	-0.97994	0.285347
																																					Q99JF8	0.446786	-0.05289	-0.22432		Q7TPE5	0.297485	0.917314		Q8BZ32	0.121679	0.284791
																																					Q64337	0.445727	-0.07552	0.290424		P06537	0.960512	0.916859		Q8BJ37	0.141433	0.284722
																																					Q0VBL3	0.445727	-0.32013	-0.12186		Q9JIX8	1.53007	0.915834		Q64010	0.102994	0.284575
																																					Q9Z0V7	0.445727	0.144046	-0.18279		E9PZM4	-1.152	0.915674		P53995	-0.35107	0.284546
																																					Q8C0M0	0.445727	0.279768	-0.23107		Q9Z2F7	-1.46594	0.915463		Q9D883	-0.22938	0.284477
																																					Q61183	0.445727	0.432959	-0.74662		Q91V36	0.119024	0.915089		Q5SVQ0	0.328836	0.284458
																																					P30280	0.444667	0.133564	0.172488		P58404	0.892974	0.914762		Q9JMC3	0.175045	0.284382
																																					Q8BWW9	0.444667	0.196607	0.132248		Q6A0A2	3.22497	0.914755		Q8R4X3	-0.2464	0.284324
																																					Q5SF07	0.444667	0.079975	0.090853		Q02780	-0.68966	0.914679		Q9D842	-0.20257	0.284105
																																					Q61315	0.444667	0.477159	0.034216		Q9CT10	1.96347	0.914518		Q811L6	0.189034	0.283921
																																					Q9DBR7	0.444667	-0.16488	0.012926		P53986	-0.34556	0.914359		Q80W47	-0.20756	0.283774
																																					P30415	0.444667	0.396159	-0.18115		P24788	-0.42857	0.914265		Q4VBD2	-0.24469	0.283602
																																					Q9WTK5	0.443607	-0.09234	0.163499		A2AJI0	-0.23616	0.914154		E9Q6J5	-0.11716	0.283475
																																					Q8BTI8	0.443607	0.335712	-0.05289		Q9DBU6	-0.95176	0.914124		Q6Y7W8	0.297485	0.283394
																																					Q61136	0.443607	0.045443	-0.07097		Q80UG5	0.181421	0.912597		Q8C6M1	0.207893	0.283276
																																					Q9R0L7	0.443607	0.082703	-0.0862		Q3UHX2	-0.53742	0.912262		Q5HZI1	0.254594	0.283017
																																					Q3UWM4	0.443607	0.311503	-0.09388		P58801	0.301002	0.911228		Q8K2L8	0.15056	0.282947
																																					O35954	0.442545	0.212881	0.145351		Q3TXS7	-0.37146	0.911101		Q7TPS5	-0.33279	0.282658
																																					Q9CXV0	0.442545	-0.11404	0.102994		Q3UH06	-0.31473	0.910895		Q9D0L8	0.136191	0.282595
																																					Q9QY06	0.442545	0.276199	-0.0514		P35831	-0.2969	0.910557		Q80XK6	0.194087	0.28259
																																					Q8VBT0	0.442545	0.102994	-0.226		Q61712	0.393965	0.910512		Q80U49	-0.11247	0.282509
																																					Q9R020	0.442545	-0.00723	-0.49208		G5E870	1.43243	0.910349		Q8CHU3	-0.42857	0.282441
																																					Q9DB96	0.442545	0.15056	-0.55004		Q8C2B3	0.199123	0.91026		Q8VDC1	-0.15521	0.282396
																																					Q52KI8	0.442545	-0.5043	-0.67346		Q8VDD5	1.56706	0.910083		P20357	0.130931	0.282196
																																					B2RXR6	0.441483	0.126973	0.04684		Q8CI71	-0.80591	0.909664		P47713	-0.1976	0.281609
																																					Q91ZV8	0.441483	0.258217	-0.1047		A2BG91	0.532068	0.909613		A0A087WQ44	0.044044	0.281122
																																					Q8BKT7	0.441483	0.308011	-0.12973		Q9EQ20	0.519039	0.909061		Q5SXY1	0.112367	0.281067
																																					Q61749	0.441483	0.276199	-0.23786		Q8BGC0	0.676267	0.908929		Q6NZF1	-0.1047	0.281052
																																					Q8BH50	0.441483	-0.30223	-0.2567		Q9EPC1	2.46284	0.908779		Q62261	-0.42082	0.280857
																																					Q99PG2	0.441483	0.120352	-0.37333		P70399	-0.28104	0.907498		Q3TN34	-0.26361	0.280781
																																					Q8CI08	0.440421	0.129613	0.052416		Q8BTI8	0.662661	0.907055		Q78HU3	-0.32013	0.280733
																																					Q8BTI8	0.440421	-0.10315	0.041243		Q61464	-0.44026	0.906736		P47758	-0.18115	0.28051
																																					Q9CYA6	0.440421	0.066261	0.007196		Q9CRC6	-0.2059	0.906523		Q9CZ91	0.341417	0.280455
																																					Q08943	0.440421	0.02148	-0.20423		Q5U3K5	0.436162	0.906448		Q80W54	0.370722	0.280192
																																					Q8BYJ6	0.440421	-0.06492	-0.35476		E9PZM7	0.382944	0.906394		Q9ERL0	0.124328	0.27995
																																					Q9Z2D6	0.439357	0.097611	0.136191		Q8BTI8	-0.10315	0.906349		Q9WTS2	-0.191	0.279089
																																					Q61686	0.439357	0.257011	-0.06945		P26231	0.37629	0.905649		P60335	0.086784	0.278841
																																					Q9D0K1	0.439357	-0.21424	-0.11092		Q5SW75	0.470927	0.905079		Q8K310	0.08134	0.278638
																																					Q6NXI6	0.439357	0.271426	-0.61485		Q80UF4	0.504875	0.904517		Q9Z204	0.692427	0.278588
																																					E9PYH6	0.438293	0.132248	0.09356		O35216	-0.18279	0.904394		Q9JMG3	-0.34008	0.277869
																																					Q8BP71	0.438293	0.09356	0.064883		Q6PDI6	-0.81097	0.904355		Q8BH64	0.426533	0.277518
																																					Q8R4R6	0.438293	0.173767	-0.07856		Q61818	-0.45008	0.904352		P07356	1.06557	0.27729
																																					Q9EST3	0.438293	0.1137	-0.11092		A2AN08	-0.3603	0.903895		G5E870	0.889084	0.27728
																																					Q99M28	0.438293	-0.01596	-0.21424		Q8C170	-0.63487	0.903593		Q8K3G5	0.164786	0.277267
																																					A2AR02	0.438293	-0.04543	-0.44615		Q8BGC0	-1.1047	0.903047		Q8K3A9	0.304511	0.277221
																																					O70338	0.438293	0.163499	-0.63039		Q4FK66	0.404903	0.902041		Q7TPS5	0.318461	0.277206
																																					Q8CAS9	0.437228	0.390668	0.440421		Q61699	0.311503	0.901851		Q8VC70	0.15056	0.277195
																																					Q80UY2	0.437228	0.09356	0.360645		P98083	0.343692	0.901763		A0A2I3BRL8; Q9WV02	-0.38836	0.277069
																																					P59759	0.437228	0.342555	0.14274		Q8BTI8	-0.50022	0.901573		G5E870	0.214125	0.276778
																																					Q3TKT4	0.437228	0.074505	0.005759		Q99KN9	-1.42275	0.901288		Q3U182	0.60502	0.276669
																																					P11862	0.437228	0.334568	-0.11404		Q91WJ8	0.214125	0.901234		Q8BKC8	-0.24469	0.276639
																																					Q80XC3	0.437228	-0.19265	-0.18279		Q9CXK9	2.20727	0.900892		Q8K4L3	0.137504	0.276626
																																					Q9R1C7	0.437228	0.138814	-0.3474		E9Q6J5	-0.62149	0.900707		Q5SF07	-0.06643	0.276587
																																					Q8BL65	0.437228	0.240009	-0.45799		Q9D074	-0.22769	0.900701		P35601	0.140124	0.276542
																																					P54726	0.436162	-0.16165	0.153157		Q58A65	0.656268	0.9007		Q69ZW3	-0.20091	0.276476
																																					Q80W00	0.436162	0.100305	0.079975		Q71FD5	-0.37707	0.899329		O54931	0.149259	0.276326
																																					Q5U3K5	0.436162	-0.40354	-0.00868		Q9CXB8	0.60502	0.899157		Q8VDP4	0.120352	0.276219
																																					Q8CJF7	0.436162	0.313826	-0.0499		Q8VE96	-0.37894	0.898966		Q60790	0.455229	0.276137
																																					Q8BTI8	0.436162	-0.17462	-0.05739		Q61624	1.02148	0.898758		Q6NZF1	-0.23786	0.275856
																																					O89032	0.436162	0.02148	-0.07552		Q66JS6	0.097611	0.898671		P56695	0.128293	0.275722
																																					Q99JF8	0.436162	0.149259	-0.31473		Q5F2E7	0.409255	0.8986		Q8BLG0	-0.16974	0.274894
																																					P97393	0.435095	0.10165	-0.04246		Q8C3U9	0.295135	0.89804		Q91YE7	-0.06341	0.274873
																																					Q7TSI0	0.435095	0.117695	-0.07097		Q7TSI0	0.435095	0.897795		Q7TPD0	-0.12658	0.274541
																																					Q3TEA8	0.435095	0.293959	-0.19429		O55003	-1.03505	0.897708		Q9Z0U1	0.089498	0.274039
																																					Q6NV83	0.435095	-0.39403	-0.20423		Q9QYR6	0.508936	0.897104		Q9CQP3	-0.1156	0.273967
																																					Q9Z1W9	0.435095	0.511974	-0.39973		Q9JJC9	-0.42469	0.897075		P33609	0.074505	0.273708
																																					P10637	0.434028	-0.23786	0.199123		Q8BK30	-0.58208	0.896866		B1AVY7	0.504875	0.273653
																																					P58871	0.434028	0.107018	-0.00578		P51859	-1.28279	0.896486		P24788	-0.39214	0.273532
																																					Q9Z103	0.434028	0.102994	-0.03505		Q62314; Q62313	-1.77103	0.89646		E9Q616	-0.27928	0.273436
																																					Q9JIX8	0.434028	0.378512	-0.0604		Q9WVH4	-0.2969	0.896204		Q61733	-0.18279	0.273085
																																					Q9CXG3	0.434028	0.017209	-0.28806		Q6P9N1	-0.45206	0.896126		Q148V8	-0.14242	0.272538
																																					Q8BH66	0.434028	0.082703	-0.46395		F2Z3U3	-0.42275	0.895713		Q80TI0	-0.07856	0.272195
																																					Q60953	0.432959	-0.50635	0.089498		Q6IE82	0.653519	0.895304		Q3TXS7	0.067639	0.272151
																																					P48678	0.432959	0.233888	0.007196		Q8C0T5	0.254594	0.895241		Q8BNW9	-0.46196	0.272102
																																					P51859	0.432959	0.233888	-0.32013		Q3UHC7	0.571434	0.895206		A2AR02	-0.47794	0.271943
																																					Q9WVR4	0.43189	0.265437	0.129613		Q811L6	-0.3419	0.895193		Q80YA3	0.181421	0.271877
																																					Q68FF6	0.43189	-0.41312	0.128293		Q80TN7	-0.30757	0.894879		Q8VBT6	-0.15682	0.271801
																																					P04627	0.43189	0.190299	0.104337		Q6KAU7	-0.24811	0.894849		Q921T2	-0.11873	0.271794
																																					Q61315	0.43189	0.522056	0.089498		Q3UPH7	-0.18442	0.894292		P27546	-0.21424	0.271493
																																					Q62018	0.43189	0.105678	-0.18771		P69566	1.45523	0.893463		Q3TXS7	-0.29867	0.270935
																																					P43407	0.43082	0.171207	0.100305		Q9DCE5	-0.40354	0.893378		O88379	0.209141	0.270412
																																					Q61457	0.43082	0.132248	-0.01013		Q9DCL8	0.304511	0.893067		Q61687	0.032806	0.270341
																																					Q99K48	0.43082	0.020058	-0.02327		Q68FE8	-0.11404	0.892646		Q9QXZ0	0.044044	0.270308
																																					Q3TX08	0.43082	0.112367	-0.03062		Q6PFR5	-0.44026	0.892306		Q3UZ01	-0.16488	0.270013
																																					Q05CL8	0.43082	-0.11247	-0.226		Q9D361	1.93168	0.892147		P04627	0.726831	0.269882
																																					Q9Z1K8	0.43082	0.154454	-0.23786		O55003	-0.72023	0.892076		P61460	0.27023	0.269753
																																					Q52KI8	0.43082	-0.22263	-0.44418		B2KF50	-0.61043	0.891746		Q62417	0.280956	0.269676
																																					Q8K019	0.42975	0.041243	0.094912		G3X9Z4	-0.34008	0.891521		O70494	0.094912	0.269479
																																					Q8BHS6	0.42975	0.145351	0.048236		Q6DFV5	1.01507	0.891432		Q6PB70	-0.23277	0.269243
																																					Q8CB44	0.42975	-0.02034	-0.02034		Q9Z1R2	0.687956	0.890699		Q05920	-0.21591	0.26924
																																					A2AWR3	0.42975	0.209141	-0.04394		Q9QYH6	-0.62593	0.89062		B1AZA5	-0.13765	0.269037
																																					A2AR02	0.42975	-0.16165	-0.12029		Q6ZQ03	-0.47594	0.890389		Q922P9	0.258217	0.269032
																																					Q8BKT7	0.42975	0.325386	-0.2863		Q0VBL3	-0.2059	0.889987		O88286	0.409255	0.268913
																																					Q9EQN3	0.428678	0.012926	-0.1016		Q8CJF7	-0.08927	0.888691		P59325	0.427606	0.268328
																																					E9Q394	0.428678	-0.32373	-0.3827		Q91WZ8	0.186501	0.888446		Q80WJ7	-0.15843	0.268184
																																					Q8BGD9	0.428678	0.790772	-0.54793		Q9QXD8	0.205393	0.888023		Q924A2	-0.19429	0.268133
																																					Q8CJF7	0.427606	-0.09388	-0.14083		Q8BJ05	0.482332	0.887745		A3KGS3	0.051024	0.268002
																																					Q60760	0.426533	0.389567	0.255803		B1ART2	-0.71312	0.887656		Q4KMM3	0.230203	0.26787
																																					Q80XK6	0.426533	0.119024	-0.03505		Q925H1	-0.47193	0.887401		Q9Z277	-0.16327	0.267679
																																					Q6DFV7	0.426533	0.055196	-0.10315		P00520	0.403813	0.887267		Q6DIC0	-0.23447	0.267656
																																					E9Q236	0.426533	0.001442	-0.15361		Q9Z2H5	0.319618	0.887016		H3BKQ3	0.41684	0.267472
																																					Q3UJB0	0.426533	0.090853	-0.16488		Q9CQF4	-0.80088	0.886385		Q922C1	-0.3419	0.267436
																																					Q67FY2	0.426533	-0.48803	-0.25154		Q9Z0P4	-0.46793	0.886384		Q9QXZ0	-0.2723	0.267415
																																					Q80TS5	0.426533	0.339137	-0.45008		Q6DVA0	-0.41312	0.886147		Q5F2E7	0.056584	0.267265
																																					Q3TZZ7	0.425459	0.226509	0.318461		P59017	-1.05889	0.886144		E9PYD1	-0.15843	0.267201
																																					Q9ESJ1	0.425459	0.282143	-0.1156		Q8CI11	-0.39403	0.885571		D3YTP3	0.15056	0.267084
																																					Q8CGN5	0.425459	-0.03505	-0.16488		Q3UVL4	0.662661	0.885547		Q8CG79	0.097611	0.267071
																																					Q9JIZ5	0.425459	-0.10936	-0.2863		Q9Z2H5	-1	0.885489		Q8K310	-0.44615	0.267052
																																					Q9DBR1	0.425459	0.385155	-0.34008		Q8R0T2	-0.33279	0.885329		P70399	-0.25498	0.267014
																																					O35892	0.424385	-0.3474	0.327687		Q8CGB6	0.250962	0.885188		P24788	-0.16974	0.266793
																																					Q3U9G9	0.424385	0.292782	0.212881		Q9CZP3	-0.69432	0.884697		Q9R1T4	0.306846	0.266733
																																					D3YZP9	0.424385	0.029983	0.07861		O70161	0.489543	0.884403		A2RSJ4	0.147958	0.266665
																																					Q80X80	0.424385	0.00863	0.053806		Q8R5F7	0.506907	0.884372		Q6P5E8	0.094912	0.266523
																																					Q3UH06	0.424385	0.210389	-0.25326		Q6PGL7	0.290424	0.884363		P07901	-0.11092	0.266106
																																					P58501	0.424385	0.196607	-0.28455		Q8C5N3	-0.53116	0.884264		O54988	0.049631	0.265967
																																					P58871	0.423309	0.153157	-0.05739		O35613	0.185232	0.884125		O88343	-0.38647	0.265842
																																					E9Q9A9	0.423309	0.001442	-0.21927		Q91XY9	-0.30936	0.883425		O35615	0.21661	0.264899
																																					Q9EQJ9	0.423309	0.192825	-0.2723		Q921F2	-0.5649	0.883192		O70305	0.428678	0.264855
																																					A2A791	0.423309	-0.27404	-0.30045		Q60722	0.321928	0.882803		A2A6A1	-0.26015	0.264818
																																					Q9JMH9	0.423309	0.147958	-0.78588		Q8K400	-0.17788	0.882633		Q91YD3	-0.07704	0.26454
																																					A6H5X4	0.422233	-0.28806	0.141433		Q61687	0.391768	0.882476		Q3U3E2	-0.30579	0.264367
																																					Q6ZQ03	0.422233	0.27262	0.028569		Q9EPQ8	0.609755	0.882223		E9Q6J5	-0.39025	0.264303
																																					Q3UL36	0.422233	-0.22095	-0.07856		Q80WC3	-0.83393	0.88192		Q60760	0.389567	0.264298
																																					E9Q784	0.422233	0.048236	-0.2567		Q8CCS6	0.151859	0.881595		Q69ZA1	-0.17951	0.26417
																																					Q9JIK5	0.422233	0.186501	-0.65745		Q7TT18	0.222805	0.881264		Q9JJZ6	0.102994	0.264044
																																					O70311	0.422233	0.279768	-0.77349		Q9D5V6	0.694212	0.880941		Q8CJ19	0.011496	0.263906
																																					Q3UHX9	0.421156	0.077243	0.0229		Q60932	0.477159	0.880901		A2RTL5	-0.39025	0.263615
																																					Q6NS46	0.421156	0.273814	0.014355		Q61937	1.32424	0.880468		Q921K9	0.084064	0.263531
																																					Q99MS7	0.421156	0.176323	-0.03801		Q9WVR4	-0.4112	0.880266		Q9Z248	-0.24298	0.263415
																																					Q6PAR5	0.421156	0.292782	-0.0908		Q5SUF2	0.487486	0.879616		Q505F5	-0.29159	0.263406
																																					Q3UB74	0.421156	0.038436	-0.11873		Q925J9	0.090853	0.879524		Q61315	0.185232	0.263309
																																					O70589	0.421156	0.269033	-0.1665		Q9QZM0	-0.55639	0.879504		P58283	-0.23447	0.263232
																																					Q6PHZ5	0.421156	0.069015	-0.18606		Q8BTI8	-0.2723	0.879368		Q91W39	-0.17625	0.262755
																																					Q922M3	0.421156	0.366252	-0.19926		P97868	-1.11716	0.879168		Q9JKB3	-0.4112	0.262534
																																					Q8BP78	0.421156	0.342555	-0.20257		Q61026	0.636915	0.878341		Q8BJ34	0.283329	0.262373
																																					Q8VDP4	0.421156	-1.00578	-0.3419		Q62261	-0.50022	0.87815		Q8C9B9	0.24245	0.262298
																																					Q8K3A9	0.421156	0.111031	-0.49005		Q8CGC6	-0.20923	0.878074		A3KGS3	-0.26708	0.262192
																																					Q9EPQ8	0.421156	-0.00433	-0.63711		Q8BH65	-0.72738	0.877827		P18052	-0.14401	0.262169
																																					P49443	0.420078	0.055196	0.092207		Q8C5D8	0.359521	0.877825		Q9EQG9	-0.14242	0.261715
																																					Q9CT10	0.420078	0.22404	-0.10625		Q8R3B7	-0.08161	0.876619		O35607	-0.17951	0.261587
																																					Q6PGG2	0.420078	0.205393	-0.13289		Q0P5V9	-0.31294	0.876335		Q61301	0.107018	0.261571
																																					O35495	0.420078	0.370722	-0.21257		Q62448	0.211635	0.876262		Q7TQH0	0.109695	0.261466
																																					A6H5X4	0.418999	-0.2109	0.190299		Q922B9	-0.4112	0.876244		P47713	-0.12186	0.261343
																																					P0C7T6	0.418999	0.02432	0.053806		Q61193	0.212881	0.875347		Q8BH57	-0.17951	0.261324
																																					Q8BTI8	0.418999	0.011496	0.034216		Q9ER67	-0.20257	0.875327		Q569Z6	-0.36773	0.260783
																																					Q6PGL7	0.418999	0.119024	-0.03357		Q69ZX6	-0.38647	0.875311		P70206	-0.16165	0.260435
																																					Q6R891	0.418999	-0.17299	-0.1976		Q80U35	0.209141	0.874709		Q52KI8	-0.29513	0.260331
																																					Q62018	0.418999	0.084064	-0.2567		Q8BH50	0.27262	0.874688		Q8R1B4	0.107018	0.260232
																																					O89032	0.418999	0.49774	-0.26882		Q02053	0.195348	0.874615		Q5SVQ0	0.191563	0.26013
																																					P31750	0.418999	0.052416	-0.2863		Q810L3	-0.4344	0.874585		Q9CXK9	-0.0908	0.260103
																																					Q8BZX4	0.418999	-0.00289	-0.36216		Q8BTI8	0.366252	0.874407		O88643	-0.1665	0.260096
																																					Q52KI8	0.418999	-0.01742	-0.46594		Q3TAA7	0.136191	0.874385		Q9Z2H5	0.102994	0.259974
																																					Q8R5F7	0.41792	0.141433	0.10165		Q9CWW6	1.32251	0.873835		Q80TS5	0.237564	0.25976
																																					Q8VE97	0.41792	0.155749	-0.13924		P70365	1.21599	0.873809		Q6DID3	-0.11247	0.259688
																																					Q6Q477	0.41792	0.397255	-0.38458		D3YXK2	-0.47193	0.873588		Q6PGL7	0.149259	0.259685
																																					Q924A2	0.41792	0.264236	-0.5187		Q3UL36	0.422233	0.87334		P20029	-0.09851	0.259217
																																					Q61687	0.41684	0.347099	-0.08314		Q8BTI8	-0.47393	0.872867		Q6PHZ5	0.038436	0.259026
																																					Q03265	0.41684	0.364012	-0.40545		Q60953	0.333424	0.872834		Q61315	0.098958	0.258972
																																					Q9QX47	0.41684	-0.19595	-0.49005		E9Q616	-0.09388	0.872748		Q60707	-0.16004	0.258498
																																					Q924T2	0.415759	-0.15521	0.379621		P97868	-0.9885	0.872624		Q64337	-0.20091	0.258383
																																					Q6DFW4	0.415759	0.154454	0.261832		Q9CU65	-0.14242	0.872363		Q60974	-0.26882	0.258297
																																					Q8C0C0	0.415759	0.261832	0.167358		Q8BTI8	1.98659	0.872357		Q6KCD5	0.27023	0.25825
																																					Q3TZZ7	0.415759	-0.06794	0.066261		Q6ZQ58	-1.04097	0.872321		Q91Z49	-0.2723	0.258055
																																					Q8BLK9	0.415759	0.014355	0.025738		Q925H1	-0.1472	0.872272		E9PZM7	-0.32373	0.257656
																																					Q6PFD9	0.415759	0.007196	-0.07552		Q5DTX6	-0.8863	0.872143		Q61140	0.097611	0.257476
																																					Q3UHX2	0.415759	0.503858	-0.13448		Q8BRM2	-0.80844	0.87133		P20152	-0.26708	0.257438
																																					Q9D0F4	0.415759	0.090853	-0.3752		Q8BZ47	-0.26708	0.870598		Q9D7S7	0.085425	0.257056
																																					Q922B9	0.414677	0.217851	-0.12658		Q5SSH7	-0.85204	0.870399		Q80TZ9	0.151859	0.256992
																																					Q5SQF8	0.414677	0.283329	-0.22769		Q3UTQ8	0.163499	0.869924		Q6NZC7	-0.12501	0.256946
																																					Q99PP2	0.414677	0.391768	-0.36587		P62774	-0.9105	0.869663		B2KF50	-0.20756	0.256763
																																					Q61183	0.414677	0.27858	-0.4112		Q8K0Q5	0.361768	0.869551		Q8CEC0	-0.03801	0.256316
																																					Q6NXI6	0.414677	0.297485	-0.43831		Q64430	0.320773	0.869365		Q8BTI8	0.071763	0.256194
																																					Q9D1P2	0.413594	-0.2109	0.16221		Q9D0B6	1.11237	0.869124		P58801	0.657183	0.255509
																																					Q9Z1B3	0.413594	0.372952	0.05797		Q91X20	-0.51664	0.868845		Q61937	-0.1504	0.255222
																																					P81122	0.413594	0.422233	0.051024		Q80TZ9	1.23266	0.868616		Q3UH06	-0.08773	0.254919
																																					Q569Z6	0.413594	0.020058	-0.1472		Q9Z0P4	-0.31653	0.86851		P70302	-0.18935	0.2549
																																					Q9Z1X4	0.413594	0.147958	-0.49411		O54931	-0.44615	0.868438		Q8VDZ4	-0.191	0.254808
																																					Q58A65	0.412511	0.051024	0.158337		Q99KX1	-0.17462	0.86802		Q9JMG7	-0.23277	0.254783
																																					Q8CDF7	0.412511	0.248535	0.10165		Q6PHZ5	-0.26361	0.867699		Q9EQN3	-0.08773	0.254665
																																					Q8C0C0	0.412511	0.09356	0.074505		Q8BTI8	1.03281	0.867636		Q8K2P2	0.225275	0.254639
																																					Q8CIB5	0.412511	0.100305	0.031395		P31750	0.250962	0.867233		Q6PR54	-0.17462	0.25419
																																					Q8CFI2	0.412511	0.420078	-0.06492		E9Q3R9	0.534062	0.867049		E9Q8V6	-0.3419	0.254158
																																					Q99MR1	0.412511	0.380729	-0.18115		Q6PHZ2	-0.59946	0.866874		Q8BRB7	-0.25498	0.254025
																																					Q5NCR9	0.411426	-0.12186	0.128293		Q9WU81	-0.2969	0.866199		Q8C180	0.348232	0.253517
																																					Q8BTI8	0.411426	-0.23447	-0.12029		Q8BTI8	0.560715	0.866095		P51174	-0.12973	0.253397
																																					Q6Y685	0.411426	0.332278	-0.16004		Q6ZQ58	0.506907	0.865593		Q05512	0.195348	0.253211
																																					P26231; Q61301	0.411426	-0.1047	-0.18279		P81183	-0.60823	0.865176		Q9WV69	-0.06492	0.253181
																																					Q8BTI8	0.411426	-0.07248	-0.47193		Q8BID6	-0.23447	0.86512		A2AAE1	0.24123	0.253017
																																					A2AHR2	0.411426	0.169925	-0.6529		Q61771	0.231432	0.864655		P97393	-0.44418	0.252963
																																					Q60902	0.410341	0.172488	0.136191		Q6PDK2	-0.32013	0.864507		Q05920	0.172488	0.252759
																																					O88466	0.410341	0.185232	-0.02474		Q3UZ39	0.253384	0.864383		Q6PDG8	0.446786	0.252623
																																					E9Q616	0.410341	-0.37707	-0.08009		Q9CT10	0.304511	0.864275		P35569	0.304511	0.25258
																																					Q925H1	0.410341	-0.05589	-0.40545		Q3UJB0	1.30393	0.864271		Q3UHJ0	-0.44811	0.252562
																																					P18608	0.410341	0.100305	-0.5187		Q8BG09	-0.59292	0.864183		Q5SVR0	0.15056	0.252306
																																					O35613	0.409255	0.088142	0.164786		P81183	-0.33643	0.86371		F8VQ05	-0.16327	0.252282
																																					Q5F2E7	0.409255	0.319618	0.09356		Q6NS46	0.421156	0.863178		Q60864	0.092207	0.25218
																																					Q62417	0.409255	0.258217	0		Q5SSZ5	-0.37333	0.862959		Q02248	-0.22938	0.252144
																																					Q6ZPI0	0.409255	-0.14083	-0.10315		Q9JJC6	0.092207	0.862765		P48725	-0.41696	0.252039
																																					Q8BTI8	0.409255	0	-0.13924		Q5SNZ0	1.07108	0.862373		E9Q0S6	-0.33825	0.251811
																																					Q9Z2H5	0.409255	0.410341	-0.29159		Q8C8U0	0.327687	0.862036		O88477	0.082703	0.251791
																																					Q6P1G2	0.409255	0.181421	-0.46793		Q8C129	0.454176	0.861544		Q8BLH7	0.066261	0.251554
																																					P23249	0.408168	0.05797	0.115033		Q91WV0	0.657183	0.861125		E9PZM7	-0.22432	0.251316
																																					Q8BJ71	0.408168	0.163499	-0.0499		Q7TPH6	2.63204	0.861068		Q5F2E7	0.085425	0.251062
																																					P26039	0.408168	0.107018	-0.0862		E9PWW9	0.327687	0.860955		Q9JM13	-0.13131	0.250973
																																					Q8K310	0.408168	0.187768	-0.59946		Q925J9	-0.35845	0.860848		Q80TS5	0.360645	0.2507
																																					Q3U1T9	0.407081	0.235114	0.177599		Q8BI72	0.334568	0.86059		Q7TT79	-0.22938	0.250602
																																					Q80U35	0.407081	0.037031	0.055196		P01897	0.987685	0.859873		Q60875	-0.3419	0.250461
																																					Q8VI33	0.407081	0.167358	0.041243		Q9CRA8	-0.56918	0.859413		Q8K3X4	-0.1472	0.250218
																																					Q8BGI4	0.407081	0.136191	0.029983		Q640M1	-0.48197	0.859379		Q9R0L6	-0.10005	0.250217
																																					Q61823	0.407081	0.400538	-0.02034		Q9R0L6	-0.71786	0.858741		Q9D0E1	-0.64837	0.250164
																																					Q5XJE5	0.407081	-0.01742	-0.29867		Q4FK66	0.157044	0.856973		Q8C050	0.517024	0.250134
																																					Q9JLM8	0.407081	0.120352	-0.36587		Q68FF6	0.09356	0.856835		Q3UPL0	0.159629	0.250017
																																					Q8K019	0.407081	0.16092	-0.39973		Q60876	-0.59728	0.856714		O55003	-0.35107	0.249794
																																					Q8BTI8	0.407081	-0.01888	-0.62149		Q3UJB0	1.59072	0.856353		Q6DFZ1	0.092207	0.249792
																																					Q3TLH4	0.405992	0.299831	0.153157		Q9Z1S8	0.312665	0.856149		Q7TSC1	0.337996	0.249654
																																					P07901; P11499	0.405992	0.094912	0.112367		Q99JP4	0.104337	0.85614		Q6PEM6	0.228973	0.249541
																																					P83093	0.405992	0.052416	0.100305		Q8R0T2	1.77019	0.856105		Q7TMY8	0.149259	0.249372
																																					Q6ZQ58	0.405992	0.471968	0.064883		Q9Z315	-0.2723	0.856101		Q80YR5	0.298658	0.249368
																																					Q61584	0.405992	0.202888	-0.02474		Q99LG2	-0.26361	0.856036		O88622	-0.12973	0.249365
																																					Q6NXH3	0.404903	0.035624	0.088142		P50136	-0.50226	0.856012		Q9CYI0	0.298658	0.249085
																																					Q8BJF9	0.404903	0.074505	0.060739		Q6XZL8	1.63599	0.855614		B2RQC2	-0.42857	0.249081
																																					Q9CXK9	0.404903	0.053806	-0.04246		Q8R3C0	0.228973	0.855456		P35601	-0.16165	0.249025
																																					O35379	0.404903	0.124328	-0.06643		Q99L43	-0.62371	0.855365		Q99L43	0.062122	0.249009
																																					A2CG63	0.404903	-0.30401	-0.12186		P21958	0.254594	0.855297		Q8BH48	0.876566	0.248927
																																					Q4FK66	0.404903	0.187768	-0.17951		Q8BMS1	0.557778	0.855209		Q5SVQ0	-0.12816	0.24868
																																					P63013	0.404903	-0.2567	-0.17951		Q91VW5	0.578214	0.854521		Q3U1T9	0.350497	0.248647
																																					A2AAY5	0.404903	-0.17951	-0.19429		Q91ZV0	-0.191	0.854444		P59764	0.109695	0.248161
																																					P20444	0.404903	0.288063	-0.42275		Q02780	-0.24982	0.854366		Q99NH2	0.115033	0.248082
																																					A2AG58	0.404903	0.100305	-0.51457		Q9Z1T6	-1.23107	0.853815		B9EKI3	-0.3474	0.248063
																																					Q8BTI8	0.404903	-0.66429	-0.80591		Q0PHV7	-0.14561	0.853577		Q9WTQ5	0.086784	0.247886
																																					Q9WVE8	0.403813	0.133564	0.259423		P35689	-0.5649	0.852255		Q9DBT5	-0.70369	0.247782
																																					Q0VGY8	0.403813	0.112367	0.077243		Q3TN34	0.136191	0.851931		Q8R0T2	-0.09696	0.247768
																																					Q80X90; Q8BTM8; Q8VHX6	0.403813	-0.22938	0.037031		Q80YR9; Q66JV4	-0.49818	0.851768		E1U8D0	-0.07856	0.247754
																																					Q8R5F7	0.403813	0.096262	0.020058		Q7TNC4	0.366252	0.85148		Q8VBT9	0.159629	0.247634
																																					Q8BTI8	0.403813	-0.20423	-0.06794		P62754	1.22651	0.850912		Q8BHD8	0.109695	0.247507
																																					O35495	0.403813	-0.04394	-0.13606		P19426	-0.33825	0.850719		P58871	0.08134	0.247431
																																					Q9D824	0.403813	-0.0218	-0.14561		Q80W54	0.386259	0.849702		Q7TPH6	0.725087	0.247029
																																					P00520	0.403813	0.146655	-0.31653		Q9QYR6	-1.42663	0.8494		Q922R8	-0.36773	0.246971
																																					P47941	0.403813	0.108357	-0.3474		Q9EPQ8	3.26574	0.84884		Q3TLH4	-0.06492	0.24682
																																					Q9QYB5	0.403813	0.228973	-0.53742		A2AN08	2.38156	0.848561		Q8R081	-0.12186	0.246819
																																					Q6ZQ58	0.403813	0.210389	-0.57777		Q64028	0.711935	0.847692		Q8K3Z9	0.280956	0.246674
																																					E9Q6J5	0.402722	0.283329	0.007196		P54276	0.136191	0.847424		Q61990	0.141433	0.24664
																																					Q8BZ47	0.402722	0.250962	-0.29159		Q3UPF5	0.518031	0.847246		Q8BFP9	-0.22769	0.246633
																																					Q3UIX4	0.402722	-0.08009	-0.48197		Q8CI11	-0.57562	0.847193		Q8K019	0.157044	0.246576
																																					Q8BMB0	0.40163	0.10165	-0.00868		Q69ZR2	0.246104	0.847143		Q60876	-0.22095	0.246485
																																					Q9WTQ5	0.40163	0.086784	-0.1047		Q9JIK5	2.7137	0.847061		P53986	-0.27056	0.24616
																																					Q7TT18	0.40163	0.018634	-0.2969		Q9WTU0	0.465713	0.846842		Q5F2E7	0.319618	0.245508
																																					Q9CW79	0.40163	-0.06492	-0.35476		Q80X82	-0.3474	0.846761		F8VPU2	0.260628	0.24546
																																					Q6PDG8	0.400538	0.075875	0.27262		Q8C180	-0.25326	0.846136		Q8C3U9	-0.23786	0.245242
																																					Q64028	0.400538	-0.06643	0.153157		Q8BTI8	-0.2863	0.845692		Q6PGC1	0.044044	0.245018
																																					P99024	0.400538	0.074505	0.1137		Q8K3X4	0.726831	0.844975		Q9Z0P4	-0.04692	0.244532
																																					P58871	0.400538	0.227741	0.097611		Q9R0L6	0.345964	0.844657		Q3UPH7	0.121679	0.244516
																																					Q9DBY8	0.400538	0.067639	-0.07097		Q9DBC7	-0.68966	0.84464		Q6ZPR6	0.408168	0.244332
																																					Q8CCJ3	0.400538	0.037031	-0.0908		Q9JIX8	1.06557	0.844366		Q9CW03	-0.23786	0.24431
																																					Q9R0L6	0.400538	0.012926	-0.26015		Q63932	-0.70369	0.843865		P16546	-0.10625	0.244218
																																					O89032	0.400538	0.45628	-0.28806		P70399	-0.18935	0.843817		Q3TSG4	-1.0499	0.24395
																																					Q99L47	0.400538	0.266637	-0.29159		Q80XI3	-0.76611	0.843656		Q61457	0.132248	0.243317
																																					Q8CFJ9	0.399445	0.05797	0.191563		P14152	-0.38647	0.843554		Q8K327	0.060739	0.243279
																																					Q80U93	0.399445	0.259423	0.059355		D3YXK2; Q80YR5	-0.81097	0.843546		P59808	0.05797	0.243041
																																					Q8VBT9	0.399445	0.102994	0.035624		Q91YU8	-0.26188	0.843018		Q8BMD7	-0.11092	0.242996
																																					B1ART2	0.399445	0.089498	-0.34924		Q8BH64	-0.27056	0.84138		P28474	0.123004	0.24289
																																					Q569Z5	0.399445	-0.14083	-0.43245		Q8R001	0.498761	0.841305		Q8BX02	-0.08467	0.242414
																																					Q91ZP3	0.39835	0.471968	0.345964		P39447	0.059355	0.840911		Q8BR65	-0.36959	0.242285
																																					Q9DBU3	0.39835	0.037031	0.056584		Q8CJF7	-0.27579	0.840825		Q8BTI8	0.22404	0.242007
																																					Q8C1D8	0.397255	0.27858	0.117695		E9Q166	-0.40928	0.840611		P62754	0.617298	0.241925
																																					Q80U35	0.397255	0.237564	0.041243		Q63943	0.738119	0.840331		F2Z3U3	0.109695	0.241782
																																					Q9QYR6	0.397255	0.264236	0.002883		Q8BXN9	0.90458	0.839706		Q924A2	0.168642	0.241669
																																					P70670	0.397255	0.259423	-0.03653		Q9QZD4	1.29572	0.839616		Q05BC3	0.883621	0.241634
																																					P60843	0.396159	0.049631	0.189034		Q91YE3	1.89336	0.839596		Q60592	0.145351	0.241568
																																					E9Q1P8	0.396159	0.077243	0.100305		Q64449	-0.71549	0.839356		Q80TP3	0.070389	0.24156
																																					Q61823	0.396159	0.397255	0.017209		Q9D030	0.570463	0.838993		Q8BU03	0.05797	0.241203
																																					Q8BXJ2	0.396159	-0.22263	-0.01596		O08580	-0.57992	0.83889		Q9CR89	-0.18442	0.241128
																																					H3BKQ3	0.396159	0.41684	-0.14561		Q9CZT4	0.654436	0.838028		Q6AW69	0.07861	0.241004
																																					Q8CAQ8	0.396159	0.24732	-0.23957		A2A484	1.63459	0.837951		Q52KI8	-0.11716	0.240909
																																					Q61216	0.396159	-0.80591	-0.23957		Q3UQN2	-0.55427	0.837932		A2A6A1	-0.1665	0.240815
																																					Q8BTI8	0.396159	0.192825	-0.27404		Q8VII8	0.15056	0.837916		Q9QXD8	0.084064	0.240532
																																					Q9JKB3	0.395063	-0.27056	0.107018		Q8CH25	1.08406	0.837912		Q3TIR3	0.132248	0.240304
																																					Q8BS54	0.395063	0.077243	-0.03505		Q5DTX6	0.192825	0.837873		Q4FK66; Q61136; Q80SY5; Q3USH5; Q52KI8; Q8K194; Q99M28; Q62093	0.418999	0.240297
																																					Q8BXJ2	0.395063	-0.05589	-0.17299		Q99PL5	0.227741	0.837788		Q810A7	-0.17299	0.239789
																																					Q9D6Z1	0.395063	0.034216	-0.27928		Q61191	0.714575	0.837763		O35126	0.387363	0.239775
																																					Q3UH45	0.395063	0.379621	-0.32554		Q69ZX6	0.321928	0.837641		Q7TPS5	-0.1047	0.239751
																																					Q3UHX2	0.395063	0.22404	-0.46594		Q9JIX8	-0.48398	0.837551		Q8BUR4	0.060739	0.239716
																																					Q9D735	0.393965	0.397255	0.341417		Q52KI8	1.94636	0.837334		P56695	0.079975	0.239666
																																					Q7TNE3	0.393965	0.197865	0.105678		Q8R4X3	-0.84425	0.837269		Q69Z89	0.222805	0.239454
																																					P42230	0.393965	-0.50226	0.070389		Q9CZU6	-0.13289	0.837236		Q6TYB5	-0.13606	0.239227
																																					Q61712	0.393965	0.225275	-0.08009		Q8BYH8	-0.68501	0.836368		Q80YV2	0.123004	0.239202
																																					P13020	0.393965	-0.00723	-0.08467		Q91ZP3	-0.662	0.836252		Q8C838	-0.30045	0.238931
																																					Q8CBQ5	0.393965	0.1137	-0.12343		Q9CZW5	0.751892	0.836048		Q3UC65	0.244887	0.238856
																																					Q9R1C7	0.393965	0.018634	-0.1472		O70305	0.877352	0.835585		E9PYH6	-0.17137	0.238659
																																					Q9Z1M8	0.393965	0.348232	-0.27753		Q8BWW9	0.444667	0.835486		A2AGH6	-0.15682	0.238189
																																					Q6PAR5	0.393965	0.196607	-0.28983		P57776	2.70088	0.835465		Q99NH2	0.062122	0.238175
																																					Q9CQ13	0.392867	0.111031	0.356144		Q9WV92	0.928276	0.834972		P05627; P15066	-0.0908	0.238099
																																					Q8R0T2	0.392867	0.361768	0.062122		P97333	0.283329	0.83484		Q8BH48	0.115033	0.237884
																																					E9Q5C9	0.392867	0.060739	-0.01596		E9QA15	0.939603	0.834737		A2A484	0.308011	0.237882
																																					P39447	0.392867	-0.3827	-0.0514		O88291	0.734655	0.834239		Q6PDH0	0.449957	0.237806
																																					P35569	0.392867	0.24732	-0.19265		Q80TV8	0.719841	0.833916		Q61191	0.05797	0.237477
																																					E9Q616	0.392867	0.107018	-0.2863		Q3TLH4	0.484396	0.833861		Q8K2C7	-0.13448	0.237297
																																					Q61687	0.391768	0.16221	-0.15843		Q64727	-0.68038	0.833287		B2RUJ5	-0.25326	0.237129
																																					O70439	0.391768	-0.04394	-0.16974		Q8BGC0	-0.7442	0.833225		Q6PGL7	0.173767	0.23681
																																					P51859	0.391768	0.157044	-0.39783		Q8BTY2	1.05589	0.833221		E9PWW9	-0.08467	0.236645
																																					Q8BP27	0.391768	-0.39214	-0.70604		A2A654	0.570463	0.833075		Q6PDH0	0.335712	0.236486
																																					Q5SWU9	0.390668	0.282143	0.125651		Q52KI8	0.675364	0.83302		Q8BYR2	-0.27928	0.236342
																																					Q8C3U9	0.390668	0.116365	-0.00578		Q6PR54	-0.65745	0.832678		Q8C2Q3	-0.10005	0.236198
																																					P09405	0.390668	-0.09542	-0.03505		E9Q394	0.480265	0.832431		Q8BHL5	0.107018	0.23595
																																					P26638	0.390668	0.132248	-0.04543		Q6A0A2	0.578214	0.831646		Q3V0J4	-0.76366	0.235885
																																					E9Q616	0.390668	0.207893	-0.39973		Q5SU73	0.878137	0.831153		Q8VDQ8	-0.191	0.235782
																																					Q7TNV0	0.389567	0.123004	0.105678		Q02248	-0.36216	0.831106		Q9DBZ9	-0.1078	0.235697
																																					Q9Z1T6	0.389567	0.515006	0.096262		Q80TM9	1.35219	0.830871		Q3TLH4	0.299831	0.235608
																																					Q80Y55	0.389567	0.119024	0.066261		Q60932	-0.76121	0.830494		Q8C0E3	-0.074	0.235603
																																					Q8BKS9	0.389567	-0.06643	-0.09696		A0A0G2JG52	0.244887	0.830461		Q61127	-0.26882	0.235428
																																					Q8BTI8	0.389567	0.062122	-0.30936		Q3TSG4	-1.00289	0.830391		Q8BJ56	0.289244	0.23537
																																					Q3TYA6	0.389567	0.332278	-0.68501		Q4VA53	1.41576	0.829914		Q922U1	-0.36959	0.235344
																																					Q3V3Q7	0.388465	-0.08467	0.465713		Q8BTI8	1.23266	0.829798		Q8VE97	-0.10005	0.235158
																																					Q5HZI1	0.388465	0.240009	0.133564		Q9D0J4	0.176323	0.82966		E9Q616	-0.31653	0.235037
																																					Q3UHX2	0.388465	0.295135	0.094912		Q8BHJ9	-0.92413	0.829643		Q80UG5	0.085425	0.234888
																																					Q9Z0U1	0.388465	0.157044	0.034216		P11031	-0.45601	0.829123		A0A5F8MPI9	0.092207	0.234877
																																					E9Q5F9	0.388465	0.09356	0.012926		Q3TEI4	-0.17299	0.828182		Q99KW3	-0.31473	0.234336
																																					P27546	0.388465	0.365133	-0.11716		P61460	0.827819	0.828153		Q9D6Z1	-0.1488	0.234063
																																					Q8BGI4	0.388465	0.02148	-0.40545		Q570Y9	0.212881	0.827983		Q8C1S0	-0.24298	0.233823
																																					Q99L48	0.387363	0.007196	-0.08009		Q8BGC0	1.3317	0.827865		Q8R0T2	-0.17951	0.233798
																																					Q9R1C7	0.387363	-0.57347	-0.34373		Q8R0S2	0.27858	0.827351		B2RWS6	-0.11873	0.233604
																																					Q80W54	0.386259	0.370722	0.130931		Q8BRB7	-0.76121	0.826383		Q62311	0.116365	0.233532
																																					Q9D6Z1	0.386259	0.029983	-0.06341		Q6PAJ1	-0.24127	0.826261		Q61127	-0.17788	0.233318
																																					P53986	0.386259	0.066261	-0.73937		Q62504	-0.47193	0.825769		Q811L6	0.10165	0.233033
																																					Q9D620	0.385155	0.206643	0.097611		O55003	-1.0145	0.825767		Q8K327	-0.35661	0.232996
																																					G5E870	0.385155	0.214125	0.028569		Q9ERG0	0.230203	0.825649		Q61315	0.104337	0.232654
																																					Q61329	0.385155	-0.10005	-0.08467		Q8BGN6	-0.52907	0.825624		P0DP27	-0.38082	0.232545
																																					Q8BQ30	0.385155	0.309176	-0.09388		Q8CGN4	0.69332	0.825465		Q8BHL3	0.104337	0.232517
																																					E9Q1M1	0.385155	0.107018	-0.14242		P84104	-0.49614	0.825424		A2CG63	-0.19265	0.232295
																																					Q91VY9	0.385155	0.117695	-0.18606		Q7TSC1	-0.11873	0.825178		Q80TY0	-0.06643	0.232175
																																					Q8K400	0.385155	-0.27404	-0.24469		P59764	-0.35292	0.825011		Q69Z89	0.096262	0.232161
																																					A2AR02	0.385155	-0.10005	-0.30045		P70206	-0.31294	0.824993		Q8BQ30	0.309176	0.232017
																																					Q91XC8	0.385155	0.267835	-0.40928		Q8VBT6	0.498761	0.824591		Q8BTI8	-0.41312	0.231991
																																					P28352	0.385155	0.221568	-0.60823		Q6ZWQ0	-0.41696	0.824588		Q6ZQ03	0.27262	0.231905
																																					Q8C1D8	0.385155	0.230203	-0.7084		Q69ZR2	0.348232	0.824455		Q6KCD5	0.109695	0.231625
																																					Q6P542	0.38405	0.177599	0.130931		P58801	2.36793	0.824039		E9Q6P5	-0.26708	0.231572
																																					Q6PCP5	0.38405	0.301002	0.126973		Q9QZI8	-0.20756	0.823849		B2RRE7	0.211635	0.23149
																																					O09130	0.38405	-0.04394	0.100305		Q9QZQ1	0.191563	0.823846		Q8VE97; Q3TWW8	-0.07704	0.231435
																																					Q99J95	0.38405	0.244887	-0.15521		Q9WTQ5	-0.56064	0.823753		Q80X50	0.368489	0.231197
																																					P28667	0.38405	-0.08314	-0.21591		Q66JY2	0.258217	0.82374		Q91YE5	-0.32554	0.231078
																																					P59808	0.382944	-0.39403	0.090853		P97360	-0.72738	0.823543		Q91W82	-0.16488	0.231002
																																					E9PZJ8	0.382944	0.158337	0.042644		Q64511	1.06902	0.823337		Q8BTI8	-0.85988	0.230984
																																					E9PZM7	0.382944	0.100305	-0.00289		Q148V8	-0.51664	0.823262		Q9DBD5	-0.226	0.23081
																																					E9Q5F9	0.382944	0.001442	-0.08009		Q61083	0.863146	0.82305		Q8VEF1	0.140124	0.230622
																																					Q9D842	0.382944	0.104337	-0.09234		Q6Y685	0.411426	0.822976		Q5SWW4	0.096262	0.230584
																																					Q9WVB0	0.382944	-0.04543	-0.16488		Q922B9	-0.30936	0.822079		Q80Z64	-0.08314	0.230508
																																					O70251	0.382944	0.168642	-0.31294		Q8K3A9	0.313826	0.822051		A2AG58	-0.13606	0.230441
																																					Q8VIJ6	0.382944	0.097611	-0.3603		Q60598	0.753605	0.822002		Q80TV8	-0.39973	0.230255
																																					P46467	0.382944	0.37629	-0.8863		P26645	-0.191	0.821982		G5E870	0.107018	0.229952
																																					Q91Z38	0.381837	-0.02767	0.226509		Q61823	2.56779	0.821724		Q922Y1	0.200379	0.22979
																																					Q689Z5	0.381837	0.069015	0.032806		Q7TQK0	-0.191	0.821562		Q8R3B7	-0.18442	0.229769
																																					Q8BHR8	0.381837	0.090853	-0.00144		E9Q8D0	0.265437	0.821507		Q6PEV3	0.206643	0.229719
																																					Q61136	0.381837	0.124328	-0.05439		Q6NZF1	-0.51046	0.821305		Q8BGD9	0.455229	0.229598
																																					Q61687	0.381837	-0.1488	-0.29159		Q6PG95	0.27739	0.82122		Q8BTI8	0.225275	0.229436
																																					P23198	0.381837	0.356144	-0.61706		Q6PIJ4	0.496718	0.821176		A2BE28	-0.3474	0.229383
																																					P54310	0.380729	-0.01888	0.153157		Q8CAQ8	2.17089	0.821162		Q80U35	-0.33825	0.229358
																																					Q3TLD5	0.380729	-0.0514	0.107018		Q60875	-0.7084	0.821007		Q9QXS1	0.100305	0.229287
																																					P70188	0.380729	-0.01304	0.059355		P11862	-0.70134	0.820874		Q9QXL1	-0.18606	0.229048
																																					Q80X50	0.380729	0.190299	0.04684		Q8CJ61	0.180148	0.820874		Q61586	0.463622	0.229037
																																					P53995	0.380729	0.090853	-0.02327		Q80U35	-0.33643	0.820622		Q6PAR5	0.292782	0.228635
																																					Q6A065	0.380729	0.045443	-0.17137		Q58A65	-0.89432	0.82049		Q7JJ13	-0.09234	0.228542
																																					Q80UU9	0.380729	0.164786	-0.24298		P63013	0.404903	0.820083		Q8CIW6	-0.18606	0.228457
																																					Q9QYR6	0.379621	0.185232	0.168642		E9Q616	-0.36773	0.819735		P13020	-0.13131	0.228293
																																					Q02248	0.379621	0.168642	0.149259		Q9Z204	2.09424	0.819155		Q9CYI0	-0.43051	0.228076
																																					Q9ERG0	0.379621	0.128293	0.07861		Q62141	-0.65063	0.819129		Q61686	0.123004	0.227662
																																					Q9EQJ9	0.379621	0.221568	-0.226		Q9DBT5	0.941106	0.819112		Q8BIE6	0.111031	0.227658
																																					Q62093	-0.41696	-0.06341	0.243669		Q9DBR1	-0.20091	0.819076		Q05CL8	-0.16165	0.227648
																																					E9Q9B7	-0.41696	-0.17788	0.037031		Q3UMF0	0.753605	0.819024		Q8BKI2	-0.26015	0.227645
																																					Q6DVA0	-0.41696	-0.39593	0.015783		Q8VDP4	1.39835	0.819024		Q61712	0.362891	0.227644
																																					Q6P542	-0.41696	-0.01888	0.00863		Q922C1	-0.43051	0.818942		E9Q0S6	-0.191	0.227607
																																					Q80TL7	-0.41696	0.123004	-0.01159		E9QAT4	-1.55216	0.818743		Q3UHC7	0.086784	0.227512
																																					Q9D4C5	-0.41696	-0.12343	-0.152		Q64700	-0.7084	0.818742		Q91YD9	0.069015	0.227465
																																					Q6ZWQ0	-0.41696	-0.1156	-0.15843		Q9DBR1	0.425459	0.818708		Q2EMV9	0.219091	0.227214
																																					Q3U8K7	-0.41696	-0.04543	-0.1665		Q62261	0.528071	0.818462		Q7TN75	-0.11716	0.227194
																																					Q5DTL9	-0.41696	-0.45997	-0.26708		Q78ZA7	-0.78091	0.81793		P62754	0.635987	0.227026
																																					Q9JLQ2	-0.41889	-0.07097	0.615416		P41183	-0.486	0.81783		P42567	-0.2863	0.226915
																																					Q9Z1S8	-0.41889	-0.20423	0.608809		Q80YA3	0.941858	0.817791		P27546	-0.20923	0.226869
																																					Q3U3D7	-0.41889	-0.32013	0.46048		Q7TT37	-0.38082	0.817716		Q91YE7	-0.17951	0.226759
																																					P58871	-0.41889	-0.11247	0.15056		Q3TX08	0.261832	0.817715		Q8BWS5	-0.05289	0.22663
																																					P09405	-0.41889	-0.31833	0.129613		D3Z5L6	-0.21591	0.816916		Q62036	-0.01159	0.226255
																																					E9Q616	-0.41889	-0.18279	0.062122		Q9ER80	0.325386	0.816614		Q69ZA1; Q14AX6	-0.31115	0.2261
																																					Q9Z2A7	-0.41889	-0.20923	-0.08773		Q9CYI0	-0.80339	0.816485		Q9DB00	-0.52907	0.226021
																																					Q80TV8	-0.41889	-0.0908	-0.09696		Q99M28	0.826193	0.815735		A0A7N9VR94	-0.25326	0.225893
																																					Q64213	-0.41889	-0.16488	-0.10005		Q9DBR0	2.63692	0.81531		Q9JLB2	-0.1665	0.225765
																																					Q8CDN6	-0.41889	0.08134	-0.14561		Q9CQ20	-0.28983	0.815283		Q2VPA6	0.084064	0.225523
																																					Q8VDP4	-0.41889	-0.1472	-0.19595		Q9QYR6	-0.73456	0.815238		Q8QZV7	-0.34556	0.22516
																																					P23198	-0.41889	-0.29159	-0.21591		Q7TSC1	-0.98279	0.815099		Q8CFI0	-0.0862	0.225127
																																					A2A8Z1	-0.42082	-0.04394	0.420078		Q9EQU5	1.14731	0.814847		Q8R344	-0.00144	0.225005
																																					Q6PFR5	-0.42082	-0.25326	0.299831		P24788	-0.37333	0.814666		Q9CR27	0.444667	0.224655
																																					O35855	-0.42082	-0.074	0.155749		Q9Z248	0.197865	0.81406		D3YXK2; Q80YR5	-0.33643	0.224638
																																					Q8C838	-0.42082	-0.09388	0.108357		A2A484	0.702214	0.813989		O35551	-0.17299	0.224488
																																					Q8BTI8	-0.42082	-0.77349	-0.00868		E9PYH6	-0.39593	0.813948		Q61188	0.011496	0.224431
																																					Q9DBR0	-0.42082	0.468844	-0.01013		Q9CZ44	-0.8997	0.813889		Q80U62	-0.14401	0.223942
																																					Q14AX6	-0.42082	-0.09542	-0.06794		Q9CSN1	-0.32916	0.813767		A3KGS3	0.185232	0.223923
																																					P43406	-0.42082	-0.35661	-0.074		Q9JHI7	-0.82879	0.81363		Q9CZJ2	0.138814	0.223754
																																					O88466	-0.42082	-0.14401	-0.12343		P16546	-0.68501	0.813291		Q8VI59	0.16092	0.223747
																																					Q3U0V1	-0.42275	-0.10315	0.149259		E9Q555	0.146655	0.813108		Q06831	0.265437	0.223062
																																					Q8BKI2	-0.42275	-0.02621	0.096262		Q99KY4	1.11902	0.812641		Q9Z2C4	-0.21424	0.222879
																																					P97868	-0.42275	-0.10315	0.02148		A2A7B5	-0.27579	0.812462		P97434	-0.27579	0.222719
																																					F2Z3U3	-0.42275	-0.15361	-0.01159		P46467	-1.35476	0.812356		Q8R373	0.146655	0.222608
																																					O08784	-0.42275	-0.1488	-0.0145		Q8CGB6	0.298658	0.812281		Q6NWV3	-0.37707	0.222578
																																					Q60902	-0.42275	-0.18935	-0.10625		Q5SV85	-0.59292	0.81214		Q69ZN6	0.187768	0.222577
																																					P50136	-0.42469	-0.27579	0.475085		Q91ZV3	0.500802	0.81214		Q9ESZ8	-0.42275	0.222535
																																					Q3UMU9	-0.42469	-0.45997	0.38405		P70670	0.397255	0.812129		Q8QZS3	0.140124	0.22241
																																					Q9JJC9	-0.42469	-0.01742	0.166073		Q9DB85	-0.51457	0.812114		Q9Z315	-0.21759	0.222409
																																					Q6PD28	-0.42469	-0.18935	0.132248		Q9ES18	0.465713	0.812062		A0A087WRT4	-0.71312	0.222155
																																					Q9D0L8	-0.42469	-0.03209	0.128293		Q80YT7	-0.80591	0.811468		O54916	-0.08773	0.222055
																																					Q8K310	-0.42469	-0.06492	0.1137		P50136	-0.42469	0.811465		Q8BTI8	-0.63487	0.222036
																																					Q3UJV1	-0.42469	-0.2109	0.097611		Q99NB9	-0.21591	0.811425		Q69ZN6	0.950842	0.22158
																																					Q99K01	-0.42469	-0.25843	0.04684		Q08122	-0.52699	0.811294		Q8CF60	-0.23786	0.221372
																																					Q6P2L6	-0.42469	-0.0908	0.032806		E9Q8D0	-0.84425	0.811258		Q80WC3	-0.07097	0.221276
																																					Q8R001	-0.42469	-0.03357	0.02148		Q8N7N5	0.260628	0.811029		Q9DC37	-0.32735	0.221175
																																					O08785	-0.42469	0.0229	-0.08009		Q5U4C3	-0.63711	0.810773		E9Q512	0.22404	0.221173
																																					Q9CVI2	-0.42469	-0.29336	-0.10625		Q9Z103	-0.52284	0.810649		Q61768	0.120352	0.221128
																																					Q8C1B1	-0.42469	-0.01888	-0.10936		O08585	-0.48197	0.810526		Q8BGU5	-0.2109	0.221048
																																					Q8BRG8	-0.42469	-0.39025	-0.152		O35516	-0.18771	0.810303		O08919	-0.19265	0.221013
																																					D3Z0M9	-0.42469	-0.1665	-0.35292		Q8BTI8	0.582074	0.809639		Q61315	0.038436	0.220943
																																					P19783	-0.42663	-0.17137	0.395063		Q99PU7	-0.226	0.80937		P62484	-0.08927	0.220906
																																					Q9Z2D1	-0.42663	0.132248	0.340277		Q9Z1E4	-0.16488	0.808358		Q63918	0.506907	0.220904
																																					P39447	-0.42663	-0.35107	0.05797		Q922Q2	0.222805	0.808214		Q04690	0.302173	0.220725
																																					A2AR02	-0.42663	-0.2723	0.017209		Q9Z0P7	0.097611	0.807598		Q60953	-0.41312	0.220645
																																					P24788	-0.42663	-0.0499	0.00863		Q62417	-0.26361	0.807509		Q3UHK6	-0.39403	0.220497
																																					Q6PFR5	-0.42663	-0.16488	0.005759		Q69ZR2	0.246104	0.807264		Q3U0J8	0.155749	0.220474
																																					Q62187	-0.42663	-0.03357	-0.00868		Q9D0B0	-0.46793	0.806621		Q8K2V1	0.119024	0.220452
																																					Q80Z37	-0.42663	0.010064	-0.08773		Q8K0D0	-0.26708	0.80648		Q91XX1	-0.43831	0.220138
																																					Q8CFC7	-0.42663	-0.2969	-0.21759		P70347	-0.3752	0.806279		Q9WV92	-0.14401	0.220056
																																					Q8BTI8	-0.42663	-0.08314	-0.22769		Q6PDQ2	-0.49005	0.806249		Q8BTI8	0.157044	0.219779
																																					G3X9K3	-0.42663	-0.16488	-0.30757		B9EJ80	0.457332	0.805998		Q920B9	0.369606	0.219615
																																					P51125	-0.42663	0.005759	-0.37146		Q6PHZ5	0.421156	0.805961		Q8C0T5	0.044044	0.219609
																																					Q8BX02	-0.42857	-0.32373	1.05658		Q8K3I9	0.366252	0.805894		Q60974	-0.27056	0.219248
																																					Q8VDM1	-0.42857	-0.07704	0.337996		Q8JZQ9	1.58544	0.805787		Q8BK03	0.117695	0.219073
																																					Q8R5A6	-0.42857	-0.12029	0.324235		Q8K019	0.407081	0.805737		Q91X84	0.368489	0.218795
																																					Q9D9K3	-0.42857	-0.28983	0.292782		Q3UHC7	-0.66887	0.805239		Q99JN2	-0.08314	0.21876
																																					A0A2I3BRL8	-0.42857	-0.41312	0.169925		Q148V8	0.187768	0.804329		Q60575	0.053806	0.218681
																																					Q6P4S6	-0.42857	-0.24469	0.116365		Q91XU0	-0.62816	0.804155		Q924H7	0.27858	0.218658
																																					Q8BRK8	-0.42857	-0.06341	0.02432		A2AN08	-0.24811	0.804098		E9Q616	-0.28104	0.218614
																																					Q9Z2H5	-0.42857	-0.04543	0.015783		P51612	-0.73697	0.803936		Q08943	0.121679	0.218277
																																					P35601	-0.42857	-0.26361	-0.03653		E9Q784	-0.91322	0.803866		Q5SF07	0.24245	0.218221
																																					P24788	-0.42857	-0.15682	-0.07248		Q99J36	0.335712	0.80359		Q9D6Z1	0.378512	0.218206
																																					Q91W39	-0.42857	-0.23616	-0.08314		Q64337	0.692427	0.803335		Q8R2M2	0.112367	0.218165
																																					Q80X50	-0.43051	0.447844	0.678973		Q80TH2	0.630405	0.803319		P81183	-0.21927	0.218081
																																					Q8BSQ9	-0.43051	-0.1665	0.265437		P17225	1.69777	0.802809		P97412	0.379621	0.218018
																																					Q569Z6	-0.43051	-0.11716	0.168642		Q6NS82	0.225275	0.802786		B9EJ80	-0.25843	0.217908
																																					Q8BP97	-0.43051	-0.04394	0.163499		E9PZM7	-0.77103	0.801861		P27546	-0.17299	0.217896
																																					Q8K327	-0.43051	0.166073	0.16221		Q00PI9	-1.2969	0.801749		Q8BMC4	-0.12029	0.217877
																																					Q7TSC1	-0.43051	-0.09696	0.141433		D3YXK2; Q80YR5	0.353888	0.801685		Q9WTK2	-0.61927	0.217815
																																					Q922C1	-0.43051	-0.3419	0.116365		O35874	-0.35476	0.801645		Q99PL5	-0.12186	0.217026
																																					P99027	-0.43051	0.306846	0.0229		Q9Z0R9	-0.51664	0.801399		Q9DBR0	0.72334	0.216949
																																					Q08122	-0.43051	-0.12658	-0.074		Q9WTK5	-0.62593	0.801396		O55187	0.144046	0.21681
																																					Q60876	-0.43051	-0.1078	-0.17137		Q9JIX8	1	0.800648		Q8R3Y8	-0.0514	0.216619
																																					Q6PGC1	-0.43051	-0.09388	-0.17625		O08796	0.947105	0.800459		Q5SV85	-0.28455	0.21656
																																					O54774	-0.43051	0.060739	-0.1976		Q9JIX8	0.642471	0.799967		P70257	0.141433	0.216174
																																					Q0VGY8	-0.43245	-0.27753	0.341417		Q8BH48	1.52105	0.799793		Q9ERG0	0.233888	0.216041
																																					Q91WZ8	-0.43245	0.149259	0.326537		Q8K327	-0.52699	0.799657		F8VPJ6	-0.18279	0.215995
																																					A2AHR2	-0.43245	-0.23107	0.264236		Q8K2H1	-1.00868	0.799332		Q9WU42	0.069015	0.215504
																																					O88492	-0.43245	-0.24982	0.254594		Q8JZX4	-0.53742	0.798786		Q64700	0.356144	0.215425
																																					Q8CHU3	-0.43245	-0.04246	0.192825		Q8CGC6	-0.60384	0.79833		P58871	0.191563	0.215376
																																					Q8BG67	-0.43245	-0.23786	0.180148		E9Q394	0.212881	0.797454		A3KGS3	-0.30579	0.215324
																																					Q9Z1F9	-0.43245	-0.02621	0.063503		P70193	0.766383	0.797348		Q61818	-0.23277	0.215234
																																					Q9JM13	-0.43245	-0.13131	0.052416		Q569Z6	-1.08009	0.797141		Q8BTI8	-0.18442	0.215231
																																					Q58A65	-0.43245	-0.11873	0.042644		Q9CZB6	-0.31294	0.796688		Q8CAS9	0.153157	0.215104
																																					P57776	-0.43245	-0.12658	0.020058		Q61026	0.615416	0.796646		Q68FE6	-0.21927	0.21509
																																					Q3TWW8	-0.43245	0.196607	0.001442		Q02819	-0.60823	0.796323		Q4VAC9	-0.14561	0.214925
																																					Q9CR86	-0.43245	0.071763	-0.03505		Q9D4C5	0.190299	0.796283		Q8N7N5	0.104337	0.214917
																																					Q7TNV0	-0.43245	-0.01596	-0.03505		Q91YE7	-0.30045	0.795608		Q91VN4	-0.17951	0.214744
																																					Q924A0	-0.43245	-0.24811	-0.0862		Q8BTI8	1.53903	0.795437		Q63918	-0.11404	0.214689
																																					Q61937	-0.43245	-0.25843	-0.13765		Q7TT18	0.336855	0.795259		P97863	0.221568	0.214682
																																					Q99PL5	-0.43245	-0.12658	-0.1472		P53349	-0.52907	0.795238		Q9Z2H5	0.276199	0.214539
																																					Q91XX1	-0.43245	-0.10625	-0.16488		Q99K01	-0.62371	0.795039		P48678	-0.11092	0.214482
																																					P09405	-0.43245	-0.00433	-0.19926		O08784	-0.56704	0.794919		Q9QYY0	-1.00578	0.213944
																																					P30415	-0.43245	-0.41504	-0.22095		O35954	-0.34556	0.794809		Q9CZX7	-0.1665	0.213811
																																					Q7TPS5	-0.43245	0.24123	-0.4344		Q9WTX2	1.18777	0.79443		O09044	0.07861	0.213453
																																					Q8R149	-0.4344	-0.33643	0.327687		Q6PFD9	-0.44418	0.794218		Q8CDB0	0.349365	0.213435
																																					O88286	-0.4344	0.158337	0.246104		Q8C1D8	1.57434	0.793863		E9Q6J5	0.571434	0.213346
																																					Q8C1D8	-0.4344	0.233888	0.084064		Q3TN34	-0.44418	0.793778		Q6PDG5	-0.3474	0.213289
																																					Q810L3	-0.4344	-0.09542	0.08134		O88738	-0.66658	0.793247		Q80U93	0.077243	0.213255
																																					Q69ZA1	-0.4344	-0.06492	0.002883		Q3TGW2	-0.96578	0.793213		O54826	-0.33461	0.21322
																																					B9EKI3	-0.4344	-0.22432	-0.0499		Q9EPC1	1.28451	0.79319		Q68FF6	-0.41312	0.213099
																																					Q91WI7	-0.4344	-0.06945	-0.08009		Q569Z6	0.045443	0.793064		Q9WTK5	-0.2863	0.213019
																																					Q8BTI8	-0.4344	-0.23447	-0.09696		Q9D824	-0.77103	0.792858		Q9CRD0	0.089498	0.212752
																																					P35601	-0.4344	-0.22263	-0.16327		Q91WJ8	-0.52492	0.792561		Q9CZL2	0.164786	0.212607
																																					Q80TN7	-0.4344	0.304511	-0.28279		E9Q8V6	-0.71076	0.79251		Q3UHJ0	0.232661	0.2126
																																					Q6NXK2	-0.4344	-0.20756	-0.36959		Q923D5	0.660837	0.792134		A2RSJ4	0.117695	0.212545
																																					P97868	-0.4344	-0.1488	-0.55639		P55258	-0.59946	0.792041		O55003	-0.04543	0.212463
																																					Q3TUF7	-0.43635	-0.18606	0.297485		P40201	-0.65745	0.791952		Q8K019	-0.26534	0.212387
																																					Q3TLH4	-0.43635	0.159629	0.22033		Q52KI8	0.464668	0.791821		Q60932	-0.39973	0.212159
																																					Q8C5N3	-0.43635	0.034216	0.151859		Q8BGC0	-1.77103	0.791819		P25976	-0.18935	0.212147
																																					Q812A2	-0.43635	-0.2059	0.144046		Q8BGC0	-0.59728	0.791437		Q02085	-0.09696	0.212054
																																					Q8BX17	-0.43635	-0.23107	0.136191		Q9Z0R4	-0.49818	0.790881		Q8C9X6	-0.13289	0.212046
																																					Q8R149	-0.43635	-0.01888	0.027154		Q9R1C7	0.437228	0.790788		Q69ZW3	0.37629	0.212015
																																					Q99N96	-0.43635	0.029983	0.005759		Q62093	1.53406	0.790689		Q9WU42	0.237564	0.211943
																																					Q99KX1	-0.43635	-0.08927	-0.05289		P70302	0.254594	0.790483		Q6ZPR6	-0.12029	0.211822
																																					Q7TSI1	-0.43635	0.331132	-0.08773		Q3THG9	-0.13448	0.790478		O54988	0.149259	0.211721
																																					Q99JF8	-0.43635	-0.18279	-0.09696		Q9EQJ9	0.423309	0.790386		P59281	-0.07704	0.21154
																																					P97825	-0.43635	-0.00868	-0.10315		Q68EF0	0.157044	0.790374		Q3UHF7	-0.39403	0.211317
																																					Q8C0C0	-0.43635	0.116365	-0.25326		Q99PL5	1.45523	0.79026		Q9WV60	-0.1976	0.2113
																																					Q9DBR7	-0.43635	-0.19926	-0.27056		Q9Z2H5	-0.58641	0.789889		B2RWS6	0.109695	0.211275
																																					Q68FE6	-0.43831	-0.21927	0.199123		A2BE28	-0.50635	0.789806		Q6A026	-0.23447	0.210904
																																					Q3UMF0	-0.43831	-0.19595	0.137504		B1AZI6	-0.57562	0.789606		E9Q0S6	-0.08009	0.210862
																																					Q9ESN9	-0.43831	-0.04692	0.126973		Q3UMU9	1.98076	0.788593		Q7TPD0	-0.18771	0.210793
																																					O08648	-0.43831	-0.04543	0.121679		Q8VI59	-0.39783	0.788383		O55003	-0.23277	0.21075
																																					O35954	-0.43831	0.125651	-0.01159		Q9R0L6	-1.02034	0.788073		E9Q9B7	-0.152	0.210569
																																					Q9D361	-0.43831	-0.08773	-0.04841		Q8VCB3	-0.20423	0.787935		E9Q616	-0.1976	0.210553
																																					Q8BL97	-0.43831	-0.08467	-0.06945		Q8BI84	2.774	0.787372		Q8CCN5	-0.10936	0.210236
																																					Q6PGL7	-0.43831	-0.13131	-0.1047		Q8BWW9	0.168642	0.787216		Q9WTX2	0.501821	0.210195
																																					Q8R2M2	-0.43831	-0.05889	-0.13131		Q8BL97	-1.2109	0.787112		O35691	0.263034	0.210152
																																					Q63918	-0.43831	-0.18442	-0.19595		Q99PL5	0.109695	0.786852		P58871	-0.35845	0.210097
																																					Q8BG09; Q6ZPR6	-0.43831	-0.2109	-0.22095		Q7TMY8	-0.63263	0.786673		Q3U1J1	-0.07704	0.209897
																																					Q6PHZ2	-0.43831	0.181421	-0.226		Q8R373	-0.33825	0.786614		Q5SNZ0	0.230203	0.209579
																																					A2AR02	-0.43831	-0.3603	-0.22769		Q9Z1E4	-1.2969	0.78656		Q60575	0.185232	0.209519
																																					Q5UAK0	-0.43831	0.126973	-0.43831		Q8BKI2	0.275007	0.786175		Q8VBV4	-0.14242	0.209507
																																					Q63918; P04104	-0.43831	0.144046	-0.76611		E9Q616	1.26664	0.786034		Q8VDD9	0.069015	0.209406
																																					Q9JKQ4	-0.44026	-0.3603	0.500802		Q99PG2	0.441483	0.786032		Q8CI59	-0.20756	0.20937
																																					P01896; P01897	-0.44026	-0.1665	0.478195		Q3UMF0	-0.35476	0.785889		P41234	0.375178	0.209281
																																					Q0VGB7	-0.44026	-0.21759	0.391768		Q8VDP4	0.107018	0.78565		Q80TH2	0.138814	0.209261
																																					P26041	-0.44026	-0.11404	0.336855		P35689	-0.54372	0.785513		Q61687	-0.32373	0.209215
																																					Q61687	-0.44026	0.532068	0.271426		Q921M4	-0.28455	0.785168		Q5SWU9	0.031395	0.209093
																																					Q9CWW7	-0.44026	-0.01596	0.266637		Q9QYC0	-0.19265	0.785135		Q6NXI6	-0.34008	0.209044
																																					Q91WB4	-0.44026	0.308011	0.228973		Q9EQG9	-0.41312	0.784914		Q6ZPJ0	-0.13131	0.208888
																																					Q6PFR5	-0.44026	-0.03062	0.166073		P28474	0.147958	0.784583		A2ABV5	0.063503	0.208797
																																					Q61464	-0.44026	-0.08314	0.070389		Q8R3Q0	0.27262	0.784524		P70365	-0.15843	0.208693
																																					Q8R0S1	-0.44026	-0.3827	0.052416		A6H5X4	0.599318	0.784138		Q8R322	0.007196	0.20865
																																					Q9Z1R2	-0.44026	0.0229	-0.07856		Q6NS46	1.13291	0.784085		P32067	-0.16165	0.208603
																																					P48678	-0.44026	-0.17462	-0.12029		Q9DBR7	0.212881	0.78331		Q99JR1	-0.17137	0.208534
																																					P97412	-0.44026	-0.13765	-0.21257		Q922R8	-0.36401	0.783235		Q9Z0P4	-0.34373	0.208526
																																					Q6NZN0	-0.44026	-0.20756	-0.41696		Q8K019	0.582074	0.783102		Q9WV92	-0.16327	0.208445
																																					Q6KCD5	-0.44026	-0.17137	-0.53742		Q14AX6	-0.42082	0.782582		P59808	0.064883	0.208437
																																					Q3TWW8	-0.44222	0.074505	0.337996		Q3TLH4	0.405992	0.782213		Q3UPF5	0.16092	0.208374
																																					P30415	-0.44222	-0.32916	0.306846		Q61097	-0.52284	0.781804		Q9JM96	0.185232	0.208361
																																					Q02780	-0.44222	-0.03801	0.273814		Q99N57	1.02998	0.781786		Q9D7S7	0.069015	0.208267
																																					Q0VBL3	-0.44222	-0.19926	0.079975		P70257	0.652601	0.781688		Q569Z6	0.02148	0.208219
																																					Q8BGB2	-0.44222	-0.09542	0.031395		Q7TPE5	0.121679	0.781403		G5E829	-0.23107	0.207975
																																					Q9DBR7	-0.44222	0.014355	-0.00723		O88291	-0.82879	0.781383		Q8R3B7	-0.04841	0.207862
																																					Q8BGI4	-0.44222	-0.1078	-0.03801		Q921C3	0.967169	0.781327		Q8C3U9	-0.12658	0.20785
																																					Q8BTI8	-0.44222	-0.68733	-0.13924		Q6P9R4	0.926759	0.781046		Q9Z2I8	0.440421	0.207834
																																					Q99LH1	-0.44222	-0.04097	-0.18115		Q8BH64	1.34936	0.781019		Q9R0Z9	0.387363	0.207531
																																					Q6ZPJ0	-0.44222	-0.34373	-0.20091		Q62261	0.31034	0.781002		Q9Z1Z0	0.02148	0.207461
																																					Q8C8U0	-0.44222	-0.0145	-0.23616		B2RUJ5	0.27858	0.780807		P97855	0.175045	0.20745
																																					Q8BVR6	-0.44222	-0.02474	-0.25498		A0A2I3BRL8; Q9WV02	0.529071	0.780674		E9PYH6	-0.17788	0.207406
																																					Q6PFD9	-0.44418	-0.20423	0.285698		Q7TSG1	0.200379	0.780243		Q8CFJ9	0.214125	0.207377
																																					Q56A10	-0.44418	-0.30401	0.207893		Q8K2F0	1.31441	0.779981		Q9JLV1	0.311503	0.207369
																																					Q3TN34	-0.44418	-0.26361	0.149259		Q9CRB9	0.308011	0.779833		Q8C190	-0.16974	0.207354
																																					Q9WTI7	-0.44418	0.52707	0.145351		Q9JLQ2	1.62994	0.779798		Q8VHR5	0.453122	0.207272
																																					Q9Z0X1	-0.44418	0.105678	0.029983		P14152	0.584963	0.779757		Q6PHZ2	0.381837	0.207151
																																					Q8CBD1	-0.44418	-0.06341	-0.00578		Q62314; Q62313	-1.5649	0.779728		Q80U49	-0.29159	0.20684
																																					O70318	-0.44418	0.049631	-0.23616		Q9D0J8	0.505891	0.779703		Q2VPU4	0.238787	0.206725
																																					Q64127	-0.44418	-0.44026	-0.26188		O35954	0.442545	0.779576		Q9QYR6	0.840765	0.206444
																																					Q8K310	-0.44418	-0.01013	-0.45403		O35613	0.317304	0.779173		Q6PAR5	-0.02915	0.206246
																																					P58871	-0.44615	-0.64386	0.532068		Q8BTG3	0.847997	0.779147		O88792	-0.70604	0.206234
																																					Q8C050	-0.44615	-0.02327	0.517024		Q8BTI8	1.66766	0.77886		O89032	0.449957	0.205902
																																					P08121	-0.44615	-0.06794	0.064883		Q9WU78	-0.25843	0.778818		Q52KI8	-0.47193	0.2059
																																					Q3UHH1	-0.44615	-0.12658	0.062122		P70399	0.129613	0.778524		P35821	-0.16327	0.205805
																																					Q9ESX5	-0.44615	0.117695	0.051024		Q9ERG0	0.52306	0.778373		Q91V98	-0.13606	0.205748
																																					Q8CI71	-0.44615	-0.05739	-0.1047		Q69ZJ7	-0.28806	0.778187		Q7SIG6	-0.152	0.205409
																																					Q99J36	-0.44615	-0.24811	-0.11092		Q3UKC1	-1.52284	0.777965		Q9WTU0	-0.17462	0.205173
																																					O54967	-0.44615	-0.16488	-0.12816		Q6A009	-0.27404	0.777797		O88491	-0.2464	0.205141
																																					O54931	-0.44615	0.041243	-0.14401		P58871	-0.56918	0.777765		Q9CR86	0.159629	0.204584
																																					Q8K2H1	-0.44615	0.07861	-0.15361		Q6NXH3	0.404903	0.777699		Q3TLH4	0.120352	0.204372
																																					Q3U214; Q60592; Q811L6	-0.44615	-0.25326	-0.15843		Q6PAL7	-0.2059	0.777449		P42128	0.159629	0.204357
																																					Q61712	-0.44615	-0.02327	-0.57347		Q9QYH6	0.276199	0.777436		Q6P9N1	-0.11873	0.204204
																																					P07901	-0.44615	0.128293	-1.17788		Q9EP82	0.517024	0.777378		Q921F2	-0.18442	0.204052
																																					O55176	-0.44811	-0.06341	0.362891		E9Q1M1	0.201634	0.777048		Q6EJB6	-0.12816	0.204048
																																					A2A7S8	-0.44811	-0.22938	0.177599		Q8CDN6	0.206643	0.776825		Q8R001	-0.07552	0.203947
																																					Q91YK2	-0.44811	-0.06492	0.16092		Q9D0L7	0.098958	0.776252		Q8BU14	-0.25498	0.203871
																																					Q0VGB7	-0.44811	-0.12186	0.153157		Q8C5N3	0.276199	0.775731		Q69ZR2	0.059355	0.203651
																																					Q99JY4	-0.44811	-0.32554	0.117695		Q8VDD5	-0.70369	0.775177		O55003	-0.1976	0.203613
																																					Q62261	-0.44811	-0.42082	0.092207		Q8R0G9	-0.18935	0.77462		G3X904	0.289244	0.203604
																																					P30415	-0.44811	-0.6416	0.051024		Q8CHU3	-0.46993	0.774288		P48678	-0.19926	0.203507
																																					P56393	-0.44811	-0.24127	0.018634		Q69ZA1	-0.4344	0.774257		B1ART2	-0.18935	0.203454
																																					Q9Z0F8	-0.44811	-0.12029	-0.09234		D3YXK2	2.28363	0.774121		Q9CW03	-0.1976	0.203363
																																					O70404	-0.44811	-0.23277	-0.10625		E9Q6J5	-0.27928	0.773996		P84104	0.088142	0.203215
																																					Q3UHC7	-0.44811	-0.15521	-0.20257		A2CG63	2.12763	0.773904		Q9Z1R2	0.222805	0.203122
																																					Q0P678	-0.44811	-0.12658	-0.20423		P10711	-0.30757	0.773828		Q80WC1	-0.34008	0.202958
																																					Q9DBR7	-0.44811	-0.09234	-0.41504		Q9CZL2	-0.20756	0.773757		Q61879	0.410341	0.202814
																																					Q80Y44	-0.45008	-0.13289	0.698663		Q64511	0.333424	0.773669		E9PVZ8	0.123004	0.202812
																																					D3YTP3	-0.45008	-0.2863	0.311503		Q3UHJ0	0.154454	0.773565		Q3TIR3	-0.14242	0.202746
																																					Q61818	-0.45008	-0.03653	0.172488		P58871	0.434028	0.77272		Q91X43	-0.22769	0.202584
																																					Q8CB77	-0.45008	-0.36587	-0.01742		Q8BI84	0.254594	0.772705		P08775	-0.0862	0.202481
																																					P25962	-0.45008	0.295135	-0.08314		Q8C0V9	0.141433	0.772523		Q91X58	-0.10005	0.202473
																																					Q52KI8	-0.45008	-0.06341	-0.09234		Q6IE82	-0.38082	0.772401		Q9CVD2	0.137504	0.202359
																																					Q7TT18	-0.45008	-0.20923	-0.09234		Q569Z6; Q8K019	-1.03209	0.772268		Q9D0L7	0.053806	0.202268
																																					Q8C0T5	-0.45008	-0.2464	-0.22263		Q80UU9	0.508936	0.771735		Q9Z2D6	-0.15843	0.202195
																																					A2AJ15	-0.45008	-0.06492	-0.2464		Q61301	0.263034	0.771626		Q91VW5	0.24123	0.20215
																																					Q8BUV3	-0.45206	-0.2059	0.669934		Q80TE4	-0.23107	0.771347		Q14AX6	-0.1472	0.201705
																																					Q3U214	-0.45206	0.709291	0.246104		Q6PHZ2	1.10366	0.771105		Q99KG3	-0.2969	0.20157
																																					Q58A65	-0.45206	-0.11873	0.24123		A2AG58	-0.13765	0.770985		Q9WVE8	0.133564	0.20136
																																					Q8K1Z0	-0.45206	-0.3827	0.233888		O35126	0.846393	0.770749		Q8K019	-0.24811	0.20132
																																					O89001	-0.45206	-0.99424	0.005759		P70670	0.803227	0.770229		Q3U1J1	-0.35476	0.201147
																																					Q9D4H4	-0.45206	-0.06794	-0.00868		Q8VDG3	-1.23107	0.769857		Q8VH51	-0.43051	0.201071
																																					Q6P9N1	-0.45206	-0.2109	-0.07248		Q8BHJ9	0.547943	0.769813		Q8C3U9	-0.15361	0.201032
																																					Q9DBC3	-0.45206	0.02432	-0.07552		Q9Z1F9	-0.43245	0.76945		Q8BIA4	0.24732	0.200961
																																					Q99JF8	-0.45206	-0.10625	-0.11404		O55187	0.231432	0.768628		Q03963	-0.152	0.200956
																																					Q6ZWU9	-0.45206	0	-0.16004		Q8BKI2	-0.58857	0.768318		Q3UWE6	-0.21591	0.200412
																																					Q91W39	-0.45206	-0.17625	-0.17625		Q9DBS9	-0.19265	0.76824		P05213; P68373	-0.47393	0.200358
																																					Q8BTI8; A6H6J9	-0.45206	-0.0514	-0.30936		Q8BMB0	0.40163	0.76813		Q9Z0P4	-0.20923	0.200184
																																					Q04750	-0.45206	-0.2969	-0.37333		Q8BG67	-0.43245	0.767956		Q8CHH5	-0.10625	0.199808
																																					Q8CIP5	-0.45206	0.299831	-0.68966		Q9JIX8	2.02467	0.7678		Q9WV69	0.04684	0.19967
																																					Q9Z0R4	-0.45403	-0.26708	0.377401		Q9CRB9	0.62293	0.767703		Q61586	0.476122	0.199643
																																					E9Q6P5	-0.45403	-0.2464	0.317304		Q8C0Q2	-0.53952	0.767627		P59017	0.077243	0.199569
																																					Q8BX57	-0.45403	0.025738	0.260628		Q8N7N5	-0.47794	0.767512		Q8BU11	0.031395	0.199444
																																					Q05BC3	-0.45403	-0.26361	0.07861		Q569Z6	-0.82113	0.767079		Q3UHC7	0.204141	0.199355
																																					Q7TQH0	-0.45403	-0.10315	0.071763		P53702	-0.5043	0.76654		Q80XI3	0.049631	0.199225
																																					Q08943	-0.45403	-0.01159	0.049631		Q7TN02	-0.57562	0.766334		P70365	0.291604	0.199164
																																					Q8K1M6	-0.45403	0.070389	-0.05439		A2A484	-0.57777	0.766324		Q8BGQ7	-0.06492	0.199035
																																					Q6PFR5; P62996	-0.45403	-0.1504	-0.1078		Q80TZ9	-0.66658	0.765998		Q7TN75	-0.26534	0.198501
																																					Q9JII1	-0.45403	0.007196	-0.21759		P41969	0.204141	0.765996		Q67FY2	-0.24298	0.1985
																																					Q3TAA7	-0.45601	-0.16974	1.44679		E9Q0S6	-0.23616	0.765914		Q9JI44	0.133564	0.198457
																																					P50136	-0.45601	-0.42082	1.02006		Q7TN98	0.623867	0.765713		Q80TH2	0.187768	0.198421
																																					P04627	-0.45601	0.288063	0.574344		Q80WJ7	-0.58424	0.7657		Q8K2W9	-0.29336	0.198382
																																					Q6ZWN5	-0.45601	0.157044	0.532068		O70161	-0.46196	0.7651		Q8CFC7; Q8K2T8; Q9JJA7	0.204141	0.198332
																																					E9Q512	-0.45601	0.175045	0.317304		E9PZM7	-0.22263	0.765054		Q8BL65	0.240009	0.198313
																																					P11031	-0.45601	-0.25498	0.292782		Q8CH25	-0.19595	0.764637		Q99PU7	-0.27579	0.197938
																																					O88622	-0.45601	-0.12973	0.09356		Q80WJ7	-0.55216	0.76458		Q3UW53	-0.21591	0.19745
																																					P54310	-0.45601	-0.61043	0.075875		Q62059	-0.6529	0.764579		Q6NXK2	-0.32013	0.197263
																																					B1AXH1	-0.45601	0.073135	0.011496		P16546	-0.57777	0.764333		Q8BTI8	0.705757	0.197192
																																					P70429	-0.45601	-0.15843	-0.02327		Q99KN9	-0.99424	0.76411		E9Q5C9	-0.36216	0.197108
																																					Q9Z2D6	-0.45601	-0.15843	-0.04394		Q80XI6	0.134878	0.764079		Q5DTX6	-0.31833	0.197085
																																					Q8BTI8	-0.45601	-0.63487	-0.11247		Q8VHK1	1.21288	0.763931		Q7TMA2	-0.25154	0.197017
																																					Q9R0L6	-0.45601	0.002883	-0.16327		P63024	-0.20257	0.763459		Q5EG47; Q8BRK8	-0.13606	0.196979
																																					Q8BTY2	-0.45601	-0.47193	-0.21257		Q924Z4	-0.80339	0.763182		Q8C796	-0.21591	0.196978
																																					Q8CH25	-0.45799	-0.14242	0.421156		O35691	0.685267	0.762612		Q64337	-0.19926	0.196943
																																					Q61425	-0.45799	0.233888	0.232661		Q9Z103	-0.58208	0.761834		O89032	0.293959	0.196913
																																					Q80X50	-0.45799	-0.11716	0.194087		Q63ZW7	0.259423	0.761789		Q925J9	-0.20923	0.196793
																																					Q80U49	-0.45799	0.014355	0.02148		P97825	-1.00289	0.76157		P14152	0.597412	0.196604
																																					Q61464	-0.45799	-0.35292	0.010064		Q9WU42	-1.37707	0.761561		A2A484	0.075875	0.196514
																																					Q8BTI8	-0.45799	-0.12343	0.00863		Q9DBG5	0.323082	0.761249		Q9DCE5	0.358396	0.19629
																																					Q3UMU9	-0.45799	-0.34924	-0.03653		Q8BQ30	0.385155	0.761118		Q3UMU9	0.271426	0.196278
																																					Q7TPH6	-0.45799	-0.04692	-0.05289		Q8VEJ9	-0.65063	0.761015		P26187	-0.13131	0.196101
																																					O88738	-0.45799	-0.01888	-0.0604		Q6EDY6	0.228973	0.760705		P17809	-0.33279	0.196071
																																					P59017	-0.45799	-0.07704	-0.10005		Q58A65	0.631337	0.759995		Q5SNZ0	-0.17788	0.195958
																																					P07901	-0.45799	-0.11092	-0.12816		Q9D2D7	-0.96297	0.759877		Q9CR86	0.190299	0.195813
																																					Q9Z0R4	-0.45799	-0.08161	-0.24982		Q4VA53	0.676267	0.759535		P97863	0.145351	0.195668
																																					P26638	-0.45997	-0.03653	0.155749		Q80U44	-0.662	0.759331		Q9R210	0.467801	0.195638
																																					Q8BTI8	-0.45997	-0.40163	0.073135		Q8QZV7	-0.5951	0.758958		Q80Y84	-0.14401	0.195624
																																					A2AK42; Q8C5N3	-0.45997	0.141433	0.042644		P97873	-0.2863	0.758722		O70306	-0.08314	0.195616
																																					Q63943	-0.45997	0.015783	0.034216		P16054	-0.39973	0.758709		Q6PDQ2	-0.17788	0.195587
																																					Q5UAK0	-0.45997	0.048236	0.011496		O35126	0.619178	0.758698		Q8CI95	0.259423	0.195494
																																					P28867	-0.45997	-0.10936	-0.05739		Q8K310	0.857583	0.75868		P58871	-0.0862	0.1954
																																					Q8BY87	-0.45997	0.001442	-0.08467		A2AN08	0.249749	0.758481		P20152	-0.20091	0.1953
																																					Q62189	-0.45997	-0.1078	-0.16165		Q61037	0.209141	0.758423		E9Q1M1	0.436162	0.195275
																																					P59997	-0.45997	-0.09388	-0.23277		Q5I012	0.352759	0.75838		Q8BTI8	0.085425	0.195254
																																					Q8C4V1	-0.45997	0.258217	-0.25326		Q8K310	-0.68733	0.75822		P48725	-0.0908	0.195229
																																					Q3UHF7	-0.45997	0.133564	-0.25498		Q3TVI4	-0.36401	0.758211		Q80TQ5	0.195348	0.195099
																																					E9Q1M1	-0.45997	0.117695	-0.35845		Q8BJU0	1.514	0.757787		Q8C1D8	0.501821	0.195018
																																					Q923J1	-0.46196	-0.3752	0.316146		Q61687	0.258217	0.757361		P63325	0.367371	0.194944
																																					Q91VN4	-0.46196	-0.32916	0.221568		Q8BTI8	1.35502	0.757115		O08784	-0.57132	0.194922
																																					Q64727	-0.46196	-0.1488	0.126973		Q8VEF1	-0.23957	0.756943		Q6A0A2	0.504875	0.194765
																																					Q8BTI8	-0.46196	-0.21424	0.001442		Q5U4C3	0.164786	0.756853		Q8BGU5	-0.43831	0.19474
																																					Q68FF6	-0.46196	-0.14083	-0.00868		E9QAT4	-1.01159	0.756339		P53995	0.089498	0.194608
																																					O70161	-0.46196	-0.226	-0.06643		Q9DBU3	0.772308	0.755458		Q3TWW8	0.137504	0.194317
																																					Q6GYP7	-0.46196	-0.20923	-0.06794		Q05CL8	1.97306	0.755184		Q7TPD0	-0.11092	0.193885
																																					P48377	-0.46196	-0.0604	-0.09388		Q6PR54	0.117695	0.754826		Q9JJ89	-0.2969	0.193702
																																					Q8BRH4	-0.46196	-0.08161	-0.11873		P42128	0.191563	0.75481		Q9R0Z9	0.271426	0.193615
																																					Q3UFF7	-0.46395	-0.05589	0.196607		P24788	-0.85465	0.754741		Q8BY87	-0.10315	0.193554
																																					P70296	-0.46395	-0.24811	0.128293		Q8K3X4	-0.2567	0.75452		Q60902	-0.18771	0.19347
																																					Q8R0T2	-0.46395	0.15056	0.098958		E1U8D0	-0.3419	0.75422		Q6PAR5	0.221568	0.193467
																																					Q9JJG0	-0.46395	-0.18935	0.063503		Q04692	0.094912	0.753512		P11499	-0.23447	0.193426
																																					Q03267	-0.46395	-0.226	0.018634		Q8CDM8	-0.74662	0.75337		O08856	-0.19429	0.193237
																																					Q9EP71; Q6Y685	-0.46395	-0.074	-0.00723		Q8CIB5	0.559737	0.753123		Q5DU37	0.007196	0.193215
																																					O88343	-0.46395	-0.38836	-0.02767		Q99LI2	2.3846	0.752912		Q640Q5	0.062122	0.193213
																																					Q8C1D8	-0.46594	-0.19926	0.494672		Q8CJF7	-0.20756	0.751444		Q64028	0.269033	0.193081
																																					Q0P678	-0.46594	-0.14083	0.182692		Q3U214	-0.52492	0.751006		P06537	-0.09696	0.193002
																																					Q6AW69	-0.46594	0.086784	-0.06794		Q60875	0.343692	0.750865		Q8CFC7	0.532068	0.192964
																																					Q9WUU9	-0.46594	0.075875	-0.07097		P81122	-0.16812	0.750859		P55200	-0.27056	0.192936
																																					Q99N57	-0.46594	-0.1016	-0.1078		P28867	0.689746	0.750627		Q99MR6	0.187768	0.192857
																																					Q0P678	-0.46594	0.014355	-0.2863		P62996	2.05658	0.750192		Q99LH9	0.124328	0.192366
																																					Q91ZX7	-0.46594	-0.03949	-0.55216		Q9QXG4	-0.56918	0.750003		E9Q4Z2	0.24123	0.192349
																																					Q9JJY4	-0.46793	-0.1488	0.85599		Q8R2M2	-0.46993	0.749932		P70399	0.141433	0.192162
																																					Q6NXJ0	-0.46793	-0.11873	0.359521		Q8R149	-0.52699	0.749914		Q9QXM1	0.088142	0.192146
																																					Q80TE4	-0.46793	-0.22938	0.325386		Q8K327	2.168	0.749787		Q8C3W1	-0.2464	0.192138
																																					Q6ZPZ3	-0.46793	-0.00723	0.252173		Q9R1Z8	2.57652	0.749579		Q6Y685	0.257011	0.19205
																																					Q9D0B0	-0.46793	0.012926	0.215368		A3KGB4	-1.50226	0.749512		E9Q9B7	-0.08161	0.192
																																					P70121	-0.46793	-0.21591	0.02148		Q8BTI8	0.739848	0.74926		Q62504	-0.14561	0.191966
																																					Q8K194	-0.46793	-0.1976	0.00863		Q925H1	0.132248	0.749182		Q9QYR6	-0.191	0.191945
																																					Q9QXG4	-0.46793	0.186501	-0.0499		Q8K019	-0.33643	0.748921		Q80Y56	0.066261	0.191898
																																					Q99K70	-0.46793	-0.13606	-0.05739		Q8CH25	0.695103	0.748331		Q9JL19	0.536053	0.191875
																																					Q9DBT5	-0.46793	-0.70369	-0.06492		Q3U182	1.05102	0.748209		Q8C170	-0.53533	0.191848
																																					P59438	-0.46793	-0.06341	-0.06643		Q9D6Z1	1.57966	0.747869		Q80TS5	-0.18279	0.191715
																																					Q9Z0P4	-0.46793	-0.34373	-0.07097		O08856	-0.27579	0.747509		Q8R0G9	-0.15843	0.191683
																																					Q9CQ73	-0.46793	0.107018	-0.09542		Q8BTI8	0.830255	0.747359		Q8K4Z3	0.044044	0.191621
																																					Q7TQH0	-0.46793	0.005759	-0.13131		Q60823	0.488515	0.747161		Q6IFX4	-0.3603	0.191617
																																					Q61687	-0.46793	-0.12816	-0.81604		B1AY13	2.71875	0.746971		Q8BGD9	0.052416	0.191611
																																					P27546	-0.46993	-0.0619	0.831067		Q8CCA0	1.0895	0.746891		P62754	0.621056	0.191605
																																					Q9QXZ0	-0.46993	-0.13131	0.611645		Q6ZPJ0	-0.44222	0.746532		Q7TSC1	-0.27753	0.191509
																																					Q8BMK0	-0.46993	-0.19926	0.442545		B2KF05	-0.21257	0.746478		Q8BWH0	-0.10936	0.191505
																																					Q8R2M2	-0.46993	0.052416	0.075875		Q9D6U8	-0.13131	0.746105		Q9WVR4	-0.06794	0.191419
																																					Q91X43	-0.46993	-0.35476	-0.02034		Q63918	0.964953	0.745572		P63013	-0.36959	0.191245
																																					Q8CHU3	-0.46993	-0.42857	-0.0218		O35326	0.673556	0.745535		Q64127	-0.03357	0.191238
																																					Q9Z315	-0.46993	-0.18771	-0.04692		Q8K019	2.32337	0.745434		Q9R0Z9	0.070389	0.190978
																																					Q3V1V3	-0.46993	0.02148	-0.1976		Q8R0T2	-0.2723	0.745303		Q9R0U0	0.028569	0.190718
																																					Q52KI8; B1AY13	-0.46993	-0.34556	-0.20423		P97868	-0.19429	0.745278		Q8C0T5	-0.2464	0.1907
																																					Q6PEV3	-0.47193	0.688852	0.341417		Q8C2Q3; Q8VE92; Q91W39	-0.52492	0.744959		Q3U3C9	-0.16327	0.190699
																																					Q62504	-0.47193	-0.14242	0.180148		Q8BHS6	0.42975	0.744347		P27546	-0.07552	0.190659
																																					A2AR02	-0.47193	-0.30579	0.121679		Q148V7	-0.48398	0.744346		Q7TPN9	0.145351	0.190602
																																					Q925H1	-0.47193	-0.1504	-0.02767		Q78PG9	0.353888	0.744282		Q6XZL8	-0.1156	0.190443
																																					Q9Z315	-0.47193	-0.21759	-0.13448		Q9WTP7	0.606916	0.743749		Q61818	-0.31833	0.190391
																																					D3YXK2	-0.47193	-0.49614	-0.18279		A2AJW4	-0.35661	0.743602		E9Q6P5	-0.2464	0.190345
																																					Q8BTI8	-0.47193	-0.31473	-0.4112		P53986	0.453122	0.74345		Q7TT18	-0.20923	0.190273
																																					Q80U12	-0.47393	-0.69199	1.05866		Q9DC22	0.353888	0.743304		P0DOV1	0.553852	0.190203
																																					Q7TPD0	-0.47393	0.485427	0.343692		Q05CL8	1.42546	0.7433		O54724	-0.12186	0.190183
																																					Q99JB8	-0.47393	-0.27753	0.1137		Q9JM52	0.169925	0.743276		Q7TMY8	0.217851	0.190123
																																					Q3TC46	-0.47393	-0.21591	0.05797		Q0P678	-0.5951	0.743187		Q9ES00	-0.17951	0.190114
[truncated: 14,126 more rows]
[truncated: 30 more columns]

## Sheet: Fig7
				7b					7d			7e
				1x sugar	5x sugar				1x sugar	5x sugar		1x sugar	5x sugar
				Normalized CaLexA (GFP) intensity (T3 + A1-A4)					Burs intensity (T3 + A1-A4)			Burs intensity (S3 + T1-T2)
				0.48748	1.26135				0.984986	1.05414		0.838073	1.60317
				1.64866	0.856475				0.706827	0.866525		1.58615	1.57595
				0.914897	1.53714				0.576329	0.148053		0.912526	0.97396
				0.593339	1.43223				1.1728	0.970228		1.67711	1.27164
				0.857039	1.11835				0.61014	0.336484		2.49542	0.912932
				0.411294	1.73911				1.20264	0.268181		1.3628	1.75432
				0.381237	1.69588				0.532894	0.646265		0.649082	0.951096
				0.720838	2.47959				2.4706	0.59812		1.26268	1.37235
				1.57863	2.62596				0.535444	1.10047		1.59509	1.3949
				2.43859	0.698627				1.37552	0.756563		0.55761	0.746136
				1.28307	0.338254				2.08789	1.14483		1.5912	0.860548
				1.00222	1.55844				0.623577	0.308408		1.11846	1.73726
				0.285602	2.64473				2.38489	0.990482		1.1545	0.483494
				0.42886	2.04607				0.852699	0.703423		0.625605	0.438555
				0.344236	1.14527				2.47361	0.528631		1.40543	0.41735
				1.26037	0.456346				1.86772	0.589825		1.05184	1.12487
				1.43206	1.32562				1.7946	0.220696		0.903406	0.639694
				0.538807	1.52212				1.45069	0.246317		1.60412	0.692592
				0.238732	0.300577				0.699838	0.553801		1.41849	0.328448
				0.933602	1.92156				1.34033	0.34561		1.42261	1.47571
				0.920066	0.993372				0.808862	0.596345		1.12154	0.398189
				1.76351	0.587881				0.573284	0.164841		0.627621	0.416434
				1.2547	1.26305				1.41931	0.571105		0.761601	0.135828
				0.218768	0.759849				0.66918	0.764228		1.11746	0.334175
				0.070555	0.874973				1.86455	0.420409		0.381141	0.307358
				2.04924	1.70484				0.514954	0.591517		0.48398	1.26331
				1.00383	2.29519				0.253529	0.589215		0.560423	0.356271
				1.27278	0.280611				0.686918	0.626668		0.239017	0.709167
				0.516394	1.26204				0.111615	0.235327		0.85587	0.708263
				0.753563	1.34556				1.36128	0.585711		1.3198	0.797962
				1.27781	1.33353				0.584803	0.605892		0.149336	0.148161
				0.279285	1.03406				1.35844	0.334573		1.22428	0.983338
				0.934877	0.612489				0.500916	0.293591		0.501789	0.751764
				1.52277	1.19115				0.528403	0.338046		0.800159	0.259761
				0.747148	1.08602				0.54088	0.217673		0.393712	0.0484454
				0.956908	1.2536				1.74134	0.267223		0.814215	0.388897
				0.857019	1.19343				0.745958	0.540028		0.408161	0.408522
				0.59349	1.67921				0.874579	0.434366		0.260804	0.391145
				0.646888	0.988089				1.41238	0.378665		0.78419	0.276432
				1.25723	0.901101				2.5246	1.11283		0.693519	0.302992
				1.29696	0.778634				1.36237	0.580421		0.367264	1.937
				1.38885	1.19241				2.38168	0.343041		0.546905	0.54387
				2.04734	1.17161				1.34953	2.7196		1.32809	0.441944
				0.31945	0.81215				0.995933	2.56566		1.74284	0.935546
				0.586822	2.56872				1.23359	2.19622		1.6678	0.506315
				1.26721	1.82105				1.8913	1.12717		1.59002	1.42798
				1.65083	1.53748				0.773908	0.820027		0.999977	0.80902
				0.546924	0.776283				0.363024	1.39464		1.11017	1.09793
				0.564888	0.874019				0.177807	1.1163		2.03998	0.950496
				1.05641	1.51748				0.336619	1.39957		0.881543	0.785708
				1.45887	1.23792				0.429943	1.90136		1.24499	1.14523
				0.770693	1.05461				0.69249	0.896604		0.71486	0.794651
				0.740786	1.23844				0.656168	1.30582		0.766909	1.56881
				0.203863	2.55368				0.12516	1.21752		0.880204	0.510974
				0.277365	1.83				0.476573	1.31362		0.537007	0.558204
				0.899675	0.692384				0.76176	0.973186		0.571933	0.44842
				1.34698	2.019				0.607056	1.70545		0.811052	0.246112
				0.724385	1.38193				0.323092	1.69328		1.04707	0.792047
				1.05137	0.850114				0.228976	1.48068		0.773227	0.69314
				1.78095	1.64561				0.536438	2.20265		1.94116	1.7222
				1.5028	1.25431				0.464957	1.83353		0.706197
				1.43446	1.58321				0.764566	1.40698
				0.802582	2.11077				0.384652	1.40927
				1.21303	2.63294				0.63052	2.19598
				2.13999	1.18245				0.299332	2.61697
				1.05048	1.05845				0.621641	2.32028
				1.10909	1.97863				0.964146	0.828003
				0.853777	1.92663				1.67487	1.19149
				0.981553	1.22455				2.1576	1.42375
				0.925954	0.727425				1.38029	1.12335
				1.68423	0.763273				0.346661	1.05707
				0.462753	1.25265				1.15427	2.55443
				1.67659	1.47471				0.624271	2.11114
				1.43605	1.2376				0.967146	1.6729
				0.180267	1.66325				0.925402	0.673453
				2.13539	0.647269				0.843094	1.1048
				1.2294	1.0922				1.84096	1.48409
				1.04353	2.12989				1.47086	2.14124
				1.15355	1.63413				0.728834	1.32422
				0.385366	1.81674				0.570194	1.99316
				0.88061	0.808624				0.903539	1.37088
				1.30074	1.94975				1.21953	2.82223
				2.44646	1.52448				1.48014	1.48515
				1.07464	0.445448				1.14083	0.899355
				0.985076	0.892842				1.7416	0.968021
				1.41291	0.9166				1.59953	2.21004
				0.804213	1.7213				1.09147	1.46532
				1.16749	1.41322				0.519554	1.53075
				0.901955	0.721221				0.865915	0.875873
				1.19057	2.25787				0.433047	1.6574
				1.66115	0.555136				0.796591	1.21661
				1.80493	0.463829				0.819997	1.01425
				0.352837	0.879093				0.561342	1.00724
				0.65621	2.32696				0.966483	0.947013
				0.56096	0.326133				1.2634	1.57573
				0.550821	0.547084				1.31981	1.4684
				0.824168	0.824844				0.651683	0.952686
				0.789985	1.5025				0.414353	2.00563
				0.406367	0.688391				0.799928	1.1587
				0.976089	0.31053				1.19619	0.751749
				0.193942	1.19437				1.32063	1.79922
					2.65424				0.967257	1.63732
					2.57113				1.58967
					1.39612
					0.124936
					0.586519
					0.560471
					1.72063
					1.23908
					1.7423
					0.703412
					2.1196
					1.54799
					0.463348
					0.831954
					0.890279
					1.66318
					1.27908
					2.47923
					0.855913
					0.847475
					1.19489
					1.0453
					0.300363
					0.208854
					2.1609
					0.979571
					2.56184
					0.800348
				7f
				Normalized GCaMP signal
				Time (min)	High sugar, segmental nerves severed																Time (min)	High sugar intact brain										Time (min)	Low sugar intact brain
				0	1.15	0.77	1.34	1.58	1.07	0.81	0.87	0.71	0.73	1.26	1.27	0.58	0.79	1.09	1.29	0.7	0	1.16	1.39	1.33	3.15	2.4	1.45	1.83	1.25	1.8	1.24	0	1	1.17	1.19	1.15	0.91	0.9	1.49
				0.5	1.08	0.71	1.32	1.4	1.03	0.76	0.81	0.7	0.9	1.2	1.28	0.57	0.77	1.05	1.18	0.77	0.5	1.22	1.31	1.41	3.24	2.46	1.52	1.76	1.13	1.75	1.33	0.5	1.11	1.32	1.09	1.11	1.04	1.03	1.68
				1	1.07	0.67	1.2	1.29	1.03	0.71	0.86	0.67	0.73	1.22	1.22	0.6	0.73	1	1.03	0.79	1	1.18	1.45	1.44	3.07	2.52	1.53	1.81	1.04	1.84	1.31	1	1.38	1.28	1.26	1.11	1.07	1.15	1.67
				1.5	0.97	0.65	1.24	1.22	1	0.7	0.82	0.65	0.63	1.26	1.2	0.62	0.69	0.92	1.08	0.81	1.5	1.26	1.45	1.47	3.05	2.54	1.49	1.87	1.15	1.75	1.28	1.5	1.3	1.41	1.43	1.09	0.79	1.22	1.73
				2	0.9	0.68	1.08	1.17	0.96	0.67	0.82	0.71	0.6	1.19	1.12	0.58	0.73	0.91	1.06	0.83	2	1.22	1.48	1.42	3.12	2.53	1.55	3.06	1.02	1.85	1.29	2	1.09	1.46	1.24	1.07	0.82	1.27	1.62
				2.5	0.96	0.62	1.09	1.2	0.98	0.69	0.79	0.63	0.6	1.1	0.81	0.59	0.67	0.9	1.09	0.82	2.5	1.28	1.57	1.46	3.27	2.45	1.51	2.87	1.07	1.75	1.17	2.5	1.06	1.13	1.43	1.09	0.71	1.16	2
				3	0.94	0.6	1.06	1.13	0.98	0.6	0.81	0.67	0.56	1.11	1.17	0.6	0.62	0.92	1.11	0.81	3	1.24	1.6	1.49	3.31	2.6	1.54	2.72	1.27	1.89	1.11	3	1.22	1.07	1.32	1.11	0.68	1.33	1.71
				3.5	0.92	0.59	0.96	1.17	0.96	0.65	0.77	0.6	0.62	1.15	1.22	0.61	0.64	0.96	1.09	0.83	3.5	1.29	1.64	1.5	3.25	2.68	1.59	2.36	1.11	1.88	1.11	3.5	1.26	1.05	1.39	1.1	0.65	1.37	1.64
				4	0.92	0.59	1.06	1.01	1.01	0.71	0.77	0.6	0.61	1.1	1.23	0.62	0.59	0.98	1.04	0.82	4	1.32	1.71	1.53	3.09	2.69	1.59	2.23	1.1	1.91	1.1	4	0.99	1.02	1.43	1.11	0.66	1.43	1.63
				4.5	0.83	0.62	0.92	1.05	1.05	0.67	0.77	0.62	0.63	1.13	1.24	0.6	0.64	1.05	1	0.86	4.5	1.39	1.71	1.56	3.08	2.63	1.58	1.62	1.13	1.97	1.11	4.5	0.96	0.91	1.43	1.14	0.78	1.43	1.75
				5	0.86	0.65	0.92	1.05	1.01	0.66	0.75	0.64	0.58	1.08	1.17	0.59	0.61	1	1.04	0.83	5	1.37	1.76	1.55	2.97	2.66	1.55	1.6	1.07	1.93	1.15	5	0.86	0.88	1.27	1.14	0.77	1.45	1.52
				5.5	0.86	0.64	0.94	1.07	1.05	0.68	0.71	0.59	0.56	1.08	1.15	0.57	0.61	0.98	0.99	0.83	5.5	1.43	1.77	1.58	2.84	2.71	1.53	1.58	1.02	1.83	1.15	5.5	0.84	0.95	1.38	1.11	0.74	1.41	1.33
				6	0.84	0.65	0.88	1.01	1.02	0.66	0.76	0.6	0.54	1.09	0.8	0.57	0.58	0.92	1.03	0.85	6	1.51	1.87	1.7	2.88	2.57	1.56	1.33	1.1	1.83	1.2	6	0.8	1.03	1.14	1.11	0.78	1.39	1.2
				6.5	0.84	0.62	0.86	1.05	1.07	0.68	0.79	0.62	0.54	1.07	1.2	0.56	0.58	0.93	1	0.86	6.5	1.48	1.83	1.62	3.08	2.66	1.62	1.15	1.01	1.86	0.87	6.5	0.72	0.88	1.25	1.07	0.76	1.41	1.07
				7	0.84	0.65	0.9	0.94	1.07	0.73	0.81	0.66	0.53	1.15	1.2	0.56	0.52	0.91	0.97	0.81	7	1.47	1.85	1.76	2.95	2.51	1.62	1.77	0.65	2.06		7	0.67	0.92	1.26	1.04	0.79	1.39	1.09
				7.5	0.84	0.66	0.86	0.9	1.07	0.73	0.9	0.6	0.54	1.07	0.82	0.53	0.57	0.89	0.95	0.9	7.5	1.53	1.72	1.68	2.88	2.54	1.61	1.77	1.13	1.87		7.5	0.68	0.86	1.41	0.99	0.53	1.66	1.01
				8	0.85	0.65	0.76	1	1.03	0.78	0.84	0.77	0.52	1.09	1.18	0.55	0.55	0.9	0.96	0.8	8	1.51	1.63	1.72	2.89	2.55	1.72	1.82	0.98	2.04		8	0.6	1.06	1.28	0.96	0.56	1.71	1.05
				8.5	0.87	0.62	0.87	1.01	1.07	0.79	0.86	0.79	0.5	0.99	0.81	0.58	0.55	0.9	0.92	0.81	8.5	1.46	1.76	1.73	3.1	2.67	1.77	1.82	1.22	1.67		8.5	1.04	1.03	1.49	1.22	0.54	1.71	1.69
				9	0.84	0.66	0.81	1	1.1	0.77	0.9	0.75	0.49	1.03	0.81	0.54	0.56	0.86	0.94	0.86	9	1.41	1.72	1.68	3.12	2.53	1.72	2.41	1.45	1.64		9	0.98	0.81	1.59	1.26	0.52	1.72	1.92
				9.5	0.84	0.66	0.81	1	1.1	0.77	0.9	0.75	0.49	1.03	0.81	0.68	0.56	0.86	0.94	0.86	9.5	1.41	1.72	1.68	3.12	2.53	1.72	2.41	1.45	1.64		9.5	0.98	0.86	1.28	1.2	0.53	1.7	1.67
				10	0.9	0.96	1.2	1.42	2.35	1.17	1.41	1.13	1.36	1.28	0.92	0.88	1.54	1.43			10	2.53	2.7	2.05	4.52	2.89	2.99	2.78	2.5	1.68		10	1.4	1.5	1.36	2.19	1.39	2.21	2.07
				7g							7h
				5x sugar			5x sugar				5x sugar		5x sugar
				Ilp2 transcripts			Ilp3 transcripts				Ilp2 transcripts		Ilp3 transcripts
				Burs> control	Burs>wit-RNAi	Burs>tkv-RNAi	Burs> control	Burs>wit-RNAi	Burs>tkv-RNAi		Mhc> control	Mhc>gbb-RNAi	Mhc> control	Mhc>gbb-RNAi
				1.171	0.614	0.724	2.25	0.614	0.861		0.869	0.718	1.099	0.926
				1.261	0.92	0.933	2.091	1.2	1.939		0.819	0.852	0.952	0.823
				0.852	0.783	0.861	1.866	1.747	1.361		1.168	0.588	0.984	0.967
				0.969	0.889	0.781	2.77	1.625	1.42		0.937	0.578	1.035	0.824
				0.869	0.806	0.763	1.606	0.544	1.305		1.366	0.838	1.22	0.89
				1.001	0.781	1.01		0.74	1.63		0.84	0.589
				7i
				5x sugar
				Ilp2 intensity
				Burs> control	Burs>tkv-RNAi	Burs>tkv-RNAi, TrpA1	Burs>TrpA1
				0.415656	1.67348	1.05185	1.25206
				0.446813	1.3113	2.58295	0.71273
				0.324956	1.20704	1.07239	0.286715
				1.43051	1.22284	0.34071	0.70256
				0.821981	0.746496	2.22982	0.615098
				0.413514	1.62245	0.350135	0.389383
				0.782762	1.24627	2.22982	0.465061
				0.625032	1.73607	0.350135	0.186569
				0.62876	0.77697	1.59127	1.10513
				1.31362	0.651007	1.17002	1.5369
				0.366995	0.36252	2.34771	1.46851
				0.994217	1.33069	1.23002	0.643555
				0.746251	2.81986	2.34771	0.710943
				0.530212	1.55041	1.04125	0.285242
				1.7656	0.881064	0.963422	0.708824
				0.616301	0.884467	0.588044	0.312822
				1.75814	2.12183	0.963422	0.492122
				1.87751	0.599825	0.421341	0.278926
				1.35452	0.594624	0.864871	0.566561
				0.780322	0.502978	0.421341	0.363695
				0.863997	1.39389	0.864871	0.524617
				1.93383	1.12359	0.443529	0.463883
				1.05096	2.10905	0.650801	0.63937
				1.03648	2.09076	1.09	0.243351
				0.691385	1.69273		0.362091
				2.04399	0.671598		0.449222
				1.76506	1.51714		0.262995
				0.613443	1.50398		0.572865
				1	2.32216		0.59
				7j
				5x sugar					5x sugar
				Ilp2 transcripts					Ilp3 transcripts
				Burs> control	Burs>TrpA1	Burs>tkv-RNAiKK	Burs>tkv-RNAi, TrpA1		Burs> control	Burs>TrpA1	Burs>tkv-RNAiKK	Burs>tkv-RNAi, TrpA1
				0.986	0.851	0.784	0.804		1.07	1.105	0.672	0.762
				0.958	0.861	0.826	0.911		1.063	1.511	0.319	1.373
				0.865	0.896	0.698	0.928		0.874	1.147	0.448	1.626
				1.136	0.863	0.702	0.889		0.809	1.604	0.808	1.56
				1.024	1.105	0.772	0.907		1.063	1.057	0.6	1.39
				1.031	0.972	0.91			1.122		0.697
								7l
				7k				5x sugar
				1x sugar	5x sugar			Gbb transcripts
				gbb transcripts				Mhc> control	Mhc>foxo-RNAi
				1.053	1.126			0.781	1.114
				0.911	1			0.862	1.627
				0.886	1.242			1.149	1.208
				1.023	1.175			1.01	1.392
				1.067	1.064			1.015	1.695
				0.858	1.223			1.183	1.963
				7m
					Dietary sugar x1																		Dietary sugar x
					Percent pupariated
				Hours after egg lay	Burs> control						Burs>wit-RNAi						Burs>tkv-RNAi						Burs> control								Burs>wit-RNAi								Burs>tkv-RNAi
				112	0	0	0	0	0	0	0	0	0	0	0	0	0	0	0	0	0	0
				116	0	0	0	0	0	0	0	0	0	0	0	0	0	0	0	0	0	0
				120	44.8	23.3	29	16.7	30	20	16.7	18.8	22.2	23.5	44.8	18.8	28.6	13.8	13.3	3.2	17.6	9.7
				124	86.2	76.7	83.9	73.3	93.3	71.4	86.7	71.9	77.8	76.5	89.7	65.6	74.3	58.6	83.3	58.1	61.8	48.4
				128	96.6	93.3	96.8	93.3	96.7	94.3	100	96.9	100	97.1	96.6	100	91.4	89.7	93.3	90.3	82.4	74.2
				136	96.6	100	100	96.7	100	100	100	100	100	100	96.6	100	94.3	100	100	100	100	96.8
				140	100	100	100	96.7	100	100	100	100	100	100	96.6	100	97.1	100	100	100	100	96.8
				144	100	100	100	100	100	100	100	100	100	100	100	100	97.1	100	100	100	100	100
				148	100	100	100	100	100	100	100	100	100	100	100	100	100	100	100	100	100	100
				152	100	100	100	100	100	100	100	100	100	100	100	100	100	100	100	100	100	100
				164	100	100	100	100	100	100	100	100	100	100	100	100	100	100	100	100	100	100
				176																			0	0	0	0	0	0	0	0	0	0	0	0	0	0	0	0	0	0	0	0	0	0	0	0
				184																			0	0	0	0	0	3.7	3.1	0	0	0	0	0	0	0	0	0	0	0	0	0	0	0	0	0
				188																			0	0	0	0	0	11.1	3.1	0	0	0	0	0	0	0	0	0	0	0	0	0	0	0	0	0
				192																			0	3.3	0	3.4	6.9	14.8	3.1	0	6.7	0	0	0	0	0	0	0	0	10.3	0	0	0	0	0	0
				196																			7.4	10	12.5	10.3	27.6	40.7	15.6	5.7	16.7	10.3	0	9.7	0	0	0	0	0	13.8	2.9	3.1	3.2	0	0	0
				200																			14.8	33.3	28.1	41.4	48.3	55.6	34.4	37.1	36.7	24.1	10.3	25.8	0	14.3	3.4	2.1	3.8	20.7	2.9	6.3	3.2	3.2	2.7	0
				208																			51.9	66.7	59.4	75.9	72.4	74.1	68.8	68.6	56.7	58.6	51.7	51.6	17.2	50	20.7	8.3	15.4	41.4	11.8	15.6	22.6	22.6	5.4	3.8
				212																			77.8	86.7	90.6	86.2	93.1	88.9	87.5	88.6	83.3	89.7	82.8	74.2	48.3	82.1	48.3	37.5	50	65.5	35.3	31.3	41.9	48.4	32.4	30.8
				216																			88.9	86.7	93.8	96.6	100	92.6	90.6	97.1	86.7	96.6	96.6	87.1	86.2	89.3	79.3	70.8	69.2	79.3	67.6	46.9	87.1	74.2	59.5	57.7
				220																			92.6	90	96.9	96.6	100	96.3	96.9	97.1	96.7	96.6	96.6	87.1	96.6	92.9	89.7	83.3	84.6	82.8	82.4	68.8	90.3	83.9	75.7	84.6
				224																			96.3	93.3	96.9	96.6	100	96.3	100	100	100	96.6	96.6	93.5	96.6	92.9	100	91.7	96.2	93.1	91.2	75	90.3	90.3	94.6	96.2
				232																			96.3	96.7	100	100	100	100	100	100	100	96.6	100	96.8	100	100	100	97.9	96.2	100	94.1	93.8	90.3	100	100	100
				236																			100	100	100	100	100	100	100	100	100	100	100	100	100	100	100	97.9	100	100	94.1	96.9	93.5	100	100	100
				240																			100	100	100	100	100	100	100	100	100	100	100	100	100	100	100	100	100	100	97.1	100	100	100	100	100
				244																			100	100	100	100	100	100	100	100	100	100	100	100	100	100	100	100	100	100	97.1	100	100	100	100	100
				248																			100	100	100	100	100	100	100	100	100	100	100	100	100	100	100	100	100	100	100	100	100	100	100	100
				256																			100	100	100	100	100	100	100	100	100	100	100	100	100	100	100	100	100	100	100	100	100	100	100	100
				260																			100	100	100	100	100	100	100	100	100	100	100	100	100	100	100	100	100	100	100	100	100	100	100	100
				264																			100	100	100	100	100	100	100	100	100	100	100	100	100	100	100	100	100	100	100	100	100	100	100	100
				268																			100	100	100	100	100	100	100	100	100	100	100	100	100	100	100	100	100	100	100	100	100	100	100	100
				272																			100	100	100	100	100	100	100	100	100	100	100	100	100	100	100	100	100	100	100	100	100	100	100	100
				7n
					Dietary sugar x1															Dietary sugar x				Dietary sugar x
					Percent pupariated
				Hours after egg lay	Mhc> control							Mhc>gbb-RNAiTRiP								Mhc> control										Mhc>gbb-RNAiTRiP
				112	0	0	0	0	0	0	0	0	0	0	0	0	0	0	0
				116	0	20	9.5	0	7.7	0	0	0	0	0	0	0	0	4.8	0
				120	13.3	33.3	19	43.8	23.1	38.5	38.9	4.5	25	4.2	18.8	0	6.7	23.8	5.9
				124	46.7	73.3	42.9	81.3	46.2	76.9	66.7	40.9	43.8	37.5	62.5	27.8	60	42.9	47.1
				128	73.3	80	76.2	87.5	84.6	84.6	88.9	72.7	68.8	58.3	81.3	72.2	80	76.2	82.4
				132	80	86.7	85.7	87.5	84.6	84.6	94.4	90.9	87.5	79.2	87.5	94.4	93.3	90.5	88.2
				136	100	100	95.2	93.8	92.3	92.3	94.4	95.5	93.8	91.7	100	100	93.3	95.2	94.1
				140	100	100	100	93.8	92.3	92.3	100	95.5	100	100	100	100	93.3	100	100
				144	100	100	100	100	100	100	100	100	100	100	100	100	93.3	100	100
				148	100	100	100	100	100	100	100	100	100	100	100	100	100	100	100
				152	100	100	100	100	100	100	100	100	100	100	100	100	100	100	100
				160	100	100	100	100	100	100	100	100	100	100	100	100	100	100	100
				200																0	0	0	0	0	0	0	0	0	0	0	0	0	0	0	0	0	0	0	0
				208																0	8.3	0	0	0	0	0	0	0	0	0	0	0	0	0	0	0	0	7.1	0
				216																6.3	8.3	0	0	0	14.3	0	0	6.7	0	0	0	0	0	0	0	0	0	7.1	0
				224																12.5	8.3	15	11.8	7.1	21.4	23.1	8.3	26.7	0	5.9	0	0	10	6.3	0	0	10	21.4	11.8
				234																37.5	8.3	30	17.6	28.6	35.7	30.8	16.7	26.7	0	23.5	10	20	10	12.5	0	0	15	28.6	17.6
				240																43.8	8.3	35	52.9	71.4	57.1	53.8	41.7	60	21.1	29.4	20	30	10	12.5	5.9	21.4	30	42.9	23.5
				248																43.8	16.7	45	70.6	71.4	71.4	61.5	58.3	66.7	36.8	41.2	30	45	10	12.5	5.9	28.6	40	50	23.5
				258																75	25	70	94.1	100	85.7	69.2	83.3	86.7	63.2	58.8	60	55	30	31.3	17.6	35.7	50	78.6	41.2
				264																81.3	50	75	94.1	100	92.9	76.9	91.7	86.7	78.9	88.2	65	65	40	37.5	17.6	57.1	75	78.6	52.9
				272																93.8	75	85	94.1	100	92.9	84.6	91.7	93.3	84.2	94.1	85	75	60	56.3	17.6	78.6	75	85.7	64.7
				282																93.8	100	90	100	100	92.9	92.3	100	100	94.7	100	90	90	70	81.3	41.2	92.9	90	92.9	82.4
				288																93.8	100	95	100	100	100	100	100	100	100	100	95	100	80	87.5	64.7	92.9	95	92.9	88.2
				296																100	100	100	100	100	100	100	100	100	100	100	100	100	100	93.8	70.6	92.9	100	100	94.1
				312																100	100	100	100	100	100	100	100	100	100	100	100	100	100	100	94.1	92.9	100	100	94.1
				336																100	100	100	100	100	100	100	100	100	100	100	100	100	100	100	100	100	100	100	100
				360																100	100	100	100	100	100	100	100	100	100	100	100	100	100	100	100	100	100	100	100

## Sheet: FigS1
			S1a
				1x sugar			5x sugar
			Number of pupae in vial	Days after egg lay until 50% pupariation
			5	5.5	5.5	5.5	9.5	9.33333	9.25
			10	5.66667	5.5	5.625	9.75	9.5	9.25
			15	5.5	5.5	5.53571	9.55	9.44444	9.42857
			20	5.5	5.5	5.55882	9.77778	9.5	9.33333
			25	5.5	5.575	5.61111	9.8125	9.34615	9.52778
			30	5.575	5.54545	5.55882	10.1667	9.41667	9.55882
			50	5.54545	5.58974	5.6	9.67857	9.59091	9.6
			75	5.59167	5.59615	5.5	9.60526	9.55556	9.47826
			100	5.57051	5.59722	5.48571	9.52174	9.67	9.48077
			125	5.54598	5.57222	5.48864	9.69491	10.0119	9.54546
			150	5.52439	5.48913	5.45968	10.2444	10.3194	9.92857

## Sheet: FigS2
			S2a
				Dietary sugar x1															Dietary sugar x5
				Percent pupariated
			Hours after egg lay	Burs> control					w x Burs-KO, Cas9					w x Burs-RNAi					Burs> conrol					w x Burs-KO, Cas9				w x Burs-RNAi
			112	0	0	0	0	0	0	0	0	0	0	0	0	0	2.6	0
			116	15.6	3	7.1	12.5	33.3	2.8	0	7.5	11.1	13.3	30.8	36.1	28.9	44.7	12
			120	68.8	63.6	46.4	62.5	83.3	33.3	34.8	50	52.8	60	84.6	83.3	84.2	86.8	58
			124	90.6	87.9	92.9	91.7	100	63.9	58.7	65	69.4	82.2	84.6	88.9	97.4	97.4	88
			128	96.9	90.9	96.4	100	100	80.6	69.6	75	86.1	95.6	87.2	91.7	100	100	92
			132	100	93.9	96.4	100	100	86.1	78.3	85	97.2	97.8	94.9	100	100	100	94
			136	100	97	100	100	100	94.4	95.7	87.5	100	97.8	97.4	100	100	100	96
			140	100	100	100	100	100	97.2	95.7	95	100	100	100	100	100	100	98
			144	100	100	100	100	100	97.2	100	100	100	100	100	100	100	100	100
			148	100	100	100	100	100	97.2	100	100	100	100	100	100	100	100	100
			152	100	100	100	100	100	100	100	100	100	100	100	100	100	100	100
			160	100	100	100	100	100	100	100	100	100	100	100	100	100	100	100	0	0	0	0	0	0	0	0	0	0	0	0	0
			164	100	100	100	100	100	100	100	100	100	100	100	100	100	100	100	0	0	0	0	0	0	0	0	0	0	0	0	0
			168	100	100	100	100	100	100	100	100	100	100	100	100	100	100	100	0	0	0	0	0	0	0	0	0	0	0	0	0
			172	100	100	100	100	100	100	100	100	100	100	100	100	100	100	100	0	0	0	0	0	0	0	0	3.3	0	0	0	0
			176	100	100	100	100	100	100	100	100	100	100	100	100	100	100	100	0	0	0	0	0	0	0	0	6.7	3.1	6.1	3.7	0
			184																0	3.4	0	0	0	0	0	0	10	15.6	9.1	7.4	3
			188																0	3.4	0	6.5	2.6	0	3	2.9	10	28.1	18.2	18.5	12.1
			192																18.5	20.7	2.8	12.9	15.8	5.6	9.1	8.6	23.3	40.6	39.4	29.6	18.2
			196																29.6	48.3	8.3	35.5	36.8	13.9	21.2	22.9	43.3	46.9	60.6	55.6	48.5
			200																48.1	62.1	19.4	51.6	57.9	22.2	30.3	25.7	53.3	65.6	69.7	59.3	57.6
			208																81.5	75.9	52.8	64.5	89.5	44.4	48.5	51.4	66.7	84.4	84.8	70.4	63.6
			216																88.9	93.1	77.8	87.1	94.7	72.2	78.8	82.9	86.7	96.9	93.9	100	87.9
			224																96.3	96.6	88.9	87.1	94.7	86.1	90.9	94.3	93.3	96.9	100	100	97
			232																96.3	96.6	91.7	87.1	94.7	94.4	97	97.1	96.7	96.9	100	100	97
			240																100	100	97.2	100	100	97.2	97	100	96.7	96.9	100	100	97
			248																100	100	100	100	100	97.2	97	100	100	96.9	100	100	97
			256																100	100	100	100	100	97.2	100	100	100	96.9	100	100	97
			264																100	100	100	100	100	97.2	100	100	100	96.9	100	100	100
			272																100	100	100	100	100	97.2	100	100	100	96.9	100	100	100
			288																100	100	100	100	100	100	100	100	100	100	100	100	100
			312																100	100	100	100	100	100	100	100	100	100	100	100	100
			S2b
				Dietary sugar x1						Dietary sugar x5
				Percent pupariated
			Hours after egg lay	R57C10> control			R57C10>Burs-RNAi			R57C10> control			R57C10>Burs-RNAi
			116	0	0	0	0	0	0
			120	33.3	14.8	4.8	0	0	0
			124	70.8	51.9	52.4	13.8	26.7	31
			128	100	88.9	85.7	65.5	76.7	82.8
			136	100	100	100	93.1	86.7	93.1
			140	100	100	100	93.1	90	96.6
			144	100	100	100	96.6	93.3	96.6
			148	100	100	100	96.6	96.7	100
			152	100	100	100	96.6	96.7	100
			156	100	100	100	96.6	96.7	100
			160	100	100	100	100	100	100
			164	100	100	100	100	100	100
			168	100	100	100	100	100	100
			172	100	100	100	100	100	100	0	0	0	0	0	0	0
			176	100	100	100	100	100	100	0	0	0	0	0	0	0
			180	100	100	100	100	100	100	0	3.4	5.4	0	0	0	0
			188							0	6.9	10.8	0	0	0	0
			192							0	10.3	27	0	0	0	6.5
			196							11.4	24.1	40.5	0	0	0	9.7
			200							48.6	58.6	62.2	19	13.3	0	22.6
			202							60	62.1	67.6	19	13.3	0	29
			208							62.9	75.9	78.4	23.8	23.3	10	51.6
			212							77.1	93.1	89.2	38.1	46.7	33.3	77.4
			216							91.4	100	94.6	66.7	63.3	50	90.3
			220							100	100	97.3	76.2	83.3	70	93.5
			224							100	100	97.3	90.5	90	86.7	93.5
			232							100	100	97.3	100	96.7	93.3	96.8
			236							100	100	97.3	100	100	100	100
			240							100	100	100	100	100	100	100
			244							100	100	100	100	100	100	100
			248							100	100	100	100	100	100	100
			252							100	100	100	100	100	100	100
			S2c
				Dietary sugar x1										Dietary sugar x5
				Percent pupariated
			Hours after egg lay	R57C10> control					R57C10>pBurs-KO					R57C10> control					R57C10>pBurs-KO
			114	0	0	0	0	0	0	0	0	0	0
			118	0	0	0	0	0	0	0	0	0	0
			120	0	0	0	0	0	0	0	0	0	0
			124	0	1.7	4.4	1.7	16.3	0	0	0	0	6.9
			128	46.7	32.8	60	41.4	77.6	12.8	29	13.5	16.1	44.8
			136	100	98.3	100	96.6	98	93.6	93.5	100	93.5	100
			140	100	98.3	100	100	100	97.9	100	100	96.8	100
			144	100	100	100	100	100	100	100	100	96.8	100
			148	100	100	100	100	100	100	100	100	96.8	100
			152	100	100	100	100	100	100	100	100	96.8	100
			164	100	100	100	100	100	100	100	100	100	100
			196											0	0	0	0	0	0	0	0	0	0
			200											0	0	0	0	0	0	0	0	0	0
			208											0	3.3	0	0	0	0	0	0	0	0
			212											0	3.3	2.9	0	0	2.2	0	0	0	2.2
			216											0	6.7	5.9	0	0	2.2	2.6	0	0	4.4
			220											2.6	8.3	38.2	17.8	16.2	2.2	2.6	0	2.1	4.4
			224											23.7	21.7	61.8	33.3	24.3	2.2	2.6	5	8.5	6.7
			228											34.2	26.7	76.5	55.6	40.5	4.3	12.8	10	12.8	8.9
			232											36.8	36.7	85.3	64.4	51.4	8.7	20.5	12.5	23.4	11.1
			236											60.5	48.3	94.1	84.4	67.6	13	25.6	22.5	36.2	26.7
			240											81.6	65	97.1	88.9	86.5	17.4	41	37.5	46.8	31.1
			244											92.1	83.3	97.1	88.9	89.2	39.1	71.8	62.5	68.1	51.1
			248											100	90	97.1	91.1	89.2	50	82.1	72.5	83	60
			256											100	95	100	97.8	100	65.2	97.4	95	89.4	84.4
			260											100	98.3	100	100	100	80.4	97.4	97.5	97.9	88.9
			264											100	100	100	100	100	87	97.4	97.5	100	93.3
			268											100	100	100	100	100	95.7	97.4	100	100	97.8
			274											100	100	100	100	100	97.8	97.4	100	100	100
			280											100	100	100	100	100	100	97.4	100	100	100
			284											100	100	100	100	100	100	97.4	100	100	100
			288											100	100	100	100	100	100	97.4	100	100	100
			292											100	100	100	100	100	100	100	100	100	100
			296											100	100	100	100	100	100	100	100	100	100
			304											100	100	100	100	100	100	100	100	100	100
			S2d
				Dietary sugar x1						Dietary sugar x5
				Percent pupariated
			Hours after egg lay	R57C10> control			R57C10>pBurs-RNAi			R57C10> control			R57C10>pBurs-RNAi
			116	0	0	0	0	0	0
			120	33.3	14.8	4.8	0	0	0
			124	70.8	51.9	52.4	21.2	11.5	26.1
			128	100	88.9	85.7	66.7	57.7	39.1
			136	100	100	100	87.9	100	82.6
			140	100	100	100	93.9	100	91.3
			144	100	100	100	97	100	95.7
			148	100	100	100	100	100	95.7
			152	100	100	100	100	100	95.7
			160	100	100	100	100	100	95.7
			164	100	100	100	100	100	100
			168	100	100	100	100	100	100
			172	100	100	100	100	100	100	0	0	0	0	0	0
			176	100	100	100	100	100	100	0	0	0	0	0	0
			180	100	100	100	100	100	100	0	3.4	5.4	0	0	0
			188							0	6.9	10.8	0	0	0
			192							0	10.3	27	0	0	0
			196							11.4	24.1	40.5	0	0	0
			200							48.6	58.6	62.2	0	0	0
			202							60	62.1	67.6	0	0	0
			208							62.9	75.9	78.4	0	0	0
			212							77.1	93.1	89.2	4.3	0	0
			216							91.4	100	94.6	8.7	0	8.7
			220							100	100	97.3	30.4	11.1	34.8
			224							100	100	97.3	52.2	25.9	47.8
			232							100	100	97.3	65.2	70.4	78.3
			236							100	100	97.3	69.6	77.8	82.6
			240							100	100	100	73.9	88.9	91.3
			244							100	100	100	82.6	96.3	100
			248							100	100	100	91.3	100	100
			252							100	100	100	100	100	100
			260							100	100	100	100	100	100
			264							100	100	100	100	100	100
			S2e
				Dietary sugar x1										Dietary sugar x
				Percent pupariated
			Hours after egg lay	R57C10> control					R57C10>pBurs-KO					R57C10> control					R57C10>pBurs-KO
			114	0	0	0	0	0	0	0	0	0	0
			118	0	0	0	0	0	0	0	0	0	0
			120	0	0	0	0	0	0	0	0	0	0
			124	0	1.7	4.4	1.7	16.3	0	0	0	0	6.9
			128	46.7	32.8	60	41.4	77.6	12.8	29	13.5	16.1	44.8
			136	100	98.3	100	96.6	98	93.6	93.5	100	93.5	100
			140	100	98.3	100	100	100	97.9	100	100	96.8	100
			144	100	100	100	100	100	100	100	100	96.8	100
			148	100	100	100	100	100	100	100	100	96.8	100
			152	100	100	100	100	100	100	100	100	96.8	100
			164	100	100	100	100	100	100	100	100	100	100
			196											0	0	0	0	0	0	0	0	0	0
			200											0	0	0	0	0	0	0	0	0	0
			208											0	3.3	0	0	0	0	0	0	0	0
			212											0	3.3	2.9	0	0	2.2	0	0	0	2.2
			216											0	6.7	5.9	0	0	2.2	2.6	0	0	4.4
			220											2.6	8.3	38.2	17.8	16.2	2.2	2.6	0	2.1	4.4
			224											23.7	21.7	61.8	33.3	24.3	2.2	2.6	5	8.5	6.7
			228											34.2	26.7	76.5	55.6	40.5	4.3	12.8	10	12.8	8.9
			232											36.8	36.7	85.3	64.4	51.4	8.7	20.5	12.5	23.4	11.1
			236											60.5	48.3	94.1	84.4	67.6	13	25.6	22.5	36.2	26.7
			240											81.6	65	97.1	88.9	86.5	17.4	41	37.5	46.8	31.1
			244											92.1	83.3	97.1	88.9	89.2	39.1	71.8	62.5	68.1	51.1
			248											100	90	97.1	91.1	89.2	50	82.1	72.5	83	60
			256											100	95	100	97.8	100	65.2	97.4	95	89.4	84.4
			260											100	98.3	100	100	100	80.4	97.4	97.5	97.9	88.9
			264											100	100	100	100	100	87	97.4	97.5	100	93.3
			268											100	100	100	100	100	95.7	97.4	100	100	97.8
			274											100	100	100	100	100	97.8	97.4	100	100	100
			280											100	100	100	100	100	100	97.4	100	100	100
			284											100	100	100	100	100	100	97.4	100	100	100
			288											100	100	100	100	100	100	97.4	100	100	100
			292											100	100	100	100	100	100	100	100	100	100
			296											100	100	100	100	100	100	100	100	100	100
			304											100	100	100	100	100	100	100	100	100	100
			S2f
				Dietary sugar x1															Dietary sugar x5
				Percent pupariated
			Hours after egg lay	R57C10> control					w>Burs-KO, Cas9					w>Burs-RNAi					R57C10> control			w>Burs-KO, Cas9			w>Burs-RNAi
			112	0	0	0	0	0	0	0	0	0	0	0	0	0	2.6	0
			116	0	0	0	0	2.6	2.8	0	7.5	11.1	13.3	30.8	36.1	28.9	44.7	12
			120	6.1	10.3	0	10	10.3	33.3	34.8	50	52.8	60	84.6	83.3	84.2	86.8	58
			124	42.4	48.3	66.7	47.5	56.4	63.9	58.7	65	69.4	82.2	84.6	88.9	97.4	97.4	88
			128	75.8	69	81.8	77.5	69.2	80.6	69.6	75	86.1	95.6	87.2	91.7	100	100	92
			132	87.9	86.2	100	85	82.1	86.1	78.3	85	97.2	97.8	94.9	100	100	100	94
			136	93.9	86.2	100	95	87.2	94.4	95.7	87.5	100	97.8	97.4	100	100	100	96
			140	97	96.6	100	100	89.7	97.2	95.7	95	100	100	100	100	100	100	98
			144	100	96.6	100	100	94.9	97.2	100	100	100	100	100	100	100	100	100
			148	100	100	100	100	100	97.2	100	100	100	100	100	100	100	100	100
			152	100	100	100	100	100	100	100	100	100	100	100	100	100	100	100
			160	100	100	100	100	100	100	100	100	100	100	100	100	100	100	100	0	0	0	0	0	0	0	0	0	0	0	0	0
			164	100	100	100	100	100	100	100	100	100	100	100	100	100	100	100	0	0	0	0	0	0	0	0	0	0	0	0	0
			168	100	100	100	100	100	100	100	100	100	100	100	100	100	100	100	0	0	0	0	0	0	0	0	0	0	0	0	0
			172	100	100	100	100	100	100	100	100	100	100	100	100	100	100	100	0	0	0	0	0	0	0	0	3.3	0	0	0	0
			176	100	100	100	100	100	100	100	100	100	100	100	100	100	100	100	0	0	0	0	0	0	0	0	6.7	3.1	6.1	3.7	0
			184																0	0	0	0	0	0	0	0	10	15.6	9.1	7.4	3
			188																0	0	0	0	0	0	3	2.9	10	28.1	18.2	18.5	12.1
			192																0	0	0	0	0	5.6	9.1	8.6	23.3	40.6	39.4	29.6	18.2
			196																0	3.8	0	0	6.7	13.9	21.2	22.9	43.3	46.9	60.6	55.6	48.5
			200																6.9	3.8	0	0	13.3	22.2	30.3	25.7	53.3	65.6	69.7	59.3	57.6
			208																10.3	19.2	12	2.9	36.7	44.4	48.5	51.4	66.7	84.4	84.8	70.4	63.6
			216																31	50	40	20.6	56.7	72.2	78.8	82.9	86.7	96.9	93.9	100	87.9
			224																69	73.1	84	61.8	73.3	86.1	90.9	94.3	93.3	96.9	100	100	97
			232																75.9	76.9	92	70.6	80	94.4	97	97.1	96.7	96.9	100	100	97
			240																96.6	92.3	96	79.4	96.7	97.2	97	100	96.7	96.9	100	100	97
			248																96.6	96.2	100	94.1	96.7	97.2	97	100	100	96.9	100	100	97
			256																96.6	96.2	100	97.1	100	97.2	100	100	100	96.9	100	100	97
			264																96.6	100	100	100	100	97.2	100	100	100	96.9	100	100	100
			272																100	100	100	100	100	97.2	100	100	100	96.9	100	100	100
			288																100	100	100	100	100	100	100	100	100	100	100	100	100
			312																100	100	100	100	100	100	100	100	100	100	100	100	100
			S2g
				Dietary sugar x1								Dietary sugar x5
				Percent pupariated
			Hours after egg lay	voila> control			voila>Burs-RNAi					voila> control			voila>Burs-RNAi
			105	0	0	0	0	0	0	0	0	0	0	0	0	0	0	0	0
			115	0	0	0	52.6	39.1	41.7	27.3	10.5	0	0	0	0	0	0	0	0
			123	79.5	84.2	61.5	89.5	100	100	95.5	73.7	0	0	0	0	0	0	0	0
			131	97.4	100	97.4	100	100	100	100	89.5	0	0	0	0	0	0	0	0
			139	100	100	100	100	100	100	100	89.5	0	0	0	0	0	0	0	0
			147	100	100	100	100	100	100	100	94.7	0	0	0	0	0	0	0	0
			155	100	100	100	100	100	100	100	94.7	0	0	0	0	0	0	0	0
			163	100	100	100	100	100	100	100	100	4.76	0	0	10.5	0	0	9.09	0
			171									19	0	11.9	0	0	0	0	0
			179									76.2	62.5	54.8	5.88	10.5	0	5.26	6.67
			187									95.2	75	66.7	41.2	21.1	33.3	36.8	46.7
			195									100	84.4	95.2	76.5	57.9	62.5	78.9	73.3
			203									100	84.4	97.6	94.1	84.2	83.3	84.2	93.3
			211									100	100	100	94.1	94.7	87.5	94.7	100
			219									100	100	100	94.1	94.7	91.7	94.7	100
			227									100	100	100	100	100	95.8	100	100
			S2h
				Dietary yeast x1															Dietary yeast x0.1
				Percent pupariated
			Hours after egg lay	R57C10> control					R57C10>pBurs-KO					R57C10>pBurs-RNAi					R57C10> control				R57C10>pBurs-KO					R57C10>pBurs-RNAi
			114	0	0	0	0	0	0	0	0	0	0	0	0	0	0	0
			118	0	0	0	0	0	0	0	0	0	0	0	0	0	0	0
			120	0	0	0	0	0	0	0	0	0	0	0	0	0	0	0
			124	0	1.7	4.4	1.7	16.3	0	0	0	0	6.9	19.2	21.4	16.1	56.8	59
			128	46.7	32.8	60	41.4	77.6	12.8	29	13.5	16.1	44.8	80.8	85.7	83.9	97.3	92.3
			136	100	98.3	100	96.6	98	93.6	93.5	100	93.5	100	100	100	100	100	100
			140	100	98.3	100	100	100	97.9	100	100	96.8	100	100	100	100	100	100
			144	100	100	100	100	100	100	100	100	96.8	100	100	100	100	100	100
			148	100	100	100	100	100	100	100	100	96.8	100	100	100	100	100	100
			152	100	100	100	100	100	100	100	100	96.8	100	100	100	100	100	100
			164	100	100	100	100	100	100	100	100	100	100	100	100	100	100	100
			212																0	0	0	0	0	0	0	0	0	0	0	0	0
			216																3.2	0	0	2.3	0	0	0	0	0	0	0	0	0
			224																16.1	3	2.4	9.3	0	2.4	0	0	0	0	0	0	0
			232																19.4	3	2.4	16.3	0	2.4	0	0	0	0	0	0	0
			236																29	18.2	2.4	20.9	0	2.4	0	0	0	0	0	0	0
			240																38.7	30.3	9.8	34.9	0	2.4	0	0	0	0	0	0	0
			244																41.9	39.4	22	39.5	0	2.4	0	4.7	0	0	0	0	0
			248																54.8	57.6	26.8	44.2	0	4.9	0	4.7	2.1	0	0	0	0
			256																64.5	66.7	36.6	53.5	2	12.2	0	4.7	4.3	2.4	4.7	6.8	3.8
			260																67.7	75.8	46.3	69.8	2	12.2	0	7	4.3	4.9	7	9.1	5.7
			264																71	78.8	53.7	72.1	3.9	12.2	0	7	8.5	9.8	7	11.4	5.7
			268																77.4	78.8	61	74.4	5.9	12.2	2	14	23.4	12.2	18.6	20.5	7.5
			274																90.3	87.9	75.6	83.7	5.9	14.6	2	18.6	36.2	12.2	32.6	34.1	11.3
			280																90.3	93.9	87.8	90.7	7.8	17.1	2	25.6	38.3	19.5	37.2	36.4	11.3
			284																90.3	93.9	87.8	97.7	9.8	19.5	4.1	25.6	38.3	24.4	39.5	54.5	13.2
			288																93.5	93.9	90.2	97.7	15.7	24.4	8.2	37.2	42.6	29.3	51.2	56.8	18.9
			292																93.5	97	90.2	97.7	17.6	24.4	12.2	46.5	57.4	29.3	60.5	65.9	22.6
			296																93.5	100	90.2	97.7	25.5	34.1	16.3	55.8	66	41.5	67.4	70.5	22.6
			304																100	100	90.2	100	39.2	46.3	32.7	65.1	72.3	46.3	67.4	75	30.2
			308																100	100	90.2	100	45.1	56.1	42.9	69.8	74.5	48.8	74.4	75	32.1
			312																100	100	92.7	100	51	63.4	42.9	69.8	78.7	51.2	81.4	81.8	37.7
			316																100	100	100	100	64.7	70.7	55.1	76.7	78.7	58.5	90.7	86.4	45.3
			320																100	100	100	100	64.7	73.2	59.2	83.7	80.9	68.3	95.3	88.6	49.1
			328																100	100	100	100	70.6	78	75.5	90.7	89.4	78	95.3	95.5	58.5
			332																100	100	100	100	72.5	78	77.6	93	93.6	82.9	95.3	95.5	62.3
			336																100	100	100	100	76.5	85.4	83.7	93	95.7	85.4	97.7	97.7	67.9
			341																100	100	100	100	82.4	90.2	87.8	93	97.9	90.2	100	100	75.5
			352																100	100	100	100	84.3	95.1	91.8	95.3	97.9	97.6	100	100	77.4
			357																100	100	100	100	90.2	97.6	98	95.3	97.9	97.6	100	100	79.2
			364																100	100	100	100	98	100	100	95.3	100	100	100	100	84.9
			376																100	100	100	100	98	100	100	95.3	100	100	100	100	90.6
			380																100	100	100	100	100	100	100	95.3	100	100	100	100	96.2
			386																100	100	100	100	100	100	100	97.7	100	100	100	100	98.1
			400																100	100	100	100	100	100	100	100	100	100	100	100	100

## Sheet: FigS3
		S3a
		Dietary sugar x5
		Ilp5 staining intensity
		Burs> control	Burs>Burs-RNAi
		1.44	0.8
		1.13	0.28
		0.47	1.49
		0.13	0.95
		1.76	0.8
		1.65	2.5
		0.31	0.58
		0.32	0.4
		0.65	0.48
		0.89	1.67
		1.82	0.7
		2.45	0.96
		1.48	1.4
		0.86	2
		0.84	1.27
		0.47	0.82
		0.99	0.35
		0.89	1.77
		0.29	0.58
		1.18
		0.46
		0.16
		1.11
		0.94
		0.96
		2.19
		1.09
		0.89
		1.3
		0.7
		1
		0.84
		1.33
		S3c
			Dietary sugar x1															Dietary sugar x5
			Fraction pupariated (days after egg lay)
		Hours after egg lay	Ilp2> control					w>rk-KO, Cas9					w>rk-RNAi					Ilp2> control						w>rk-KO, Cas9						w>rk-RNAi
		88	0	0	0	0	0	0	0	0	0	0	0	0	0	0	0
		92	0	0	0	0	0	0	0	0	0	0	0	0	0	0	0
		96	0	0	3.2	0	0	0	0	0	0	0	0	0	0	0	0
		100	6.5	3.3	9.7	10	0	0	12	19.2	4	11.5	0	0	0	0	3.3
		104	25.8	50	38.7	40	27.3	37.5	28	38.5	20	38.5	8	3.1	0	16.7	20
		108	58.1	66.7	71	53.3	48.5	58.3	60	53.8	48	73.1	40	37.5	20	46.7	40
		112	87.1	93.3	90.3	80	87.9	83.3	80	65.4	64	84.6	68	68.8	60	86.7	93.3
		116	96.8	96.7	96.8	96.7	97	91.7	96	80.8	72	96.2	84	81.3	70	93.3	96.7
		120	96.8	100	100	100	97	95.8	100	92.3	88	100	84	90.6	70	96.7	100
		124	96.8	100	100	100	97	100	100	96.2	92	100	96	96.9	100	100	100
		128	96.8	100	100	100	100	100	100	100	96	100	96	96.9	100	100	100
		136	96.8	100	100	100	100	100	100	100	96	100	96	96.9	100	100	100	0	0	0	0	0	0	0	0	0	0	0	0	0	0	0	0	0	0	0
		140	96.8	100	100	100	100	100	100	100	96	100	96	96.9	100	100	100	0	0	0	0	0	0	0	0	0	0	3.3	0	0	0	0	0	0	0	0
		144	96.8	100	100	100	100	100	100	100	96	100	96	96.9	100	100	100	0	0	0	0	0	0	4.5	0	0	3	6.7	0	0	0	0	0	0	0	0
		148	100	100	100	100	100	100	100	100	100	100	100	100	100	100	100	0	0	0	0	0	0	9.1	3.7	0	6.1	13.3	2.8	0	0	0	0	0	0	0
		152	100	100	100	100	100	100	100	100	100	100	100	100	100	100	100	0	0	0	0	0	0	9.1	3.7	6.7	12.1	13.3	2.8	0	0	0	0	0	0	0
		160																3.2	0	0	0	0	0	18.2	7.4	10	18.2	26.7	13.9	0	2.7	0	0	3.3	3.3	0
		164																3.2	0	0	0	0	0	18.2	25.9	13.3	33.3	26.7	22.2	3.8	2.7	7.7	0	13.3	10	3.2
		168																6.5	0	3.4	0	0	0	22.7	40.7	20	36.4	26.7	27.8	3.8	8.1	15.4	7.4	30	23.3	12.9
		172																6.5	3.2	20.7	8.3	10.3	4	36.4	48.1	36.7	57.6	40	41.7	15.4	27	38.5	14.8	46.7	26.7	19.4
		176																19.4	19.4	37.9	16.7	20.7	12	45.5	55.6	50	60.6	56.7	61.1	46.2	37.8	57.7	44.4	60	43.3	45.2
		184																51.6	45.2	58.6	37.5	41.4	40	72.7	63	66.7	69.7	73.3	75	65.4	73	76.9	66.7	70	63.3	77.4
		192																67.7	64.5	75.9	54.2	65.5	52	81.8	77.8	86.7	84.8	90	86.1	88.5	89.2	80.8	92.6	83.3	83.3	96.8
		200																77.4	80.6	96.6	87.5	86.2	88	95.5	88.9	93.3	97	100	100	100	97.3	88.5	100	100	93.3	100
		208																87.1	87.1	96.6	91.7	89.7	92	100	92.6	100	100	100	100	100	97.3	96.2	100	100	93.3	100
		216																100	96.8	100	95.8	100	96	100	96.3	100	100	100	100	100	97.3	96.2	100	100	100	100
		224																100	100	100	100	100	100	100	100	100	100	100	100	100	100	100	100	100	100	100
		232																100	100	100	100	100	100	100	100	100	100	100	100	100	100	100	100	100	100	100
		240																100	100	100	100	100	100	100	100	100	100	100	100	100	100	100	100	100	100	100
		248																100	100	100	100	100	100	100	100	100	100	100	100	100	100	100	100	100	100	100
		256																100	100	100	100	100	100	100	100	100	100	100	100	100	100	100	100	100	100	100
		S3d
		Dietary sugar x5
		4EBP expression
		Ilp2> control	Ilp2>rk-RNAi
		0.946	1.724
		0.755	1.341
		0.952	2.025
		1.437	2.116
		0.733	1.24
		1.176	1.491

[truncated: 1 more sheets: FigS4]
